# Supplementary material for: A single-cell atlas to map sex-specific gene-expression changes in blood upon neurodegeneration
Source: Nat Commun. 2025 Feb 25;16:1965. doi: 10.1038/s41467-025-56833-7 (PMC11862118; doi:10.1038/s41467-025-56833-7)
Supplement: Supplementary file 3 — Supplementary Data 1 [file 41467_2025_56833_MOESM3_ESM.csv]

Sample	Patient	Sex	Diagnosis	ApoE	Estimated.Total.Intracranial.Volume	Left.hemisphere.cortical.gray.matter.volume	Right.hemisphere.cortical.gray.matter.volume	Total.cortical.gray.matter.volume	Left.hemisphere.cerebral.white.matter.volume	Right.hemisphere.cerebral.white.matter.volume	Total.cerebral.white.matter.volume	Subcortical.gray.matter.volume	Total.gray.matter.volume	Left.Lateral.Ventricle	Left.Inf.Lat.Vent	Left.Cerebellum.White.Matter	Left.Cerebellum.Cortex	Left.Thalamus.Proper	Left.Caudate	Left.Putamen	Left.Pallidum	X3rd.Ventricle	X4th.Ventricle	Brain.Stem	Left.Hippocampus	Left.Amygdala	CSF	Left.Accumbens.area	Left.VentralDC	Left.vessel	Left.choroid.plexus	Right.Lateral.Ventricle	Right.Inf.Lat.Vent	Right.Cerebellum.White.Matter	Right.Cerebellum.Cortex	Right.Thalamus.Proper	Right.Caudate	Right.Putamen	Right.Pallidum	Right.Hippocampus	Right.Amygdala	Right.Accumbens.area	Right.VentralDC	Right.vessel	Right.choroid.plexus	WM.hypointensities	non.WM.hypointensities	Optic.Chiasm	CC_Posterior
20200115-4	146	female	Alzheimer's disease	e4/e4	NA	NA	NA	NA	NA	NA	NA	NA	NA	NA	NA	NA	NA	NA	NA	NA	NA	NA	NA	NA	NA	NA	NA	NA	NA	NA	NA	NA	NA	NA	NA	NA	NA	NA	NA	NA	NA	NA	NA	NA	NA	NA	NA	NA	NA
20200617-3B	181	male	Healthy Control		1788521.453	0.128831963	0.127192984	0.256024947	0.14803347	0.147739279	0.295772749	0.034384827	0.354318988	0.009831864	0.00014772	0.008014665	0.030258066	0.004523289	0.002394715	0.002933205	0.001300404	0.000525853	0.001024533	0.011912074	0.00220003	0.000790038	0.000863451	0.000257643	0.002130028	0.0000237626	0.000646959	0.008221707	0.000101984	0.007810418	0.03129216	0.004495669	0.00246332	0.002966696	0.001217486	0.002252699	0.000906056	0.000279449	0.002285966	0.000103158	0.000373996	0.001494083	0	0.000144812	0.000779806
20200203-1	230	female	Mild Cognitive Impairment		1444368.406	0.123879789	0.127304116	0.251183905	0.114962082	0.117219675	0.232181757	0.032764494	0.34897336	0.012176118	0.000434861	0.008445006	0.031113322	0.003602197	0.00289026	0.002839649	0.001259789	0.001161061	0.001002514	0.013260675	0.001836166	0.00061951	0.000979044	0.0000616186	0.002350231	0.0000149546	0.000770717	0.00716957	0.000352819	0.007590238	0.032584208	0.003400241	0.003035444	0.003094363	0.001374165	0.001783686	0.000830121	0.000302277	0.002277812	0.0000291477	0.000866884	0.001064895	0.0000135007	0.000151831	0.000445247
20191219-3	381	female	Alzheimer's disease	e3/e4	NA	NA	NA	NA	NA	NA	NA	NA	NA	NA	NA	NA	NA	NA	NA	NA	NA	NA	NA	NA	NA	NA	NA	NA	NA	NA	NA	NA	NA	NA	NA	NA	NA	NA	NA	NA	NA	NA	NA	NA	NA	NA	NA	NA	NA
20200219-6	545	female	Healthy Control	e3/e3	1599172.83	0.120984957	0.123305845	0.244290802	0.147796572	0.148578743	0.296375314	0.034378398	0.348477164	0.010110164	0.000137634	0.009691385	0.034530414	0.004470999	0.002143546	0.002879364	0.001097567	0.000712869	0.001168729	0.013839968	0.002539876	0.00073069	0.000923602	0.000207482	0.002425817	0.000032892	0.000668596	0.008387086	0.000240249	0.009206947	0.033093734	0.004273584	0.002280742	0.002755612	0.001289041	0.002616478	0.000998078	0.000261948	0.002372602	0.000035831	0.000496819	0.000573484	0.000018447	0.000126503	0.000754453
20200131-6	599	male	Healthy Control	e3/e3	1397255.949	0.131796026	0.132948427	0.264744453	0.127849393	0.128068908	0.255918301	0.035165354	0.375004137	0.007521099	0.000247914	0.009190299	0.03632069	0.004478206	0.002106987	0.002698074	0.001059076	0.001312931	0.002283333	0.01270662	0.002692993	0.000888814	0.000969829	0.000233386	0.002662934	0.00000500982	0.000969257	0.006156853	0.000266093	0.008175596	0.038446571	0.004485578	0.002228296	0.002637169	0.001216241	0.00259752	0.000968899	0.00026824	0.002645686	0.0000277687	0.000859828	0.00024906	0.00000472354	0.000226873	0.000613918
20200113-3	617	female	Healthy Control	e3/e3	1424875.789	0.128190097	0.126879977	0.255070074	0.136294671	0.137531144	0.273825815	0.0327411	0.346810702	0.010735673	0.000391052	0.008139867	0.029278622	0.004193559	0.002307359	0.002546748	0.001057075	0.00119056	0.000984928	0.012268648	0.002615105	0.000672901	0.001322501	0.00015861	0.002552012	0.0000296868	0.000764207	0.01313904	0.000350838	0.007876476	0.028154665	0.003843212	0.002255705	0.002524571	0.001141994	0.002247354	0.000898113	0.000219598	0.002309745	0.0000152996	0.000555347	0.000182893	0.00000400035	0.000195526	0.000581173
20191220-1	629	male	Healthy Control	e3/e3	1697650.832	0.078450823	0.084403492	0.162854315	0.233250955	0.224328369	0.457579324	0.031916457	0.255024034	0.016614901	0.000342414	0.008333575	0.028634628	0.004419755	0.002189909	0.002622565	0.001192943	0.001042912	0.001517627	0.012389474	0.002079756	0.000810591	0.001222395	0.000193326	0.002247989	0.0000232085	0.000814655	0.013972956	0.00065679	0.00714452	0.030491135	0.003775511	0.002138426	0.002699613	0.001324065	0.001850675	0.001008335	0.000301063	0.002017906	0.0000193797	0.000624805	0.008973871	0.0000106029	0.000137838	0.000626925
20200115-5	632	female	Healthy Control	e3/e3	1412995.732	0.128769986	0.132839943	0.261609929	0.13864916	0.140499385	0.279148545	0.113984775	0.375594703	0.011661748	0.000227885	0.01414654	0.031782828	0.004122447	0.002409774	0.002477007	0.000975233	0.001110407	0.002339002	0.01396041	0.00288182	0.000774242	0.000999295	0.00021373	0.002470637	0.0000212315	0.001082098	0.010567619	0.000135174	0.00905806	0.036611576	0.003812467	0.001935604	0.002533624	0.000910831	0.002889605	0.000925693	0.000200991	0.002096255	0.0000431707	0.001333337	0.001049543	0.00000920031	0.000226469	0.000528664
20200211-9	645	female	Healthy Control	e3/e3	1502337.967	0.129812353	0.127882302	0.257694655	0.146145647	0.140225821	0.286371468	0.035121258	0.360192897	0.009641306	0.000271577	0.00916152	0.033072718	0.004625391	0.002151646	0.003095242	0.001156464	0.001093363	0.001648564	0.013304397	0.002286503	0.000947124	0.000879163	0.000177856	0.002577716	0.0000390724	0.000614243	0.008809735	0.000136521	0.008565583	0.032807665	0.004276934	0.002300148	0.003202009	0.001227553	0.00217268	0.001090434	0.000313578	0.002442193	0.0000315508	0.000441246	0.0000844018	0.00000599066	0.000126137	0.000618037
20191216-6	646	female	Healthy Control	e3/e3	1561496.625	0.132600953	0.133554834	0.266155787	0.142074731	0.140163992	0.282238722	0.033225176	0.336717579	0.012136241	0.000498944	0.005857521	0.016631352	0.004421143	0.002544738	0.002786814	0.001093502	0.00103785	0.000777267	0.010080649	0.002002374	0.000759143	0.000988987	0.000131156	0.002312077	0.0000541788	0.001024274	0.010099798	0.000414026	0.005937189	0.017645956	0.00430145	0.002618321	0.002697028	0.001118991	0.001981881	0.000863979	0.000261992	0.002161196	0.0000453411	0.000966445	0.001626581	0.0000165867	0.000152034	0.000442012
D20200520-3B	651	male	Healthy Control	e3/e3	1627519.532	0.115286664	0.115601938	0.230888602	0.134782126	0.13027015	0.265052276	0.035421387	0.326999277	0.027824244	0.002065167	0.009133838	0.028962295	0.004448672	0.0030713	0.002928628	0.001083366	0.001618967	0.001230892	0.011846494	0.001934232	0.000927669	0.001160232	0.00019754	0.002591613	0.0000213208	0.00111034	0.020905924	0.001175101	0.008120578	0.029619122	0.003954914	0.003129363	0.003064172	0.001083858	0.001993832	0.00091409	0.00021413	0.002325686	0.00002384	0.001242259	0.003745024	0.0000128416	0.000176772	0.000423036
20200213-10	675	female	Healthy Control	e3/e3	1337793.347	0.134839145	0.136011908	0.270851054	0.133971929	0.132538969	0.266510899	0.035002417	0.384774479	0.006864214	0.000199657	0.011437267	0.038853834	0.004473636	0.0022869	0.002762684	0.001218275	0.000761104	0.001273515	0.01604179	0.002603541	0.000754003	0.000785323	0.000178503	0.002684794	0.0000298252	0.000452237	0.005947555	0.000276351	0.011358556	0.038641693	0.004155724	0.002421899	0.002660575	0.001295641	0.002548675	0.000936841	0.000281209	0.002623649	0.000012857	0.000460983	0.000207132	0.000002392	0.000158694	0.000618631
20200217-1	676	male	Healthy Control	e3/e3	1647843.791	0.122632765	0.121156956	0.243789721	0.134809094	0.134989029	0.269798123	0.032048547	0.34843981	0.009563042	0.000260097	0.009491373	0.035777178	0.00417315	0.001888043	0.00264485	0.000997789	0.00158941	0.001607798	0.012053024	0.002156272	0.000718333	0.001179541	0.000176412	0.00247396	0.000032406	0.000790852	0.008996969	0.000280488	0.009317691	0.035790043	0.004067133	0.002172233	0.002623186	0.001103442	0.002247422	0.000839703	0.000268472	0.00234998	0.0000198441	0.00073933	0.000451074	0.0000228177	0.000184241	0.000451742
20200108-2	677	male	Parkinson's Disease only	e3/e2	1734456.061	0.123981581	0.125731261	0.249712843	0.145927411	0.147703377	0.293630788	0.031662376	0.350259639	0.009624862	0.000211709	0.009324191	0.034434657	0.004880608	0.001433533	0.002241567	0.000913889	0.000732737	0.000792237	0.01347212	0.002343213	0.000814607	0.000637895	0.000207961	0.002547658	0.0000063997	0.000384501	0.006626746	0.000153478	0.008838852	0.033253538	0.004457075	0.001567869	0.002312195	0.001100287	0.002350074	0.001008501	0.000244457	0.00225379	0.00000622674	0.000405141	0.000805555	0	0.00013301	0.000645217
20200220-4	683	male	Healthy Control	e3/e3	1771824.558	0.133048523	0.13348547	0.266533993	0.14113917	0.142744748	0.283883918	0.031194398	0.36621542	0.007211154	0.000243421	0.008303474	0.033112308	0.004178969	0.001647341	0.002663469	0.000993101	0.000829597	0.000971654	0.012020434	0.002209925	0.000815939	0.000797201	0.00016943	0.00243523	0.0000103283	0.000413416	0.005465835	0.000244381	0.007338876	0.0336605	0.004014224	0.001615171	0.002509278	0.001129175	0.002206708	0.000890269	0.000254596	0.002282393	0.00000874804	0.000374247	0.000157691	0	0.000144935	0.000583297
20190918-3	685	female	Healthy Control	e3/e3	1151157.831	0.15615035	0.158367247	0.314517597	0.162413664	0.160765031	0.323178695	0.042773457	0.392426983	0.010061262	0.000343915	0.004661828	0.016745054	0.005563529	0.003202862	0.00360663	0.001245442	0.000905697	0.000473784	0.011144171	0.003144573	0.001053287	0.000999689	0.000293617	0.002733161	0.000042479	0.000908564	0.010152474	0.000248185	0.004755734	0.015335951	0.004774845	0.003179321	0.003661444	0.001491889	0.003111129	0.001238405	0.00037901	0.002620666	0.0000526427	0.000741949	0.000828991	0.00000660205	0.000213177	0.000647783
20200220-1	686	male	Healthy Control	e3/e3	1696858.65	0.125320482	0.126034547	0.251355029	0.126286753	0.128702327	0.25498908	0.031974378	0.343656176	0.02641982	0.001101742	0.007153631	0.029809908	0.004275135	0.00245318	0.002501799	0.001047877	0.001619345	0.001019472	0.011335653	0.00213801	0.00078221	0.00124813	0.00013967	0.002321525	0.0000500336	0.000703359	0.01897966	0.000669296	0.006738982	0.029216576	0.003771852	0.002275735	0.002483413	0.001125197	0.002042657	0.001042633	0.000215162	0.00206016	0.0000705421	0.000759109	0.001519985	0.00000825054	0.000142322	0.000174204
20200210-2	687	female	Healthy Control	e3/e3	1415654.837	0.119112058	0.118411054	0.237523112	0.137931655	0.140798143	0.278729798	0.031244904	0.334043109	0.010171759	0.000372266	0.009466432	0.032615648	0.004100293	0.002399949	0.002285939	0.001075968	0.000961251	0.002086808	0.013691897	0.002199971	0.000673681	0.000757812	0.000111821	0.002478288	0.0000108784	0.000768478	0.009324307	0.000400168	0.008838736	0.031415426	0.00369186	0.002162462	0.002220315	0.0010949	0.002277321	0.000810084	0.000300921	0.002220951	0.0000252887	0.000551971	0.000370288	0.00000141277	0.000150743	0.000702996
20200109-6	696	female	Mild Cognitive Impairment	e3/e3	NA	NA	NA	NA	NA	NA	NA	NA	NA	NA	NA	NA	NA	NA	NA	NA	NA	NA	NA	NA	NA	NA	NA	NA	NA	NA	NA	NA	NA	NA	NA	NA	NA	NA	NA	NA	NA	NA	NA	NA	NA	NA	NA	NA	NA
20200219-12	700	male	Healthy Control	e3/e3	NA	NA	NA	NA	NA	NA	NA	NA	NA	NA	NA	NA	NA	NA	NA	NA	NA	NA	NA	NA	NA	NA	NA	NA	NA	NA	NA	NA	NA	NA	NA	NA	NA	NA	NA	NA	NA	NA	NA	NA	NA	NA	NA	NA	NA
20200217-3	705	female	Healthy Control	e4/e2	1419974.407	0.129432999	0.128963174	0.258396172	0.126371146	0.123260854	0.249632	0.032304808	0.359400105	0.008688044	0.000276977	0.009042346	0.033592014	0.004044791	0.001952218	0.00290963	0.001048892	0.001006638	0.001277347	0.012987347	0.002388705	0.000835226	0.001031004	0.000117256	0.002416452	0.0000275357	0.000645645	0.009366577	0.000326766	0.008893259	0.034041952	0.003891831	0.001838766	0.002757796	0.001125232	0.002315042	0.000966637	0.000204299	0.002265393	0.0000172538	0.000529587	0.000868466	0.00000133805	0.000206342	0.000634659
20200115-3	707	female	Parkinson's Disease with MCI	e3/e3	NA	NA	NA	NA	NA	NA	NA	NA	NA	NA	NA	NA	NA	NA	NA	NA	NA	NA	NA	NA	NA	NA	NA	NA	NA	NA	NA	NA	NA	NA	NA	NA	NA	NA	NA	NA	NA	NA	NA	NA	NA	NA	NA	NA	NA
20200128-6	716	female	Healthy Control	e3/e3	1447650.828	0.117416837	0.118703934	0.236120771	0.139503907	0.136961938	0.276465845	0.034504867	0.330986189	0.011535862	0.000385867	0.008721302	0.029090509	0.004240802	0.002268227	0.002969708	0.001333816	0.000882119	0.001151728	0.012372735	0.002413773	0.000918246	0.000774565	0.000148309	0.002510826	0.0000181674	0.000857942	0.011007765	0.000207509	0.008538316	0.030141384	0.003867853	0.002370945	0.002766275	0.001386937	0.002390839	0.00095762	0.000287155	0.002423582	0.0000161641	0.000606914	0.000166338	0.00000538804	0.000191759	0.00057058
20191212-2	724	female	Mild Cognitive Impairment	e3/e4	1427416.115	0.141688654	0.14032902	0.282017674	0.13961399	0.14237313	0.28198712	0.035517324	0.387391992	0.004349958	0.000415296	0.00947131	0.034249088	0.004331743	0.002305565	0.003075837	0.001173729	0.000687746	0.001538094	0.01404657	0.002585651	0.000891611	0.00063086	0.0003341	0.002612343	0.0000551346	0.000725156	0.005101526	0.000674295	0.008687796	0.03468435	0.003942859	0.002498571	0.003046694	0.001280846	0.00238676	0.000909896	0.000325904	0.002417515	0.0000523323	0.0004457	0.001687104	0.00000434351	0.000216335	0.000698395
20191213-1	726	female	Parkinson's Disease only	e3/e4	1601127.437	0.125424765	0.123809456	0.249234221	0.121429365	0.120443803	0.241873167	0.032753171	0.352824976	0.01430567	0.000669591	0.008472655	0.033870196	0.004326326	0.002413612	0.002629522	0.001015972	0.001496695	0.002164662	0.01273715	0.002230179	0.000824731	0.00064592	0.000112608	0.002500613	0.0000196112	0.000597454	0.011585586	0.000568662	0.007758845	0.034630473	0.004025663	0.002473882	0.002350968	0.000927097	0.002272024	0.000899928	0.000198235	0.002273336	0.0000274806	0.000598328	0.000376172	0.00000949331	0.000168506	0.000463111
20200123-1	727	female	Parkinson's Disease only	e3/e3	1203767.16	0.145959608	0.144312645	0.290272253	0.153480855	0.153957217	0.307438072	0.034496704	0.396735533	0.008033198	0.000219644	0.011771878	0.036324217	0.004313957	0.001935839	0.003041535	0.00120289	0.001211115	0.001553457	0.014506875	0.002709577	0.001017306	0.001047794	0.000084734	0.00261745	0	0.000514053	0.00816412	0.000343588	0.012976762	0.034226885	0.004028603	0.001708802	0.00295597	0.001149059	0.002714478	0.001167585	0.000265251	0.002340818	0	0.000539556	0.0000280785	0.000000830725	0.000216487	0.001024451
20191217-8	728	male	Mild Cognitive Impairment	e3/e3	1752504.49	0.126189977	0.124917799	0.251107776	0.140292701	0.144858965	0.285151665	0.032224169	0.335948643	0.020715781	0.00091606	0.016378845	0.025498023	0.004679646	0.002343617	0.002810435	0.001061738	0.001154633	0.00120091	0.0113198	0.001939453	0.000539514	0.001095974	0.0000944363	0.002220536	0.0000198002	0.000823621	0.015951971	0.000649927	0.010876434	0.025165071	0.00448307	0.00218533	0.002546584	0.001227101	0.001986985	0.000677716	0.000163309	0.0021059	0.0000390299	0.000654549	0.002042677	0.0000181455	0.000137061	0.000448501
20200214-9	732	male	Healthy Control	e3/e2	1556452.133	0.133181793	0.135519178	0.268700971	0.144578784	0.144999081	0.289577865	0.031975927	0.363551302	0.009729692	0.000279161	0.008057427	0.030897834	0.004024602	0.002373925	0.002319699	0.001137908	0.001129363	0.001283303	0.011985142	0.002369748	0.00064223	0.000897361	0.000137813	0.002875257	0.000036943	0.000749332	0.009700973	0.000400655	0.006886302	0.030454069	0.003516523	0.002369363	0.002311539	0.001175108	0.001717367	0.000855086	0.000235921	0.002649166	0.0000454238	0.000761154	0.004579453	0.00000758134	0.000170452	0.000440425
20191204-2	734	female	Parkinson's Disease only	e3/e3	1632091.867	0.127310085	0.127122282	0.254432367	0.15972484	0.158667201	0.318392041	0.033106592	0.350821549	0.007090471	0.000307581	0.00928661	0.031822167	0.003982435	0.002052152	0.002659715	0.001042221	0.000651495	0.000809084	0.011340538	0.002766021	0.000865883	0.000718158	0.000319529	0.002303669	0.0000273269	0.000602417	0.006090098	0.000178544	0.00923073	0.030155901	0.003892244	0.002049823	0.002600895	0.00114485	0.002752847	0.001095649	0.000316465	0.002236271	0.0000259789	0.0004512	0.000186754	0.0000023283	0.000180137	0.000787578
20190928-2	738	female	Alzheimer's disease	e4/e4	1611245.779	0.119343509	0.116408475	0.235751984	0.142032068	0.135940349	0.277972418	0.030290227	0.333863024	0.010811882	0.00082129	0.008466492	0.033790748	0.004442525	0.002003729	0.002453816	0.001041741	0.001517459	0.001209747	0.011651233	0.001535768	0.000585261	0.001442238	0.000157828	0.002583094	0.0000299147	0.000796651	0.009935232	0.000904952	0.008112108	0.032620473	0.004088886	0.001971394	0.002390076	0.001033858	0.001501757	0.000760095	0.000220761	0.002428866	0.0000541817	0.000713609	0.000430164	0.000000620638	0.000173158	0.000547527
20200214-3	749	female	Healthy Control	e3/e3	1567696.837	0.131176491	0.129896748	0.261073239	0.148364486	0.148851548	0.297216034	0.032922182	0.35932693	0.00647504	0.000239715	0.009374453	0.032441987	0.004300321	0.002181736	0.003102704	0.001153348	0.000766092	0.001383622	0.013863841	0.002181991	0.000607771	0.001058177	0.000156153	0.002318752	0.0000152453	0.00073777	0.007250318	0.000123302	0.008990322	0.031068762	0.004079998	0.002147482	0.002943809	0.00122058	0.002128792	0.000902534	0.000280603	0.002271613	0.00000835621	0.000635136	0.000512153	0.00000248773	0.000209607	0.000527334
20200214-8	753	female	Parkinson's Disease only	e3/e3	1567732.33	0.125529334	0.12455563	0.250084964	0.14993297	0.149872875	0.299805844	0.035647029	0.358613695	0.011011956	0.000199524	0.009983337	0.035911615	0.004537063	0.002666335	0.002748109	0.001271518	0.000791334	0.001707307	0.014170978	0.002642224	0.000895944	0.000753509	0.000177836	0.002650197	0.0000390373	0.000771688	0.009069023	0.000195697	0.009151626	0.035493878	0.004140567	0.002542653	0.002767756	0.00135342	0.00233809	0.000955074	0.000260695	0.0025239	0.0000520497	0.000618282	0.000688574	0.0000322759	0.000191997	0.000572228
20200211-4	788	female	Healthy Control	e3/e3	1330816.442	0.142591714	0.144492614	0.287084329	0.140493764	0.1428889	0.283382664	0.036377669	0.400391465	0.004689602	0.000131949	0.010668789	0.037766441	0.004681637	0.002311814	0.003224186	0.001168155	0.000840311	0.001204524	0.013869681	0.002662877	0.000907488	0.000982179	0.00012962	0.002701199	0.0000365941	0.000573483	0.00382487	0.000133978	0.009216974	0.037335051	0.00446598	0.002374407	0.003276259	0.001275007	0.002516125	0.001067164	0.000263898	0.002513194	0.0000302822	0.000479255	0.000129169	0	0.000187479	0.000732633
20200108-3	799	female	Parkinson's Disease only	e3/e3	1426292.88	0.135028888	0.135137034	0.270165922	0.138560787	0.138355167	0.276915953	0.034693435	0.374000136	0.008502812	0.000149549	0.008756476	0.033892198	0.004631097	0.002167858	0.00273983	0.001106855	0.000769618	0.001158878	0.013658345	0.002601569	0.00086525	0.001039548	0.000187619	0.002314882	0.0000100961	0.000626169	0.009012455	0.000136578	0.007744833	0.034229506	0.004584823	0.002174799	0.002794097	0.001236422	0.002406799	0.00105315	0.000255838	0.00218798	0.0000279045	0.000504945	0.000153124	0.0000151442	0.00012557	0.00078974
20200129-1	800	female	Mild Cognitive Impairment	e3/e3	1453333.196	0.116291213	0.117295008	0.23358622	0.114378568	0.111744432	0.226123	0.03033303	0.32817155	0.015832777	0.000221147	0.008426354	0.032245737	0.004089771	0.001868532	0.002230115	0.000928899	0.001494908	0.001319863	0.011758075	0.002472867	0.000706858	0.001145436	0.000237729	0.002231009	0.0000149312	0.000670803	0.014571607	0.000161972	0.006885758	0.030158879	0.003540138	0.001973945	0.002234931	0.001013807	0.002285023	0.000896009	0.000229748	0.001889312	0.0000124541	0.000711262	0.000849427	0.00000144495	0.000146422	0.000554587
20191212-3	802	male	Mild Cognitive Impairment	e4/e4	1801794.879	0.097617627	0.105131432	0.202749058	0.154415881	0.149377398	0.303793278	0.03264467	0.297310877	0.01618919	0.000672385	0.008480433	0.030183846	0.003787335	0.003154577	0.003127881	0.001142416	0.000765348	0.000994175	0.011199555	0.001663119	0.000493841	0.00106122	0.000125319	0.002099629	0.0000475637	0.000945113	0.013177194	0.000553282	0.007188776	0.029619132	0.00363371	0.003060559	0.003026704	0.001099848	0.001830342	0.000687481	0.000296149	0.002061999	0.0000553337	0.000817241	0.001861144	0.0000179821	0.000154291	0.000357477
20200217-6	807	male	Parkinson's Disease with MCI	e3/e3	1764285.716	0.100863126	0.105038701	0.205901827	0.144783012	0.141683735	0.286466747	0.03019749	0.296912596	0.013988664	0.000534891	0.008883822	0.029278704	0.004089644	0.002008121	0.00250413	0.001071879	0.001430891	0.001397733	0.01302204	0.001853385	0.000701077	0.000998591	0.0000791255	0.00226732	0.00000476113	0.000801231	0.011890024	0.000806899	0.008451012	0.030146194	0.003900049	0.002135935	0.002456065	0.001118073	0.001792567	0.000880583	0.000163296	0.002097109	0	0.000789045	0.000298988	0.0000156437	0.0000977166	0.0006703
20200114-4	815	female	Parkinson's Disease with MCI	e3/e4	1470817.657	0.123493415	0.124002495	0.24749591	0.127333414	0.131511696	0.25884511	0.034656913	0.344518133	0.007805182	0.000343074	0.008758598	0.030764181	0.00419039	0.002338903	0.002818364	0.001117134	0.001135287	0.001323074	0.012172005	0.002594407	0.000858366	0.000958243	0.000145973	0.002420694	0.0000339267	0.000799079	0.011674799	0.000397058	0.007727674	0.029679682	0.004058627	0.002395878	0.003089574	0.001267322	0.002456525	0.000972044	0.000222597	0.002262007	0.0000214846	0.000511008	0.000500538	0.0000117622	0.000173849	0.000470827
20200130-3	821	female	Healthy Control	e3/e4	1524123.36	0.137290472	0.137639636	0.274930108	0.141897822	0.145027999	0.286925822	0.035245835	0.38710738	0.006605765	0.000222685	0.009816135	0.03864136	0.00448074	0.001845782	0.003314955	0.001195376	0.000887658	0.001081868	0.014586483	0.002364179	0.00086325	0.00084127	0.00019854	0.002674849	0.0000440253	0.00070657	0.006978044	0.000178791	0.00943152	0.037125276	0.004309362	0.002100289	0.003160899	0.001267023	0.002437926	0.000998344	0.000290265	0.002672618	0.0000400886	0.000426015	0.000211531	0.00000531453	0.000149463	0.000718708
20191216-2	825	female	Mild Cognitive Impairment	e3/e4	1568255.889	0.12794296	0.129372595	0.257315555	0.157253885	0.158641079	0.315894964	0.033622064	0.356297488	0.008072152	0.000150741	0.009008861	0.031838745	0.004239359	0.002058465	0.003026292	0.00125088	0.000879385	0.00129813	0.013093208	0.002349744	0.000841572	0.00100226	0.000124533	0.002442459	0.0000538815	0.000669342	0.005496998	0.000144811	0.008522015	0.031457366	0.004148558	0.002023394	0.002914767	0.001246161	0.002377291	0.00094417	0.000282734	0.002274629	0.0000407459	0.000605896	0.000577903	0.00000828946	0.000130655	0.000594801
20200204-2	842	female	Healthy Control	e3/e3	1341017.79	0.141459938	0.141731738	0.283191676	0.122293795	0.122970799	0.245264594	0.032499196	0.391158178	0.005469726	0.000110886	0.01001329	0.035685582	0.004278467	0.001794011	0.002701008	0.001028622	0.000657709	0.001537713	0.011902378	0.002590346	0.000905432	0.000864045	0.000104995	0.002333004	0.0000402679	0.000471284	0.006733542	0.000086054	0.009470344	0.038211424	0.003848495	0.001838305	0.002794445	0.001111395	0.002538669	0.001068964	0.000259877	0.002224579	0.0000272927	0.000424379	0.0000404916	0.000000745702	0.000125129	0.000616621
20200211-8	845	female	Parkinson's Disease only	e3/e2	1442268.272	0.133649265	0.137161976	0.270811241	0.129937537	0.131806216	0.261743753	0.034411767	0.374992275	0.006948707	0.000206688	0.008043303	0.033805916	0.004059162	0.002374662	0.002915685	0.001107492	0.001222449	0.001332831	0.012785832	0.002515482	0.00078432	0.000855874	0.000156767	0.002652835	0.0000249607	0.000553434	0.007912883	0.000177221	0.008302131	0.03421645	0.003959874	0.002551259	0.002836088	0.001192843	0.002297631	0.001072061	0.000361306	0.002378545	0.0000548442	0.00057673	0.000297656	0.0000457613	0.00016065	0.000550106
20200130-5	846	female	Healthy Control	e3/e3	1670379.703	0.141641359	0.141185697	0.282827056	0.147287585	0.145702882	0.292990467	0.034710072	0.383989085	0.008135456	0.000217376	0.007934304	0.032723638	0.005035562	0.002102696	0.002880363	0.001083706	0.000729056	0.001384476	0.011906514	0.002691364	0.000831667	0.001003664	0.00014823	0.002406758	0.000035022	0.000809636	0.008037035	0.000133443	0.00795843	0.032106113	0.004113436	0.002107964	0.00288162	0.001276776	0.002593003	0.001069936	0.000261617	0.002183516	0.0000262814	0.000726661	0.000336271	0.0000123325	0.000163316	0.000655121
20200121-7	849	male	Healthy Control	e3/e3	1908123.608	0.122842812	0.125070666	0.247913478	0.144132786	0.1466554	0.290788186	0.031671952	0.344881514	0.012517847	0.000530521	0.008557202	0.032269817	0.004078876	0.001928072	0.002555285	0.001067698	0.001099038	0.001268891	0.011932822	0.002216261	0.000977924	0.000932592	0.000117864	0.002282242	0.0000465379	0.000819653	0.01195824	0.000597184	0.007535518	0.030665519	0.00359636	0.00187383	0.002649357	0.001170102	0.002442399	0.001151812	0.000251713	0.002153267	0.0000355323	0.0006574	0.000990554	0.00000482149	0.000149309	0.000597708
20200617-8B	855	female	Healthy Control	e3/e3	NA	NA	NA	NA	NA	NA	NA	NA	NA	NA	NA	NA	NA	NA	NA	NA	NA	NA	NA	NA	NA	NA	NA	NA	NA	NA	NA	NA	NA	NA	NA	NA	NA	NA	NA	NA	NA	NA	NA	NA	NA	NA	NA	NA	NA
20200205-5	857	female	Healthy Control	e3/e3	1491983.989	0.127102307	0.128480109	0.255582417	0.134803037	0.13157123	0.266374267	0.033234941	0.367515924	0.009641524	0.000383114	0.009672289	0.037906439	0.004282821	0.001966777	0.002739037	0.001087344	0.001095856	0.001807325	0.013630709	0.002383672	0.000822395	0.001019582	0.000176543	0.002464504	0.0000579095	0.000533853	0.007153897	0.000280834	0.008947482	0.038891972	0.003974573	0.002158267	0.002731196	0.001122666	0.002442184	0.001022665	0.000234252	0.002352036	0.0000725209	0.00061884	0.000336934	0.00000321719	0.000163809	0.000425876
20200122-5	860	female	Healthy Control	e3/e3	1443716.615	0.139465793	0.141118066	0.280583859	0.134579024	0.134103017	0.26868204	0.033306398	0.384431802	0.005089642	0.000140679	0.009132125	0.03347312	0.004031331	0.001799591	0.003041317	0.001167127	0.000815534	0.001165256	0.012567633	0.002522725	0.000883276	0.000768364	0.000168316	0.00249966	0.0000591529	0.000504323	0.003684103	0.000260577	0.008455815	0.035986494	0.003924039	0.001684472	0.00299103	0.001210002	0.002594276	0.001055747	0.000289669	0.002351916	0.0000423213	0.000402988	0.000256006	0.00000436374	0.000126133	0.0004895
20200624-6A	863	male	Alzheimer's disease	e3/e4	1847075.351	0.121364816	0.126894203	0.248259018	0.12863665	0.133835548	0.262472198	0.032052293	0.347916025	0.013776319	0.001248027	0.00818207	0.033237843	0.004062043	0.00234782	0.002921483	0.00102914	0.001364373	0.001429503	0.011976609	0.001747844	0.000640526	0.000864123	0.00020611	0.002154271	0.0000594995	0.000790114	0.013015928	0.000814802	0.007958744	0.033410602	0.003950407	0.002515382	0.002886726	0.001152362	0.001991527	0.000852429	0.000276437	0.002257028	0.0000305348	0.000784104	0.001228699	0.0000121814	0.000146069	0.000623147
20200226-2	864	male	Parkinson's Disease only	e3/e3	1852160.948	0.10941163	0.110349557	0.219761187	0.162215141	0.163269228	0.325484369	0.036613989	0.32620334	0.004067573	0.000230811	0.009003969	0.033472199	0.004872471	0.002139609	0.002790092	0.001293246	0.000580565	0.001137536	0.015759915	0.002712129	0.000970434	0.000639793	0.00015571	0.002776811	0.0000192748	0.000519717	0.004066817	0.00022579	0.008321739	0.034832826	0.004473045	0.002160017	0.002836255	0.001323751	0.002807639	0.001119449	0.000329777	0.002708998	0.0000460003	0.000491534	0.000988413	0.0000154414	0.000157708	0.000500119
20200123-4	865	female	Healthy Control	e3/e3	1554203.454	0.132874351	0.136610248	0.269484598	0.134523108	0.135321849	0.269844957	0.030145989	0.367363032	0.010580661	0.000356517	0.008556216	0.033003208	0.003942084	0.002185621	0.002442151	0.000965897	0.00106183	0.001078945	0.012605557	0.001795904	0.000601916	0.000990604	0.000166259	0.002142126	0.000038412	0.000804077	0.009799039	0.000192575	0.008156075	0.032732909	0.003599143	0.002379869	0.002444789	0.001075342	0.002023094	0.000850146	0.000308389	0.002141676	0.0000508299	0.000637561	0.000537446	0.00000315274	0.000138463	0.000640392
20200220-3	872	male	Parkinson's Disease only	e3/e3	1723276.065	0.13539439	0.137958457	0.273352847	0.125964181	0.127987787	0.253951968	0.034862667	0.36674067	0.00675388	0.000327516	0.008173966	0.028836239	0.004489182	0.001985927	0.002965514	0.00114468	0.000831614	0.001059494	0.013000587	0.002427527	0.00086382	0.000937285	0.000171766	0.002563954	0.0000089945	0.000674587	0.008869212	0.000219524	0.00687667	0.028508433	0.004562531	0.002199822	0.002907427	0.001268572	0.002203884	0.001116942	0.000310571	0.002394683	0.0000253587	0.000838519	0.000359896	0.00000725363	0.000180354	0.000562533
20200113-6	875	female	Healthy Control	e3/e4	1493945.886	0.131957617	0.128303277	0.260260895	0.122680193	0.120188916	0.242869109	0.03482924	0.365448105	0.014891235	0.000776333	0.009620429	0.034263624	0.003990305	0.00288973	0.002905728	0.001214167	0.00136511	0.001692765	0.012604874	0.002339576	0.000849428	0.001003182	0.000150474	0.002576399	0.0000340708	0.000778208	0.01414904	0.000370629	0.007918627	0.034591347	0.003643773	0.00282942	0.003203864	0.001309017	0.00227197	0.000960945	0.000289703	0.002370233	0.0000147261	0.000779078	0.000787846	0.00000970584	0.00018836	0.000613677
20200203-5	877	female	Healthy Control	e3/e3	1362649.769	0.144481345	0.141904597	0.286385943	0.125849056	0.125245193	0.251094248	0.036598546	0.399431865	0.013660443	0.000742597	0.008229187	0.03720846	0.004518696	0.003232819	0.002948153	0.00103695	0.00114681	0.003226067	0.013616118	0.00251576	0.000925256	0.000793748	0.0000708913	0.002327597	0.0000261256	0.001317727	0.013087442	0.001468169	0.007835396	0.037925299	0.004073754	0.003304444	0.002959601	0.001157891	0.002567791	0.001129491	0.000206876	0.002318718	0.0000247312	0.000855612	0.001748212	0.0000270062	0.000193153	0.000594797
20200123-7	879	male	Healthy Control	e3/e3	1636497.055	0.126544664	0.127610634	0.254155297	0.121599884	0.126328225	0.24792811	0.03065389	0.346917456	0.010744657	0.00044418	0.008752475	0.030440079	0.003992063	0.001688179	0.002558025	0.00103526	0.000976537	0.001487995	0.012402894	0.002262332	0.000826705	0.00099383	0.000106019	0.002270093	0.0000669112	0.000799818	0.011043772	0.000228659	0.008587183	0.029657065	0.003867346	0.001759062	0.002484697	0.001153256	0.002277853	0.000975376	0.00028066	0.002040945	0.0000658724	0.000618272	0.000480844	0.0000039719	0.000133945	0.000413322
20200121-1	884	male	Healthy Control	e3/e3	1862996.887	0.114864636	0.116595684	0.23146032	0.115162967	0.115650037	0.230813004	0.029753136	0.315009037	0.02328356	0.001132262	0.006072474	0.026156297	0.00387349	0.001961839	0.002546059	0.001043426	0.001593508	0.001538972	0.009660081	0.001887121	0.000767956	0.001487925	0.0000733764	0.001959102	0.0000291466	0.000932476	0.026579701	0.001080302	0.005372204	0.02629473	0.003509399	0.002348474	0.002496569	0.001065165	0.001809128	0.00091122	0.000203328	0.001917019	0.000095545	0.001033389	0.001452713	0.0000121847	0.000179174	0.000523082
20191213-4	885	male	Healthy Control	e3/e4	1709164.658	0.123210692	0.122831369	0.24604206	0.135336923	0.134700576	0.270037499	0.033216811	0.336302527	0.010254132	0.000479006	0.007665441	0.028482101	0.004105807	0.002627833	0.003097068	0.001170572	0.000902956	0.001195087	0.011190964	0.001987404	0.000693321	0.001092698	0.000193428	0.002147248	0.0000829645	0.000899855	0.007180818	0.000218235	0.007192695	0.027281339	0.0035986	0.002499584	0.003078872	0.001326203	0.002086048	0.000921152	0.000338703	0.002130807	0.0000472746	0.000809226	0.000351517	0.00000819114	0.000125558	0.000703326
20200624-2B	892	male	Mild Cognitive Impairment	e3/e3	1720773.578	0.125924493	0.127336453	0.253260946	0.131422375	0.133193442	0.264615817	0.032755617	0.338693453	0.021224001	0.000817539	0.007346231	0.0228757	0.004595782	0.002135028	0.002659966	0.00100664	0.001323184	0.00145667	0.012290635	0.002150777	0.000778603	0.001163082	0.000126106	0.002392703	0.0000166785	0.000936323	0.016298832	0.00073467	0.007062463	0.027664418	0.004235886	0.002067965	0.002575353	0.001110896	0.002213888	0.000969273	0.000246052	0.002309717	0.0000262673	0.001001933	0.000470544	0.0000124363	0.000159812	0.000680043
20200626-1A	0898+0736	female	Healthy Control	e3/e3	1530958.884	0.146072529	0.144287067	0.290359596	0.140846571	0.139770912	0.280617484	0.03361684	0.380749352	0.009906341	0.000125477	0.007732735	0.027861754	0.004513642	0.002192874	0.002696741	0.001012111	0.001034972	0.001179065	0.011607693	0.002556241	0.000834379	0.000687086	0.000154413	0.002281969	0.000041412	0.000641755	0.00546174	0.000236322	0.006646945	0.02765378	0.004024275	0.002168053	0.002807587	0.001181808	0.002553236	0.000965343	0.000339003	0.002191372	0.0000402362	0.000578592	0.000175772	0.00000235147	0.000155393	0.000649658
20200109-5	904	female	Alzheimer's disease	e3/e4	1425446.763	0.098515609	0.09650913	0.195024739	0.175980259	0.178688111	0.35466837	0.030868919	0.297206738	0.014965764	0.001142028	0.009236613	0.03447221	0.004195667	0.002627667	0.002461193	0.001038622	0.001150446	0.001942409	0.01279669	0.001441092	0.00047101	0.000857415	0.0001006	0.002412717	0.00000996179	0.000938162	0.016184189	0.001788422	0.008794576	0.034338568	0.003710977	0.002726303	0.002601781	0.001133539	0.001482833	0.000673263	0.000220492	0.002230248	0.0000207654	0.000818971	0.004003236	0.0000019643	0.000162966	0.000522012
D20200526-5A	905	male	Healthy Control	e3/e4	1859096.568	0.119683258	0.120961627	0.240644885	0.114283745	0.11565389	0.229937634	0.028583776	0.329632731	0.02595906	0.001094564	0.007235181	0.030561027	0.003708199	0.002282345	0.002251954	0.00086187	0.000977787	0.001772259	0.01138198	0.001625467	0.000721372	0.001187674	0.000101501	0.002108551	0.0000196332	0.000911895	0.022458758	0.00107961	0.006736175	0.028387713	0.003534405	0.002370183	0.00229036	0.000956163	0.001560919	0.000897855	0.000267119	0.00200705	0.0000222689	0.000742565	0.000605455	0.00000984349	0.000151418	0.000306601
20200702-2A	909	female	Healthy Control	e3/e2	1387046.387	0.140987436	0.143341484	0.28432892	0.139855212	0.14025573	0.280110942	0.033598732	0.382017794	0.007718343	0.000185286	0.008513486	0.031715017	0.004322999	0.002057682	0.002726657	0.001057427	0.000704951	0.001504564	0.011942283	0.00266689	0.000804659	0.00076443	0.000191702	0.002440437	0.0000258102	0.000708268	0.008011772	0.000131286	0.006863361	0.030923912	0.004067059	0.002110167	0.002859674	0.001124692	0.002528538	0.001086914	0.000239934	0.002215427	0.0000269638	0.000542808	0.000287806	0.00000446993	0.00013381	0.0005883
D20200520-1A	911	male	Healthy Control	e3/e4	NA	NA	NA	NA	NA	NA	NA	NA	NA	NA	NA	NA	NA	NA	NA	NA	NA	NA	NA	NA	NA	NA	NA	NA	NA	NA	NA	NA	NA	NA	NA	NA	NA	NA	NA	NA	NA	NA	NA	NA	NA	NA	NA	NA	NA
D20200526-1A	912	female	Healthy Control	e3/e3	NA	NA	NA	NA	NA	NA	NA	NA	NA	NA	NA	NA	NA	NA	NA	NA	NA	NA	NA	NA	NA	NA	NA	NA	NA	NA	NA	NA	NA	NA	NA	NA	NA	NA	NA	NA	NA	NA	NA	NA	NA	NA	NA	NA	NA
D20200522-3B	913	female	Healthy Control		NA	NA	NA	NA	NA	NA	NA	NA	NA	NA	NA	NA	NA	NA	NA	NA	NA	NA	NA	NA	NA	NA	NA	NA	NA	NA	NA	NA	NA	NA	NA	NA	NA	NA	NA	NA	NA	NA	NA	NA	NA	NA	NA	NA	NA
20200203-4	916	male	Mild Cognitive Impairment	e3/e4	1535657.374	0.12357646	0.121058569	0.244635028	0.118886142	0.120207066	0.239093208	0.036586286	0.35202552	0.022436645	0.000797834	0.008986575	0.034491157	0.004618543	0.00294916	0.003126088	0.00106456	0.001260307	0.002741888	0.012271683	0.002677225	0.00105616	0.001152666	0.000165011	0.002325519	0.0000316477	0.000945719	0.018084177	0.000786634	0.00749184	0.034865785	0.004252967	0.002978269	0.002861055	0.00116289	0.002456277	0.001081035	0.000266401	0.002196063	0.0000165401	0.000885679	0.001047174	0.0000171913	0.000148992	0.00054576
20190928-1	917	male	Alzheimer's disease	e3/e4	NA	NA	NA	NA	NA	NA	NA	NA	NA	NA	NA	NA	NA	NA	NA	NA	NA	NA	NA	NA	NA	NA	NA	NA	NA	NA	NA	NA	NA	NA	NA	NA	NA	NA	NA	NA	NA	NA	NA	NA	NA	NA	NA	NA	NA
20200128-5	922	female	Mild Cognitive Impairment		1235358.941	0.149529549	0.149653289	0.299182837	0.136184512	0.137840661	0.274025173	0.036795783	0.406116131	0.007966106	0.000282914	0.007279585	0.035163464	0.0046342	0.002256591	0.003318712	0.00119188	0.000790216	0.001026584	0.011989795	0.002975653	0.00102626	0.000664341	0.00021257	0.002351543	0.00000979472	0.000340792	0.008107036	0.000165377	0.008258005	0.033472863	0.004533824	0.002339158	0.002660118	0.001165896	0.002975168	0.001158934	0.000300156	0.002454995	0.00000679964	0.000447724	0.00068895	0	0.000200104	0.000511026
20200213-8	941	female	Parkinson's Disease only		1606892.036	0.122100511	0.123912251	0.246012762	0.15464732	0.159199978	0.313847299	0.031420904	0.341335905	0.006265262	0.000154335	0.009779002	0.030595335	0.004137739	0.001838767	0.002404082	0.001109533	0.000661837	0.001010273	0.013404883	0.002386097	0.000744667	0.000828743	0.00014276	0.002561031	0.0000266975	0.000632961	0.006770648	0.000206983	0.008343684	0.031025918	0.003702862	0.001931555	0.002306689	0.001226529	0.002416715	0.000901865	0.000285209	0.002215332	0.0000318628	0.000614416	0.000209348	0.00000186696	0.00017537	0.000683742
20200103-1	942	male	Alzheimer's disease	e3/e3	1707313.304	0.094335604	0.087814607	0.182150212	0.156750525	0.16704789	0.323798415	0.030877168	0.272027682	0.01619404	0.000737416	0.008625306	0.028689989	0.00450427	0.001848987	0.002699095	0.000999406	0.001214013	0.001483266	0.011821908	0.001535512	0.000735132	0.001409642	0.000218999	0.002289211	0.0000132372	0.001014694	0.02343858	0.001158018	0.008008958	0.028334284	0.004331835	0.002096862	0.002728673	0.00116083	0.001360617	0.000774843	0.000267731	0.002144305	0.0000388915	0.000814789	0.002605497	0.00000907859	0.000141743	0.000557016
20200625-4A	946	female	Alzheimer's disease	e3/e4	NA	NA	NA	NA	NA	NA	NA	NA	NA	NA	NA	NA	NA	NA	NA	NA	NA	NA	NA	NA	NA	NA	NA	NA	NA	NA	NA	NA	NA	NA	NA	NA	NA	NA	NA	NA	NA	NA	NA	NA	NA	NA	NA	NA	NA
20190926-7	947	male	Alzheimer's disease	e4/e4	1906088.52	0.104983446	0.117307738	0.222291184	0.126174837	0.128004583	0.25417942	0.03047445	0.31427432	0.017079899	0.000880914	0.007872877	0.029453931	0.003809529	0.002398367	0.002540596	0.001106192	0.00103673	0.000975715	0.010940415	0.001795247	0.000670116	0.000818587	0.000146268	0.002305402	0.000152196	0.000853843	0.012780781	0.000412783	0.006379137	0.029577115	0.003584461	0.002416519	0.002534038	0.001085889	0.001818698	0.00074708	0.000297468	0.002196698	0.0000694616	0.000784696	0.002709685	0.00000619069	0.000188239	0.00040953
20200214-1	950	male	Parkinson's Disease only		1840998.717	0.133812217	0.132316711	0.266128928	0.131549261	0.130844574	0.262393835	0.030372102	0.353211553	0.015120434	0.000546877	0.007223199	0.027861888	0.00355595	0.002556004	0.002631289	0.001012222	0.001713689	0.001483706	0.009963668	0.002202174	0.000775666	0.000974906	0.000100598	0.00209533	0.0000281369	0.000828083	0.013870243	0.000379794	0.006663503	0.027320497	0.003490551	0.002479089	0.002379361	0.001014993	0.002109453	0.000971049	0.000151765	0.00183835	0.0000333515	0.000747801	0.001345846	0.0000105921	0.000156383	0.000652689
20191212-4	951	female	Parkinson's Disease only		1496391.275	0.116298135	0.115059262	0.231357397	0.154484941	0.160311967	0.314796907	0.034899295	0.341312596	0.006357294	0.000200816	0.011208633	0.036775475	0.004652861	0.002486449	0.002844844	0.001249539	0.000672217	0.000700352	0.015950374	0.002366694	0.000798254	0.001022259	0.000239309	0.002654787	0.00000407647	0.000759761	0.007998109	0.00017315	0.01001309	0.036687931	0.004087968	0.002396031	0.002843374	0.001352988	0.002392289	0.000893483	0.00030627	0.002420289	0.0000190458	0.000757556	0.000414731	0.00000601447	0.000207299	0.000640073
20200214-12	952	male	Mild Cognitive Impairment		NA	NA	NA	NA	NA	NA	NA	NA	NA	NA	NA	NA	NA	NA	NA	NA	NA	NA	NA	NA	NA	NA	NA	NA	NA	NA	NA	NA	NA	NA	NA	NA	NA	NA	NA	NA	NA	NA	NA	NA	NA	NA	NA	NA	NA
20200106-1	953	male	Alzheimer's disease	e3/e3	NA	NA	NA	NA	NA	NA	NA	NA	NA	NA	NA	NA	NA	NA	NA	NA	NA	NA	NA	NA	NA	NA	NA	NA	NA	NA	NA	NA	NA	NA	NA	NA	NA	NA	NA	NA	NA	NA	NA	NA	NA	NA	NA	NA	NA
20200211-3	955	female	Parkinson's Disease only		1553072.177	0.153482838	0.153498193	0.306981031	0.149984378	0.150694381	0.300678759	0.034621057	0.403172311	0.004804027	0.000176553	0.008332452	0.029627148	0.004386918	0.001941571	0.002876041	0.001088938	0.000563786	0.000674856	0.01276676	0.002764585	0.000986561	0.000751736	0.000244934	0.002431374	0.0000442993	0.00056649	0.00404083	0.000305974	0.008251516	0.030104911	0.004134386	0.002185604	0.002872758	0.001208315	0.002643921	0.001138002	0.000303721	0.002238853	0.0000231155	0.000494697	0.000403265	0.0000039277	0.000139659	0.000722053
D20200526-6A	960	male	Healthy Control	e4/e4	1611318.7	0.139816768	0.142518931	0.282335699	0.144066279	0.137920715	0.281986994	0.03414098	0.384559424	0.008521095	0.00039539	0.010314657	0.031857571	0.004090252	0.002210177	0.002723422	0.001142977	0.001054416	0.001383153	0.013542076	0.002344477	0.000817343	0.00078383	0.000219137	0.002476791	0.0000572202	0.000856193	0.010350094	0.00037671	0.010377835	0.034555982	0.003924363	0.002602092	0.002931078	0.001338034	0.002153888	0.000923902	0.000287342	0.002496278	0.0000512624	0.000418043	0.001310666	0.0000137775	0.000164896	0.000706068
20200113-4	961	male	Mild Cognitive Impairment		1864419.246	0.137517108	0.140752485	0.278269592	0.155040917	0.152613883	0.3076548	0.033302596	0.376339809	0.004034125	0.000301971	0.007697947	0.031483852	0.004335774	0.001981421	0.002770782	0.001034531	0.000449202	0.001614283	0.013166191	0.002416838	0.000798747	0.000661654	0.000264211	0.002449664	0.000021508	0.000609895	0.004966694	0.0000813122	0.007266928	0.032281366	0.003545662	0.002258773	0.002958884	0.001202251	0.00262972	0.001012648	0.000331471	0.002223266	0.0000236535	0.000499137	0.002942632	0.00000842085	0.000144924	0.000490769
20200210-4	964	male	Parkinson's Disease only		1736718.128	0.122531869	0.120620567	0.243152436	0.148313447	0.151866386	0.300179833	0.03149043	0.338818507	0.009618199	0.000422348	0.008353802	0.030656731	0.004236324	0.001873419	0.002414842	0.001020315	0.000756599	0.00099498	0.012807951	0.002219186	0.00071209	0.000826732	0.000258994	0.002380294	0.0000306901	0.000446417	0.009789902	0.000393961	0.007799999	0.030806381	0.003974911	0.002083931	0.002339355	0.001109103	0.002262255	0.000879014	0.000252833	0.00219316	0.0000420333	0.000530541	0.002431713	0	0.000191395	0.000642822
20200618-4B	965	female	Mild Cognitive Impairment		1395183.401	0.145033121	0.139444671	0.284477792	0.129236138	0.127986352	0.25722249	0.033591283	0.393679206	0.007183715	0.0002242	0.009416253	0.036747284	0.00466806	0.002098362	0.002825292	0.001159848	0.000757033	0.000753091	0.014206161	0.002367431	0.000735817	0.000766638	0.000275018	0.00240721	0.0000192806	0.000425392	0.007494069	0.000258031	0.00981577	0.037360178	0.004091577	0.002169177	0.002762146	0.00127933	0.002333743	0.000798246	0.000263621	0.002318262	0.0000203557	0.000466319	0.000549103	0	0.000158617	0.000702703
20200217-7	967	female	Parkinson's Disease only		1495193.436	0.130417445	0.130499374	0.260916819	0.157219636	0.158170843	0.315390479	0.034645016	0.367438822	0.003925713	0.0000934996	0.010264224	0.0347753	0.005048109	0.001670887	0.002583144	0.001216966	0.000890453	0.001142996	0.014692012	0.002488173	0.000937069	0.00072198	0.000284846	0.002759576	0	0.000132558	0.003998011	0.0000390585	0.010150927	0.035051184	0.004847667	0.001896276	0.002414537	0.001254286	0.002456605	0.000966163	0.000317685	0.002573981	0.00000180579	0.000225322	0.000667673	0	0.000185394	0.000739035
D20200610-1B	968	male	Healthy Control		1642234.902	0.142539507	0.140948002	0.283487509	0.136065792	0.13311842	0.269184212	0.034738027	0.378121352	0.010754673	0.000327724	0.01028787	0.026924224	0.004651405	0.002197737	0.002972291	0.00117468	0.000963687	0.000839344	0.011098108	0.002451233	0.000995229	0.000714879	0.000218483	0.002479122	0.0000309943	0.000565449	0.011817372	0.000299653	0.010038393	0.030400158	0.004287633	0.002414819	0.002611319	0.001010513	0.002446788	0.001030121	0.000221223	0.0023085	0.0000126657	0.000608256	0.002286518	0	0.00014395	0.000626281
20200219-5	969	female	Parkinson's Disease only		1561165.91	0.13054074	0.131077477	0.261618217	0.138234065	0.138701623	0.276935687	0.034599782	0.361834343	0.0082963	0.000379076	0.007897303	0.032497763	0.004174636	0.002108104	0.002960608	0.001211274	0.001450134	0.001312609	0.013523803	0.002461878	0.000687691	0.000911947	0.000147774	0.00243632	0.0000108893	0.000497897	0.007952454	0.000249301	0.007729992	0.031168244	0.004438862	0.002479301	0.002770686	0.001158685	0.002469501	0.000857628	0.000217338	0.002444391	0.00000301057	0.000466446	0.005728283	0	0.00016808	0.000562592
20200219-10	974	male	Parkinson's Disease only		1687344.309	0.12517323	0.123360253	0.248533482	0.155970593	0.157675444	0.313646037	0.034845289	0.351371415	0.007666604	0.00014834	0.011073555	0.033935101	0.004286914	0.001911702	0.002789887	0.001310639	0.000627021	0.00072303	0.013282055	0.002890578	0.000846241	0.000616768	0.000205115	0.002920506	0.0000294546	0.000816964	0.008037779	0.000545769	0.009867162	0.033116892	0.003776171	0.001954728	0.002704487	0.001328715	0.002752195	0.001010523	0.000240556	0.002628035	0.0000254838	0.000669217	0.000111062	0.00000391147	0.000189232	0.000847011
D20200521-5B	978	female	Healthy Control		1590752.975	0.131768026	0.130569088	0.262337114	0.135842381	0.13655899	0.27240137	0.031768603	0.361210417	0.016622757	0.000370265	0.009246816	0.033472199	0.003962149	0.001902118	0.002643779	0.001078232	0.001474836	0.000931509	0.012317437	0.002426901	0.000669934	0.00095722	0.000170862	0.002372587	0.0000159673	0.000662014	0.013831249	0.000366745	0.008487679	0.031825746	0.003764569	0.00202401	0.00276146	0.001098222	0.002253524	0.000762469	0.000236115	0.002355237	0.0000109382	0.000491843	0.001667072	0	0.000103599	0.000749708
20200217-9	983	male	Parkinson's Disease only		1629711.148	0.131756499	0.133196155	0.264952654	0.135311903	0.13939736	0.274709263	0.032538281	0.358588879	0.014692113	0.000327604	0.007495132	0.030108158	0.004166444	0.002130378	0.002583955	0.00108375	0.000913413	0.001605192	0.011790187	0.002339617	0.00089163	0.000734977	0.00019077	0.00227752	0.0000296985	0.000563842	0.012463006	0.000324352	0.006808139	0.029342623	0.003973281	0.001972865	0.002497927	0.001095532	0.002427792	0.001020058	0.000231084	0.002205115	0.0000141129	0.000458548	0.001352632	0	0.000175307	0.000691779
20200211-2	984	female	Parkinson's Disease only		1544639.003	0.128554534	0.128008989	0.256563523	0.144148723	0.146257844	0.290406567	0.031203407	0.344091418	0.006146808	0.000181207	0.008357034	0.027627102	0.004203053	0.001668416	0.002403151	0.001196008	0.000976215	0.000660025	0.012558339	0.002092657	0.000654716	0.000806014	0.00020788	0.002343136	0.00000763933	0.000298322	0.004781765	0.000261615	0.007195014	0.026517523	0.004157347	0.001815505	0.002347409	0.001118514	0.002275483	0.000950578	0.000239473	0.002334073	0.0000308163	0.000356394	0.001647828	0	0.000193637	0.000505684
20200221-5	988	female	Parkinson's Disease only		NA	NA	NA	NA	NA	NA	NA	NA	NA	NA	NA	NA	NA	NA	NA	NA	NA	NA	NA	NA	NA	NA	NA	NA	NA	NA	NA	NA	NA	NA	NA	NA	NA	NA	NA	NA	NA	NA	NA	NA	NA	NA	NA	NA	NA
20200218-1	997	female	Parkinson's Disease only		1592800.518	0.130521423	0.135046197	0.265567621	0.155170757	0.154981626	0.310152383	0.035860109	0.3690539	0.004416309	0.000376569	0.011321506	0.03288246	0.005087831	0.002202975	0.002514816	0.001239013	0.000659656	0.000737129	0.013503449	0.002833625	0.000785849	0.00060108	0.000217102	0.002551732	0.000043006	0.000345806	0.004057194	0.000212393	0.009341659	0.032712508	0.004531829	0.00234951	0.0027225	0.001243094	0.002787292	0.001040746	0.000267265	0.002467038	0.0000151934	0.00024661	0.001250565	0	0.000140507	0.000765507
20191219-5	1001	female	Alzheimer's disease		NA	NA	NA	NA	NA	NA	NA	NA	NA	NA	NA	NA	NA	NA	NA	NA	NA	NA	NA	NA	NA	NA	NA	NA	NA	NA	NA	NA	NA	NA	NA	NA	NA	NA	NA	NA	NA	NA	NA	NA	NA	NA	NA	NA	NA
20200218-6	1003	female	Parkinson's Disease only		1429071.546	0.141595501	0.141772506	0.283368007	0.128464171	0.127628958	0.256093128	0.032804516	0.399398586	0.007876722	0.000157165	0.010428379	0.04093441	0.004353176	0.001683751	0.002385605	0.001145639	0.000703814	0.001291678	0.014727044	0.002577408	0.000875464	0.000839986	0.000289349	0.002476643	0.0000186835	0.000360164	0.005218003	0.000340221	0.009499454	0.04093322	0.004149827	0.001749178	0.002493647	0.001187484	0.002552916	0.001036197	0.000261219	0.002414855	0.0000112661	0.000280602	0.000626211	0	0.000206918	0.0005703
D20200611-3A	1007	female	Healthy Control		1553122.509	0.139974191	0.13938212	0.279356311	0.15653906	0.155562029	0.312101089	0.030942826	0.373096501	0.00797619	0.000240161	0.008079079	0.030161948	0.004050485	0.001685701	0.002304583	0.00094809	0.000682754	0.000922142	0.011879617	0.002472374	0.000760146	0.000607035	0.000231212	0.002178193	0.0000156459	0.000409498	0.009299524	0.000193095	0.007653099	0.029903179	0.003774654	0.002238523	0.002273549	0.001088002	0.002436382	0.000936565	0.000255163	0.002028623	0.000015002	0.000445425	0.001290819	0	0.000152467	0.000603301
20200221-3	1008	male	Parkinson's Disease only		NA	NA	NA	NA	NA	NA	NA	NA	NA	NA	NA	NA	NA	NA	NA	NA	NA	NA	NA	NA	NA	NA	NA	NA	NA	NA	NA	NA	NA	NA	NA	NA	NA	NA	NA	NA	NA	NA	NA	NA	NA	NA	NA	NA	NA
20200217-8	1009	female	Parkinson's Disease only		1684059.3	0.130048402	0.131990445	0.262038847	0.144158063	0.144930336	0.289088399	0.034052245	0.360926101	0.008032496	0.000273862	0.007600029	0.032016034	0.004102231	0.00210527	0.003198937	0.001239624	0.000804782	0.001012613	0.012352712	0.002347898	0.000818795	0.000679727	0.000262045	0.002324978	0.0000345594	0.000390723	0.006489023	0.000214363	0.01049488	0.031557321	0.003838048	0.002305382	0.003125662	0.001191229	0.00251446	0.000969443	0.000262402	0.002093216	0.0000143107	0.000381578	0.002395462	0	0.000153558	0.00062955
20200218-4	1011	male	Parkinson's Disease only		NA	NA	NA	NA	NA	NA	NA	NA	NA	NA	NA	NA	NA	NA	NA	NA	NA	NA	NA	NA	NA	NA	NA	NA	NA	NA	NA	NA	NA	NA	NA	NA	NA	NA	NA	NA	NA	NA	NA	NA	NA	NA	NA	NA	NA
20200218-2	1012	female	Parkinson's Disease only		NA	NA	NA	NA	NA	NA	NA	NA	NA	NA	NA	NA	NA	NA	NA	NA	NA	NA	NA	NA	NA	NA	NA	NA	NA	NA	NA	NA	NA	NA	NA	NA	NA	NA	NA	NA	NA	NA	NA	NA	NA	NA	NA	NA	NA
20200221-1	1013	male	Parkinson's Disease only		1727447.935	0.132414134	0.133957907	0.266372041	0.128036253	0.126707361	0.254743613	0.030323924	0.356926434	0.014939553	0.000925238	0.007582052	0.027723035	0.003443577	0.002035604	0.002361808	0.00089583	0.001034706	0.001439812	0.012145315	0.002508382	0.000937336	0.001045589	0.000169093	0.002297841	0.000014588	0.000596718	0.012254552	0.000727431	0.008958418	0.030149794	0.003706913	0.0020187	0.002260155	0.000636372	0.002529628	0.001028454	0.000251701	0.002109875	0.00000248922	0.000650787	0.00962935	0	0.000160699	0.000608875
D20200526-2B	1015	male	Healthy Control		1774944.064	0.131040887	0.131407849	0.262448735	0.162990312	0.160801464	0.323791776	0.035257449	0.357881039	0.007347837	0.000284122	0.009861099	0.028529575	0.004580426	0.001945188	0.002864147	0.001176882	0.000697205	0.000620865	0.012040436	0.002423907	0.000950509	0.000708529	0.000254036	0.002656196	0.0000418041	0.000496072	0.006928162	0.000265529	0.011795808	0.029720092	0.004274557	0.00260273	0.002928318	0.001167473	0.002383906	0.001076372	0.000293587	0.002370385	0.0000210711	0.000425253	0.001681743	0	0.000151667	0.000728699
20200617-1B	1017	female	Parkinson's Disease with MCI		1491359.431	0.128227193	0.131961638	0.260188832	0.156889811	0.160402133	0.317291944	0.035509884	0.362820697	0.004704299	0.00015905	0.007900912	0.030383688	0.005197406	0.00184657	0.002811663	0.001261265	0.001020545	0.000970189	0.014691831	0.002389498	0.000820191	0.000881545	0.000249437	0.00247841	0.0000248096	0.000274112	0.003679328	0.000156703	0.008596854	0.034725633	0.004409132	0.001860182	0.00309	0.001390812	0.002585158	0.000934114	0.000251851	0.002724561	0.0000103261	0.000256276	0.001337505	0	0.00018292	0.000594156
20191218-7	1028	male	Healthy Control		1529661.129	0.142775801	0.142541724	0.285317525	0.138352629	0.139630169	0.277982798	0.035905992	0.386321595	0.005740552	0.00024731	0.007921951	0.032118682	0.004332267	0.002446032	0.002734919	0.001208111	0.001019311	0.001162414	0.013428268	0.002572531	0.000944131	0.000801942	0.000337853	0.002734331	0.000013467	0.000424865	0.005358899	0.000221487	0.007570696	0.031821623	0.004113983	0.002485387	0.002726552	0.001250735	0.002913586	0.001064484	0.000358707	0.00258371	0.0000062759	0.000403357	0.000588889	0	0.000214165	0.00051312
D20200526-3A	1035	male	Mild Cognitive Impairment		1821441.199	0.123166183	0.125427039	0.248593222	0.145760901	0.144831149	0.290592051	0.029457992	0.340757603	0.007554952	0.000339456	0.008958401	0.030294966	0.00416121	0.001938794	0.001894708	0.001001789	0.001384179	0.000828355	0.013201469	0.001950763	0.000600239	0.000667439	0.000165034	0.002495057	0.0000228391	0.000477808	0.009683651	0.00031777	0.009551063	0.030638211	0.004021431	0.001925508	0.001924355	0.001035114	0.001928857	0.000781249	0.000208022	0.002364831	0.00000944307	0.000589314	0.001439135	0	0.00015625	0.00052969
20200121-3	1036	male	Mild Cognitive Impairment		NA	NA	NA	NA	NA	NA	NA	NA	NA	NA	NA	NA	NA	NA	NA	NA	NA	NA	NA	NA	NA	NA	NA	NA	NA	NA	NA	NA	NA	NA	NA	NA	NA	NA	NA	NA	NA	NA	NA	NA	NA	NA	NA	NA	NA
D20200611-6B	1037	male	Parkinson's Disease with MCI		1535694.173	0.132278033	0.130797066	0.263075099	0.126953629	0.127175736	0.254129366	0.030578354	0.348073793	0.015346936	0.000797815	0.009264084	0.025874813	0.004047681	0.002042985	0.002395008	0.000962106	0.001281896	0.001273952	0.011696339	0.002205973	0.000804978	0.000781731	0.000209221	0.002152447	0.0000397866	0.000361921	0.015193715	0.000571989	0.007948783	0.027559328	0.00371096	0.002085767	0.002356719	0.000944654	0.00217107	0.000921668	0.000198607	0.002017329	0.000028326	0.00052823	0.001722999	0	0.000131927	0.000646092
D20200611-7A	1038	male	Parkinson's Disease with MCI		1929383.049	0.110579783	0.111724847	0.22230463	0.126609082	0.124432155	0.251041238	0.032121667	0.320796218	0.041565878	0.001619896	0.008586838	0.033075288	0.005046587	0.002042104	0.002180904	0.001123779	0.001707333	0.001350535	0.013120878	0.002008414	0.000652177	0.000994515	0.000195399	0.002241805	0.0000147716	0.000473882	0.026355109	0.001626064	0.008182097	0.031670901	0.004129351	0.002434768	0.00245379	0.001207536	0.001791661	0.000820314	0.000231369	0.00221024	0.00000559764	0.000522654	0.002458454	0.0000144606	0.000163887	0.000585731
20200130-4	1041	male	Mild Cognitive Impairment		1635548.735	0.13259763	0.134324472	0.266922102	0.134558145	0.139223985	0.27378213	0.032610462	0.368478843	0.006726855	0.00025814	0.006973745	0.032811618	0.004440528	0.00183975	0.002364038	0.001074196	0.001358199	0.00115582	0.013052745	0.002175661	0.000759623	0.000654215	0.00026352	0.00254031	0.0000148574	0.000420654	0.00655786	0.000255572	0.006726611	0.03436284	0.003896307	0.002022379	0.002394548	0.001137722	0.002542694	0.000965486	0.000286387	0.002643822	0.0000302039	0.00038293	0.001224971	0	0.000236679	0.000579377
D20200521-3A	1042	female	Healthy Control		NA	NA	NA	NA	NA	NA	NA	NA	NA	NA	NA	NA	NA	NA	NA	NA	NA	NA	NA	NA	NA	NA	NA	NA	NA	NA	NA	NA	NA	NA	NA	NA	NA	NA	NA	NA	NA	NA	NA	NA	NA	NA	NA	NA	NA
D20200610-8A	1044	male	Parkinson's Disease only		1732895.852	0.138095079	0.138108116	0.276203195	0.158054096	0.158782551	0.316836646	0.03605006	0.381012725	0.007397559	0.000188124	0.01030512	0.034515865	0.00492684	0.002079063	0.002924988	0.001461888	0.00056847	0.000972303	0.013391745	0.002597156	0.000975362	0.000757749	0.000229558	0.002743154	0.0000151192	0.000269318	0.006624345	0.00020913	0.009049188	0.03231908	0.004284908	0.002002371	0.00304196	0.001351322	0.002505632	0.001146232	0.000265798	0.002507941	0.0000289688	0.000302846	0.00082769	0	0.000121531	0.00072324
20191217-5	1052	female	Alzheimer's disease		1450311.441	0.129902711	0.119961044	0.249863754	0.117944526	0.117297122	0.235241648	0.032143441	0.345122604	0.015725795	0.000877122	0.006978777	0.031589284	0.004502274	0.002530146	0.002317571	0.001098385	0.001138652	0.001240561	0.011997354	0.001998605	0.000734394	0.001045706	0.000198578	0.002331982	0.0000160655	0.000716053	0.016973389	0.00104812	0.008422329	0.030696028	0.003828281	0.002672392	0.002403346	0.001140789	0.001948892	0.000801621	0.000192028	0.002114029	0.00000599871	0.000678199	0.002249448	0	0.000148796	0.000678337
20191217-6	1055	male	Alzheimer's disease		1694709.705	0.111033418	0.109590322	0.22062374	0.115186796	0.114732355	0.229919151	0.025168322	0.300969653	0.038286026	0.001412572	0.007172969	0.028315823	0.003610235	0.001527577	0.00162488	0.000769807	0.001882446	0.00100082	0.009674577	0.001607709	0.00068348	0.001618979	0.00013371	0.00181388	0	0.000884812	0.020803917	0.001909767	0.005714607	0.02557677	0.003556007	0.001721298	0.001815296	0.000844156	0.001636032	0.000814948	0.00019555	0.001735046	0.0000103263	0.00078332	0.00271604	0	0.000140024	0.000514129
20200131-4	1056	female	Mild Cognitive Impairment		1349889.859	0.140274808	0.134791898	0.275066706	0.135343428	0.132420335	0.267763763	0.034783579	0.386475796	0.005512153	0.000216758	0.009500331	0.038883024	0.004495848	0.002299595	0.003159739	0.001459156	0.000969635	0.00123862	0.01395099	0.002275889	0.000756802	0.000896369	0.000211721	0.002231515	0.0000111861	0.000389069	0.004982703	0.000212462	0.014929218	0.036155913	0.003952471	0.002456423	0.00327686	0.001618428	0.002049426	0.000914149	0.000270837	0.002131433	0.0000121491	0.000433443	0.000978747	0	0.000115343	0.000612346
20200123-2	1061	female	Mild Cognitive Impairment		NA	NA	NA	NA	NA	NA	NA	NA	NA	NA	NA	NA	NA	NA	NA	NA	NA	NA	NA	NA	NA	NA	NA	NA	NA	NA	NA	NA	NA	NA	NA	NA	NA	NA	NA	NA	NA	NA	NA	NA	NA	NA	NA	NA	NA
D20200526-7A	1070	female	Healthy Control		1650049.039	0.125547487	0.126763395	0.252310881	0.123562518	0.121762274	0.245324792	0.035303193	0.344144516	0.026648723	0.000490955	0.007480141	0.027788689	0.004579379	0.002718949	0.002935973	0.00111524	0.001315112	0.000855187	0.011283907	0.002437867	0.000535317	0.000881792	0.000229993	0.002083938	0.0000349081	0.000592346	0.01780238	0.000446956	0.00652023	0.02626928	0.004342841	0.003091605	0.003230268	0.001185419	0.002267387	0.000818582	0.000278537	0.001968729	0.0000585437	0.000504046	0.003710799	0	0.000168116	0.000848157
D20200622-1A	1073	male	Parkinson's Disease with MCI		2016948.369	0.133119191	0.131872699	0.26499189	0.156802206	0.156580621	0.313382827	0.032055853	0.359858969	0.010351182	0.000405762	0.008725409	0.03083713	0.004520592	0.001846602	0.002332385	0.00111039	0.000750391	0.000725056	0.012640978	0.002114581	0.000930316	0.000834974	0.000214036	0.002383502	0.00000193361	0.000567888	0.006905432	0.000294157	0.007689736	0.030348471	0.004211957	0.001855328	0.002447311	0.001164532	0.002333724	0.001026501	0.000311213	0.002366992	0.00000530504	0.000400159	0.001658297	0	0.000124693	0.000618856
20200624-5B	1074	male	Parkinson's Disease only		2094916.325	0.107645523	0.107538041	0.215183564	0.115402131	0.117501932	0.232904064	0.031356384	0.300028002	0.036428854	0.001981798	0.006802467	0.026689992	0.004449056	0.002844553	0.002234361	0.000972783	0.00216042	0.002723641	0.011432819	0.002111206	0.000686949	0.000636398	0.000161725	0.001982704	0.0000103107	0.000392951	0.031875402	0.001723315	0.007746515	0.025788858	0.003469781	0.002788942	0.002270305	0.000970874	0.001991679	0.00080619	0.000191129	0.001958073	0.000017805	0.000497967	0.009049813	0	0.000107307	0.000442691
20200106-3	1078	female	Mild Cognitive Impairment		1512899.962	0.138302925	0.138116583	0.276419507	0.127181723	0.125178444	0.252360167	0.031961796	0.366421492	0.010647432	0.000251305	0.006796153	0.028141583	0.004148853	0.001910239	0.00269185	0.001144953	0.001023068	0.001338952	0.012209003	0.002229493	0.000720537	0.000888757	0.000209928	0.002195056	0.0000179787	0.00055615	0.010983079	0.000320709	0.008395664	0.028585895	0.004056448	0.002053077	0.002631106	0.001158504	0.002188116	0.000879966	0.000268094	0.002211382	0.0000250512	0.000570362	0.000512658	0	0.000158636	0.00073759
20200618-5A	1079	male	Mild Cognitive Impairment		NA	NA	NA	NA	NA	NA	NA	NA	NA	NA	NA	NA	NA	NA	NA	NA	NA	NA	NA	NA	NA	NA	NA	NA	NA	NA	NA	NA	NA	NA	NA	NA	NA	NA	NA	NA	NA	NA	NA	NA	NA	NA	NA	NA	NA
20190930-2	1081	female	Healthy Control		1416890.967	0.13333459	0.133696894	0.267031484	0.133488534	0.132275171	0.265763705	0.032464036	0.370710598	0.010282301	0.000130638	0.008167107	0.034297134	0.004203076	0.002305682	0.00236292	0.001071713	0.000895199	0.001223947	0.012805714	0.002395879	0.000886307	0.00068735	0.000235445	0.002407878	0.00000868098	0.000389515	0.008691847	0.000186888	0.007415532	0.035300952	0.003991839	0.002129804	0.002280345	0.001067619	0.00251579	0.001059997	0.000335594	0.002214355	0	0.000467644	0.001671124	0	0.000177501	0.000802743
20190930-1	1085	female	Healthy Control		1533372.077	0.131642768	0.132593645	0.264236413	0.145113826	0.14677429	0.291888116	0.033325897	0.361654386	0.012108346	0.000464597	0.009780666	0.030967304	0.004491865	0.002166989	0.00245459	0.001187709	0.000915564	0.001012018	0.013841976	0.002464699	0.000830979	0.000832609	0.000181235	0.002366353	0.0000213255	0.000639571	0.008799691	0.000390577	0.009043924	0.0314949	0.004274109	0.002052274	0.002497111	0.001161297	0.002452634	0.001011431	0.000231777	0.002378744	0.0000179343	0.000475292	0.001266685	0	0.000148431	0.000661614
20190928-6	1086	female	Healthy Control		1411354.765	0.130560451	0.132960685	0.263521136	0.147781385	0.146084608	0.293865993	0.035567244	0.366031152	0.006920372	0.000328975	0.012287626	0.032519039	0.004735946	0.002311396	0.002726742	0.001008605	0.000874337	0.000923156	0.012868132	0.002420299	0.001011298	0.000888295	0.00026634	0.002543797	0.0000929603	0.000364685	0.008287356	0.000386012	0.008586502	0.032337298	0.004354114	0.002500293	0.003046364	0.001060116	0.002517864	0.001144716	0.000279802	0.002403152	0.0000229567	0.000370566	0.000744887	0	0.000153399	0.000576893
20200702-1B	1088	male	Parkinson's Disease with MCI		1685708.029	0.133629166	0.137317283	0.270946449	0.117502492	0.117309689	0.234812181	0.03233834	0.364829848	0.021564173	0.001110157	0.014386536	0.028944751	0.003987049	0.002184008	0.002606738	0.001037546	0.001417683	0.000864563	0.013086133	0.002309415	0.000834249	0.001093843	0.000197662	0.002323119	0.000017678	0.000648214	0.026761515	0.001169064	0.008575506	0.029467084	0.003690022	0.002222686	0.002719451	0.001077767	0.002402195	0.001072487	0.000222636	0.002092533	0.0000166102	0.00080791	0.001451971	0	0.000140119	0.000689147
20200113-2	1091	male	Mild Cognitive Impairment		1697893.005	0.12435069	0.133206447	0.257557136	0.131137893	0.13804564	0.269183533	0.031738749	0.353452461	0.01136968	0.001203492	0.007078597	0.030847586	0.004047782	0.002016205	0.002230411	0.000949883	0.001222515	0.001368637	0.0129143	0.002091651	0.000683906	0.000715357	0.000223689	0.002248375	0.0000293305	0.000518054	0.010812283	0.000551271	0.006678925	0.032590628	0.004123817	0.002661004	0.002447622	0.000925971	0.002440731	0.000892223	0.000281231	0.002096481	0.0000467638	0.000454033	0.006043196	0	0.00018576	0.000650394
20190930-5	1092	female	Alzheimer's disease		1540187.204	0.135437162	0.13368321	0.269120372	0.141752653	0.14211389	0.283866543	0.034479575	0.374211493	0.013616656	0.000432415	0.009099933	0.034514441	0.004701701	0.002227262	0.002605333	0.001320294	0.001097983	0.001145575	0.013821372	0.002343352	0.000779775	0.000843144	0.000154072	0.00250515	0.00004902	0.00060207	0.009229008	0.000620704	0.011807785	0.033806864	0.004660278	0.002422887	0.002484958	0.001241602	0.002172983	0.000915343	0.000193483	0.002288228	0.0000163616	0.000711797	0.00500121	0	0.000201404	0.000675372
20200204-7	1093	male	Mild Cognitive Impairment		1780432.139	0.126644091	0.128542494	0.255186585	0.123914335	0.125413534	0.249327869	0.030623464	0.349701841	0.011090397	0.000617266	0.007383769	0.031885068	0.003822443	0.001854606	0.002321684	0.001054912	0.00119617	0.001857527	0.012782627	0.002152623	0.00082553	0.000860521	0.000150862	0.002411718	0.0000205568	0.00042748	0.009456805	0.000512516	0.007328221	0.031257524	0.004339733	0.001807202	0.001849776	0.001175108	0.002347576	0.000929325	0.00019411	0.002261923	0.00000589744	0.000551383	0.001093836	0	0.000143224	0.000548238
D20200522-2A	1100	female	Healthy Control		1410761.651	0.119933912	0.118789163	0.238723075	0.13344663	0.132289803	0.265736434	0.03459975	0.336373163	0.020488578	0.001375427	0.008887681	0.030157114	0.004198229	0.002194488	0.002196048	0.001084662	0.002729448	0.002414086	0.012589228	0.002490286	0.000909296	0.000734851	0.000165088	0.002716405	0.0000277155	0.000720675	0.018494407	0.001162138	0.008371861	0.031413315	0.004238845	0.002835135	0.002650767	0.001026254	0.00254111	0.001033626	0.000187487	0.002549332	0.000108452	0.000645892	0.002651617	0	0.000184652	0.000635614
20200203-2	1103	female	Mild Cognitive Impairment		NA	NA	NA	NA	NA	NA	NA	NA	NA	NA	NA	NA	NA	NA	NA	NA	NA	NA	NA	NA	NA	NA	NA	NA	NA	NA	NA	NA	NA	NA	NA	NA	NA	NA	NA	NA	NA	NA	NA	NA	NA	NA	NA	NA	NA
20200130-7	1106	male	Mild Cognitive Impairment		1664989.737	0.128630946	0.124785348	0.253416295	0.133309433	0.125200267	0.2585097	0.029540122	0.335115297	0.014362431	0.00084499	0.00876564	0.024718951	0.004423631	0.002251125	0.00214632	0.000973219	0.001427757	0.000846612	0.010897785	0.001558388	0.00068583	0.000868654	0.000212914	0.002264398	0.0000265467	0.000548051	0.014909221	0.001840252	0.006471571	0.025762982	0.003674978	0.0029017	0.002097791	0.001030397	0.001207034	0.000660304	0.000203244	0.002062655	0.000057598	0.000643367	0.002421456	0	0.000142824	0.000623187
D20200522-4B	1107	male	Parkinson's Disease with MCI		NA	NA	NA	NA	NA	NA	NA	NA	NA	NA	NA	NA	NA	NA	NA	NA	NA	NA	NA	NA	NA	NA	NA	NA	NA	NA	NA	NA	NA	NA	NA	NA	NA	NA	NA	NA	NA	NA	NA	NA	NA	NA	NA	NA	NA
D20200611-4B	1110	female	Healthy Control		NA	NA	NA	NA	NA	NA	NA	NA	NA	NA	NA	NA	NA	NA	NA	NA	NA	NA	NA	NA	NA	NA	NA	NA	NA	NA	NA	NA	NA	NA	NA	NA	NA	NA	NA	NA	NA	NA	NA	NA	NA	NA	NA	NA	NA
D20200521-2B	1111	female	Healthy Control		NA	NA	NA	NA	NA	NA	NA	NA	NA	NA	NA	NA	NA	NA	NA	NA	NA	NA	NA	NA	NA	NA	NA	NA	NA	NA	NA	NA	NA	NA	NA	NA	NA	NA	NA	NA	NA	NA	NA	NA	NA	NA	NA	NA	NA
D20200611-1A	1112	female	Healthy Control		1518803.379	0.141681804	0.14282636	0.284508164	0.137834741	0.135669394	0.273504135	0.033569849	0.38869084	0.008157211	0.00019252	0.007436578	0.035907215	0.004393459	0.001985247	0.002636944	0.001036342	0.001356528	0.00256893	0.012482788	0.002339605	0.000862324	0.001008821	0.000237424	0.002425396	0.00000572819	0.000393665	0.00934196	0.000192915	0.007159584	0.033592301	0.003993078	0.002466547	0.002874368	0.001052737	0.002288776	0.001110282	0.000268106	0.002315178	0.0000132341	0.000420792	0.00073097	0	0.000160521	0.000673622
20190926-1	1113	male	Healthy Control		1720968.202	0.123325619	0.124643763	0.247969381	0.124749682	0.124352315	0.249101997	0.031444509	0.33872469	0.016015113	0.000470259	0.006130793	0.029634365	0.003696408	0.002370119	0.002630089	0.001121462	0.001178639	0.002022989	0.011047444	0.00228476	0.000878401	0.000639582	0.000220574	0.002062211	0.0000144105	0.00056137	0.012208825	0.000394545	0.005848743	0.029157831	0.003397622	0.002336359	0.002585986	0.001020472	0.002276916	0.001030873	0.000283503	0.001901255	0.0000116214	0.000443646	0.001188343	0	0.000134343	0.000622208
D20200611-5A	1114	female	Healthy Control		NA	NA	NA	NA	NA	NA	NA	NA	NA	NA	NA	NA	NA	NA	NA	NA	NA	NA	NA	NA	NA	NA	NA	NA	NA	NA	NA	NA	NA	NA	NA	NA	NA	NA	NA	NA	NA	NA	NA	NA	NA	NA	NA	NA	NA
D20200526-8A	1115	male	Parkinson's Disease only		1716962.277	0.141130452	0.140712754	0.281843206	0.167249774	0.171090956	0.33834073	0.035538929	0.380139483	0.004960738	0.00020414	0.011515104	0.029243333	0.005029639	0.002084728	0.002828309	0.001172245	0.000765422	0.000944983	0.013969789	0.002783171	0.000806482	0.000592325	0.000241822	0.002769368	0.0000109496	0.000358948	0.005043035	0.000153527	0.008113399	0.031729585	0.004385012	0.001931434	0.002829707	0.001224838	0.002382405	0.000997518	0.000325051	0.002569014	0.0000177639	0.000275021	0.001304688	0	0.000148926	0.000649752
D20200526-4A	1117	male	Parkinson's Disease only		NA	NA	NA	NA	NA	NA	NA	NA	NA	NA	NA	NA	NA	NA	NA	NA	NA	NA	NA	NA	NA	NA	NA	NA	NA	NA	NA	NA	NA	NA	NA	NA	NA	NA	NA	NA	NA	NA	NA	NA	NA	NA	NA	NA	NA
20190925-7	1120	female	Alzheimer's disease		NA	NA	NA	NA	NA	NA	NA	NA	NA	NA	NA	NA	NA	NA	NA	NA	NA	NA	NA	NA	NA	NA	NA	NA	NA	NA	NA	NA	NA	NA	NA	NA	NA	NA	NA	NA	NA	NA	NA	NA	NA	NA	NA	NA	NA
20200204-6	1123	male	Mild Cognitive Impairment		NA	NA	NA	NA	NA	NA	NA	NA	NA	NA	NA	NA	NA	NA	NA	NA	NA	NA	NA	NA	NA	NA	NA	NA	NA	NA	NA	NA	NA	NA	NA	NA	NA	NA	NA	NA	NA	NA	NA	NA	NA	NA	NA	NA	NA
20200128-3	1124	male	Mild Cognitive Impairment		NA	NA	NA	NA	NA	NA	NA	NA	NA	NA	NA	NA	NA	NA	NA	NA	NA	NA	NA	NA	NA	NA	NA	NA	NA	NA	NA	NA	NA	NA	NA	NA	NA	NA	NA	NA	NA	NA	NA	NA	NA	NA	NA	NA	NA
20200205-1	1125	female	Mild Cognitive Impairment		NA	NA	NA	NA	NA	NA	NA	NA	NA	NA	NA	NA	NA	NA	NA	NA	NA	NA	NA	NA	NA	NA	NA	NA	NA	NA	NA	NA	NA	NA	NA	NA	NA	NA	NA	NA	NA	NA	NA	NA	NA	NA	NA	NA	NA
D20200514-1A	1131	male	Parkinson's Disease only		NA	NA	NA	NA	NA	NA	NA	NA	NA	NA	NA	NA	NA	NA	NA	NA	NA	NA	NA	NA	NA	NA	NA	NA	NA	NA	NA	NA	NA	NA	NA	NA	NA	NA	NA	NA	NA	NA	NA	NA	NA	NA	NA	NA	NA
20200521-1B	1134	female	Healthy Control		NA	NA	NA	NA	NA	NA	NA	NA	NA	NA	NA	NA	NA	NA	NA	NA	NA	NA	NA	NA	NA	NA	NA	NA	NA	NA	NA	NA	NA	NA	NA	NA	NA	NA	NA	NA	NA	NA	NA	NA	NA	NA	NA	NA	NA
20190926-5	1147	male	Alzheimer's disease		NA	NA	NA	NA	NA	NA	NA	NA	NA	NA	NA	NA	NA	NA	NA	NA	NA	NA	NA	NA	NA	NA	NA	NA	NA	NA	NA	NA	NA	NA	NA	NA	NA	NA	NA	NA	NA	NA	NA	NA	NA	NA	NA	NA	NA
20190925-4	1148	male	Healthy Control		NA	NA	NA	NA	NA	NA	NA	NA	NA	NA	NA	NA	NA	NA	NA	NA	NA	NA	NA	NA	NA	NA	NA	NA	NA	NA	NA	NA	NA	NA	NA	NA	NA	NA	NA	NA	NA	NA	NA	NA	NA	NA	NA	NA	NA
20190918-1	1149	male	Healthy Control		NA	NA	NA	NA	NA	NA	NA	NA	NA	NA	NA	NA	NA	NA	NA	NA	NA	NA	NA	NA	NA	NA	NA	NA	NA	NA	NA	NA	NA	NA	NA	NA	NA	NA	NA	NA	NA	NA	NA	NA	NA	NA	NA	NA	NA
20200429-2A	1150	female	Parkinson's Disease only		NA	NA	NA	NA	NA	NA	NA	NA	NA	NA	NA	NA	NA	NA	NA	NA	NA	NA	NA	NA	NA	NA	NA	NA	NA	NA	NA	NA	NA	NA	NA	NA	NA	NA	NA	NA	NA	NA	NA	NA	NA	NA	NA	NA	NA
20200127-4	1151	male	Mild Cognitive Impairment		NA	NA	NA	NA	NA	NA	NA	NA	NA	NA	NA	NA	NA	NA	NA	NA	NA	NA	NA	NA	NA	NA	NA	NA	NA	NA	NA	NA	NA	NA	NA	NA	NA	NA	NA	NA	NA	NA	NA	NA	NA	NA	NA	NA	NA
20200122-1	1153	female	Mild Cognitive Impairment		NA	NA	NA	NA	NA	NA	NA	NA	NA	NA	NA	NA	NA	NA	NA	NA	NA	NA	NA	NA	NA	NA	NA	NA	NA	NA	NA	NA	NA	NA	NA	NA	NA	NA	NA	NA	NA	NA	NA	NA	NA	NA	NA	NA	NA
D20200514-3A	1157	female	Healthy Control		NA	NA	NA	NA	NA	NA	NA	NA	NA	NA	NA	NA	NA	NA	NA	NA	NA	NA	NA	NA	NA	NA	NA	NA	NA	NA	NA	NA	NA	NA	NA	NA	NA	NA	NA	NA	NA	NA	NA	NA	NA	NA	NA	NA	NA
D20200519-4B	1158	male	Healthy Control		NA	NA	NA	NA	NA	NA	NA	NA	NA	NA	NA	NA	NA	NA	NA	NA	NA	NA	NA	NA	NA	NA	NA	NA	NA	NA	NA	NA	NA	NA	NA	NA	NA	NA	NA	NA	NA	NA	NA	NA	NA	NA	NA	NA	NA
20190925-3	1160	male	Alzheimer's disease		NA	NA	NA	NA	NA	NA	NA	NA	NA	NA	NA	NA	NA	NA	NA	NA	NA	NA	NA	NA	NA	NA	NA	NA	NA	NA	NA	NA	NA	NA	NA	NA	NA	NA	NA	NA	NA	NA	NA	NA	NA	NA	NA	NA	NA
20200605-6B	1162	female	Healthy Control		NA	NA	NA	NA	NA	NA	NA	NA	NA	NA	NA	NA	NA	NA	NA	NA	NA	NA	NA	NA	NA	NA	NA	NA	NA	NA	NA	NA	NA	NA	NA	NA	NA	NA	NA	NA	NA	NA	NA	NA	NA	NA	NA	NA	NA
20200516-6B	1164	male	Parkinson's Disease with MCI		NA	NA	NA	NA	NA	NA	NA	NA	NA	NA	NA	NA	NA	NA	NA	NA	NA	NA	NA	NA	NA	NA	NA	NA	NA	NA	NA	NA	NA	NA	NA	NA	NA	NA	NA	NA	NA	NA	NA	NA	NA	NA	NA	NA	NA
20191217-3	1165	male	Parkinson's Disease with MCI		NA	NA	NA	NA	NA	NA	NA	NA	NA	NA	NA	NA	NA	NA	NA	NA	NA	NA	NA	NA	NA	NA	NA	NA	NA	NA	NA	NA	NA	NA	NA	NA	NA	NA	NA	NA	NA	NA	NA	NA	NA	NA	NA	NA	NA
20200127-6	1166	female	Healthy Control		NA	NA	NA	NA	NA	NA	NA	NA	NA	NA	NA	NA	NA	NA	NA	NA	NA	NA	NA	NA	NA	NA	NA	NA	NA	NA	NA	NA	NA	NA	NA	NA	NA	NA	NA	NA	NA	NA	NA	NA	NA	NA	NA	NA	NA
20190924-4	1168	female	Alzheimer's disease		NA	NA	NA	NA	NA	NA	NA	NA	NA	NA	NA	NA	NA	NA	NA	NA	NA	NA	NA	NA	NA	NA	NA	NA	NA	NA	NA	NA	NA	NA	NA	NA	NA	NA	NA	NA	NA	NA	NA	NA	NA	NA	NA	NA	NA
20191213-3	1169	female	Parkinson's Disease only		NA	NA	NA	NA	NA	NA	NA	NA	NA	NA	NA	NA	NA	NA	NA	NA	NA	NA	NA	NA	NA	NA	NA	NA	NA	NA	NA	NA	NA	NA	NA	NA	NA	NA	NA	NA	NA	NA	NA	NA	NA	NA	NA	NA	NA
20191220-4	1170	male	Parkinson's Disease only		NA	NA	NA	NA	NA	NA	NA	NA	NA	NA	NA	NA	NA	NA	NA	NA	NA	NA	NA	NA	NA	NA	NA	NA	NA	NA	NA	NA	NA	NA	NA	NA	NA	NA	NA	NA	NA	NA	NA	NA	NA	NA	NA	NA	NA
20200214-6	1171	male	Mild Cognitive Impairment		NA	NA	NA	NA	NA	NA	NA	NA	NA	NA	NA	NA	NA	NA	NA	NA	NA	NA	NA	NA	NA	NA	NA	NA	NA	NA	NA	NA	NA	NA	NA	NA	NA	NA	NA	NA	NA	NA	NA	NA	NA	NA	NA	NA	NA
20200615-4A	1172	female	Healthy Control		NA	NA	NA	NA	NA	NA	NA	NA	NA	NA	NA	NA	NA	NA	NA	NA	NA	NA	NA	NA	NA	NA	NA	NA	NA	NA	NA	NA	NA	NA	NA	NA	NA	NA	NA	NA	NA	NA	NA	NA	NA	NA	NA	NA	NA
20190924-1	1173	female	Alzheimer's disease		NA	NA	NA	NA	NA	NA	NA	NA	NA	NA	NA	NA	NA	NA	NA	NA	NA	NA	NA	NA	NA	NA	NA	NA	NA	NA	NA	NA	NA	NA	NA	NA	NA	NA	NA	NA	NA	NA	NA	NA	NA	NA	NA	NA	NA
D20200519-3B	1175	male	Healthy Control		NA	NA	NA	NA	NA	NA	NA	NA	NA	NA	NA	NA	NA	NA	NA	NA	NA	NA	NA	NA	NA	NA	NA	NA	NA	NA	NA	NA	NA	NA	NA	NA	NA	NA	NA	NA	NA	NA	NA	NA	NA	NA	NA	NA	NA
20200422-3A	1176	female	Healthy Control		NA	NA	NA	NA	NA	NA	NA	NA	NA	NA	NA	NA	NA	NA	NA	NA	NA	NA	NA	NA	NA	NA	NA	NA	NA	NA	NA	NA	NA	NA	NA	NA	NA	NA	NA	NA	NA	NA	NA	NA	NA	NA	NA	NA	NA
20200422-4A	1180	female	Healthy Control		NA	NA	NA	NA	NA	NA	NA	NA	NA	NA	NA	NA	NA	NA	NA	NA	NA	NA	NA	NA	NA	NA	NA	NA	NA	NA	NA	NA	NA	NA	NA	NA	NA	NA	NA	NA	NA	NA	NA	NA	NA	NA	NA	NA	NA
20200107-4	1186	male	Parkinson's Disease only		NA	NA	NA	NA	NA	NA	NA	NA	NA	NA	NA	NA	NA	NA	NA	NA	NA	NA	NA	NA	NA	NA	NA	NA	NA	NA	NA	NA	NA	NA	NA	NA	NA	NA	NA	NA	NA	NA	NA	NA	NA	NA	NA	NA	NA
20200211-6	1188	male	Healthy Control		NA	NA	NA	NA	NA	NA	NA	NA	NA	NA	NA	NA	NA	NA	NA	NA	NA	NA	NA	NA	NA	NA	NA	NA	NA	NA	NA	NA	NA	NA	NA	NA	NA	NA	NA	NA	NA	NA	NA	NA	NA	NA	NA	NA	NA
20200106-4	1194	female	Parkinson's Disease with MCI		NA	NA	NA	NA	NA	NA	NA	NA	NA	NA	NA	NA	NA	NA	NA	NA	NA	NA	NA	NA	NA	NA	NA	NA	NA	NA	NA	NA	NA	NA	NA	NA	NA	NA	NA	NA	NA	NA	NA	NA	NA	NA	NA	NA	NA
20200109-1	1199	male	Parkinson's Disease with MCI		NA	NA	NA	NA	NA	NA	NA	NA	NA	NA	NA	NA	NA	NA	NA	NA	NA	NA	NA	NA	NA	NA	NA	NA	NA	NA	NA	NA	NA	NA	NA	NA	NA	NA	NA	NA	NA	NA	NA	NA	NA	NA	NA	NA	NA
20200115-2	1203	female	Healthy Control		NA	NA	NA	NA	NA	NA	NA	NA	NA	NA	NA	NA	NA	NA	NA	NA	NA	NA	NA	NA	NA	NA	NA	NA	NA	NA	NA	NA	NA	NA	NA	NA	NA	NA	NA	NA	NA	NA	NA	NA	NA	NA	NA	NA	NA
20200103-4	1206	female	Healthy Control		NA	NA	NA	NA	NA	NA	NA	NA	NA	NA	NA	NA	NA	NA	NA	NA	NA	NA	NA	NA	NA	NA	NA	NA	NA	NA	NA	NA	NA	NA	NA	NA	NA	NA	NA	NA	NA	NA	NA	NA	NA	NA	NA	NA	NA
20200513-2A	1208	male	Healthy Control		NA	NA	NA	NA	NA	NA	NA	NA	NA	NA	NA	NA	NA	NA	NA	NA	NA	NA	NA	NA	NA	NA	NA	NA	NA	NA	NA	NA	NA	NA	NA	NA	NA	NA	NA	NA	NA	NA	NA	NA	NA	NA	NA	NA	NA
20200211-10	1211	female	Mild Cognitive Impairment		NA	NA	NA	NA	NA	NA	NA	NA	NA	NA	NA	NA	NA	NA	NA	NA	NA	NA	NA	NA	NA	NA	NA	NA	NA	NA	NA	NA	NA	NA	NA	NA	NA	NA	NA	NA	NA	NA	NA	NA	NA	NA	NA	NA	NA
20200103-3	1213	male	Healthy Control		NA	NA	NA	NA	NA	NA	NA	NA	NA	NA	NA	NA	NA	NA	NA	NA	NA	NA	NA	NA	NA	NA	NA	NA	NA	NA	NA	NA	NA	NA	NA	NA	NA	NA	NA	NA	NA	NA	NA	NA	NA	NA	NA	NA	NA
20191216-8	1214	male	Parkinson's Disease only		NA	NA	NA	NA	NA	NA	NA	NA	NA	NA	NA	NA	NA	NA	NA	NA	NA	NA	NA	NA	NA	NA	NA	NA	NA	NA	NA	NA	NA	NA	NA	NA	NA	NA	NA	NA	NA	NA	NA	NA	NA	NA	NA	NA	NA
20191220-3	1217	female	Healthy Control		NA	NA	NA	NA	NA	NA	NA	NA	NA	NA	NA	NA	NA	NA	NA	NA	NA	NA	NA	NA	NA	NA	NA	NA	NA	NA	NA	NA	NA	NA	NA	NA	NA	NA	NA	NA	NA	NA	NA	NA	NA	NA	NA	NA	NA
20191218-2	1218	male	Healthy Control		NA	NA	NA	NA	NA	NA	NA	NA	NA	NA	NA	NA	NA	NA	NA	NA	NA	NA	NA	NA	NA	NA	NA	NA	NA	NA	NA	NA	NA	NA	NA	NA	NA	NA	NA	NA	NA	NA	NA	NA	NA	NA	NA	NA	NA
20200213-5	1219	female	Mild Cognitive Impairment		NA	NA	NA	NA	NA	NA	NA	NA	NA	NA	NA	NA	NA	NA	NA	NA	NA	NA	NA	NA	NA	NA	NA	NA	NA	NA	NA	NA	NA	NA	NA	NA	NA	NA	NA	NA	NA	NA	NA	NA	NA	NA	NA	NA	NA
20200109-2	1220	female	Mild Cognitive Impairment		NA	NA	NA	NA	NA	NA	NA	NA	NA	NA	NA	NA	NA	NA	NA	NA	NA	NA	NA	NA	NA	NA	NA	NA	NA	NA	NA	NA	NA	NA	NA	NA	NA	NA	NA	NA	NA	NA	NA	NA	NA	NA	NA	NA	NA
20200106-2	1222	male	Parkinson's Disease only		NA	NA	NA	NA	NA	NA	NA	NA	NA	NA	NA	NA	NA	NA	NA	NA	NA	NA	NA	NA	NA	NA	NA	NA	NA	NA	NA	NA	NA	NA	NA	NA	NA	NA	NA	NA	NA	NA	NA	NA	NA	NA	NA	NA	NA
D20200512-2A	1225	female	Healthy Control		NA	NA	NA	NA	NA	NA	NA	NA	NA	NA	NA	NA	NA	NA	NA	NA	NA	NA	NA	NA	NA	NA	NA	NA	NA	NA	NA	NA	NA	NA	NA	NA	NA	NA	NA	NA	NA	NA	NA	NA	NA	NA	NA	NA	NA
20191218-6	1226	male	Mild Cognitive Impairment		NA	NA	NA	NA	NA	NA	NA	NA	NA	NA	NA	NA	NA	NA	NA	NA	NA	NA	NA	NA	NA	NA	NA	NA	NA	NA	NA	NA	NA	NA	NA	NA	NA	NA	NA	NA	NA	NA	NA	NA	NA	NA	NA	NA	NA
20200107-6	1229	female	Healthy Control		NA	NA	NA	NA	NA	NA	NA	NA	NA	NA	NA	NA	NA	NA	NA	NA	NA	NA	NA	NA	NA	NA	NA	NA	NA	NA	NA	NA	NA	NA	NA	NA	NA	NA	NA	NA	NA	NA	NA	NA	NA	NA	NA	NA	NA
20191212-1	1232	female	Parkinson's Disease only		NA	NA	NA	NA	NA	NA	NA	NA	NA	NA	NA	NA	NA	NA	NA	NA	NA	NA	NA	NA	NA	NA	NA	NA	NA	NA	NA	NA	NA	NA	NA	NA	NA	NA	NA	NA	NA	NA	NA	NA	NA	NA	NA	NA	NA
20191217-4	1233	male	Parkinson's Disease only		NA	NA	NA	NA	NA	NA	NA	NA	NA	NA	NA	NA	NA	NA	NA	NA	NA	NA	NA	NA	NA	NA	NA	NA	NA	NA	NA	NA	NA	NA	NA	NA	NA	NA	NA	NA	NA	NA	NA	NA	NA	NA	NA	NA	NA
20200107-5	1235	female	Healthy Control		NA	NA	NA	NA	NA	NA	NA	NA	NA	NA	NA	NA	NA	NA	NA	NA	NA	NA	NA	NA	NA	NA	NA	NA	NA	NA	NA	NA	NA	NA	NA	NA	NA	NA	NA	NA	NA	NA	NA	NA	NA	NA	NA	NA	NA
20200207-7	1236	female	Alzheimer's disease		NA	NA	NA	NA	NA	NA	NA	NA	NA	NA	NA	NA	NA	NA	NA	NA	NA	NA	NA	NA	NA	NA	NA	NA	NA	NA	NA	NA	NA	NA	NA	NA	NA	NA	NA	NA	NA	NA	NA	NA	NA	NA	NA	NA	NA
20200108-4	1237	male	Alzheimer's disease		NA	NA	NA	NA	NA	NA	NA	NA	NA	NA	NA	NA	NA	NA	NA	NA	NA	NA	NA	NA	NA	NA	NA	NA	NA	NA	NA	NA	NA	NA	NA	NA	NA	NA	NA	NA	NA	NA	NA	NA	NA	NA	NA	NA	NA
20191216-4	1238	female	Healthy Control		NA	NA	NA	NA	NA	NA	NA	NA	NA	NA	NA	NA	NA	NA	NA	NA	NA	NA	NA	NA	NA	NA	NA	NA	NA	NA	NA	NA	NA	NA	NA	NA	NA	NA	NA	NA	NA	NA	NA	NA	NA	NA	NA	NA	NA
20200106-5	1240	male	Mild Cognitive Impairment		NA	NA	NA	NA	NA	NA	NA	NA	NA	NA	NA	NA	NA	NA	NA	NA	NA	NA	NA	NA	NA	NA	NA	NA	NA	NA	NA	NA	NA	NA	NA	NA	NA	NA	NA	NA	NA	NA	NA	NA	NA	NA	NA	NA	NA
20200108-6	1241	female	Alzheimer's disease		NA	NA	NA	NA	NA	NA	NA	NA	NA	NA	NA	NA	NA	NA	NA	NA	NA	NA	NA	NA	NA	NA	NA	NA	NA	NA	NA	NA	NA	NA	NA	NA	NA	NA	NA	NA	NA	NA	NA	NA	NA	NA	NA	NA	NA
20200107-1	1242	female	Healthy Control		NA	NA	NA	NA	NA	NA	NA	NA	NA	NA	NA	NA	NA	NA	NA	NA	NA	NA	NA	NA	NA	NA	NA	NA	NA	NA	NA	NA	NA	NA	NA	NA	NA	NA	NA	NA	NA	NA	NA	NA	NA	NA	NA	NA	NA
20200107-3	1243	male	Parkinson's Disease only		NA	NA	NA	NA	NA	NA	NA	NA	NA	NA	NA	NA	NA	NA	NA	NA	NA	NA	NA	NA	NA	NA	NA	NA	NA	NA	NA	NA	NA	NA	NA	NA	NA	NA	NA	NA	NA	NA	NA	NA	NA	NA	NA	NA	NA
20200429-4A	1244	male	Healthy Control		NA	NA	NA	NA	NA	NA	NA	NA	NA	NA	NA	NA	NA	NA	NA	NA	NA	NA	NA	NA	NA	NA	NA	NA	NA	NA	NA	NA	NA	NA	NA	NA	NA	NA	NA	NA	NA	NA	NA	NA	NA	NA	NA	NA	NA
20200507-2A	1245	female	Mild Cognitive Impairment		NA	NA	NA	NA	NA	NA	NA	NA	NA	NA	NA	NA	NA	NA	NA	NA	NA	NA	NA	NA	NA	NA	NA	NA	NA	NA	NA	NA	NA	NA	NA	NA	NA	NA	NA	NA	NA	NA	NA	NA	NA	NA	NA	NA	NA
20200507-1A	1246	female	Parkinson's Disease only		NA	NA	NA	NA	NA	NA	NA	NA	NA	NA	NA	NA	NA	NA	NA	NA	NA	NA	NA	NA	NA	NA	NA	NA	NA	NA	NA	NA	NA	NA	NA	NA	NA	NA	NA	NA	NA	NA	NA	NA	NA	NA	NA	NA	NA
D20200512-3A	1248	male	Healthy Control		NA	NA	NA	NA	NA	NA	NA	NA	NA	NA	NA	NA	NA	NA	NA	NA	NA	NA	NA	NA	NA	NA	NA	NA	NA	NA	NA	NA	NA	NA	NA	NA	NA	NA	NA	NA	NA	NA	NA	NA	NA	NA	NA	NA	NA
20200219-3	1251	male	Alzheimer's disease		NA	NA	NA	NA	NA	NA	NA	NA	NA	NA	NA	NA	NA	NA	NA	NA	NA	NA	NA	NA	NA	NA	NA	NA	NA	NA	NA	NA	NA	NA	NA	NA	NA	NA	NA	NA	NA	NA	NA	NA	NA	NA	NA	NA	NA
20200430-2A	1255	male	Healthy Control		NA	NA	NA	NA	NA	NA	NA	NA	NA	NA	NA	NA	NA	NA	NA	NA	NA	NA	NA	NA	NA	NA	NA	NA	NA	NA	NA	NA	NA	NA	NA	NA	NA	NA	NA	NA	NA	NA	NA	NA	NA	NA	NA	NA	NA
D20200514-4A	1256	female	Healthy Control		NA	NA	NA	NA	NA	NA	NA	NA	NA	NA	NA	NA	NA	NA	NA	NA	NA	NA	NA	NA	NA	NA	NA	NA	NA	NA	NA	NA	NA	NA	NA	NA	NA	NA	NA	NA	NA	NA	NA	NA	NA	NA	NA	NA	NA
20200525-2A	1269	female	Healthy Control		NA	NA	NA	NA	NA	NA	NA	NA	NA	NA	NA	NA	NA	NA	NA	NA	NA	NA	NA	NA	NA	NA	NA	NA	NA	NA	NA	NA	NA	NA	NA	NA	NA	NA	NA	NA	NA	NA	NA	NA	NA	NA	NA	NA	NA
20200526-4A	1270	female	Mild Cognitive Impairment		NA	NA	NA	NA	NA	NA	NA	NA	NA	NA	NA	NA	NA	NA	NA	NA	NA	NA	NA	NA	NA	NA	NA	NA	NA	NA	NA	NA	NA	NA	NA	NA	NA	NA	NA	NA	NA	NA	NA	NA	NA	NA	NA	NA	NA
D20200514-5B	1271	male	Parkinson's Disease only		NA	NA	NA	NA	NA	NA	NA	NA	NA	NA	NA	NA	NA	NA	NA	NA	NA	NA	NA	NA	NA	NA	NA	NA	NA	NA	NA	NA	NA	NA	NA	NA	NA	NA	NA	NA	NA	NA	NA	NA	NA	NA	NA	NA	NA
D20200512-1A	1272	female	Healthy Control		NA	NA	NA	NA	NA	NA	NA	NA	NA	NA	NA	NA	NA	NA	NA	NA	NA	NA	NA	NA	NA	NA	NA	NA	NA	NA	NA	NA	NA	NA	NA	NA	NA	NA	NA	NA	NA	NA	NA	NA	NA	NA	NA	NA	NA
20200708-4A	1278	female	Healthy Control		NA	NA	NA	NA	NA	NA	NA	NA	NA	NA	NA	NA	NA	NA	NA	NA	NA	NA	NA	NA	NA	NA	NA	NA	NA	NA	NA	NA	NA	NA	NA	NA	NA	NA	NA	NA	NA	NA	NA	NA	NA	NA	NA	NA	NA
20200131-1	1024	female	Parkinson's Disease only		1445453.178	0.133875155	0.132666172	0.266541328	0.140789689	0.137318068	0.278107757	0.034483995	0.372806271	0.008936644	0.00027251	0.009127172	0.034367838	0.004687111	0.002001033	0.002833022	0.00135653	0.000956724	0.001679473	0.012990459	0.002402292	0.000719913	0.000798435	0.000212044	0.002532078	0.00000982391	0.000436818	0.008541681	0.000337887	0.008892574	0.035168071	0.004172256	0.002088342	0.002942676	0.001331624	0.002523568	0.000901032	0.00025383	0.002500392	0.00000975473	0.00047639	0.000937768	0	0.000173164	0.000442283
20200210-3	1033	male	Parkinson's Disease only		1818952.798	0.130797086	0.128398623	0.259195709	0.148677047	0.14799149	0.296668537	0.034207045	0.3579102	0.01189822	0.000281096	0.008198838	0.031792249	0.00448126	0.001951892	0.002718267	0.001334669	0.000711398	0.001058741	0.012171289	0.002668403	0.00089568	0.000911953	0.000234476	0.002422988	0.000023695	0.000643007	0.011919716	0.000249539	0.006894407	0.031667452	0.004329689	0.002198738	0.002672417	0.001341541	0.002340578	0.001023446	0.00026015	0.002287415	0.0000153385	0.000690672	0.001383049	0	0.000106985	0.00073053
20200521-3A	144	female	Mild Cognitive Impairment	e4/e4	NA	NA	NA	NA	NA	NA	NA	NA	NA	NA	NA	NA	NA	NA	NA	NA	NA	NA	NA	NA	NA	NA	NA	NA	NA	NA	NA	NA	NA	NA	NA	NA	NA	NA	NA	NA	NA	NA	NA	NA	NA	NA	NA	NA	NA
20200203-6	144	female	Mild Cognitive Impairment	e4/e4	NA	NA	NA	NA	NA	NA	NA	NA	NA	NA	NA	NA	NA	NA	NA	NA	NA	NA	NA	NA	NA	NA	NA	NA	NA	NA	NA	NA	NA	NA	NA	NA	NA	NA	NA	NA	NA	NA	NA	NA	NA	NA	NA	NA	NA
20200421-2A	254	male	Alzheimer's disease	e4/e4	1521502.136	0.123357531	0.120338454	0.243695985	0.131845926	0.132435756	0.264281682	0.031127791	0.337223294	0.00969279	0.000491619	0.008400054	0.036915952	0.005026349	0.002309165	0.002963847	0.001319617	0.001011106	0.001872492	0.014539776	0.002023921	0.000793361	0.001032861	0.000201183	0.002795132	0.0000159711	0.000830889	0.009367782	0.000449884	0.007784018	0.035894593	0.004455597	0.002301936	0.002900752	0.001377257	0.002079721	0.000847846	0.000326717	0.002552609	0.000014065	0.000685507	0.000547288	0.0000034834	0.000136378	0.000623331
20191213-2	340	female	Alzheimer's disease	e3/e4	1443905.916	0.123919277	0.128514795	0.252434071	0.149133994	0.152134472	0.301268466	0.033154515	0.352298611	0.012123228	0.000787517	0.009128503	0.033143641	0.004351115	0.002544072	0.00255349	0.001232767	0.000944314	0.001131237	0.012233969	0.001984894	0.000683216	0.001029084	0.000147101	0.002532367	0.0000248631	0.001033031	0.009432678	0.000341227	0.007867272	0.031804219	0.004046524	0.002354101	0.002751218	0.001286303	0.002117797	0.000783708	0.000189902	0.00225825	0.000050211	0.000874364	0.000859267	0.00000706417	0.000182076	0.000647064
20200430-4A	409	male	Mild Cognitive Impairment	e3/e2	1446752.805	0.129793461	0.132057747	0.261851208	0.114205475	0.114295528	0.228501004	0.031145611	0.356345581	0.019861099	0.001202417	0.008156266	0.030460698	0.004138924	0.002128007	0.002514389	0.000840434	0.001280385	0.001372038	0.012157502	0.00189051	0.000659753	0.000948538	0.000113772	0.002196782	0.000045412	0.000871123	0.014871373	0.001009226	0.007371819	0.030757086	0.003806732	0.002066421	0.002567266	0.000956763	0.002299978	0.001093345	0.000267703	0.002178741	0.0000443061	0.000728113	0.000589527	0.00000691203	0.00015718	0.000657611
20200207-3	414	male	Mild Cognitive Impairment	e3/e3	1586276.437	0.120862136	0.117052592	0.237914728	0.115259285	0.112195576	0.227454861	0.030228653	0.332768939	0.016118817	0.000846889	0.007961601	0.03225869	0.00420614	0.002474411	0.002288819	0.000925816	0.001650784	0.001885989	0.011651563	0.001820427	0.000680525	0.001201178	0.0000669492	0.002490991	0.0000299443	0.000807362	0.017222912	0.001139965	0.007102923	0.030939815	0.003943575	0.00246319	0.00224261	0.000956391	0.001346739	0.000776914	0.000223858	0.002117222	0.000032592	0.000895367	0.00058445	0.0000176514	0.000148083	0.000576507
20200211-5	450	female	Healthy Control	e4/e4	NA	NA	NA	NA	NA	NA	NA	NA	NA	NA	NA	NA	NA	NA	NA	NA	NA	NA	NA	NA	NA	NA	NA	NA	NA	NA	NA	NA	NA	NA	NA	NA	NA	NA	NA	NA	NA	NA	NA	NA	NA	NA	NA	NA	NA
20200128-4	500	female	Healthy Control	e3/e2	1493624.734	0.128862527	0.130197818	0.259060346	0.137206847	0.135327308	0.272534155	0.031381376	0.358913406	0.010931394	0.000315809	0.00815814	0.033104098	0.003999867	0.002163194	0.002786376	0.001049059	0.001047184	0.001389372	0.011357605	0.002287054	0.000775898	0.001155645	0.000130287	0.002102402	0.00052222	0.000778375	0.011873263	0.000216654	0.007789105	0.033941859	0.003884577	0.002276141	0.002383129	0.00101565	0.001908913	0.00086588	0.000236539	0.002066985	0.000072776	0.000496042	0.000202327	0.00000702988	0.000147761	0.00073084
20200626-3A	516	male	Mild Cognitive Impairment	e3/e3	1867812.58	0.117788833	0.126296595	0.244085428	0.12035995	0.123354766	0.243714716	0.029374468	0.342290142	0.014181669	0.000631273	0.00756275	0.033392215	0.003961104	0.001913147	0.002464808	0.000962409	0.000935051	0.001230637	0.010963627	0.001696851	0.000596205	0.001222339	0.000146374	0.002030771	0.0000331404	0.000990892	0.012869011	0.000354265	0.007167475	0.034386266	0.003922931	0.0020766	0.002337761	0.001040361	0.001950624	0.000760194	0.000267211	0.002106582	0.0000297139	0.000629774	0.000365883	0.00000599632	0.000147285	0.000560549
20200129-6	545	female	Healthy Control	e3/e3	1599172.83	0.120984957	0.123305845	0.244290802	0.147796572	0.148578743	0.296375314	0.034378398	0.348477164	0.010110164	0.000137634	0.009691385	0.034530414	0.004470999	0.002143546	0.002879364	0.001097567	0.000712869	0.001168729	0.013839968	0.002539876	0.00073069	0.000923602	0.000207482	0.002425817	0.000032892	0.000668596	0.008387086	0.000240249	0.009206947	0.033093734	0.004273584	0.002280742	0.002755612	0.001289041	0.002616478	0.000998078	0.000261948	0.002372602	0.000035831	0.000496819	0.000573484	0.000018447	0.000126503	0.000754453
20200702-4A	553	female	Mild Cognitive Impairment	e4/e4	1509636.029	0.12748335	0.128063382	0.255546731	0.145444053	0.144603759	0.290047812	0.031455264	0.354894519	0.007928931	0.000284373	0.009072187	0.032081706	0.004062635	0.002154625	0.002810413	0.001112189	0.00103833	0.0011312	0.011450376	0.001960804	0.000710502	0.000897501	0.000177857	0.002254981	0.0000171565	0.000743822	0.008748996	0.000315175	0.0085149	0.033767543	0.004065549	0.002170126	0.002662827	0.001152529	0.001796195	0.000768132	0.000264435	0.002268759	0.0000344454	0.000556624	0.00067407	0.00000192099	0.000153878	0.000663206
20190925-8	562	male	Healthy Control	e3/e3	1723841.405	0.126726327	0.128601861	0.255328189	0.151592811	0.152171919	0.30376473	0.032453101	0.352417747	0.009756002	0.00037225	0.009131757	0.03168592	0.004360378	0.002099207	0.002555572	0.001063613	0.000721992	0.00086052	0.011326854	0.002399699	0.000903911	0.000811095	0.000201237	0.00230404	0.0000602144	0.000849962	0.008884112	0.000131219	0.007456718	0.03107258	0.003572602	0.002335308	0.00262704	0.001156951	0.002232688	0.001124755	0.000247877	0.00219707	0.0000272067	0.000780118	0.000600403	0.00000301652	0.000143981	0.000626798
20200205-2	598	male	Healthy Control	e3/e3	1737225.469	0.125362918	0.123656964	0.249019882	0.152729675	0.155555545	0.30828522	0.033286986	0.34298293	0.015362715	0.001169393	0.009664894	0.028916396	0.004467641	0.002125861	0.002618658	0.001094734	0.001804544	0.001014606	0.010691531	0.002169091	0.000832534	0.001139691	0.000182532	0.00251706	0.0000298752	0.00061886	0.011640573	0.001031875	0.007181394	0.028945005	0.004112017	0.00220668	0.002693318	0.001120868	0.002186014	0.000976903	0.0002759	0.002391399	0.00000518067	0.000740146	0.001732072	0.0000185353	0.000202852	0.000460101
20190930-3	600	female	Healthy Control	e3/e3	1635643.354	0.135483598	0.13100952	0.266493118	0.144205537	0.143858574	0.28806411	0.031490973	0.367660649	0.010463467	0.000367195	0.008794032	0.034104317	0.004186976	0.001893445	0.00237026	0.000986217	0.000934434	0.001384409	0.013987829	0.002353141	0.000864369	0.000880754	0.000135115	0.002321411	0.0000306301	0.000743866	0.008940702	0.000259042	0.008747689	0.033768303	0.004010043	0.001964548	0.00220855	0.000993799	0.002365002	0.001080798	0.000220769	0.002326302	0.0000253111	0.000736835	0.000302205	0.0000038517	0.000177178	0.000646351
20190928-8	600	female	Healthy Control	e3/e3	1635643.354	0.135483598	0.13100952	0.266493118	0.144205537	0.143858574	0.28806411	0.031490973	0.367660649	0.010463467	0.000367195	0.008794032	0.034104317	0.004186976	0.001893445	0.00237026	0.000986217	0.000934434	0.001384409	0.013987829	0.002353141	0.000864369	0.000880754	0.000135115	0.002321411	0.0000306301	0.000743866	0.008940702	0.000259042	0.008747689	0.033768303	0.004010043	0.001964548	0.00220855	0.000993799	0.002365002	0.001080798	0.000220769	0.002326302	0.0000253111	0.000736835	0.000302205	0.0000038517	0.000177178	0.000646351
20190924-3	600	female	Healthy Control	e3/e3	1635643.354	0.135483598	0.13100952	0.266493118	0.144205537	0.143858574	0.28806411	0.031490973	0.367660649	0.010463467	0.000367195	0.008794032	0.034104317	0.004186976	0.001893445	0.00237026	0.000986217	0.000934434	0.001384409	0.013987829	0.002353141	0.000864369	0.000880754	0.000135115	0.002321411	0.0000306301	0.000743866	0.008940702	0.000259042	0.008747689	0.033768303	0.004010043	0.001964548	0.00220855	0.000993799	0.002365002	0.001080798	0.000220769	0.002326302	0.0000253111	0.000736835	0.000302205	0.0000038517	0.000177178	0.000646351
20200130-6	613	male	Healthy Control	e3/e3	1970584.136	0.125434037	0.129801866	0.255235903	0.144683715	0.145908157	0.290591872	0.030627974	0.344438894	0.013607488	0.000209583	0.006599718	0.02821539	0.003974253	0.002065073	0.002125664	0.000818945	0.000788497	0.000947232	0.010587165	0.002337632	0.000805446	0.000930232	0.000256624	0.00215393	0.0000465344	0.000436926	0.010861145	0.000218615	0.007105355	0.028494749	0.003837187	0.002603999	0.002335145	0.000886996	0.002012347	0.000975244	0.000293213	0.00203838	0.0000290269	0.000649706	0.000401049	0.0000027403	0.000163302	0.00047255
20200204-8	615	male	Healthy Control	e3/e2	1561527.809	0.132257929	0.131892192	0.264150121	0.138298047	0.138942868	0.277240915	0.034927332	0.357486275	0.007906616	0.000548757	0.008935159	0.027210787	0.003985968	0.00244914	0.002696846	0.00106684	0.001361295	0.001211762	0.014408261	0.002565628	0.000899119	0.000848144	0.000125198	0.002975227	0.0000336209	0.000782183	0.008911145	0.000345495	0.015545993	0.029060706	0.003988914	0.002475012	0.002792137	0.001191846	0.002409563	0.001109554	0.000271849	0.002637801	0.0000603255	0.000637453	0.000198524	0.0000108868	0.000149469	0.000543442
20200121-5	617	female	Healthy Control	e3/e3	1424875.789	0.128190097	0.126879977	0.255070074	0.136294671	0.137531144	0.273825815	0.0327411	0.346810702	0.010735673	0.000391052	0.008139867	0.029278622	0.004193559	0.002307359	0.002546748	0.001057075	0.00119056	0.000984928	0.012268648	0.002615105	0.000672901	0.001322501	0.00015861	0.002552012	0.0000296868	0.000764207	0.01313904	0.000350838	0.007876476	0.028154665	0.003843212	0.002255705	0.002524571	0.001141994	0.002247354	0.000898113	0.000219598	0.002309745	0.0000152996	0.000555347	0.000182893	0.00000400035	0.000195526	0.000581173
20200204-5	619	male	Healthy Control	e3/e4	1790263.105	0.12776239	0.129842668	0.257605058	0.141663517	0.141409957	0.283073475	0.031548994	0.354924273	0.012505089	0.0002732	0.008567959	0.033225563	0.004346289	0.001946194	0.00232653	0.001060235	0.001297407	0.00073034	0.012635796	0.002183255	0.000736484	0.000841999	0.000139868	0.002365798	0.0000346318	0.000756704	0.012775832	0.000192318	0.008780944	0.030207124	0.003724871	0.00230575	0.002523428	0.00115402	0.002104272	0.000929975	0.00024812	0.002214256	0.000051836	0.000498754	0.00043569	0.0000029046	0.000128696	0.000624154
20200203-7	629	male	Healthy Control	e3/e3	1697650.832	0.078450823	0.084403492	0.162854315	0.233250955	0.224328369	0.457579324	0.031916457	0.255024034	0.016614901	0.000342414	0.008333575	0.028634628	0.004419755	0.002189909	0.002622565	0.001192943	0.001042912	0.001517627	0.012389474	0.002079756	0.000810591	0.001222395	0.000193326	0.002247989	0.0000232085	0.000814655	0.013972956	0.00065679	0.00714452	0.030491135	0.003775511	0.002138426	0.002699613	0.001324065	0.001850675	0.001008335	0.000301063	0.002017906	0.0000193797	0.000624805	0.008973871	0.0000106029	0.000137838	0.000626925
20200129-8	631	male	Healthy Control	e3/e4	2037632.673	0.130334402	0.131442519	0.261776921	0.136944061	0.137592557	0.274536618	0.03062868	0.356241445	0.011436114	0.000492827	0.00847881	0.030558207	0.003838327	0.001944364	0.002570434	0.000954539	0.001133178	0.001267893	0.011206387	0.002356313	0.000868312	0.000643786	0.00016421	0.002144302	0.0000332739	0.000771042	0.009897564	0.00037465	0.007720626	0.03152207	0.003577828	0.002039769	0.002585157	0.001047588	0.002316168	0.000948012	0.000272326	0.00194461	0.0000381325	0.000541167	0.000385447	0.0000014723	0.000136825	0.000507697
20200212-2	638	female	Healthy Control	e3/e3	1469282.223	0.137956858	0.139183606	0.277140464	0.159557489	0.160365712	0.319923202	0.036425949	0.383088115	0.005466615	0.000107127	0.009822007	0.035309282	0.004953847	0.002105246	0.003015078	0.001282395	0.000681966	0.001219507	0.013071893	0.002799054	0.000890367	0.000936716	0.000178591	0.002781903	0.0000537678	0.000255975	0.005002783	0.000183355	0.009541394	0.033518884	0.004560594	0.002018469	0.002780065	0.00138081	0.00257357	0.001130552	0.000268635	0.00265497	0.0000149733	0.000336151	0.000153817	0	0.000182402	0.00072321
20200218-3	645	female	Healthy Control	e3/e3	1502337.967	0.129812353	0.127882302	0.257694655	0.146145647	0.140225821	0.286371468	0.035121258	0.360192897	0.009641306	0.000271577	0.00916152	0.033072718	0.004625391	0.002151646	0.003095242	0.001156464	0.001093363	0.001648564	0.013304397	0.002286503	0.000947124	0.000879163	0.000177856	0.002577716	0.0000390724	0.000614243	0.008809735	0.000136521	0.008565583	0.032807665	0.004276934	0.002300148	0.003202009	0.001227553	0.00217268	0.001090434	0.000313578	0.002442193	0.0000315508	0.000441246	0.0000844018	0.00000599066	0.000126137	0.000618037
20200221-8	652	female	Healthy Control	e3/e4	1491010.957	0.135163576	0.135438742	0.270602319	0.14924895	0.151427494	0.300676445	0.033463872	0.372606264	0.01046337	0.000186249	0.009105835	0.033379366	0.004537324	0.001897974	0.003052828	0.001171688	0.000780343	0.000941576	0.012137402	0.002300788	0.000705226	0.001090468	0.000162306	0.002333786	0.00000442653	0.000745266	0.008956473	0.000174043	0.008702485	0.033377555	0.004135248	0.00201682	0.002930629	0.001206966	0.002393477	0.000984232	0.000308314	0.002326475	0.00000476187	0.000506032	0.000116029	0.00000301809	0.000161568	0.000794964
20190928-4	656	female	Alzheimer's disease	e3/e4	NA	NA	NA	NA	NA	NA	NA	NA	NA	NA	NA	NA	NA	NA	NA	NA	NA	NA	NA	NA	NA	NA	NA	NA	NA	NA	NA	NA	NA	NA	NA	NA	NA	NA	NA	NA	NA	NA	NA	NA	NA	NA	NA	NA	NA
20190930-6	656	female	Alzheimer's disease	e3/e4	NA	NA	NA	NA	NA	NA	NA	NA	NA	NA	NA	NA	NA	NA	NA	NA	NA	NA	NA	NA	NA	NA	NA	NA	NA	NA	NA	NA	NA	NA	NA	NA	NA	NA	NA	NA	NA	NA	NA	NA	NA	NA	NA	NA	NA
20200121-6	659	female	Healthy Control	e3/e3	1526699.431	0.132098413	0.133556321	0.265654733	0.14590182	0.140270398	0.286172218	0.035021301	0.376316332	0.009092687	0.000329993	0.009084499	0.037377757	0.00461977	0.00203131	0.002631101	0.00102679	0.000894544	0.001536976	0.013356984	0.002813913	0.000816533	0.000991878	0.000110238	0.002641712	0.000083841	0.000764984	0.007535275	0.000216611	0.008674661	0.036933137	0.004329601	0.002324885	0.002700532	0.001110238	0.002839655	0.000936596	0.000253357	0.002537435	0.0000832515	0.000598481	0.000593634	0.00000189952	0.000162376	0.000657366
20200130-8	676	male	Healthy Control	e3/e3	1647843.791	0.122632765	0.121156956	0.243789721	0.134809094	0.134989029	0.269798123	0.032048547	0.34843981	0.009563042	0.000260097	0.009491373	0.035777178	0.00417315	0.001888043	0.00264485	0.000997789	0.00158941	0.001607798	0.012053024	0.002156272	0.000718333	0.001179541	0.000176412	0.00247396	0.000032406	0.000790852	0.008996969	0.000280488	0.009317691	0.035790043	0.004067133	0.002172233	0.002623186	0.001103442	0.002247422	0.000839703	0.000268472	0.00234998	0.0000198441	0.00073933	0.000451074	0.0000228177	0.000184241	0.000451742
20200214-10	683	male	Healthy Control	e3/e3	1771824.558	0.133048523	0.13348547	0.266533993	0.14113917	0.142744748	0.283883918	0.031194398	0.36621542	0.007211154	0.000243421	0.008303474	0.033112308	0.004178969	0.001647341	0.002663469	0.000993101	0.000829597	0.000971654	0.012020434	0.002209925	0.000815939	0.000797201	0.00016943	0.00243523	0.0000103283	0.000413416	0.005465835	0.000244381	0.007338876	0.0336605	0.004014224	0.001615171	0.002509278	0.001129175	0.002206708	0.000890269	0.000254596	0.002282393	0.00000874804	0.000374247	0.000157691	0	0.000144935	0.000583297
20200131-7	685	female	Healthy Control	e3/e3	1151157.831	0.15615035	0.158367247	0.314517597	0.162413664	0.160765031	0.323178695	0.042773457	0.392426983	0.010061262	0.000343915	0.004661828	0.016745054	0.005563529	0.003202862	0.00360663	0.001245442	0.000905697	0.000473784	0.011144171	0.003144573	0.001053287	0.000999689	0.000293617	0.002733161	0.000042479	0.000908564	0.010152474	0.000248185	0.004755734	0.015335951	0.004774845	0.003179321	0.003661444	0.001491889	0.003111129	0.001238405	0.00037901	0.002620666	0.0000526427	0.000741949	0.000828991	0.00000660205	0.000213177	0.000647783
20200207-4	687	female	Healthy Control	e3/e3	1415654.837	0.119112058	0.118411054	0.237523112	0.137931655	0.140798143	0.278729798	0.031244904	0.334043109	0.010171759	0.000372266	0.009466432	0.032615648	0.004100293	0.002399949	0.002285939	0.001075968	0.000961251	0.002086808	0.013691897	0.002199971	0.000673681	0.000757812	0.000111821	0.002478288	0.0000108784	0.000768478	0.009324307	0.000400168	0.008838736	0.031415426	0.00369186	0.002162462	0.002220315	0.0010949	0.002277321	0.000810084	0.000300921	0.002220951	0.0000252887	0.000551971	0.000370288	0.00000141277	0.000150743	0.000702996
20200210-10	724	female	Mild Cognitive Impairment	e3/e4	1427416.115	0.141688654	0.14032902	0.282017674	0.13961399	0.14237313	0.28198712	0.035517324	0.387391992	0.004349958	0.000415296	0.00947131	0.034249088	0.004331743	0.002305565	0.003075837	0.001173729	0.000687746	0.001538094	0.01404657	0.002585651	0.000891611	0.00063086	0.0003341	0.002612343	0.0000551346	0.000725156	0.005101526	0.000674295	0.008687796	0.03468435	0.003942859	0.002498571	0.003046694	0.001280846	0.00238676	0.000909896	0.000325904	0.002417515	0.0000523323	0.0004457	0.001687104	0.00000434351	0.000216335	0.000698395
20200513-3A	732	male	Healthy Control	e3/e2	1556452.133	0.133181793	0.135519178	0.268700971	0.144578784	0.144999081	0.289577865	0.031975927	0.363551302	0.009729692	0.000279161	0.008057427	0.030897834	0.004024602	0.002373925	0.002319699	0.001137908	0.001129363	0.001283303	0.011985142	0.002369748	0.00064223	0.000897361	0.000137813	0.002875257	0.000036943	0.000749332	0.009700973	0.000400655	0.006886302	0.030454069	0.003516523	0.002369363	0.002311539	0.001175108	0.001717367	0.000855086	0.000235921	0.002649166	0.0000454238	0.000761154	0.004579453	0.00000758134	0.000170452	0.000440425
20200127-2	733	male	Healthy Control	e3/e3	2138115.734	0.113073694	0.113743743	0.226817437	0.125705299	0.124437162	0.250142461	0.029156046	0.314024129	0.028693442	0.000998496	0.00888053	0.028296925	0.004528427	0.00204568	0.002081412	0.00088302	0.001399503	0.001025903	0.010612054	0.001572038	0.000643043	0.001462035	0.000150553	0.002203716	0.000017305	0.00060993	0.022429001	0.000501236	0.008292114	0.028616037	0.004087057	0.002133982	0.002038945	0.000960752	0.001689104	0.000721617	0.000210653	0.002102131	0.00000500441	0.000695987	0.000655811	0.0000197838	0.000116411	0.000488187
20200207-8	734	female	Parkinson's Disease only	e3/e3	1632091.867	0.127310085	0.127122282	0.254432367	0.15972484	0.158667201	0.318392041	0.033106592	0.350821549	0.007090471	0.000307581	0.00928661	0.031822167	0.003982435	0.002052152	0.002659715	0.001042221	0.000651495	0.000809084	0.011340538	0.002766021	0.000865883	0.000718158	0.000319529	0.002303669	0.0000273269	0.000602417	0.006090098	0.000178544	0.00923073	0.030155901	0.003892244	0.002049823	0.002600895	0.00114485	0.002752847	0.001095649	0.000316465	0.002236271	0.0000259789	0.0004512	0.000186754	0.0000023283	0.000180137	0.000787578
20200219-8	741	male	Parkinson's Disease only	e3/e3	1444531.574	0.129796942	0.13249032	0.262287262	0.139880446	0.139519762	0.279400208	0.034020717	0.354876446	0.012435588	0.000654953	0.006971464	0.027827429	0.00413982	0.002592605	0.002753211	0.001141339	0.001263801	0.001081873	0.012077825	0.002388387	0.000745363	0.000849826	0.000234609	0.002330721	0.0000715111	0.000856541	0.008900117	0.000316573	0.006334926	0.029245744	0.0036994	0.002722682	0.002734381	0.001216934	0.002681077	0.000967165	0.000309166	0.002187145	0.000113255	0.000737748	0.000536852	0.00000484586	0.000133123	0.000539414
20200213-7	750	female	Healthy Control	e3/e3	1670727.225	0.124223796	0.12409065	0.248314446	0.136009402	0.135458076	0.271467478	0.031909458	0	0.01170185	0.000202786	0.007942888	0.026546584	0.004405567	0.001925688	0.002677636	0.001114545	0.000835145	0.001241735	0.011265633	0.002382855	0.000798574	0.001115442	0.000129165	0.002256083	0.0000259169	0.000797258	0.012429498	0.000108216	0.007042981	0.025644102	0.003842578	0.002001883	0.002763348	0.00129297	0.002179171	0.00095629	0.000230439	0.002035341	0.0000600936	0.000655403	0.00079648	0.00000945696	0.000141256	0.000670127
20200210-7	752	female	Healthy Control	e3/e3	1418038.688	0.136453111	0.136026045	0.272479156	0.144354681	0.144129349	0.288484029	0.033913038	0.36703793	0.007903804	0.000190263	0.008876204	0.029466192	0.004574205	0.001934644	0.003085952	0.001160547	0.00090463	0.001530071	0.013264166	0.002381106	0.000803786	0.001065204	0.000163818	0.002489847	0	0.000784111	0.008762596	0.000164594	0.007826303	0.029701235	0.004224356	0.001950934	0.002917833	0.001244183	0.002284705	0.001029591	0.000248512	0.002283929	0.0000163606	0.000734254	0.000143014	0.0000014104	0.000164523	0.000619447
20200207-2	754	male	Healthy Control	e3/e3	1556102.214	0.132197494	0.133488471	0.265685965	0.15315407	0.146803116	0.299957186	0.036574076	0.365807923	0.006921268	0.000307563	0.008807455	0.030001628	0.004344637	0.002578044	0.003355178	0.001313924	0.001015165	0.000933229	0.012493524	0.002668527	0.000863568	0.000929245	0.000117344	0.002498229	0.0000477475	0.000633699	0.00523873	0.000145749	0.014204401	0.030312212	0.003980201	0.002620458	0.00326868	0.001473618	0.002541671	0.001055522	0.000366043	0.002402349	0.0000434419	0.000530621	0.001385513	0.00000944668	0.0002638	0.000530942
20200210-5	763	male	Parkinson's Disease only	e3/e4	1647176.094	0.128776348	0.126454815	0.255231163	0.139197273	0.135781988	0.274979261	0.033290308	0.358884926	0.006340549	0.00008038	0.008938631	0.035637173	0.004378099	0.002096922	0.002542655	0.001077359	0.000905125	0.001173463	0.013238475	0.002343951	0.000920424	0.000932566	0.000272345	0.002690119	0.0000494179	0.000669752	0.004996734	0.000145097	0.009155366	0.034160525	0.003892419	0.001912121	0.002542958	0.000937544	0.002466282	0.001112449	0.000270584	0.002612471	0.0000108064	0.000710974	0.000267306	0.00000297479	0.000195	0.000514578
20200115-6	763	male	Parkinson's Disease with MCI	e3/e4	1647176.094	0.128776348	0.126454815	0.255231163	0.139197273	0.135781988	0.274979261	0.033290308	0.358884926	0.006340549	0.00008038	0.008938631	0.035637173	0.004378099	0.002096922	0.002542655	0.001077359	0.000905125	0.001173463	0.013238475	0.002343951	0.000920424	0.000932566	0.000272345	0.002690119	0.0000494179	0.000669752	0.004996734	0.000145097	0.009155366	0.034160525	0.003892419	0.001912121	0.002542958	0.000937544	0.002466282	0.001112449	0.000270584	0.002612471	0.0000108064	0.000710974	0.000267306	0.00000297479	0.000195	0.000514578
20200217-4	770	female	Healthy Control	e3/e2	1353500.656	0.136548278	0.132713207	0.269261485	0.13945941	0.138314	0.277773409	0.033806411	0.375454267	0.005172513	0.00022778	0.011014402	0.035843943	0.004908753	0.001919245	0.003240264	0.001208274	0.000698707	0.0014727	0.013689908	0.002373327	0.000714444	0.000633912	0.0000405615	0.002478019	0.0000181012	0.000375101	0.004772144	0.000244625	0.01141817	0.035873643	0.004541409	0.001884521	0.002939489	0.001235906	0.001913483	0.000845363	0.000199187	0.002386478	0.0000181751	0.000429996	0.000255412	0.000000738825	0.000126635	0.000612707
20200122-7	774	female	Mild Cognitive Impairment	e3/e4	1521521.685	0.128103533	0.124792136	0.252895668	0.14248077	0.139782497	0.282263268	0.033918675	0.354382227	0.007025664	0.000148207	0.010506718	0.032845408	0.004181603	0.00202258	0.002920169	0.001282729	0.000920592	0.001142278	0.013831022	0.00271958	0.000924404	0.000956477	0.00019073	0.002622572	0.00000578368	0.000425298	0.009520929	0.000122509	0.009734794	0.03300952	0.003898991	0.002076737	0.002754479	0.001368893	0.002363292	0.000985461	0.000297597	0.002449456	0.0000272753	0.000456977	0.0000903043	0.000000657237	0.000160431	0.000654608
20200210-8	776	male	Healthy Control	e3/e3	1364641.418	0.124868406	0.128329806	0.253198212	0.132019638	0.128451412	0.26047105	0.03651069	0.360282753	0.012241018	0.000459754	0.008382495	0.034915619	0.004426071	0.002496993	0.003081469	0.00136534	0.001588916	0.001253296	0.014615415	0.002446064	0.000887999	0.001478337	0.000115268	0.002865735	0.00000923319	0.000924199	0.011313448	0.000478367	0.008180757	0.034392405	0.004176702	0.002531508	0.003205457	0.001445361	0.002096815	0.00117628	0.000297734	0.002497359	0.00000439676	0.000730009	0.00046166	0.000000732793	0.00018078	0.00074188
20200214-11	781	female	Healthy Control	e3/e4	1521502.136	0.123357531	0.120338454	0.243695985	0.131845926	0.132435756	0.264281682	0.031127791	0.337223294	0.010814839	0.000387052	0.008470576	0.030494864	0.004018529	0.001983303	0.002285767	0.000947485	0.00154262	0.001367793	0.012104091	0.00244975	0.000718632	0.001044494	0.000200328	0.002469402	0.00000762404	0.000698389	0.010987628	0.000252514	0.007421021	0.029962232	0.003543603	0.002194213	0.002329343	0.001029706	0.00237259	0.000885901	0.000209398	0.002298255	0.0000557344	0.000492474	0.000149786	0.0000519224	0.000171278	0.000591586
20200221-2	786	female	Healthy Control	e3/e3	1606943.548	0.111175183	0.109245742	0.220420925	0.142414036	0.147089231	0.289503267	0.0325251	0.320408259	0.01889581	0.000450794	0.008567071	0.031734033	0.004354229	0.002462812	0.002649751	0.001053988	0.001282497	0.001519717	0.012045663	0.00221215	0.000869726	0.001215849	0.0000848194	0.002099327	0.0000378358	0.000707057	0.020832966	0.000681044	0.008655251	0.033430733	0.00392142	0.002676199	0.002804019	0.001171105	0.001815932	0.000834192	0.000200816	0.002065101	0.0000283769	0.000711288	0.004196849	0.000015433	0.000136035	0.000550175
20200527-1B	787	male	Mild Cognitive Impairment	e3/e4	1575821.943	0.121738312	0.123818627	0.245556939	0.136320951	0.140997112	0.277318063	0.032454809	0.335968804	0.012631313	0.001602275	0.007417526	0.028059515	0.004087073	0.002090909	0.002733811	0.001087686	0.001419069	0.002054356	0.012695026	0.001928137	0.000804659	0.001258391	0.000138975	0.002563297	0.0000217664	0.000983106	0.015146572	0.000901371	0.007397727	0.02846413	0.003946131	0.002207483	0.002617808	0.001209274	0.002304702	0.001010393	0.000227437	0.002530489	0.0000192915	0.000924787	0.000300795	0.00000609206	0.000174639	0.000674696
20200205-3	787	male	Mild Cognitive Impairment	e3/e4	1575821.943	0.121738312	0.123818627	0.245556939	0.136320951	0.140997112	0.277318063	0.032454809	0.335968804	0.012631313	0.001602275	0.007417526	0.028059515	0.004087073	0.002090909	0.002733811	0.001087686	0.001419069	0.002054356	0.012695026	0.001928137	0.000804659	0.001258391	0.000138975	0.002563297	0.0000217664	0.000983106	0.015146572	0.000901371	0.007397727	0.02846413	0.003946131	0.002207483	0.002617808	0.001209274	0.002304702	0.001010393	0.000227437	0.002530489	0.0000192915	0.000924787	0.000300795	0.00000609206	0.000174639	0.000674696
20200217-2	788	female	Healthy Control	e3/e3	1330816.442	0.142591714	0.144492614	0.287084329	0.140493764	0.1428889	0.283382664	0.036377669	0.400391465	0.004689602	0.000131949	0.010668789	0.037766441	0.004681637	0.002311814	0.003224186	0.001168155	0.000840311	0.001204524	0.013869681	0.002662877	0.000907488	0.000982179	0.00012962	0.002701199	0.0000365941	0.000573483	0.00382487	0.000133978	0.009216974	0.037335051	0.00446598	0.002374407	0.003276259	0.001275007	0.002516125	0.001067164	0.000263898	0.002513194	0.0000302822	0.000479255	0.000129169	0	0.000187479	0.000732633
20200121-2	790	female	Healthy Control	e3/e3	1531144.642	0.133630904	0.135271632	0.268902535	0.148943263	0.147198412	0.296141675	0.033254206	0.370360618	0.005914921	0.0000593674	0.009501715	0.032747265	0.004337278	0.002136963	0.002715746	0.001052872	0.000626068	0.001022046	0.014118784	0.002337402	0.000890249	0.000818146	0.000133821	0.002419432	0.0000486564	0.000463379	0.00570547	0.000113445	0.008971458	0.034434435	0.004075317	0.002243028	0.002645602	0.001194727	0.002422763	0.000964703	0.000281358	0.002315719	0.000019136	0.000436144	0.000263528	0.00000476767	0.000166477	0.000807566
20200516-3A	800	female	Mild Cognitive Impairment	e3/e3	1453333.196	0.116291213	0.117295008	0.23358622	0.114378568	0.111744432	0.226123	0.03033303	0.32817155	0.015832777	0.000221147	0.008426354	0.032245737	0.004089771	0.001868532	0.002230115	0.000928899	0.001494908	0.001319863	0.011758075	0.002472867	0.000706858	0.001145436	0.000237729	0.002231009	0.0000149312	0.000670803	0.014571607	0.000161972	0.006885758	0.030158879	0.003540138	0.001973945	0.002234931	0.001013807	0.002285023	0.000896009	0.000229748	0.001889312	0.0000124541	0.000711262	0.000849427	0.00000144495	0.000146422	0.000554587
D20200703-1B	801	female	Healthy Control	e3/e3	1448769.564	0.126214296	0.123629713	0.24309374	0.126214296	0.123136546	0.249350842	0.031390775	0.3306294	0.013336144	0.000643235	0.007833268	0.027871858	0.004227656	0.002657358	0.002419708	0.001004646	0.001025146	0.001126197	0.012196142	0.001717043	0.000582011	0.00116913	0.000116789	0.002284421	0.0000192577	0.000694382	0.013747252	0.000624668	0.008934616	0.026488685	0.003992837	0.002883274	0.002483487	0.001119709	0.001628209	0.000673744	0.000251179	0.002082457	0.00000821387	0.000807237	0.001375512	0.0000040034	0.00020514	0.000687549
20200129-3	801	female	Healthy Control	e3/e3	1448769.564	0.126214296	0.123629713	0.24309374	0.126214296	0.123136546	0.249350842	0.031390775	0.3306294	0.013336144	0.000643235	0.007833268	0.027871858	0.004227656	0.002657358	0.002419708	0.001004646	0.001025146	0.001126197	0.012196142	0.001717043	0.000582011	0.00116913	0.000116789	0.002284421	0.0000192577	0.000694382	0.013747252	0.000624668	0.008934616	0.026488685	0.003992837	0.002883274	0.002483487	0.001119709	0.001628209	0.000673744	0.000251179	0.002082457	0.00000821387	0.000807237	0.001375512	0.0000040034	0.00020514	0.000687549
D20200519-2A	802	male	Alzheimer's disease	e4/e4	1801794.879	0.097617627	0.105131432	0.202749058	0.154415881	0.149377398	0.303793278	0.03264467	0.297310877	0.01618919	0.000672385	0.008480433	0.030183846	0.003787335	0.003154577	0.003127881	0.001142416	0.000765348	0.000994175	0.011199555	0.001663119	0.000493841	0.00106122	0.000125319	0.002099629	0.0000475637	0.000945113	0.013177194	0.000553282	0.007188776	0.029619132	0.00363371	0.003060559	0.003026704	0.001099848	0.001830342	0.000687481	0.000296149	0.002061999	0.0000553337	0.000817241	0.001861144	0.0000179821	0.000154291	0.000357477
20190928-7	808	female	Healthy Control	e3/e3	1315873.826	0.125523632	0.124683374	0.250207006	0.118013627	0.118785612	0.236799238	0.034240365	0.351548789	0.012275417	0.0003723	0.009435783	0.03266719	0.004109969	0.00233381	0.002640679	0.001054888	0.001289713	0.001510935	0.014974688	0.002638171	0.000775834	0.001021982	0.000139451	0.002583226	0.0000123872	0.000846738	0.009780497	0.000250176	0.00954704	0.033137372	0.004093098	0.002346882	0.002562708	0.00103209	0.002673357	0.001084222	0.000245008	0.002560276	0.0000190748	0.00068084	0.000170609	0.00000440772	0.000142263	0.000615181
20200128-1	812	female	Healthy Control	e3/e3	1469607.793	0.129396699	0.12911296	0.258509659	0.145149378	0.144949211	0.290098588	0.034518053	0.360255173	0.011574108	0.000474821	0.009349161	0.033889314	0.004166758	0.002337631	0.002830619	0.001196306	0.000993666	0.001068108	0.01250007	0.002562997	0.000857508	0.000838387	0.000116358	0.002398327	0.0000156504	0.000865537	0.008639516	0.000187737	0.008853315	0.032403067	0.003774817	0.002146219	0.002930374	0.001283063	0.002653973	0.001193312	0.000327638	0.002403907	0.0000306204	0.000728698	0.000177939	0.00000156504	0.000152081	0.000622139
20200516-2B	815	female	Parkinson's Disease with MCI	e3/e4	1470817.657	0.123493415	0.124002495	0.24749591	0.127333414	0.131511696	0.25884511	0.034656913	0.344518133	0.007805182	0.000343074	0.008758598	0.030764181	0.00419039	0.002338903	0.002818364	0.001117134	0.001135287	0.001323074	0.012172005	0.002594407	0.000858366	0.000958243	0.000145973	0.002420694	0.0000339267	0.000799079	0.011674799	0.000397058	0.007727674	0.029679682	0.004058627	0.002395878	0.003089574	0.001267322	0.002456525	0.000972044	0.000222597	0.002262007	0.0000214846	0.000511008	0.000500538	0.0000117622	0.000173849	0.000470827
20200128-2	816	female	Healthy Control	e3/e4	1514300.189	0.132812524	0.133090868	0.265903392	0.144488312	0.147306835	0.291795146	0.032881856	0.359259386	0.009936405	0.000158489	0.008733209	0.029502803	0.004239054	0.002044839	0.002767945	0.00111847	0.00108948	0.001607343	0.012044045	0.00246391	0.000896256	0.000963679	0.000178234	0.002289308	0.0000161791	0.000681437	0.008190054	0.000158753	0.007836227	0.0294157	0.004047678	0.002161328	0.002469061	0.00119646	0.002398137	0.000992406	0.000275639	0.002315723	0.0000138018	0.000559202	0.000210196	0.00000607541	0.000152414	0.000506967
20200127-7	820	male	Healthy Control	e3/e3	1763364.495	0.111494781	0.112186226	0.223681007	0.127466349	0.130064953	0.257531302	0.029215741	0.301971684	0.017560635	0.000689591	0.007248757	0.023932318	0.00391666	0.001967489	0.002287672	0.001028999	0.001746718	0.001507346	0.010619189	0.002008887	0.000617853	0.001235196	0.000102418	0.002093838	0.00000947053	0.001016636	0.019372682	0.000741367	0.007064507	0.023223446	0.003638726	0.002187863	0.002266066	0.001047543	0.001877831	0.000730592	0.00024612	0.001939814	0	0.000933556	0.000595056	0.00000907356	0.000135536	0.000526437
20200123-8	822	female	Healthy Control	e3/e3	1583017.759	0.12181662	0.121941812	0.243758432	0.143306385	0.141807869	0.285114254	0.035156902	0.33090338	0.010636394	0.000328171	0.007555948	0.025354169	0.00452048	0.002817151	0.002836292	0.001211041	0.001035743	0.001821774	0.012473897	0.002219685	0.000641307	0.000949073	0.000125204	0.002279191	0	0.000798475	0.010621738	0.000423684	0.007304782	0.025862818	0.004188203	0.003354226	0.003011337	0.001356397	0.00224868	0.000907002	0.000216106	0.002246595	0.0000171192	0.000657036	0.000964487	0.00000265316	0.000164054	0.000648698
20200123-6	835	male	Healthy Control	e3/e3	1547506.345	0.128449983	0.124340643	0.252790625	0.139536478	0.135071479	0.274607957	0.03424154	0.35591912	0.012761692	0.000371501	0.008772888	0.033511139	0.004461371	0.002277147	0.0027512	0.001157604	0.001171885	0.001382159	0.013109801	0.00247566	0.000958574	0.000954374	0.000200193	0.002458019	0.0000157027	0.000758123	0.009223807	0.000275217	0.007948594	0.034477855	0.003921599	0.002398698	0.002684512	0.001149721	0.00237957	0.001093501	0.000339837	0.002388811	0.0000312761	0.000820158	0.000411307	0.00000865909	0.000160969	0.000669852
20200122-8	836	male	Healthy Control	e3/e3	1424487.033	0.137430672	0.137837178	0.275267849	0.148253787	0.148344766	0.296598553	0.03370336	0.375854936	0.008039596	0.000282558	0.008686355	0.031984215	0.004291791	0.002119991	0.00286096	0.001150379	0.000826964	0.001202819	0.011664409	0.002393914	0.000819102	0.000885652	0.000185189	0.002564081	0.0000301863	0.000495828	0.005443082	0.0000833984	0.00807259	0.033429578	0.003879572	0.002285173	0.002792444	0.001169403	0.002363447	0.000983301	0.000331979	0.002371801	0.0000124255	0.000671891	0.000425978	0	0.000153248	0.000666556
20190927-2	863	male	Alzheimer's disease	e3/e4	1847075.351	0.121364816	0.126894203	0.248259018	0.12863665	0.133835548	0.262472198	0.032052293	0.347916025	0.013776319	0.001248027	0.00818207	0.033237843	0.004062043	0.00234782	0.002921483	0.00102914	0.001364373	0.001429503	0.011976609	0.001747844	0.000640526	0.000864123	0.00020611	0.002154271	0.0000594995	0.000790114	0.013015928	0.000814802	0.007958744	0.033410602	0.003950407	0.002515382	0.002886726	0.001152362	0.001991527	0.000852429	0.000276437	0.002257028	0.0000305348	0.000784104	0.001228699	0.0000121814	0.000146069	0.000623147
20200127-8	873	male	Healthy Control	e3/e3	1779551.341	0.132932846	0.13469003	0.267622876	0.13037883	0.127301873	0.257680703	0.030998825	0.368335339	0.019073459	0.000899834	0.008937365	0.033619766	0.003789438	0.002522153	0.002295691	0.000938551	0.001674692	0.001034081	0.01315399	0.001903851	0.000691242	0.001087915	0.000111938	0.002384758	0.0000133742	0.001086397	0.017294303	0.001018178	0.007855632	0.03446998	0.003665474	0.002801942	0.002334746	0.00100649	0.001925485	0.000891404	0.000269506	0.002193811	0.0000418645	0.000940799	0.000701806	0.00000309067	0.000232924	0.000590935
20200429-1A	884	male	Healthy Control	e3/e3	1862996.887	0.114864636	0.116595684	0.23146032	0.115162967	0.115650037	0.230813004	0.029753136	0.315009037	0.02328356	0.001132262	0.006072474	0.026156297	0.00387349	0.001961839	0.002546059	0.001043426	0.001593508	0.001538972	0.009660081	0.001887121	0.000767956	0.001487925	0.0000733764	0.001959102	0.0000291466	0.000932476	0.026579701	0.001080302	0.005372204	0.02629473	0.003509399	0.002348474	0.002496569	0.001065165	0.001809128	0.00091122	0.000203328	0.001917019	0.000095545	0.001033389	0.001452713	0.0000121847	0.000179174	0.000523082
20200131-3	886	male	Healthy Control		1632646.417	0.119753322	0.118433764	0.238187085	0.129427972	0.12971064	0.259138612	0.028924818	0.330419548	0.015210274	0.000852481	0.007714836	0.031815156	0.003859991	0.001903719	0.002299886	0.000964875	0.001065938	0.001192665	0.01156025	0.001754513	0.000726305	0.00097443	0.00010486	0.002245679	0.0000615565	0.000703888	0.008139239	0.00070597	0.006731219	0.029962458	0.003679302	0.001908864	0.002274222	0.000966406	0.001915785	0.000780512	0.000245552	0.002217504	0.0000319726	0.000980923	0.000467829	0.00000967754	0.00021456	0.000490247
20200127-3	889	female	Mild Cognitive Impairment	e3/e3	1690878.138	0.119695623	0.121644652	0.241340275	0.125886666	0.129159203	0.25504587	0.032141879	0.334564024	0.020869274	0.001389042	0.008494699	0.029597225	0.004393871	0.002621064	0.002513428	0.001071751	0.001657186	0.001306185	0.012439099	0.001570722	0.000622044	0.001084762	0.000137207	0.002556246	0.0000618613	0.001020949	0.018090363	0.001047621	0.007060887	0.029561208	0.004207577	0.002283606	0.002397512	0.001127107	0.001989321	0.000853698	0.000204213	0.00239834	0.0000420492	0.0007531	0.004126613	0.0000238338	0.000205041	0.000456035
D20200507-1A	892	male	Mild Cognitive Impairment	e3/e3	1720773.578	0.125924493	0.127336453	0.253260946	0.131422375	0.133193442	0.264615817	0.032755617	0.338693453	0.021224001	0.000817539	0.007346231	0.0228757	0.004595782	0.002135028	0.002659966	0.00100664	0.001323184	0.00145667	0.012290635	0.002150777	0.000778603	0.001163082	0.000126106	0.002392703	0.0000166785	0.000936323	0.016298832	0.00073467	0.007062463	0.027664418	0.004235886	0.002067965	0.002575353	0.001110896	0.002213888	0.000969273	0.000246052	0.002309717	0.0000262673	0.001001933	0.000470544	0.0000124363	0.000159812	0.000680043
D20200512-5A	903	male	Mild Cognitive Impairment	e3/e3	1671360.31	0.118462689	0.12251268	0.240975368	0.112545912	0.113487338	0.226033249	0.034038741	0.340185574	0.013220668	0.000864864	0.007704742	0.03240211	0.003812284	0.002867604	0.003041654	0.001092404	0.001840477	0.00138845	0.011871288	0.002015544	0.000905131	0.000895259	0.000147963	0.002303453	0.0000311124	0.000829863	0.010086634	0.000632479	0.006800449	0.03173804	0.003475612	0.003255073	0.003368394	0.001075471	0.001973123	0.001113165	0.000250993	0.002007706	0.0000327877	0.000737603	0.002071606	0.0000382323	0.000173392	0.000470575
20200430-3B	914	female	Mild Cognitive Impairment	e3/e4	1568771.665	0.137325231	0.143257309	0.28058254	0.143207686	0.140804376	0.284012063	0.033978814	0.358671661	0.010492923	0.000413381	0.00594701	0.021604291	0.004632988	0.002529559	0.002715755	0.001006265	0.001064846	0.000726938	0.009747754	0.001970841	0.000903828	0.00104789	0.000189766	0.00247289	0.000040605	0.000918298	0.010484572	0.000309542	0.005229123	0.019489388	0.004073251	0.002287267	0.002789125	0.001110295	0.002204527	0.001150518	0.000284044	0.002257499	0.0000242865	0.000725408	0.00270919	0.0000224379	0.000176253	0.000561777
D20200514-2A	922	female	Mild Cognitive Impairment		1235358.941	0.149529549	0.149653289	0.299182837	0.136184512	0.137840661	0.274025173	0.036795783	0.406116131	0.007966106	0.000282914	0.007279585	0.035163464	0.0046342	0.002256591	0.003318712	0.00119188	0.000790216	0.001026584	0.011989795	0.002975653	0.00102626	0.000664341	0.00021257	0.002351543	0.00000979472	0.000340792	0.008107036	0.000165377	0.008258005	0.033472863	0.004533824	0.002339158	0.002660118	0.001165896	0.002975168	0.001158934	0.000300156	0.002454995	0.00000679964	0.000447724	0.00068895	0	0.000200104	0.000511026
D20200512-4A	930	male	Parkinson's Disease with MCI		1635020.184	0.125917556	0.128146065	0.254063621	0.148983315	0.145643668	0.294626983	0.033272372	0.35247892	0.01149735	0.000339017	0.007746693	0.032093365	0.00450759	0.002003462	0.002733667	0.001178028	0.001603161	0.001811293	0.012321377	0.002292326	0.000778217	0.000995523	0.000246174	0.002382478	0.000111681	0.000639503	0.010236816	0.000261281	0.007387371	0.03100237	0.004065821	0.002441193	0.002600885	0.001302369	0.00224144	0.000867757	0.00026067	0.002368472	0.0000811611	0.000673937	0.000828247	0.00000483174	0.00015376	0.000571186
20200430-1A	932	female	Alzheimer's disease	e3/e4	1497645.11	0.105351003	0.11064951	0.216000512	0.135791296	0.149144058	0.284935354	0.032332092	0.323496607	0.011602548	0.00089387	0.010428505	0.036055404	0.003577149	0.002986555	0.002635604	0.001299774	0.001011121	0.001279809	0.012949196	0.001545894	0.00061817	0.000750044	0.000220546	0.002808075	0.0000367911	0.000915771	0.008964273	0.000817951	0.009373449	0.037081749	0.003399737	0.002384143	0.002690691	0.001602716	0.001745273	0.00082169	0.000272361	0.002653366	0.0000500118	0.00074103	0.001983514	0.0000182954	0.000200715	0.00047775
20190917-1	932	female	Alzheimer's disease	e3/e4	1497645.11	0.105351003	0.11064951	0.216000512	0.135791296	0.149144058	0.284935354	0.032332092	0.323496607	0.011602548	0.00089387	0.010428505	0.036055404	0.003577149	0.002986555	0.002635604	0.001299774	0.001011121	0.001279809	0.012949196	0.001545894	0.00061817	0.000750044	0.000220546	0.002808075	0.0000367911	0.000915771	0.008964273	0.000817951	0.009373449	0.037081749	0.003399737	0.002384143	0.002690691	0.001602716	0.001745273	0.00082169	0.000272361	0.002653366	0.0000500118	0.00074103	0.001983514	0.0000182954	0.000200715	0.00047775
20190917-2	932	female	Alzheimer's disease	e3/e4	1497645.11	0.105351003	0.11064951	0.216000512	0.135791296	0.149144058	0.284935354	0.032332092	0.323496607	0.011602548	0.00089387	0.010428505	0.036055404	0.003577149	0.002986555	0.002635604	0.001299774	0.001011121	0.001279809	0.012949196	0.001545894	0.00061817	0.000750044	0.000220546	0.002808075	0.0000367911	0.000915771	0.008964273	0.000817951	0.009373449	0.037081749	0.003399737	0.002384143	0.002690691	0.001602716	0.001745273	0.00082169	0.000272361	0.002653366	0.0000500118	0.00074103	0.001983514	0.0000182954	0.000200715	0.00047775
D20200519-1A	0936+0785	male	Healthy Control	e3/e3	1778430.618	0.130665735	0.131098753	0.261764488	0.142447824	0.143355064	0.285802888	0.032141822	0.347062727	0.010555093	0.000146421	0.006302523	0.025794821	0.004120712	0.002027405	0.002769408	0.001073531	0.000785918	0.001171707	0.010593216	0.00243833	0.000850694	0.000793115	0.000212884	0.00235421	0.0000296891	0.000662719	0.008513574	0.000254325	0.006112412	0.026034077	0.00389079	0.00243265	0.002727911	0.001151577	0.002002046	0.000864189	0.000315166	0.002098198	0.0000440838	0.000769836	0.001179073	0.000000562294	0.000136637	0.000658277
20190927-1	946	female	Alzheimer's disease	e3/e4	NA	NA	NA	NA	NA	NA	NA	NA	NA	NA	NA	NA	NA	NA	NA	NA	NA	NA	NA	NA	NA	NA	NA	NA	NA	NA	NA	NA	NA	NA	NA	NA	NA	NA	NA	NA	NA	NA	NA	NA	NA	NA	NA	NA	NA
20200429-3A	950	male	Parkinson's Disease with MCI		1840998.717	0.133812217	0.132316711	0.266128928	0.131549261	0.130844574	0.262393835	0.030372102	0.353211553	0.015120434	0.000546877	0.007223199	0.027861888	0.00355595	0.002556004	0.002631289	0.001012222	0.001713689	0.001483706	0.009963668	0.002202174	0.000775666	0.000974906	0.000100598	0.00209533	0.0000281369	0.000828083	0.013870243	0.000379794	0.006663503	0.027320497	0.003490551	0.002479089	0.002379361	0.001014993	0.002109453	0.000971049	0.000151765	0.00183835	0.0000333515	0.000747801	0.001345846	0.0000105921	0.000156383	0.000652689
20200521-2A	954	female	Mild Cognitive Impairment		1436444.12	0.1255982	0.125414349	0.251012549	0.128698693	0.13242008	0.261118773	0.030406334	0.347567645	0.008439521	0.000316754	0.007435514	0.031507317	0.003728582	0.002029456	0.002699653	0.001087059	0.000677924	0.000942814	0.011958279	0.002020615	0.000679525	0.000942466	0.0000513073	0.002214775	0.000035574	0.000914759	0.007596884	0.000367922	0.007835181	0.033467156	0.003569648	0.002088908	0.002698748	0.001135373	0.001988173	0.000934043	0.000215671	0.002066283	0.0000490795	0.000884128	0.000424521	0.0000038289	0.000142435	0.000642072
20200521-4A	955	female	Parkinson's Disease with MCI		1553072.177	0.153482838	0.153498193	0.306981031	0.149984378	0.150694381	0.300678759	0.034621057	0.403172311	0.004804027	0.000176553	0.008332452	0.029627148	0.004386918	0.001941571	0.002876041	0.001088938	0.000563786	0.000674856	0.01276676	0.002764585	0.000986561	0.000751736	0.000244934	0.002431374	0.0000442993	0.00056649	0.00404083	0.000305974	0.008251516	0.030104911	0.004134386	0.002185604	0.002872758	0.001208315	0.002643921	0.001138002	0.000303721	0.002238853	0.0000231155	0.000494697	0.000403265	0.0000039277	0.000139659	0.000722053
20200203-8	965	female	Mild Cognitive Impairment		1395183.401	0.145033121	0.139444671	0.284477792	0.129236138	0.127986352	0.25722249	0.033591283	0.393679206	0.007183715	0.0002242	0.009416253	0.036747284	0.00466806	0.002098362	0.002825292	0.001159848	0.000757033	0.000753091	0.014206161	0.002367431	0.000735817	0.000766638	0.000275018	0.00240721	0.0000192806	0.000425392	0.007494069	0.000258031	0.00981577	0.037360178	0.004091577	0.002169177	0.002762146	0.00127933	0.002333743	0.000798246	0.000263621	0.002318262	0.0000203557	0.000466319	0.000549103	0	0.000158617	0.000702703
20200605-4B	965	female	Alzheimer's disease		1395183.401	0.145033121	0.139444671	0.284477792	0.129236138	0.127986352	0.25722249	0.033591283	0.393679206	0.007183715	0.0002242	0.009416253	0.036747284	0.00466806	0.002098362	0.002825292	0.001159848	0.000757033	0.000753091	0.014206161	0.002367431	0.000735817	0.000766638	0.000275018	0.00240721	0.0000192806	0.000425392	0.007494069	0.000258031	0.00981577	0.037360178	0.004091577	0.002169177	0.002762146	0.00127933	0.002333743	0.000798246	0.000263621	0.002318262	0.0000203557	0.000466319	0.000549103	0	0.000158617	0.000702703
20190925-5	970	male	Healthy Control	e4/e4	1770536.661	0.127016321	0.125154422	0.252170742	0.146067879	0.14847775	0.294545629	0.033620315	0.352633503	0.005290317	0.00026218	0.008848447	0.03307308	0.004206465	0.00184831	0.002638748	0.001116046	0.000608911	0.001215168	0.014203434	0.002629146	0.000909555	0.000671378	0.000184068	0.002614349	0.0000159274	0.000744746	0.006564168	0.000421285	0.008423774	0.032476424	0.004081248	0.001875985	0.002584132	0.001207713	0.002571932	0.001117345	0.000300926	0.002566849	0.0000398184	0.000663528	NA	0.00000107312	0.000157297	0.000630091
20190924-2	994	male	Healthy Control		1580903.202	0.138727686	0.138891908	0.277619594	0.14894516	0.148904034	0.297849194	0.035701743	0.392028876	0.005630958	0.000368081	0.009697431	0.039099611	0.004549235	0.002156679	0.002910931	0.001411661	0.000741665	0.001021441	0.015181638	0.002381044	0.000922258	0.00077734	0.000244101	0.002641465	0.0000202416	0.00045746	0.003576437	0.000224112	0.009184623	0.038527849	0.004352512	0.002227145	0.003130679	0.001344105	0.002506668	0.000984058	0.000268075	0.002492373	0.000003226	0.000348914	0.001324559	0	0.000171421	0.000630273
[truncated: 40 more columns]
