# Supplementary material for: A single-cell atlas to map sex-specific gene-expression changes in blood upon neurodegeneration
Source: Nat Commun. 2025 Feb 25;16:1965. doi: 10.1038/s41467-025-56833-7 (PMC11862118; doi:10.1038/s41467-025-56833-7)
Supplement: Supplementary file 4 — Supplementary Dataset 2 [file 41467_2025_56833_MOESM4_ESM.csv]

gene	cluster_id	logFC	p_adj.loc	gene_id	sex
PIK3R1	CD4+ Tcm/Tscm T cell	-0.807	1.61e-06	ENSG00000145675.15	female
ARID5A	NKT-like cell	-1.53	8e-06	ENSG00000196843.16	female
STMN3	CD4+ Tcm/Tscm T cell	-1.9	1.85e-05	ENSG00000197457.10	female
IL7R	CD8+ T cell	-1.13	4.06e-05	ENSG00000168685.15	female
HLA-DRB6	cDC2	-3.95	4.21e-05	ENSG00000229391.7	female
DNMT1	Plasmablasts	-1.94	4.65e-05	ENSG00000130816.16	female
SLC35E2A	CD4+ Tcm/Tscm T cell	-1.31	5.43e-05	ENSG00000215790.7	female
MTCO1P12	CD4+ Tcm/Tscm T cell	2.03	5.43e-05	ENSG00000237973.1	female
GSTM3	CD4+ Tcm/Tscm T cell	2.52	7.99e-05	ENSG00000134202.11	female
AL512844.1	CD4+ Tcm/Tscm T cell	-1.41	0.000106	ENSG00000232952.1	female
MTCO1P40	CD4+ Tcm/Tscm T cell	2.76	0.000172	ENSG00000262902.1	female
THEMIS2	NKT-like cell	-1.82	0.000186	ENSG00000130775.16	female
SNRNP48	CD8+ Tte T cell	-1.77	2e-04	ENSG00000168566.13	female
NFAT5	CD8+ Tte T cell	-1.5	2e-04	ENSG00000102908.22	female
TMUB1	CD4+ Tcm/Tscm T cell	-1.6	0.000205	ENSG00000164897.14	female
HAPLN3	CD4+ Tcm/Tscm T cell	-1.38	0.000205	ENSG00000140511.11	female
STK11	CD4+ Tcm/Tscm T cell	-1.24	0.000205	ENSG00000118046.15	female
ARHGDIA	CD4+ Tcm/Tscm T cell	-1.09	0.000205	ENSG00000141522.12	female
USP46	CD4+ Tcm/Tscm T cell	-1.07	0.000205	ENSG00000109189.13	female
CD4	CD4+ Tcm/Tscm T cell	-1	0.000205	ENSG00000010610.10	female
GSDMD	CD4+ Tcm/Tscm T cell	-0.982	0.000205	ENSG00000104518.11	female
IRF1	CD4+ Tcm/Tscm T cell	-0.79	0.000205	ENSG00000125347.14	female
TC2N	NKT-like cell	1.05	0.000213	ENSG00000165929.13	female
RPSAP58	CD8+ Tte T cell	1.48	0.000214	ENSG00000225178.5	female
AC021074.1	CD8+ Tte T cell	1.6	0.000214	ENSG00000240950.1	female
DDX60	CD4+ Tcm/Tscm T cell	-1.4	0.000216	ENSG00000137628.17	female
AHCTF1	CD8+ Tte T cell	-1.27	0.000236	ENSG00000153207.15	female
RBBP6	CD8+ Tcm T cell	-1.93	0.000238	ENSG00000122257.20	female
CHML	CD4+ Tem cell	-1.54	0.000252	ENSG00000203668.2	female
CLK4	CD4+ Tem cell	-1.12	0.000252	ENSG00000113240.13	female
TSR3	CD4+ Tcm/Tscm T cell	-1.13	0.000269	ENSG00000007520.4	female
LILRB1	CD4+ Tcm/Tscm T cell	2.32	0.000269	ENSG00000104972.15	female
R3HDM1	CD4+ Tcm/Tscm T cell	-1	0.000271	ENSG00000048991.16	female
ZBTB16	CD4+ Tcm/Tscm T cell	-1.35	0.000279	ENSG00000109906.14	female
FAM214A	CD4+ Tcm/Tscm T cell	-1.13	0.000285	ENSG00000047346.12	female
R3HDM4	CD4+ Tcm/Tscm T cell	-1.36	0.000302	ENSG00000198858.10	female
HIST1H2BG	CD8+ Tem T cell	2.4	0.000302	ENSG00000273802.2	female
MOB2	CD4+ Tcm/Tscm T cell	-1.29	0.000318	ENSG00000182208.14	female
SHKBP1	CD4+ Tcm/Tscm T cell	-1.29	0.000321	ENSG00000160410.15	female
RAD51-AS1	CD4+ Tcm/Tscm T cell	-1.26	0.000321	ENSG00000245849.8	female
CYB561	CD4+ Tcm/Tscm T cell	-1.21	0.000321	ENSG00000008283.16	female
RNF166	CD4+ Tcm/Tscm T cell	-0.879	0.000321	ENSG00000158717.11	female
SMARCC1	CD4+ Tcm/Tscm T cell	-0.643	0.000321	ENSG00000173473.11	female
SLC25A20	CD4+ Tcm/Tscm T cell	1.68	0.000321	ENSG00000178537.10	female
BUB3	NKT-like cell	0.745	0.000332	ENSG00000154473.18	female
ATP5MC3	CD4+ Tcm T cell	-1.84	0.000334	ENSG00000154518.9	female
TRIM44	CD4+ Tcm T cell	-1.68	0.000334	ENSG00000166326.7	female
LUC7L3	CD4+ Tcm T cell	-1.43	0.000334	ENSG00000108848.16	female
SNRPA	CD4+ Tcm/Tscm T cell	-0.817	0.000334	ENSG00000077312.9	female
NCLN	CD4+ Tcm/Tscm T cell	-1.24	0.000342	ENSG00000125912.11	female
GRK2	CD4+ Tcm/Tscm T cell	-1.03	0.000342	ENSG00000173020.11	female
THEMIS2	CD4+ Tcm/Tscm T cell	-1.34	0.000348	ENSG00000130775.16	female
AXIN1	CD4+ Tcm/Tscm T cell	-0.974	0.000348	ENSG00000103126.15	female
TGFB1	CD4+ Tcm/Tscm T cell	-0.958	0.000348	ENSG00000105329.10	female
FOS	CD4+ Tcm/Tscm T cell	1.46	0.000348	ENSG00000170345.10	female
MDFIC	CD8+ T cell	-1.68	0.000369	ENSG00000135272.10	female
ZBTB38	CD8+ T cell	-1.35	0.000369	ENSG00000177311.11	female
HIST1H2BG	CD4+ Tcm/Tscm T cell	-2.79	0.000383	ENSG00000273802.2	female
SPOCK2	CD4+ Tcm/Tscm T cell	-0.832	0.000383	ENSG00000107742.13	female
KHDC4	CD4+ Tcm/Tscm T cell	-1.39	0.00042	ENSG00000132680.11	female
ZGRF1	CD4+ Tem cell	-1.68	0.000452	ENSG00000138658.15	female
GTF2I	CD4+ Tcm/Tscm T cell	-1.05	0.000452	ENSG00000263001.6	female
TMEM259	CD4+ Tcm/Tscm T cell	-1.17	0.000471	ENSG00000182087.14	female
ARHGEF1	CD4+ Tcm/Tscm T cell	-0.783	0.000471	ENSG00000076928.17	female
PLEKHM1P1	CD16 Monocytes	-1.39	0.000483	ENSG00000214176.9	female
SBF1	CD4+ Tcm/Tscm T cell	-1.32	0.000518	ENSG00000100241.21	female
FMN1	CD4+ Tcm/Tscm T cell	-3.23	0.000527	ENSG00000248905.9	female
HLA-DRB5	CD4+ Tcm/Tscm T cell	-2.12	0.000527	ENSG00000198502.6	female
ARAP2	CD4+ Tcm/Tscm T cell	-0.893	0.000527	ENSG00000047365.12	female
TNFAIP3	CD4+ Tcm/Tscm T cell	-0.813	0.000527	ENSG00000118503.15	female
S100A4	CD4+ Tcm/Tscm T cell	-0.562	0.000527	ENSG00000196154.12	female
PIK3R1	Naive CD4+ T cell	-0.651	0.000549	ENSG00000145675.15	female
FRG1CP	CD4+ Tcm/Tscm T cell	-0.956	0.000568	ENSG00000282826.2	female
IRF1	NKT-like cell	-0.861	0.00057	ENSG00000125347.14	female
NCOA7	CD4+ Tcm/Tscm T cell	-0.735	0.000603	ENSG00000111912.20	female
PACS2	CD4+ Tcm/Tscm T cell	-1.24	0.000618	ENSG00000179364.13	female
PRSS23	CD4+ Tcm/Tscm T cell	1.92	0.000618	ENSG00000150687.12	female
FKBP8	CD4+ Tcm/Tscm T cell	-1.64	0.000657	ENSG00000105701.16	female
HPCAL1	CD4+ Tcm/Tscm T cell	-0.924	0.000657	ENSG00000115756.13	female
B3GNT2	CD4+ Tcm/Tscm T cell	0.971	0.000657	ENSG00000170340.11	female
BICDL1	CD4+ Tcm/Tscm T cell	-1.09	0.000679	ENSG00000135127.11	female
RNF166	NKT-like cell	-0.831	0.000685	ENSG00000158717.11	female
WHAMM	NKT-like cell	-0.81	0.000685	ENSG00000156232.7	female
RUNX3	NKT-like cell	-0.663	0.000685	ENSG00000020633.18	female
MTCO1P12	NKT-like cell	1.48	0.000685	ENSG00000237973.1	female
B4GALT1	CD4+ Tcm/Tscm T cell	-0.965	0.000703	ENSG00000086062.12	female
CALM2	CD4+ Tcm/Tscm T cell	0.664	0.000719	ENSG00000143933.18	female
AC010186.4	CD8+ T cell	1.05	0.000719	ENSG00000272917.1	female
KLRD1	CD4+ Tcm/Tscm T cell	1.65	0.000719	ENSG00000134539.17	female
DCUN1D1	CD4+ Tcm/Tscm T cell	-0.987	0.000728	ENSG00000043093.15	female
MAPKAPK3	CD4+ Tcm/Tscm T cell	-0.984	0.000761	ENSG00000114738.11	female
GSTM3	CD4+ Tcm/Tscm T cell	2.02	0.000788	ENSG00000134202.11	female
HLA-DQB1	CD4+ Tcm/Tscm T cell	-1.46	0.00081	ENSG00000179344.16	female
SLAMF7	CD4+ Tcm/Tscm T cell	1.44	0.000815	ENSG00000026751.17	female
LAIR2	CD4+ Tcm/Tscm T cell	-2.54	0.000816	ENSG00000167618.10	female
ACTN1	CD4+ Tcm/Tscm T cell	1.24	0.000816	ENSG00000072110.13	female
NUCB1	CD4+ Tcm/Tscm T cell	-0.973	0.000819	ENSG00000104805.16	female
GZMB	CD4+ Tcm/Tscm T cell	1.94	0.000819	ENSG00000100453.13	female
DOCK8	CD4+ Tcm/Tscm T cell	-0.667	0.000869	ENSG00000107099.15	female
AD000671.2	NKT-like cell	1.08	0.000875	ENSG00000267120.3	female
IGFLR1	NKT-like cell	1.16	0.000875	ENSG00000126246.10	female
AC073283.3	CD4+ Tcm/Tscm T cell	-0.915	0.000909	ENSG00000273269.3	female
RPL14	CD4+ Tcm/Tscm T cell	-0.677	0.00095	ENSG00000188846.14	female
SKI	CD4+ Tcm/Tscm T cell	-0.895	0.000961	ENSG00000157933.10	female
FGFBP2	CD4+ Tcm/Tscm T cell	1.91	0.000961	ENSG00000137441.8	female
H2AFX	CD4+ Tcm/Tscm T cell	1.56	0.000971	ENSG00000188486.3	female
SHISA5	CD4+ Tcm/Tscm T cell	-0.951	0.000975	ENSG00000164054.15	female
BAZ1B	CD8+ Tcm T cell	-2.1	0.000979	ENSG00000009954.11	female
DIDO1	CD4+ Tcm/Tscm T cell	-1.04	0.00107	ENSG00000101191.16	female
ARL6IP5	CD4+ Tcm/Tscm T cell	0.618	0.00111	ENSG00000144746.7	female
IQGAP2	CD4+ Tcm/Tscm T cell	-0.69	0.00114	ENSG00000145703.16	female
HLA-J	CD4+ Tcm/Tscm T cell	3.01	0.00114	ENSG00000204622.11	female
GNL3L	CD4+ Tcm T cell	-1.32	0.00115	ENSG00000130119.16	female
SECISBP2L	M-Memory B cell	-2.14	0.00121	ENSG00000138593.9	female
HOPX	CD4+ Tcm/Tscm T cell	-1.18	0.00122	ENSG00000171476.22	female
SYNE2	CD4+ Tcm/Tscm T cell	-0.638	0.00122	ENSG00000054654.16	female
ATP2B1	CD4+ Tcm/Tscm T cell	-0.555	0.00122	ENSG00000070961.15	female
SMCHD1	CD4+ Tcm/Tscm T cell	-0.54	0.00122	ENSG00000101596.15	female
LCK	CD4+ Tcm/Tscm T cell	0.601	0.00122	ENSG00000182866.17	female
APMAP	CD4+ Tcm/Tscm T cell	0.807	0.00122	ENSG00000101474.12	female
AC021074.1	CD4+ Tcm/Tscm T cell	1.65	0.00122	ENSG00000240950.1	female
SLC39A7	NKT-like cell	-1.1	0.00125	ENSG00000112473.18	female
INPP4A	NKT-like cell	-0.959	0.00125	ENSG00000040933.15	female
NCR3	NKT-like cell	-1.08	0.00126	ENSG00000204475.10	female
UBA52	CD4+ Tcm/Tscm T cell	-0.716	0.00126	ENSG00000221983.8	female
ARL6IP5	NKT-like cell	0.722	0.00135	ENSG00000144746.7	female
PFKL	CD4+ Tcm/Tscm T cell	-0.954	0.00141	ENSG00000141959.17	female
PCED1B	CD4+ Tcm/Tscm T cell	0.744	0.00141	ENSG00000179715.13	female
PNPLA2	CD4+ Tcm/Tscm T cell	-0.972	0.00143	ENSG00000177666.17	female
SHMT2	CD4+ Tcm/Tscm T cell	-0.957	0.00143	ENSG00000182199.11	female
EIF4H	CD4+ Tcm/Tscm T cell	-0.901	0.00143	ENSG00000106682.14	female
ATP5F1D	CD4+ Tcm/Tscm T cell	-0.863	0.00143	ENSG00000099624.8	female
FOSB	CD4+ Tcm/Tscm T cell	1.79	0.00143	ENSG00000125740.14	female
PKN1	NKT-like cell	-0.983	0.00146	ENSG00000123143.12	female
PPT1	NKT-like cell	1.04	0.00147	ENSG00000131238.17	female
STX17	Naive CD4+ T cell	-0.593	0.00148	ENSG00000136874.11	female
LENG8	CD4+ Tcm/Tscm T cell	-1.11	0.00149	ENSG00000167615.16	female
MALAT1	DN B cell	-1.23	0.00151	ENSG00000251562.8	female
SCAF11	DN B cell	-0.904	0.00151	ENSG00000139218.18	female
RANBP2	CD8+ Tcm T cell	-1.75	0.00153	ENSG00000153201.16	female
TNFRSF4	CD4+ Tcm/Tscm T cell	-1.32	0.00153	ENSG00000186827.11	female
LIMD2	CD4+ Tcm/Tscm T cell	-0.857	0.00153	ENSG00000136490.9	female
HLA-J	CD4+ Tcm/Tscm T cell	2.82	0.00153	ENSG00000204622.11	female
LUC7L3	CD4+ Tcm/Tscm T cell	-0.842	0.00154	ENSG00000108848.16	female
KDM1A	CD56-Dim, CD16 NK cell	-1.09	0.00156	ENSG00000004487.16	female
CST7	CD4+ Tcm/Tscm T cell	1.03	0.00159	ENSG00000077984.6	female
STAM	CD4+ Tcm/Tscm T cell	-0.898	0.0016	ENSG00000136738.15	female
IL21R	CD4+ Tcm/Tscm T cell	-1.05	0.00166	ENSG00000103522.16	female
SERINC5	CD4+ Tcm/Tscm T cell	-0.827	0.00166	ENSG00000164300.17	female
ADGRG1	CD4+ Tcm/Tscm T cell	1.94	0.00166	ENSG00000205336.12	female
BIRC3	CD4+ Tfh cell	-0.832	0.00173	ENSG00000023445.14	female
HMGB1P6	CD4+ Tcm/Tscm T cell	1.29	0.00176	ENSG00000259781.1	female
C19orf48	CD4+ Tcm/Tscm T cell	-1.03	0.00177	ENSG00000167747.14	female
GAPDH	CD4+ Tcm/Tscm T cell	-0.544	0.00177	ENSG00000111640.15	female
FCGR3A	CD4+ Tcm/Tscm T cell	1.9	0.00177	ENSG00000203747.11	female
AC104109.3	NKT-like cell	-1.4	0.00184	ENSG00000272772.1	female
SYS1	NKT-like cell	-1.2	0.00184	ENSG00000204070.10	female
LSP1	CD4+ Tcm/Tscm T cell	-0.718	0.00184	ENSG00000130592.15	female
LCK	NKT-like cell	0.64	0.00184	ENSG00000182866.17	female
GIMAP7	NKT-like cell	0.703	0.00184	ENSG00000179144.5	female
ATRAID	NKT-like cell	0.88	0.00184	ENSG00000138085.16	female
CCDC50	CD4+ Tcm/Tscm T cell	-1.39	0.00186	ENSG00000152492.15	female
TNF	CD4+ Tcm/Tscm T cell	-1.36	0.00186	ENSG00000232810.4	female
EDRF1	CD4+ Tcm/Tscm T cell	-0.733	0.00186	ENSG00000107938.18	female
CSGALNACT2	CD4+ Tcm/Tscm T cell	-0.724	0.00186	ENSG00000169826.8	female
ST20-MTHFS	CD4+ Tcm/Tscm T cell	0.872	0.00186	ENSG00000259332.3	female
MAGED1	CD4+ Tcm/Tscm T cell	1.02	0.00186	ENSG00000179222.17	female
RPL7P23	CD4+ Tcm/Tscm T cell	1.24	0.00186	ENSG00000244363.3	female
BTG3	CD4+ Tcm/Tscm T cell	-0.988	0.00191	ENSG00000154640.14	female
SYK	NKT-like cell	-1.83	0.00192	ENSG00000165025.15	female
C9orf16	NKT-like cell	-0.755	0.00192	ENSG00000171159.5	female
IER5	CD4+ Tcm/Tscm T cell	-1.13	0.00194	ENSG00000162783.11	female
RIC8B	CD4+ Tcm/Tscm T cell	-1.03	0.00194	ENSG00000111785.20	female
ATR	CD4+ Tcm/Tscm T cell	-0.865	0.00194	ENSG00000175054.16	female
ZNF207	CD4+ Tcm/Tscm T cell	-0.638	0.00194	ENSG00000010244.18	female
ATRX	CD4+ Tcm/Tscm T cell	-0.483	0.00194	ENSG00000085224.22	female
FKBP8	CD16 Monocytes	-1.47	0.00201	ENSG00000105701.16	female
ATXN2L	CD16 Monocytes	-1.27	0.00201	ENSG00000168488.18	female
S1PR4	CD4+ Tcm/Tscm T cell	-1.21	0.00201	ENSG00000125910.6	female
HGS	CD4+ Tcm/Tscm T cell	-0.962	0.00201	ENSG00000185359.13	female
LRMP	CD4+ Tcm/Tscm T cell	0.89	0.00201	ENSG00000118308.15	female
CENPC	CD4+ Tcm/Tscm T cell	-0.702	0.00202	ENSG00000145241.11	female
UBB	CD4+ Tcm/Tscm T cell	0.634	0.00203	ENSG00000170315.14	female
WBP2	NKT-like cell	-0.969	0.00205	ENSG00000132471.12	female
RPL30	CD4+ Tcm/Tscm T cell	-0.934	0.00205	ENSG00000156482.11	female
GPSM3	CD4+ Tcm/Tscm T cell	-0.65	0.00205	ENSG00000213654.10	female
CCDC115	NKT-like cell	0.775	0.00205	ENSG00000136710.10	female
CMC1	CD4+ Tcm/Tscm T cell	0.942	0.00205	ENSG00000187118.14	female
MSRB1	CD4+ Tcm/Tscm T cell	1.03	0.00205	ENSG00000198736.11	female
CENPK	CD4+ Tcm/Tscm T cell	-1.37	0.00206	ENSG00000123219.13	female
RSRC2	CD4+ Tcm/Tscm T cell	-0.518	0.00206	ENSG00000111011.18	female
AC009950.1	CD4+ Tcm/Tscm T cell	1.05	0.00206	ENSG00000225963.8	female
RNPEPL1	CD4+ Tcm/Tscm T cell	-1.05	0.00208	ENSG00000142327.13	female
HMCES	CD4+ Tcm/Tscm T cell	0.865	0.00208	ENSG00000183624.14	female
TTC39C-AS1	CD4+ Tcm/Tscm T cell	-1.39	0.00209	ENSG00000264745.1	female
TNFSF13B	CD4+ Tcm/Tscm T cell	-1.33	0.00212	ENSG00000102524.11	female
RALGAPA1	CD4+ Tcm/Tscm T cell	-0.99	0.00212	ENSG00000174373.16	female
ITGB1	CD4+ Tcm/Tscm T cell	-0.651	0.00213	ENSG00000150093.19	female
COX7A2L	NKT-like cell	0.88	0.00215	ENSG00000115944.15	female
PTMS	Naive CD4+ T cell	-1.61	0.00218	ENSG00000159335.16	female
TNF	Naive CD4+ T cell	-1.42	0.00218	ENSG00000232810.4	female
MYBL1	CD4+ Tcm/Tscm T cell	-1.13	0.00218	ENSG00000185697.16	female
PTOV1	Naive CD4+ T cell	0.513	0.00218	ENSG00000104960.15	female
ARHGDIA	NKT-like cell	-0.964	0.00221	ENSG00000141522.12	female
AC109326.1	CD8+ Tcm T cell	1.72	0.00231	ENSG00000279602.1	female
SUCLG2	CD4+ Tcm/Tscm T cell	-0.806	0.00232	ENSG00000172340.14	female
RPL13	CD4+ Tcm/Tscm T cell	-0.607	0.00232	ENSG00000167526.13	female
NUDT22	CD4+ Tcm/Tscm T cell	-0.855	0.00234	ENSG00000149761.9	female
CEBPG	CD4+ Tcm/Tscm T cell	-0.982	0.00237	ENSG00000153879.9	female
CAST	CD4+ Tcm/Tscm T cell	-0.494	0.00239	ENSG00000153113.23	female
JMJD6	CD4+ Tcm/Tscm T cell	0.925	0.00243	ENSG00000070495.14	female
CD5	CD4+ Tcm/Tscm T cell	0.71	0.00246	ENSG00000110448.11	female
AC241584.2	CD4+ Tcm/Tscm T cell	1.47	0.00247	ENSG00000283342.1	female
ZNF330	CD4+ Tcm/Tscm T cell	-0.798	0.00251	ENSG00000109445.11	female
USF3	M-Memory B cell	-2.11	0.00252	ENSG00000176542.10	female
STX2	CD8+ Tem T cell	-1.07	0.00254	ENSG00000111450.14	female
ELF1	Naive CD4+ T cell	-0.659	0.00254	ENSG00000120690.16	female
TLE4	Naive CD4+ T cell	-0.632	0.00254	ENSG00000106829.19	female
MATR3	Naive CD4+ T cell	-0.498	0.00254	ENSG00000015479.19	female
UTP18	Naive CD4+ T cell	-0.473	0.00254	ENSG00000011260.14	female
SF1	NKT-like cell	-0.658	0.00255	ENSG00000168066.20	female
SMIM10L1	Naive CD8+ T cell	-1.41	0.00256	ENSG00000256537.5	female
FRG1	CD4+ Tcm/Tscm T cell	-0.618	0.00259	ENSG00000109536.12	female
EPSTI1	CD4+ Tcm/Tscm T cell	-0.883	0.00262	ENSG00000133106.14	female
CASP8	CD4+ Tcm/Tscm T cell	-0.693	0.00262	ENSG00000064012.21	female
TTN-AS1	CD4+ Tem cell	-1.31	0.00267	ENSG00000237298.10	female
AL023653.1	CD4+ Tem cell	1.56	0.00267	ENSG00000240143.1	female
DNM2	CD4+ Tcm/Tscm T cell	-0.738	0.00268	ENSG00000079805.16	female
PDE3B	CD4+ Tcm/Tscm T cell	-0.841	0.0027	ENSG00000152270.9	female
HLA-DRB1	Naive CD4+ T cell	-1.2	0.00281	ENSG00000196126.11	female
LIMD2	NKT-like cell	-0.793	0.00281	ENSG00000136490.9	female
ARPC5	NKT-like cell	0.727	0.00281	ENSG00000162704.16	female
FAM13A	CD4+ Tcm/Tscm T cell	1.31	0.00281	ENSG00000138640.15	female
AC015912.3	Naive CD4+ T cell	-1.17	0.00282	ENSG00000274213.1	female
RNMT	Naive CD4+ T cell	-0.575	0.00282	ENSG00000101654.17	female
KIF2A	Naive CD4+ T cell	-0.494	0.00282	ENSG00000068796.16	female
TPM3	Naive CD4+ T cell	-0.425	0.00282	ENSG00000143549.21	female
AC011558.1	Naive CD4+ T cell	1.31	0.00282	ENSG00000279753.1	female
DDX60	CD4+ Tcm/Tscm T cell	-0.996	0.00292	ENSG00000137628.17	female
WASHC2A	CD16 Monocytes	-1	0.003	ENSG00000099290.17	female
RPL7P1	CD8+ Tte T cell	1.44	0.00304	ENSG00000214485.6	female
RUFY2	CD4+ Tem cell	-1.47	0.00306	ENSG00000204130.13	female
EDEM3	CD4+ Tem cell	-1.43	0.00306	ENSG00000116406.19	female
RPL18	CD4+ Tcm/Tscm T cell	-0.524	0.00309	ENSG00000063177.13	female
HLA-DRB6	NKT-like cell	-2.67	0.00317	ENSG00000229391.7	female
THEMIS	CD8+ T cell	-1.58	0.00319	ENSG00000172673.10	female
BCL9L	CD4+ Tcm/Tscm T cell	-0.914	0.00326	ENSG00000186174.12	female
CKLF	CD4+ Tcm/Tscm T cell	0.702	0.00326	ENSG00000217555.12	female
SLC25A46	CD4+ Tcm/Tscm T cell	-0.976	0.00327	ENSG00000164209.17	female
TNFRSF1B	CD4+ Tcm/Tscm T cell	-0.755	0.00335	ENSG00000028137.19	female
P2RY10	Naive CD4+ T cell	-0.575	0.00341	ENSG00000078589.13	female
S100A10	CD4+ Tcm/Tscm T cell	-0.499	0.00341	ENSG00000197747.9	female
TMEM204	CD4+ Tcm/Tscm T cell	-1.27	0.00344	ENSG00000131634.14	female
PRR5	CD4+ Tcm/Tscm T cell	-1.19	0.00344	ENSG00000186654.21	female
CD2BP2	CD4+ Tcm/Tscm T cell	-0.78	0.00344	ENSG00000169217.9	female
BSDC1	CD4+ Tcm/Tscm T cell	-0.764	0.00344	ENSG00000160058.18	female
TMC6	CD4+ Tcm/Tscm T cell	-0.752	0.00344	ENSG00000141524.15	female
NOC2L	CD4+ Tcm/Tscm T cell	-0.737	0.00344	ENSG00000188976.11	female
HSPA5	CD4+ Tcm/Tscm T cell	0.59	0.00344	ENSG00000044574.8	female
AC005899.4	CD4+ Tcm/Tscm T cell	-1.06	0.00345	ENSG00000265794.5	female
GSTM3	CD4+ Tcm/Tscm T cell	1.99	0.00345	ENSG00000134202.11	female
AP1B1	CD4+ Tcm/Tscm T cell	-1.08	0.00349	ENSG00000100280.16	female
STAG3	CD4+ Tcm/Tscm T cell	-0.883	0.00349	ENSG00000066923.17	female
COG3	NKT-like cell	-0.866	0.00349	ENSG00000136152.15	female
LSM3	CD16 Monocytes	1.01	0.00352	ENSG00000170860.4	female
C12orf65	NKT-like cell	1.06	0.00353	ENSG00000130921.8	female
DAP	CD4+ Tcm/Tscm T cell	-0.927	0.00355	ENSG00000112977.15	female
TMSB4XP4	CD4+ Tcm/Tscm T cell	0.758	0.00356	ENSG00000223551.1	female
GADD45G	CD4+ Tcm/Tscm T cell	2.3	0.00356	ENSG00000130222.11	female
CMTR1	CD4+ Tcm/Tscm T cell	-0.78	0.00361	ENSG00000137200.13	female
RPS3A	CD4+ Tcm/Tscm T cell	-0.678	0.00361	ENSG00000145425.10	female
CD47	CD4+ Tcm/Tscm T cell	0.501	0.00361	ENSG00000196776.16	female
ANXA1	CD4+ Tcm/Tscm T cell	0.71	0.00361	ENSG00000135046.14	female
FCRL6	CD4+ Tcm/Tscm T cell	1.5	0.00361	ENSG00000181036.14	female
C9orf16	CD4+ Tcm/Tscm T cell	-0.745	0.00362	ENSG00000171159.5	female
CTDSP2	CD4+ Tcm/Tscm T cell	-0.672	0.00362	ENSG00000175215.11	female
RPL10	CD4+ Tcm/Tscm T cell	-0.592	0.00362	ENSG00000147403.16	female
HERPUD1	CD4+ Tcm/Tscm T cell	0.787	0.00362	ENSG00000051108.15	female
ZZEF1	CD8+ Tte T cell	-1.3	0.00365	ENSG00000074755.15	female
SMCHD1	CD4+ Tcm/Tscm T cell	-0.468	0.00371	ENSG00000101596.15	female
RPL32	DN B cell	0.783	0.00371	ENSG00000144713.13	female
CHORDC1	CD4+ Tcm/Tscm T cell	-0.851	0.00373	ENSG00000110172.12	female
RPL11	CD4+ Tcm/Tscm T cell	-0.6	0.00374	ENSG00000142676.14	female
LGALS3	CD4+ Tcm/Tscm T cell	-1.02	0.00383	ENSG00000131981.16	female
FLII	CD4+ Tcm/Tscm T cell	-0.684	0.00383	ENSG00000177731.16	female
RBCK1	CD4+ Tcm/Tscm T cell	-0.761	0.00388	ENSG00000125826.20	female
CD28	CD4+ Tcm/Tscm T cell	-0.606	0.00388	ENSG00000178562.18	female
ACBD3	DN B cell	-1.61	0.00391	ENSG00000182827.9	female
GTF2E2	DN B cell	-1.6	0.00391	ENSG00000197265.9	female
NDUFA5	DN B cell	-1.39	0.00391	ENSG00000128609.15	female
MT-ND3	DN B cell	-1.31	0.00391	ENSG00000198840.2	female
JMJD1C	DN B cell	-1.17	0.00391	ENSG00000171988.19	female
MT-ATP6	DN B cell	-1.16	0.00391	ENSG00000198899.2	female
R3HDM1	CD4+ Tcm/Tscm T cell	-0.711	0.00392	ENSG00000048991.16	female
RAB11B	NKT-like cell	-1.15	0.00395	ENSG00000185236.12	female
HSH2D	NKT-like cell	-0.91	0.00397	ENSG00000196684.12	female
C11orf98	NKT-like cell	0.696	0.00397	ENSG00000278615.4	female
CD2	NKT-like cell	0.728	0.00397	ENSG00000116824.5	female
NPDC1	CD4+ Tcm/Tscm T cell	-1.21	0.00399	ENSG00000107281.10	female
NBPF1	Th1/Th2/Th17 cell	-1.7	0.004	ENSG00000219481.10	female
HNRNPAB	Th1/Th2/Th17 cell	-1.05	0.004	ENSG00000197451.12	female
ANKRD12	Naive CD8+ T cell	-0.715	0.00404	ENSG00000101745.17	female
TPR	Naive CD8+ T cell	-0.616	0.00404	ENSG00000047410.14	female
AC093512.2	Naive CD8+ T cell	0.83	0.00404	ENSG00000285043.1	female
ALDOA	Naive CD8+ T cell	0.836	0.00404	ENSG00000149925.20	female
PNRC1	Naive CD4+ T cell	-0.672	0.00411	ENSG00000146278.11	female
KLF6	CD4+ Tcm/Tscm T cell	0.747	0.00411	ENSG00000067082.15	female
NUCB1	NKT-like cell	-0.959	0.00412	ENSG00000104805.16	female
CALM2	NKT-like cell	0.619	0.00412	ENSG00000143933.18	female
MTND2P28	DN B cell	-1.88	0.00415	ENSG00000225630.1	female
TRIP12	DN B cell	-1.36	0.00415	ENSG00000153827.13	female
NIPBL	DN B cell	-1.12	0.00415	ENSG00000164190.19	female
CLK1	DN B cell	-1.04	0.00415	ENSG00000013441.16	female
ELF1	DN B cell	-1.04	0.00415	ENSG00000120690.16	female
SMCHD1	DN B cell	-0.919	0.00415	ENSG00000101596.15	female
MT-RNR2	DN B cell	-0.88	0.00415	ENSG00000210082.2	female
SIGIRR	DN B cell	1.54	0.00415	ENSG00000185187.13	female
AC023157.1	Naive CD4+ T cell	1.62	0.00417	ENSG00000223722.3	female
PPDPF	CD4+ Tcm/Tscm T cell	-0.699	0.0042	ENSG00000125534.10	female
ATRX	Naive CD8+ T cell	-0.69	0.0042	ENSG00000085224.22	female
RPS15AP38	CD4+ Tcm/Tscm T cell	-1.51	0.00423	ENSG00000237668.1	female
SYAP1	CD4+ Tcm/Tscm T cell	-0.683	0.00423	ENSG00000169895.6	female
ZMAT2	CD4+ Tcm/Tscm T cell	-0.63	0.00423	ENSG00000146007.11	female
PPP3CA	CD4+ Tcm/Tscm T cell	-0.621	0.00423	ENSG00000138814.17	female
ELF1	CD4+ Tcm/Tscm T cell	-0.587	0.00423	ENSG00000120690.16	female
RORA	CD4+ Tcm/Tscm T cell	-0.571	0.00423	ENSG00000069667.16	female
CPEB4	CD4+ Tem cell	-1.27	0.00429	ENSG00000113742.14	female
LGALS3	Naive CD4+ T cell	-1.43	0.0043	ENSG00000131981.16	female
SAT1	Naive CD4+ T cell	-0.812	0.0043	ENSG00000130066.16	female
TCF7	Naive CD4+ T cell	0.423	0.0043	ENSG00000081059.20	female
TSNAXIP1	Naive CD4+ T cell	1.17	0.0043	ENSG00000102904.14	female
IGLV2-23	Naive CD4+ T cell	2.08	0.0043	ENSG00000211660.3	female
HIST1H1D	CD4+ Tem cell	-2.31	0.00431	ENSG00000124575.6	female
EEF2	CD4+ Tcm/Tscm T cell	-0.49	0.00431	ENSG00000167658.16	female
RNMT	CD4+ Tcm/Tscm T cell	-0.661	0.00433	ENSG00000101654.17	female
PPIP5K2	M-Memory B cell	-1.74	0.00441	ENSG00000145725.19	female
CHD9	M-Memory B cell	-1.49	0.00441	ENSG00000177200.17	female
SLC35E1	CD4+ Tcm/Tscm T cell	-0.912	0.00443	ENSG00000127526.15	female
RANGAP1	CD4+ Tcm/Tscm T cell	-0.882	0.00443	ENSG00000100401.19	female
ARHGAP4	NKT-like cell	-0.863	0.00443	ENSG00000089820.15	female
STIM1	CD4+ Tcm/Tscm T cell	-0.826	0.00443	ENSG00000167323.11	female
VAMP8	NKT-like cell	0.567	0.00443	ENSG00000118640.11	female
CHRM3-AS2	CD4+ Tcm T cell	-1.94	0.00446	ENSG00000233355.7	female
TLE4	CD4+ Tcm/Tscm T cell	-0.692	0.0045	ENSG00000106829.19	female
EPRS	DN B cell	-1.63	0.00451	ENSG00000136628.18	female
RPL23A	DN B cell	0.758	0.00451	ENSG00000198242.14	female
ANKRD44	Plasmablasts	-2.71	0.00469	ENSG00000065413.20	female
CNST	Plasmablasts	-2.57	0.00469	ENSG00000162852.14	female
MTRNR2L12	Plasmablasts	-2.54	0.00469	ENSG00000269028.3	female
RGCC	CD4+ Tcm/Tscm T cell	1.13	0.00471	ENSG00000102760.13	female
IER2	CD4+ Tcm/Tscm T cell	1.14	0.00471	ENSG00000160888.7	female
FOSB	CD4+ Tcm/Tscm T cell	1.8	0.00471	ENSG00000125740.14	female
PCMT1	CD4+ Tcm/Tscm T cell	0.789	0.00472	ENSG00000120265.17	female
TRIM41	CD4+ Tcm/Tscm T cell	-0.73	0.00476	ENSG00000146063.20	female
RPL29	CD4+ Tcm/Tscm T cell	-0.481	0.00476	ENSG00000162244.12	female
ECE1	CD4+ Tcm/Tscm T cell	-0.897	0.00477	ENSG00000117298.16	female
NSUN5P2	CD4+ Tcm/Tscm T cell	-0.775	0.0048	ENSG00000106133.18	female
CHD3	CD4+ Tcm/Tscm T cell	-0.568	0.0048	ENSG00000170004.17	female
TP53I13	CD4+ Tcm/Tscm T cell	-0.962	0.00482	ENSG00000167543.16	female
UTRN	CD4+ Tcm/Tscm T cell	-0.567	0.00482	ENSG00000152818.18	female
ANKRD55	CD4+ Tem cell	-1.72	0.00483	ENSG00000164512.18	female
FHIT	CD4+ Tcm/Tscm T cell	1.1	0.00483	ENSG00000189283.10	female
CST7	CD8+ T cell	0.757	0.00484	ENSG00000077984.6	female
KLRC3	CD8+ T cell	1.57	0.00484	ENSG00000205810.8	female
LBHD1	NKT-like cell	0.683	0.00487	ENSG00000162194.12	female
ASH1L	Naive CD8+ T cell	-0.878	0.00488	ENSG00000116539.13	female
TTC14	CD4+ Tcm T cell	-1.35	0.00489	ENSG00000163728.11	female
RNF213	CD4+ Tcm T cell	-0.98	0.00489	ENSG00000173821.19	female
TAZ	CD4+ Tcm/Tscm T cell	-1.06	0.00493	ENSG00000102125.16	female
CD37	CD4+ Tcm/Tscm T cell	-0.6	0.00493	ENSG00000104894.12	female
RPS13	CD4+ Tcm/Tscm T cell	-0.596	0.00493	ENSG00000110700.7	female
MAMDC4	CD4+ Tcm/Tscm T cell	0.902	0.00493	ENSG00000177943.14	female
CD27	CD4+ Tcm/Tscm T cell	0.777	0.00497	ENSG00000139193.3	female
GZMH	CD4+ Tcm/Tscm T cell	1.71	0.00498	ENSG00000100450.13	female
CASP8	Plasmablasts	-2.54	0.00499	ENSG00000064012.21	female
DNAJA2	Plasmablasts	-2.44	0.00499	ENSG00000069345.12	female
KMT2E-AS1	CD4+ Tcm/Tscm T cell	0.993	0.005	ENSG00000239569.3	female
PHACTR2	CD56-Dim, CD16 NK cell	-1.01	0.0051	ENSG00000112419.14	female
GADD45B	CD4+ Tcm/Tscm T cell	1.36	0.00512	ENSG00000099860.9	female
FOXJ3	CD4+ Tcm/Tscm T cell	-0.816	0.00522	ENSG00000198815.9	female
DLG1	CD4+ Tcm/Tscm T cell	-0.755	0.00522	ENSG00000075711.21	female
CCDC186	CD4+ Tcm/Tscm T cell	-0.527	0.00522	ENSG00000165813.20	female
MR1	CD4+ Tcm/Tscm T cell	0.987	0.00522	ENSG00000153029.14	female
TMED9	NKT-like cell	0.787	0.00523	ENSG00000184840.12	female
ZBTB38	Naive CD4+ T cell	-0.52	0.00524	ENSG00000177311.11	female
SLU7	Naive CD4+ T cell	-0.388	0.00524	ENSG00000164609.10	female
AC008105.3	Naive CD4+ T cell	0.61	0.00524	ENSG00000267121.6	female
BTD	CD4+ Tcm/Tscm T cell	-0.913	0.00528	ENSG00000169814.14	female
RPS27A	CD4+ Tcm/Tscm T cell	-0.67	0.00528	ENSG00000143947.13	female
BTG2	NKT-like cell	-0.854	0.00535	ENSG00000159388.6	female
ZNF24	CD8+ Tcm T cell	-1.06	0.00537	ENSG00000172466.16	female
TMEM8A	CD4+ Tfh cell	-1.71	0.00538	ENSG00000129925.11	female
CES2	CD4+ Tfh cell	-1.67	0.00538	ENSG00000172831.13	female
ARMH3	CD4+ Tfh cell	-1.22	0.00538	ENSG00000120029.13	female
SHPRH	CD4+ Tcm/Tscm T cell	-0.847	0.0054	ENSG00000146414.16	female
SEPTIN7	CD4+ Tcm/Tscm T cell	0.42	0.00541	ENSG00000122545.20	female
MAMDC4	CD4+ Tcm/Tscm T cell	1.01	0.00541	ENSG00000177943.14	female
USP1	Naive CD4+ T cell	-0.351	0.00549	ENSG00000162607.13	female
TRA2A	NKT-like cell	-0.75	0.00551	ENSG00000164548.11	female
CTSD	NKT-like cell	-1.04	0.00556	ENSG00000117984.14	female
CNPY2	CD4+ Tcm/Tscm T cell	0.545	0.00556	ENSG00000257727.6	female
ITGAM	DN B cell	1.6	0.00559	ENSG00000169896.18	female
RPL10	DN B cell	0.94	0.0056	ENSG00000147403.16	female
BHLHE40	CD4+ Tcm/Tscm T cell	-0.913	0.00561	ENSG00000134107.5	female
TCF7	CD4+ Tcm/Tscm T cell	0.525	0.00565	ENSG00000081059.20	female
SAMSN1	Naive CD4+ T cell	-0.774	0.00573	ENSG00000155307.18	female
CYCS	Naive CD4+ T cell	-0.678	0.00573	ENSG00000172115.8	female
NDUFA12	CD4+ Tcm/Tscm T cell	0.756	0.00575	ENSG00000184752.13	female
WDR43	DN B cell	-1.73	0.00577	ENSG00000163811.12	female
HEATR1	CD4+ Tcm/Tscm T cell	-0.787	0.00586	ENSG00000119285.11	female
AC024592.3	CD4+ Tcm/Tscm T cell	-0.564	0.00586	ENSG00000267740.5	female
YWHAZ	Naive CD4+ T cell	-0.388	0.00588	ENSG00000164924.18	female
TMIGD2	CD8+ Tte T cell	-1.42	0.00591	ENSG00000167664.8	female
SQSTM1	CD4+ Tcm/Tscm T cell	-0.661	0.00591	ENSG00000161011.20	female
RAD54L2	CD4+ Tcm/Tscm T cell	-0.935	0.00593	ENSG00000164080.13	female
SPAG7	CD4+ Tcm/Tscm T cell	0.538	0.00593	ENSG00000091640.8	female
UBBP4	CD4+ Tcm/Tscm T cell	1.17	0.00593	ENSG00000263563.6	female
DENND2D	CD4+ Tcm T cell	-1.56	0.00597	ENSG00000162777.17	female
KDM5C	CD4+ Tcm/Tscm T cell	-1.04	0.00601	ENSG00000126012.11	female
SNX20	CD4+ Tcm/Tscm T cell	-0.904	0.00601	ENSG00000167208.15	female
WBP2	CD4+ Tcm/Tscm T cell	-0.867	0.00601	ENSG00000132471.12	female
MHENCR	CD4+ Tcm/Tscm T cell	-0.76	0.00601	ENSG00000232442.1	female
AL121845.2	CD4+ Tcm/Tscm T cell	-0.738	0.00601	ENSG00000273047.1	female
IFNAR2	CD4+ Tcm/Tscm T cell	-0.734	0.00601	ENSG00000159110.19	female
GOLGA8B	CD4+ Tcm/Tscm T cell	-0.675	0.00601	ENSG00000215252.11	female
LARP1	CD4+ Tcm/Tscm T cell	-0.599	0.00601	ENSG00000155506.17	female
CALM3	CD4+ Tcm/Tscm T cell	-0.544	0.00601	ENSG00000160014.17	female
ATP5ME	CD4+ Tcm/Tscm T cell	0.522	0.00601	ENSG00000169020.10	female
ALOX5AP	CD4+ Tcm/Tscm T cell	0.64	0.00601	ENSG00000132965.9	female
TOR1A	CD4+ Tcm/Tscm T cell	0.926	0.00601	ENSG00000136827.12	female
LDLRAP1	CD4+ Tcm/Tscm T cell	-0.894	0.00602	ENSG00000157978.11	female
TOLLIP	CD4+ Tcm/Tscm T cell	-0.865	0.00602	ENSG00000078902.16	female
DYNLT3	CD4+ Tcm/Tscm T cell	-0.706	0.00602	ENSG00000165169.11	female
HMGA1	CD4+ Tcm/Tscm T cell	-0.693	0.00602	ENSG00000137309.19	female
XPO6	CD4+ Tcm/Tscm T cell	-0.685	0.00602	ENSG00000169180.11	female
KLHL24	CD4+ Tcm/Tscm T cell	-0.591	0.00602	ENSG00000114796.16	female
HSPD1	CD4+ Tcm/Tscm T cell	-0.53	0.00602	ENSG00000144381.17	female
SLC38A2	CD4+ Tcm/Tscm T cell	0.808	0.00602	ENSG00000134294.14	female
ADAM28	DN B cell	-1.28	0.00605	ENSG00000042980.13	female
NSA2	DN B cell	-1.16	0.00605	ENSG00000164346.10	female
MT-CYB	DN B cell	-1.09	0.00605	ENSG00000198727.2	female
JMJD8	DN B cell	1.5	0.00605	ENSG00000161999.12	female
NSD1	CD4+ Tcm/Tscm T cell	-0.627	0.00608	ENSG00000165671.20	female
HEXD	CD4+ Tcm/Tscm T cell	-0.809	0.00609	ENSG00000169660.16	female
MIS18BP1	CD4+ Tcm/Tscm T cell	-0.643	0.00609	ENSG00000129534.14	female
MEAF6	CD4+ Tcm/Tscm T cell	0.651	0.00609	ENSG00000163875.15	female
RAC2	DN B cell	1.46	0.00613	ENSG00000128340.15	female
PLCL1	CD4+ Tfh cell	-0.989	0.00617	ENSG00000115896.16	female
PDE4D	Naive CD4+ T cell	-0.691	0.00618	ENSG00000113448.19	female
PHRF1	Naive CD4+ T cell	-0.569	0.00618	ENSG00000070047.12	female
STK17B	Naive CD4+ T cell	-0.484	0.00618	ENSG00000081320.11	female
ABLIM1	CD4+ Tcm/Tscm T cell	0.612	0.00618	ENSG00000099204.20	female
ZMAT2	Naive CD4+ T cell	-0.44	0.0062	ENSG00000146007.11	female
HLA-C	CD56-Bright NK cell	0.663	0.0062	ENSG00000204525.16	female
AC243960.1	CD8+ Tte T cell	1.13	0.00623	ENSG00000268027.5	female
ARPP19	Naive CD4+ T cell	-0.413	0.00625	ENSG00000128989.10	female
CBX6	NKT-like cell	-1.22	0.00626	ENSG00000183741.12	female
NUSAP1	Naive CD4+ T cell	-1.54	0.00631	ENSG00000137804.14	female
NFE2L2	Naive CD4+ T cell	-0.487	0.00631	ENSG00000116044.16	female
SMCHD1	Naive CD4+ T cell	-0.481	0.00631	ENSG00000101596.15	female
PLD3	CD4+ Tcm/Tscm T cell	-1.01	0.00637	ENSG00000105223.20	female
ABHD13	CD4+ Tcm/Tscm T cell	-0.878	0.00637	ENSG00000139826.6	female
BDP1	DN B cell	-1.22	0.00641	ENSG00000145734.19	female
AC008038.1	CD8+ Tte T cell	0.93	0.00651	ENSG00000283041.1	female
CCT7	CD8+ Tte T cell	0.99	0.00651	ENSG00000135624.16	female
AC114491.1	CD8+ Tte T cell	1.18	0.00651	ENSG00000224550.1	female
DHRS3	Th1/Th2/Th17 cell	-1.3	0.00652	ENSG00000162496.9	female
NAA25	Th1/Th2/Th17 cell	-0.992	0.00652	ENSG00000111300.10	female
USP16	CD4+ Tcm/Tscm T cell	-0.581	0.00655	ENSG00000156256.15	female
UBAP2	CD4+ Tcm/Tscm T cell	-0.689	0.00658	ENSG00000137073.21	female
PRKX	CD4+ Tcm/Tscm T cell	0.586	0.00658	ENSG00000183943.6	female
MT-ND4L	DN B cell	-1.5	0.00663	ENSG00000212907.2	female
MT-ATP8	DN B cell	-1.42	0.00663	ENSG00000228253.1	female
OTUD4	CD16 Monocytes	-1.07	0.00663	ENSG00000164164.17	female
NCOA3	DN B cell	-0.988	0.00663	ENSG00000124151.19	female
TMED9	NKT-like cell	0.636	0.00663	ENSG00000184840.12	female
AL358472.6	CD4+ Tcm/Tscm T cell	1.06	0.00666	ENSG00000285641.1	female
KLRB1	CD4+ Tcm/Tscm T cell	-0.853	0.00674	ENSG00000111796.4	female
CYCS	DN B cell	-0.968	0.00676	ENSG00000172115.8	female
ARPC5L	CD4+ Tcm/Tscm T cell	0.572	0.00676	ENSG00000136950.13	female
PDE4D	CD4+ Tcm/Tscm T cell	-0.722	0.00677	ENSG00000113448.19	female
NDC80	Naive CD4+ T cell	-0.759	0.00678	ENSG00000080986.13	female
ARID5A	CD4+ Tcm/Tscm T cell	-0.826	0.0068	ENSG00000196843.16	female
H2AFZ	CD4+ Tcm/Tscm T cell	0.731	0.0068	ENSG00000164032.12	female
GIMAP4	NKT-like cell	0.885	0.007	ENSG00000133574.10	female
SYS1-DBNDD2	CD4+ Tcm/Tscm T cell	-0.975	0.00702	ENSG00000254806.5	female
NPLOC4	CD4+ Tcm/Tscm T cell	-0.908	0.00702	ENSG00000182446.14	female
GABPB1-AS1	CD4+ Tcm/Tscm T cell	-0.755	0.00702	ENSG00000244879.8	female
CKS2	CD4+ Tcm/Tscm T cell	1.09	0.00702	ENSG00000123975.5	female
CD8A	CD4+ Tcm/Tscm T cell	0.826	0.00703	ENSG00000153563.15	female
ELOVL1	CD4+ Tem cell	1.02	0.00705	ENSG00000066322.15	female
PCED1A	CD4+ Tcm/Tscm T cell	-0.957	0.00707	ENSG00000132635.17	female
SHISA5	NKT-like cell	-0.844	0.00708	ENSG00000164054.15	female
TLE5	NKT-like cell	-0.543	0.00708	ENSG00000104964.14	female
PSMB8-AS1	NKT-like cell	0.717	0.00708	ENSG00000204261.9	female
RPS2	CD4+ Tcm/Tscm T cell	-0.532	0.00712	ENSG00000140988.16	female
RBM18	CD4+ Tcm/Tscm T cell	0.795	0.00712	ENSG00000119446.14	female
RPL10P16	CD8+ Tte T cell	1	0.00713	ENSG00000178464.6	female
MTCO2P12	CD8+ Tte T cell	1.55	0.00713	ENSG00000229344.1	female
MEMO1	Naive CD4+ T cell	0.494	0.00715	ENSG00000162959.13	female
MTHFS	CD4+ Tcm/Tscm T cell	0.901	0.00715	ENSG00000136371.10	female
RGS2	Naive CD4+ T cell	-1.14	0.00717	ENSG00000116741.8	female
AREG	Naive CD4+ T cell	-1.12	0.00717	ENSG00000109321.11	female
RPL22L1	Naive CD4+ T cell	-0.65	0.00717	ENSG00000163584.18	female
HMGB2	Naive CD4+ T cell	-0.573	0.00717	ENSG00000164104.12	female
PTPN11	Naive CD4+ T cell	-0.475	0.00717	ENSG00000179295.17	female
VPS26A	Naive CD4+ T cell	-0.469	0.00717	ENSG00000122958.15	female
MORC3	Naive CD4+ T cell	-0.404	0.00717	ENSG00000159256.13	female
MIER1	Naive CD4+ T cell	-0.369	0.00717	ENSG00000198160.14	female
AC114491.1	CD4+ Tcm/Tscm T cell	1.25	0.0072	ENSG00000224550.1	female
MYDGF	CD4+ Tcm/Tscm T cell	0.705	0.00721	ENSG00000074842.7	female
MT-ND5	DN B cell	-0.898	0.00723	ENSG00000198786.2	female
DPP7	CD4+ Tcm/Tscm T cell	-0.696	0.00726	ENSG00000176978.14	female
CDC37	CD4+ Tcm/Tscm T cell	-0.534	0.00726	ENSG00000105401.9	female
MRPS2	CD4+ Tcm/Tscm T cell	-0.954	0.00731	ENSG00000122140.11	female
RAB3GAP1	CD4+ Tcm/Tscm T cell	-0.749	0.00731	ENSG00000115839.17	female
BCL2	CD4+ Tcm/Tscm T cell	-0.589	0.00731	ENSG00000171791.13	female
CARD11	CD4+ Tcm/Tscm T cell	-0.636	0.00733	ENSG00000198286.9	female
TBRG4	CD4+ Tcm/Tscm T cell	-0.878	0.00736	ENSG00000136270.14	female
GOLGA4	Th1/Th2/Th17 cell	-0.863	0.00736	ENSG00000144674.16	female
HEXIM1	CD4+ Tcm/Tscm T cell	1.05	0.00736	ENSG00000186834.3	female
RGS1	Naive CD4+ T cell	-1.19	0.00742	ENSG00000090104.12	female
SNX6	Naive CD4+ T cell	-0.406	0.00742	ENSG00000129515.20	female
RPL29P33	Naive CD4+ T cell	1.26	0.00742	ENSG00000257074.3	female
AC087385.2	Naive CD4+ T cell	1.35	0.00742	ENSG00000242667.1	female
FTLP2	Naive CD4+ T cell	1.36	0.00742	ENSG00000232368.1	female
TET2	CD4+ Tcm/Tscm T cell	-1.13	0.00746	ENSG00000168769.13	female
HCFC2	CD4+ Tcm/Tscm T cell	-1.04	0.00746	ENSG00000111727.12	female
GABPB1-AS1	CD4+ Tcm/Tscm T cell	-0.861	0.00746	ENSG00000244879.8	female
AL109811.3	CD4+ Tcm/Tscm T cell	-0.74	0.00746	ENSG00000277726.4	female
BNIP2	Naive CD4+ T cell	-0.353	0.00748	ENSG00000140299.12	female
LINC02175	Naive CD4+ T cell	1.15	0.00757	ENSG00000262155.2	female
USP16	M-Memory B cell	-1.31	0.00758	ENSG00000156256.15	female
CIR1	M-Memory B cell	-1.28	0.00758	ENSG00000138433.16	female
GCC2	CD56-Dim, CD16 NK cell	-0.69	0.0076	ENSG00000135968.20	female
AKAP9	CD56-Dim, CD16 NK cell	-0.593	0.0076	ENSG00000127914.16	female
GAPDH	CD56-Dim, CD16 NK cell	0.615	0.0076	ENSG00000111640.15	female
HLA-C	CD56-Dim, CD16 NK cell	0.656	0.0076	ENSG00000204525.16	female
AP000721.1	CD56-Dim, CD16 NK cell	0.933	0.0076	ENSG00000256100.1	female
ECH1	NKT-like cell	0.719	0.00761	ENSG00000104823.9	female
FTSJ1	CD4+ Tem cell	-1.59	0.00768	ENSG00000068438.15	female
AC068547.1	CD4+ Tem cell	-1.49	0.00768	ENSG00000283228.1	female
MFSD10	CD16 Monocytes	-1.08	0.00768	ENSG00000109736.15	female
DCTN1	CD4+ Tem cell	-1.02	0.00768	ENSG00000204843.12	female
TIMM22	CD16 Monocytes	1.25	0.00768	ENSG00000177370.5	female
DIDO1	CD8+ Tte T cell	-1.21	0.00771	ENSG00000101191.16	female
MTRF1L	CD4+ Tcm/Tscm T cell	-0.798	0.00777	ENSG00000112031.16	female
TSTA3	CD4+ Tcm/Tscm T cell	-0.787	0.00777	ENSG00000104522.16	female
HLA-DRB1	CD8+ T cell	-1.37	0.00784	ENSG00000196126.11	female
USP1	DN B cell	-1.58	0.00789	ENSG00000162607.13	female
PPFIA1	CD56-Dim, CD16 NK cell	-1.09	0.00791	ENSG00000131626.18	female
CLPX	CD4+ Tem cell	-1.07	0.00791	ENSG00000166855.9	female
AC093512.2	CD56-Dim, CD16 NK cell	0.7	0.00791	ENSG00000285043.1	female
AC068775.1	CD8+ T cell	1.44	0.00793	ENSG00000255641.1	female
CLECL1	Naive CD4+ T cell	-1.27	0.00798	ENSG00000184293.7	female
AC016831.1	Naive CD4+ T cell	-1.08	0.00798	ENSG00000226380.9	female
CDYL2	Naive CD4+ T cell	-0.844	0.00798	ENSG00000166446.15	female
FAS	Naive CD4+ T cell	-0.788	0.00798	ENSG00000026103.22	female
SPTY2D1	Naive CD4+ T cell	-0.67	0.00798	ENSG00000179119.15	female
MBNL2	Naive CD4+ T cell	-0.617	0.00798	ENSG00000139793.18	female
EZR	Naive CD4+ T cell	-0.592	0.00798	ENSG00000092820.18	female
SERPINB6	Naive CD4+ T cell	0.574	0.00798	ENSG00000124570.20	female
GTF2IRD2P1	Naive CD4+ T cell	0.808	0.00798	ENSG00000214544.7	female
AC007610.1	Naive CD4+ T cell	1.56	0.00798	ENSG00000259843.2	female
PIGM	Naive CD4+ T cell	0.616	0.00799	ENSG00000143315.8	female
PECR	CD4+ Tcm/Tscm T cell	-1	0.00802	ENSG00000115425.14	female
RAB11B	CD4+ Tcm/Tscm T cell	-0.794	0.00802	ENSG00000185236.12	female
LINC01089	CD4+ Tcm/Tscm T cell	-0.788	0.00802	ENSG00000212694.8	female
EXOC7	CD4+ Tcm/Tscm T cell	-0.64	0.00802	ENSG00000182473.22	female
DOCK8	CD4+ Tcm/Tscm T cell	-0.508	0.00802	ENSG00000107099.15	female
SSR4	CD4+ Tcm/Tscm T cell	0.423	0.00802	ENSG00000180879.14	female
PIN4	CD4+ Tcm/Tscm T cell	0.599	0.00802	ENSG00000102309.15	female
AC073283.3	CD4+ Tcm/Tscm T cell	0.702	0.00802	ENSG00000273269.3	female
NKG7	CD4+ Tcm/Tscm T cell	1.12	0.00802	ENSG00000105374.10	female
UBE2S	Naive CD4+ T cell	-1.12	0.00806	ENSG00000108106.14	female
RNASEK-C17orf49	CD4+ Tcm/Tscm T cell	-0.521	0.00806	ENSG00000161939.19	female
ABI1	Naive CD4+ T cell	-0.39	0.00806	ENSG00000136754.17	female
ANP32E	Naive CD4+ T cell	-0.348	0.00806	ENSG00000143401.15	female
TERF2IP	Naive CD4+ T cell	-0.331	0.00806	ENSG00000166848.7	female
YWHAQ	CD4+ Tcm/Tscm T cell	0.504	0.00806	ENSG00000134308.14	female
H3F3B	CD4+ Tcm/Tscm T cell	0.775	0.00806	ENSG00000132475.10	female
AC068631.3	CD4+ Tcm/Tscm T cell	1.5	0.00806	ENSG00000283390.1	female
SUN2	CD4+ Tcm/Tscm T cell	-0.583	0.00808	ENSG00000100242.15	female
C1orf35	NKT-like cell	0.771	0.00814	ENSG00000143793.13	female
PCNA	NKT-like cell	0.897	0.00814	ENSG00000132646.11	female
FTL	NKT-like cell	0.49	0.00818	ENSG00000087086.15	female
PSMB9	NKT-like cell	0.595	0.00818	ENSG00000240065.8	female
EXOSC7	NKT-like cell	0.89	0.00818	ENSG00000075914.13	female
ZFP69B	Naive CD4+ T cell	-1.14	0.0082	ENSG00000187801.15	female
STAU1	Naive CD4+ T cell	-0.43	0.0082	ENSG00000124214.19	female
RNMT	CD4+ Tcm/Tscm T cell	-0.58	0.00822	ENSG00000101654.17	female
USP32	CD4+ Tem cell	-1.24	0.00824	ENSG00000170832.13	female
RNF111	CD4+ Tem cell	-1.01	0.00824	ENSG00000157450.15	female
LYST	CD4+ Tem cell	-0.906	0.00825	ENSG00000143669.13	female
TP53BP2	Naive CD4+ T cell	-0.689	0.00834	ENSG00000143514.17	female
MIER3	Naive CD4+ T cell	-0.663	0.00834	ENSG00000155545.19	female
CMTM7	NKT-like cell	0.785	0.00835	ENSG00000153551.14	female
CLPX	Naive CD4+ T cell	-0.434	0.00838	ENSG00000166855.9	female
TCF4	Naive CD4+ T cell	1.01	0.00838	ENSG00000196628.18	female
AC069281.2	CD4+ Tcm/Tscm T cell	-0.865	0.0084	ENSG00000274272.1	female
PTBP1	CD4+ Tcm/Tscm T cell	-0.641	0.0084	ENSG00000011304.20	female
CD74	CD4+ Tcm/Tscm T cell	0.562	0.00842	ENSG00000019582.15	female
VPS13B	DN B cell	-1.42	0.00843	ENSG00000132549.18	female
GNB2	CD4+ Tcm/Tscm T cell	-0.744	0.00844	ENSG00000172354.10	female
KLF12	CD4+ Tcm/Tscm T cell	-0.631	0.00844	ENSG00000118922.17	female
RPS3	CD4+ Tcm/Tscm T cell	-0.481	0.00844	ENSG00000149273.15	female
RPS15A	CD4+ Tcm/Tscm T cell	-0.858	0.00848	ENSG00000134419.15	female
AC034102.2	CD4+ Tcm/Tscm T cell	-0.746	0.00848	ENSG00000257411.2	female
CEP85L	CD4+ Tcm/Tscm T cell	-0.466	0.00848	ENSG00000111860.14	female
SLC35A4	CD16 Monocytes	-1.59	0.00857	ENSG00000176087.15	female
KIDINS220	CD16 Monocytes	-1.25	0.00857	ENSG00000134313.15	female
STX2	CD16 Monocytes	-1.77	0.00858	ENSG00000111450.14	female
SECISBP2L	Naive CD8+ T cell	-1.19	0.00863	ENSG00000138593.9	female
PAXIP1-AS1	CD4+ Tcm/Tscm T cell	-0.786	0.00865	ENSG00000273344.1	female
ATP5PF	Red Blood Cells	-2.68	0.00867	ENSG00000154723.12	female
ARHGAP1	CD4+ Tcm/Tscm T cell	-0.771	0.00874	ENSG00000175220.12	female
RABL6	CD4+ Tcm/Tscm T cell	-0.737	0.00874	ENSG00000196642.19	female
SLC25A13	CD4+ Tcm/Tscm T cell	-1.17	0.00878	ENSG00000004864.13	female
ODF2L	CD4+ Tcm/Tscm T cell	-0.48	0.00878	ENSG00000122417.15	female
SMC3	CD4+ Tcm/Tscm T cell	-0.44	0.00878	ENSG00000108055.9	female
AC078991.1	Naive CD4+ T cell	1.41	0.00879	ENSG00000237730.1	female
BOD1L1	Naive CD8+ T cell	-0.886	0.0088	ENSG00000038219.13	female
SAFB	DN B cell	-1.38	0.00882	ENSG00000160633.13	female
USF3	CD4+ Tcm/Tscm T cell	-0.854	0.00886	ENSG00000176542.10	female
RPLP2	CD4+ Tcm/Tscm T cell	-0.638	0.00886	ENSG00000177600.9	female
ZFAND5	CD4+ Tcm/Tscm T cell	0.602	0.00886	ENSG00000107372.13	female
PLEKHO1	CD4+ Tcm/Tscm T cell	-0.66	0.00888	ENSG00000023902.14	female
AC005363.1	Naive CD4+ T cell	-1.23	0.00891	ENSG00000255513.1	female
PTTG1	Naive CD4+ T cell	-1.06	0.00891	ENSG00000164611.13	female
CRCP	Naive CD4+ T cell	-0.436	0.00891	ENSG00000241258.7	female
DDX24	Naive CD4+ T cell	-0.415	0.00891	ENSG00000089737.17	female
UBA7	Naive CD4+ T cell	0.495	0.00891	ENSG00000182179.13	female
AC073335.1	Naive CD4+ T cell	1.62	0.00891	ENSG00000179131.7	female
EMD	CD4+ Tcm/Tscm T cell	-0.668	0.00893	ENSG00000102119.10	female
SNHG6	CD4+ Tcm/Tscm T cell	-0.645	0.00893	ENSG00000245910.8	female
SNRPGP10	CD4+ Tcm/Tscm T cell	0.93	0.00893	ENSG00000235363.1	female
C20orf27	CD4+ Tcm/Tscm T cell	-0.838	0.00894	ENSG00000101220.17	female
RPS29	CD4+ Tcm/Tscm T cell	-0.694	0.00894	ENSG00000213741.10	female
LINC-PINT	Plasmablasts	-2.5	0.00895	ENSG00000231721.7	female
COPS3	Plasmablasts	-2.16	0.00895	ENSG00000141030.13	female
WDR43	Plasmablasts	-1.84	0.00895	ENSG00000163811.12	female
SMC3	Plasmablasts	-1.65	0.00895	ENSG00000108055.9	female
SETDB2	Th1/Th2/Th17 cell	-1.21	0.00897	ENSG00000136169.16	female
GCC2	Th1/Th2/Th17 cell	-0.701	0.00897	ENSG00000135968.20	female
LGALS9	CD4+ Tcm/Tscm T cell	-0.926	0.00898	ENSG00000168961.17	female
PAXX	NKT-like cell	-0.714	0.00901	ENSG00000148362.11	female
FKBP8	NKT-like cell	-1.34	0.0091	ENSG00000105701.16	female
ILRUN	NKT-like cell	-0.69	0.00911	ENSG00000196821.10	female
AC021231.2	CD4+ Tcm/Tscm T cell	0.985	0.00911	ENSG00000259397.3	female
GCC2	Naive CD8+ T cell	-0.686	0.00924	ENSG00000135968.20	female
ALKBH7	CD4+ Tcm/Tscm T cell	-0.77	0.00925	ENSG00000125652.8	female
TPM4	CD4+ Tcm/Tscm T cell	-0.617	0.00927	ENSG00000167460.17	female
AC005833.1	CD4+ Tcm/Tscm T cell	0.652	0.00927	ENSG00000255639.3	female
CCL5	CD4+ Tcm/Tscm T cell	0.935	0.00928	ENSG00000271503.6	female
DNMT3A	CD4+ Tcm/Tscm T cell	-0.641	0.00941	ENSG00000119772.16	female
COG5	CD4+ Tcm/Tscm T cell	-0.728	0.00944	ENSG00000164597.13	female
ANXA2	CD4+ Tcm/Tscm T cell	0.516	0.00949	ENSG00000182718.16	female
RPS16	CD4+ Tcm/Tscm T cell	-0.495	0.00951	ENSG00000105193.9	female
TOM1	CD4+ Tcm/Tscm T cell	-0.738	0.00952	ENSG00000100284.21	female
HEXIM1	CD4+ Tcm/Tscm T cell	1.19	0.00955	ENSG00000186834.3	female
GPX4	CD4+ Tcm/Tscm T cell	-0.513	0.00958	ENSG00000167468.17	female
KLRC4-KLRK1	CD4+ Tcm/Tscm T cell	0.823	0.00958	ENSG00000255819.7	female
SLC12A9	CD4+ Tcm/Tscm T cell	-1.01	0.00961	ENSG00000146828.18	female
SMG6	CD4+ Tcm/Tscm T cell	-0.787	0.00961	ENSG00000070366.14	female
MON2	CD4+ Tcm/Tscm T cell	-0.683	0.00961	ENSG00000061987.16	female
FBXO44	CD4+ Tfh cell	-1.11	0.00966	ENSG00000132879.14	female
KCNAB2	CD4+ Tfh cell	-0.945	0.00966	ENSG00000069424.15	female
FLNA	NKT-like cell	-0.702	0.00966	ENSG00000196924.17	female
ALDOA	CD4+ Tcm/Tscm T cell	0.485	0.00967	ENSG00000149925.20	female
COPS7B	CD4+ Tcm/Tscm T cell	-0.979	0.00973	ENSG00000144524.17	female
SORL1	CD4+ Tcm/Tscm T cell	-0.45	0.00973	ENSG00000137642.13	female
LRRC58	CD4+ Tcm/Tscm T cell	-0.674	0.00979	ENSG00000163428.4	female
PFN1P1	CD8+ Tte T cell	1.22	0.00985	ENSG00000233328.3	female
BRD2	Naive CD4+ T cell	-0.655	0.00987	ENSG00000204256.13	female
LAP3	Naive CD4+ T cell	-0.547	0.00987	ENSG00000002549.12	female
SMAP2	Naive CD4+ T cell	-0.539	0.00987	ENSG00000084070.12	female
GTF2IRD2	Naive CD4+ T cell	0.455	0.00987	ENSG00000196275.14	female
AC008038.1	Naive CD4+ T cell	0.8	0.00987	ENSG00000283041.1	female
RPSAP58	Naive CD4+ T cell	1.04	0.00987	ENSG00000225178.5	female
TMIGD2	NKT-like cell	-1.22	0.00992	ENSG00000167664.8	female
CROT	CD4+ Tcm/Tscm T cell	-0.854	0.00993	ENSG00000005469.11	female
LGALS3BP	CD4+ Tcm/Tscm T cell	-0.827	0.00993	ENSG00000108679.13	female
OGDH	CD4+ Tcm/Tscm T cell	-0.701	0.00993	ENSG00000105953.15	female
PHF11	CD4+ Tcm/Tscm T cell	-0.514	0.00993	ENSG00000136147.18	female
RPL23AP38	CD4+ Tcm/Tscm T cell	1.15	0.00993	ENSG00000184423.5	female
CD69	Naive CD4+ T cell	-0.698	0.01	ENSG00000110848.8	female
RHBDD2	CD4+ Tcm/Tscm T cell	-0.677	0.01	ENSG00000005486.17	female
PXK	Naive CD4+ T cell	-0.61	0.01	ENSG00000168297.16	female
ZEB2	CD4+ Tcm/Tscm T cell	1.22	0.01	ENSG00000169554.21	female
SETD1A	CD4+ Tcm/Tscm T cell	-0.832	0.0101	ENSG00000099381.18	female
ATRX	Th1/Th2/Th17 cell	-0.713	0.0101	ENSG00000085224.22	female
EMC10	CD4+ Tcm/Tscm T cell	-0.649	0.0101	ENSG00000161671.16	female
POLR2C	NKT-like cell	0.756	0.0101	ENSG00000102978.13	female
MSRB1	NKT-like cell	1.16	0.0101	ENSG00000198736.11	female
CCT7	DN B cell	1.41	0.0101	ENSG00000135624.16	female
TLE5	CD4+ Tcm/Tscm T cell	-0.471	0.0102	ENSG00000104964.14	female
BTF3P7	Naive CD4+ T cell	1.11	0.0102	ENSG00000219986.2	female
RPL37	CD4+ Tcm/Tscm T cell	-0.625	0.0103	ENSG00000145592.14	female
MED23	CD4+ Tem cell	-1.35	0.0104	ENSG00000112282.18	female
CSNK1G3	Naive CD4+ T cell	-0.526	0.0104	ENSG00000151292.17	female
USP34	CD4+ Tcm/Tscm T cell	-0.464	0.0105	ENSG00000115464.15	female
ORC5	CD4+ Tcm/Tscm T cell	0.76	0.0105	ENSG00000164815.11	female
RPSAP26	Naive CD4+ T cell	1	0.0105	ENSG00000242735.1	female
ANKRD26	Naive CD8+ T cell	-1.07	0.0106	ENSG00000107890.16	female
PRPF4B	NKT-like cell	-0.547	0.0106	ENSG00000112739.17	female
VAV3	CD8+ Tte T cell	-1.17	0.0107	ENSG00000134215.16	female
UTRN	Naive CD8+ T cell	-0.837	0.0107	ENSG00000152818.18	female
PIK3R1	Naive CD8+ T cell	-0.739	0.0107	ENSG00000145675.15	female
TPM3	Naive CD8+ T cell	-0.597	0.0107	ENSG00000143549.21	female
PRR13	CD4+ Tcm/Tscm T cell	0.406	0.0107	ENSG00000205352.11	female
HLTF	CD4+ Tcm/Tscm T cell	0.822	0.0107	ENSG00000071794.16	female
EIF3FP3	Naive CD8+ T cell	1.48	0.0107	ENSG00000233426.3	female
AC020916.1	CD8+ T cell	-1.6	0.0108	ENSG00000267519.6	female
STMN1	Naive CD4+ T cell	-1.25	0.0108	ENSG00000117632.23	female
APOBR	CD8+ Tte T cell	-1.09	0.0108	ENSG00000184730.11	female
ANO9	CD4+ Tcm/Tscm T cell	-0.915	0.0108	ENSG00000185101.13	female
WDR43	CD8+ T cell	-0.799	0.0108	ENSG00000163811.12	female
TRMT1	CD4+ Tcm/Tscm T cell	-0.74	0.0108	ENSG00000104907.12	female
DLGAP1-AS1	Naive CD4+ T cell	-0.736	0.0108	ENSG00000177337.8	female
INO80E	CD4+ Tcm/Tscm T cell	-0.7	0.0108	ENSG00000169592.15	female
FRYL	CD4+ Tcm/Tscm T cell	-0.563	0.0108	ENSG00000075539.14	female
CCND3	CD4+ Tcm/Tscm T cell	-0.491	0.0108	ENSG00000112576.12	female
EWSR1	CD4+ Tcm/Tscm T cell	0.453	0.0108	ENSG00000182944.17	female
AP002990.1	CD8+ Tte T cell	0.503	0.0108	ENSG00000255508.7	female
MRPL55	NKT-like cell	0.648	0.0108	ENSG00000162910.19	female
EIF4A3	CD4+ Tcm/Tscm T cell	0.76	0.0108	ENSG00000141543.12	female
HLA-DRA	CD4+ Tcm/Tscm T cell	0.87	0.0108	ENSG00000204287.14	female
RPL4P4	CD8+ Tte T cell	0.949	0.0108	ENSG00000229638.1	female
RPLP0P6	CD8+ Tte T cell	1.02	0.0108	ENSG00000213553.4	female
RPL7P9	CD8+ Tte T cell	1.22	0.0108	ENSG00000137970.7	female
C1orf56	CD8+ Tte T cell	1.27	0.0108	ENSG00000143443.10	female
RPL10P9	CD4+ Tcm/Tscm T cell	2.04	0.0108	ENSG00000233913.7	female
HLA-DRB6	Naive CD4+ T cell	-1.62	0.011	ENSG00000229391.7	female
IFNG	Naive CD4+ T cell	-1.58	0.011	ENSG00000111537.5	female
CKS2	Naive CD4+ T cell	-1.36	0.011	ENSG00000123975.5	female
LRRFIP2	CD4+ Tcm/Tscm T cell	-0.756	0.011	ENSG00000093167.18	female
TLE4	NKT-like cell	-0.674	0.011	ENSG00000106829.19	female
S100A4	Naive CD4+ T cell	-0.535	0.011	ENSG00000196154.12	female
MGAT5	Naive CD4+ T cell	-0.521	0.011	ENSG00000152127.9	female
NIPBL	CD4+ Tcm/Tscm T cell	-0.439	0.011	ENSG00000164190.19	female
ECHDC2	Naive CD4+ T cell	0.35	0.011	ENSG00000121310.17	female
RPL10	CD56-Bright NK cell	0.552	0.011	ENSG00000147403.16	female
FTH1P10	CD4+ Tcm/Tscm T cell	0.959	0.011	ENSG00000223361.5	female
RPL23AP42	Naive CD4+ T cell	1.07	0.011	ENSG00000234851.4	female
H3F3C	CD4+ Tcm/Tscm T cell	1.34	0.011	ENSG00000188375.5	female
IP6K2	DN B cell	-1.54	0.0111	ENSG00000068745.15	female
STAG3L4	CD4+ Tcm/Tscm T cell	-1.04	0.0111	ENSG00000106610.15	female
ATRX	DN B cell	-0.965	0.0111	ENSG00000085224.22	female
SRRM1	DN B cell	-0.741	0.0111	ENSG00000133226.17	female
KIF5B	Naive CD4+ T cell	-0.322	0.0111	ENSG00000170759.11	female
EPC2	CD4+ Tcm/Tscm T cell	-1.03	0.0112	ENSG00000135999.12	female
CCDC66	CD4+ Tcm T cell	-0.92	0.0112	ENSG00000180376.17	female
PVRIG	CD4+ Tcm/Tscm T cell	-0.879	0.0112	ENSG00000213413.2	female
GPR174	CD4+ Tcm/Tscm T cell	-0.859	0.0112	ENSG00000147138.2	female
PIM3	CD4+ Tcm/Tscm T cell	-0.856	0.0112	ENSG00000198355.5	female
TIMM17B	CD4+ Tcm/Tscm T cell	-0.783	0.0112	ENSG00000126768.12	female
STAG1	CD4+ Tcm/Tscm T cell	-0.742	0.0112	ENSG00000118007.13	female
FMNL1	CD4+ Tcm/Tscm T cell	-0.593	0.0112	ENSG00000184922.14	female
CCDC57	CD4+ Tcm/Tscm T cell	-0.577	0.0112	ENSG00000176155.19	female
AL662899.2	CD4+ Tcm/Tscm T cell	-0.521	0.0112	ENSG00000263020.6	female
DBF4	Naive CD4+ T cell	-0.504	0.0112	ENSG00000006634.8	female
CD2AP	Naive CD4+ T cell	-0.476	0.0112	ENSG00000198087.7	female
EIF2A	CD4+ Tcm/Tscm T cell	-0.454	0.0112	ENSG00000144895.12	female
PILRB	Naive CD4+ T cell	0.516	0.0112	ENSG00000121716.20	female
CTR9	CD4+ Tcm/Tscm T cell	0.52	0.0112	ENSG00000198730.9	female
ABRACL	CD4+ Tcm/Tscm T cell	0.615	0.0112	ENSG00000146386.8	female
LRPAP1	CD4+ Tcm/Tscm T cell	0.79	0.0112	ENSG00000163956.13	female
EAF2	CD4+ Tcm/Tscm T cell	0.877	0.0112	ENSG00000145088.9	female
MIR671	Naive CD4+ T cell	1.04	0.0112	ENSG00000284191.1	female
SERTAD3	CD4+ Tcm/Tscm T cell	1.26	0.0112	ENSG00000167565.13	female
AL450063.1	Naive CD4+ T cell	1.44	0.0112	ENSG00000226970.2	female
IL2RB	NKT-like cell	-1	0.0113	ENSG00000100385.14	female
SLA2	NKT-like cell	-0.96	0.0113	ENSG00000101082.14	female
AC093010.3	CD4+ Tcm/Tscm T cell	-0.782	0.0113	ENSG00000259976.3	female
SUN2	NKT-like cell	-0.705	0.0113	ENSG00000100242.15	female
PHAX	NKT-like cell	0.583	0.0113	ENSG00000164902.14	female
PSMD4	NKT-like cell	0.619	0.0113	ENSG00000159352.15	female
CCDC66	NKT-like cell	0.709	0.0113	ENSG00000180376.17	female
MCUB	NKT-like cell	0.776	0.0113	ENSG00000005059.16	female
EIF2B5	NKT-like cell	0.972	0.0113	ENSG00000145191.15	female
AOAH	CD8+ Tte T cell	-1.39	0.0114	ENSG00000136250.12	female
MON2	CD8+ Tte T cell	-1.15	0.0114	ENSG00000061987.16	female
VPS4A	CD8+ Tte T cell	-1.05	0.0114	ENSG00000132612.16	female
PARP10	CD4+ Tcm/Tscm T cell	-0.909	0.0114	ENSG00000178685.14	female
SRRM2	CD8+ Tte T cell	-0.765	0.0114	ENSG00000167978.17	female
TMSB4XP4	CD8+ Tte T cell	0.97	0.0114	ENSG00000223551.1	female
RPL7P6	CD8+ Tte T cell	1.63	0.0114	ENSG00000227525.4	female
NFKB2	CD4+ Tcm/Tscm T cell	-0.767	0.0115	ENSG00000077150.20	female
RILPL2	Naive CD4+ T cell	-0.677	0.0115	ENSG00000150977.10	female
RELL1	Naive CD4+ T cell	-0.633	0.0115	ENSG00000181826.10	female
TMX4	Naive CD4+ T cell	-0.408	0.0115	ENSG00000125827.9	female
TPST2	CD4+ Tcm/Tscm T cell	0.793	0.0115	ENSG00000128294.16	female
RPS2P46	CD8+ Tte T cell	1.02	0.0115	ENSG00000189343.7	female
TSPAN18	CD4+ Tem cell	1.12	0.0115	ENSG00000157570.12	female
AP3B1	DN B cell	-1.37	0.0116	ENSG00000132842.13	female
AL390957.1	Naive CD4+ T cell	-1.12	0.0116	ENSG00000285280.2	female
CHD9	DN B cell	-1.11	0.0116	ENSG00000177200.17	female
LRMP	DN B cell	-1.07	0.0116	ENSG00000118308.15	female
SLU7	DN B cell	-1.06	0.0116	ENSG00000164609.10	female
AC015911.4	Naive CD4+ T cell	-1.02	0.0116	ENSG00000267312.1	female
RPS24	DN B cell	-0.758	0.0116	ENSG00000138326.20	female
MBD2	NKT-like cell	-0.722	0.0116	ENSG00000134046.12	female
HSP90AA1	DN B cell	-0.713	0.0116	ENSG00000080824.18	female
MAPKAPK2	NKT-like cell	-0.693	0.0116	ENSG00000162889.10	female
YWHAZ	DN B cell	-0.607	0.0116	ENSG00000164924.18	female
TTC3	CD8+ T cell	-0.582	0.0116	ENSG00000182670.13	female
CDC5L	Naive CD4+ T cell	-0.377	0.0116	ENSG00000096401.8	female
EIF1	CD8+ T cell	0.428	0.0116	ENSG00000173812.11	female
PAXBP1	NKT-like cell	-1.08	0.0117	ENSG00000159086.15	female
FURIN	NKT-like cell	-0.987	0.0117	ENSG00000140564.12	female
VPS37B	NKT-like cell	-0.851	0.0117	ENSG00000139722.7	female
SECISBP2L	NKT-like cell	-0.843	0.0117	ENSG00000138593.9	female
APOBR	NKT-like cell	-0.808	0.0117	ENSG00000184730.11	female
WDFY1	NKT-like cell	-0.783	0.0117	ENSG00000085449.15	female
KDM2A	NKT-like cell	-0.69	0.0117	ENSG00000173120.15	female
ABCA7	CD4+ Tcm/Tscm T cell	-0.662	0.0117	ENSG00000064687.12	female
FRYL	NKT-like cell	-0.66	0.0117	ENSG00000075539.14	female
MRFAP1	CD4+ Tcm/Tscm T cell	-0.633	0.0117	ENSG00000179010.14	female
ATXN7	CD4+ Tcm/Tscm T cell	-0.517	0.0117	ENSG00000163635.18	female
RBMS1	CD4+ Tcm/Tscm T cell	-0.448	0.0117	ENSG00000153250.20	female
MRPS28	CD4+ Tcm/Tscm T cell	0.803	0.0117	ENSG00000147586.10	female
AKR1B1	NKT-like cell	0.819	0.0117	ENSG00000085662.14	female
UQCRC1	NKT-like cell	0.878	0.0117	ENSG00000010256.11	female
IGKC	CD4+ Tcm/Tscm T cell	2.11	0.0117	ENSG00000211592.8	female
MAFF	NKT-like cell	-1.23	0.0118	ENSG00000185022.12	female
ARHGAP35	CD4+ Tcm/Tscm T cell	-1.04	0.0118	ENSG00000160007.19	female
PARP15	CD4+ Tcm/Tscm T cell	-0.607	0.0118	ENSG00000173200.13	female
RBM3	NKT-like cell	-0.416	0.0118	ENSG00000102317.18	female
IFITM9P	Naive CD4+ T cell	1.28	0.0118	ENSG00000213275.2	female
TAF1C	CD8+ Tte T cell	-1.22	0.0119	ENSG00000103168.16	female
METTL26	CD8+ Tte T cell	-1.17	0.0119	ENSG00000130731.16	female
DDX41	CD16 Monocytes	-1.12	0.0119	ENSG00000183258.12	female
SIPA1	CD16 Monocytes	-1.12	0.0119	ENSG00000213445.10	female
RGL2	CD8+ Tte T cell	-1.01	0.0119	ENSG00000237441.10	female
TTC39C	CD8+ Tte T cell	-0.886	0.0119	ENSG00000168234.13	female
ANXA5	Naive CD4+ T cell	-0.472	0.0119	ENSG00000164111.15	female
GADD45B	Naive CD4+ T cell	-1.17	0.012	ENSG00000099860.9	female
AC073896.1	CD4+ Tcm/Tscm T cell	0.498	0.012	ENSG00000144785.8	female
EXOSC8	NKT-like cell	0.805	0.012	ENSG00000120699.13	female
CLUHP3	CD8+ Tte T cell	-1.32	0.0121	ENSG00000131797.12	female
EPSTI1	Naive CD8+ T cell	-1.3	0.0121	ENSG00000133106.14	female
ZFC3H1	CD4+ Tcm T cell	-1.17	0.0121	ENSG00000133858.16	female
TCHP	CD8+ Tte T cell	-1.09	0.0121	ENSG00000139437.18	female
CD7	NKT-like cell	-0.842	0.0121	ENSG00000173762.8	female
LUC7L3	CD8+ Tte T cell	-0.724	0.0121	ENSG00000108848.16	female
UBALD2	NKT-like cell	-0.643	0.0121	ENSG00000185262.9	female
ABRACL	NKT-like cell	0.896	0.0121	ENSG00000146386.8	female
AZI2	CD4+ Tcm/Tscm T cell	-0.921	0.0122	ENSG00000163512.14	female
FBXO34	CD4+ Tcm/Tscm T cell	-0.818	0.0122	ENSG00000178974.10	female
TIPRL	CD4+ Tcm/Tscm T cell	0.672	0.0122	ENSG00000143155.13	female
CCDC137	CD4+ Tcm/Tscm T cell	0.68	0.0122	ENSG00000185298.13	female
RGS14	CD4+ Tcm/Tscm T cell	-0.835	0.0123	ENSG00000169220.18	female
KHSRP	CD4+ Tcm/Tscm T cell	-0.824	0.0123	ENSG00000088247.17	female
ARF3	CD4+ Tcm/Tscm T cell	-0.821	0.0123	ENSG00000134287.10	female
EHMT2	CD4+ Tcm/Tscm T cell	-0.782	0.0123	ENSG00000204371.11	female
RPL32	CD4+ Tcm/Tscm T cell	-0.441	0.0123	ENSG00000144713.13	female
RPS15	CD4+ Tcm/Tscm T cell	-0.441	0.0123	ENSG00000115268.9	female
ZNF397	Naive CD4+ T cell	0.645	0.0123	ENSG00000186812.13	female
EIF3FP3	Naive CD4+ T cell	0.895	0.0123	ENSG00000233426.3	female
AL034370.1	CD4+ Tcm/Tscm T cell	0.961	0.0123	ENSG00000214019.2	female
PRSS23	CD4+ Tcm/Tscm T cell	1.63	0.0123	ENSG00000150687.12	female
AGPAT2	CD16 Monocytes	-1.37	0.0124	ENSG00000169692.13	female
AFF3	DN B cell	-1.22	0.0124	ENSG00000144218.19	female
AMD1	DN B cell	-1.22	0.0124	ENSG00000123505.17	female
SRBD1	CD16 Monocytes	-1.19	0.0124	ENSG00000068784.13	female
AL139300.1	Treg CD4+ cell	-1.15	0.0124	ENSG00000256500.5	female
HECTD1	DN B cell	-1.09	0.0124	ENSG00000092148.13	female
MFSD14C	CD8+ Tte T cell	-1.03	0.0124	ENSG00000196312.14	female
BPTF	DN B cell	-0.88	0.0124	ENSG00000171634.18	female
TCEA1	CD16 Monocytes	-0.849	0.0124	ENSG00000187735.14	female
TRIM14	CD4+ Tcm/Tscm T cell	-0.785	0.0124	ENSG00000106785.15	female
MBNL1	DN B cell	-0.762	0.0124	ENSG00000152601.17	female
RPL24	CD4+ Tcm/Tscm T cell	-0.522	0.0125	ENSG00000114391.13	female
AAK1	CD4+ Tcm/Tscm T cell	-0.425	0.0125	ENSG00000115977.19	female
HIPK2	NKT-like cell	-1.21	0.0126	ENSG00000064393.16	female
PATJ	CD8+ T cell	-0.95	0.0126	ENSG00000132849.20	female
ARID5B	DN B cell	-0.883	0.0126	ENSG00000150347.16	female
NCL	CD8+ T cell	-0.597	0.0126	ENSG00000115053.16	female
AKAP9	CD8+ T cell	-0.485	0.0126	ENSG00000127914.16	female
POMP	CD4+ Tcm/Tscm T cell	0.544	0.0126	ENSG00000132963.8	female
B2M	CD4+ Tcm/Tscm T cell	0.563	0.0126	ENSG00000166710.20	female
PSMB6	NKT-like cell	0.579	0.0126	ENSG00000142507.10	female
AP002990.1	DN B cell	0.695	0.0126	ENSG00000255508.7	female
GZMB	CD8+ T cell	0.704	0.0126	ENSG00000100453.13	female
AC022706.1	CD4+ Tcm/Tscm T cell	0.861	0.0126	ENSG00000267364.2	female
PAXX	CD4+ Tcm/Tscm T cell	-0.641	0.0127	ENSG00000148362.11	female
RPS28	CD4+ Tcm/Tscm T cell	-0.619	0.0127	ENSG00000233927.5	female
RPS23	CD4+ Tcm/Tscm T cell	-0.574	0.0127	ENSG00000186468.13	female
FYN	CD4+ Tcm/Tscm T cell	0.418	0.0127	ENSG00000010810.17	female
SFT2D1	CD4+ Tcm/Tscm T cell	0.592	0.0127	ENSG00000198818.10	female
COA3	NKT-like cell	0.818	0.0127	ENSG00000183978.8	female
DNLZ	CD4+ Tcm/Tscm T cell	-1.11	0.0128	ENSG00000213221.5	female
RSRC2	Naive CD4+ T cell	-0.391	0.0128	ENSG00000111011.18	female
NSD3	CD4+ Tcm/Tscm T cell	-0.439	0.0129	ENSG00000147548.17	female
OSBPL8	Naive CD4+ T cell	-0.331	0.0129	ENSG00000091039.17	female
NHLRC3	Naive CD4+ T cell	0.512	0.0129	ENSG00000188811.14	female
AC087741.1	Naive CD4+ T cell	0.637	0.0129	ENSG00000262580.5	female
AC018362.1	Naive CD4+ T cell	0.966	0.0129	ENSG00000261684.2	female
AC008038.1	Naive CD8+ T cell	1.18	0.0129	ENSG00000283041.1	female
MAVS	CD4+ Tcm/Tscm T cell	-0.778	0.013	ENSG00000088888.18	female
TULP4	CD4+ Tcm/Tscm T cell	-0.764	0.013	ENSG00000130338.13	female
C1orf74	Naive CD4+ T cell	1	0.013	ENSG00000162757.4	female
APBA3	CD4+ Tcm/Tscm T cell	-1.55	0.0131	ENSG00000011132.12	female
CWF19L2	CD8+ T cell	-0.681	0.0131	ENSG00000152404.15	female
PSIP1	CD8+ T cell	-0.638	0.0131	ENSG00000164985.15	female
HSP90AA1	Naive CD4+ T cell	-0.508	0.0131	ENSG00000080824.18	female
JAK1	Naive CD4+ T cell	-0.27	0.0131	ENSG00000162434.13	female
PLA2G4B	Naive CD4+ T cell	0.433	0.0131	ENSG00000243708.10	female
TNPO3	CD4+ Tcm/Tscm T cell	0.637	0.0131	ENSG00000064419.13	female
SLC25A23	Naive CD4+ T cell	0.663	0.0131	ENSG00000125648.15	female
AC010186.2	CD8+ T cell	0.824	0.0131	ENSG00000256594.8	female
NOP53	DN B cell	0.856	0.0131	ENSG00000105373.19	female
FOS	CD4+ Tcm/Tscm T cell	1.18	0.0131	ENSG00000170345.10	female
AC027290.2	NKT-like cell	-0.81	0.0132	ENSG00000280138.1	female
FAU	CD56-Dim, CD16 NK cell	0.49	0.0132	ENSG00000149806.11	female
TMSB4XP4	NKT-like cell	0.69	0.0132	ENSG00000223551.1	female
DCP2	CD8+ Tte T cell	-0.957	0.0133	ENSG00000172795.16	female
TENT2	CD8+ Tte T cell	-0.921	0.0133	ENSG00000164329.13	female
ATXN2L	NKT-like cell	-0.865	0.0133	ENSG00000168488.18	female
BIRC3	Naive CD4+ T cell	-0.357	0.0133	ENSG00000023445.14	female
ENTR1	Naive CD4+ T cell	0.502	0.0133	ENSG00000165689.17	female
CKLF-CMTM1	CD4+ Tcm/Tscm T cell	0.543	0.0133	ENSG00000254788.7	female
DECR1	NKT-like cell	0.596	0.0133	ENSG00000104325.7	female
AP001458.2	CD4+ Tcm/Tscm T cell	0.705	0.0133	ENSG00000255432.1	female
AL513302.1	CD4+ Tcm/Tscm T cell	1.9	0.0133	ENSG00000237409.2	female
GADD45G	Naive CD4+ T cell	-1.85	0.0134	ENSG00000130222.11	female
MAP4	CD4+ Tcm/Tscm T cell	-0.812	0.0134	ENSG00000047849.21	female
KAT7	CD4+ Tcm/Tscm T cell	-0.807	0.0134	ENSG00000136504.12	female
RNF10	CD4+ Tcm/Tscm T cell	-0.558	0.0134	ENSG00000022840.16	female
STK17A	Naive CD4+ T cell	-0.516	0.0134	ENSG00000164543.7	female
SMARCA5	Naive CD4+ T cell	-0.376	0.0134	ENSG00000153147.6	female
AC009950.1	Naive CD4+ T cell	0.82	0.0134	ENSG00000225963.8	female
PLEK	CD4+ Tcm/Tscm T cell	0.92	0.0134	ENSG00000115956.10	female
UBASH3A	CD4+ Tcm/Tscm T cell	0.945	0.0134	ENSG00000160185.15	female
RPL23AP75	Naive CD4+ T cell	1.14	0.0134	ENSG00000240125.1	female
RPS3P6	Naive CD4+ T cell	1.14	0.0134	ENSG00000213363.4	female
AC134669.1	CD4+ Tcm/Tscm T cell	-0.873	0.0135	ENSG00000265118.5	female
NUP153	CD4+ Tcm/Tscm T cell	-0.682	0.0135	ENSG00000124789.11	female
SON	CD4+ Tcm/Tscm T cell	0.419	0.0135	ENSG00000159140.20	female
TUBB4B	CD4+ Tcm/Tscm T cell	1.18	0.0135	ENSG00000188229.6	female
DDX51	Th1/Th2/Th17 cell	-1.22	0.0136	ENSG00000185163.10	female
PPP1R12A	DN B cell	-0.743	0.0136	ENSG00000058272.19	female
FLOT2	CD4+ Tcm/Tscm T cell	-0.638	0.0136	ENSG00000132589.16	female
ATG5	Naive CD4+ T cell	-0.486	0.0136	ENSG00000057663.16	female
RPL15	CD4+ Tcm/Tscm T cell	-0.394	0.0136	ENSG00000174748.21	female
AC022400.7	Naive CD4+ T cell	0.888	0.0136	ENSG00000279689.1	female
RPLP0P6	Naive CD4+ T cell	1	0.0136	ENSG00000213553.4	female
NACA3P	Naive CD4+ T cell	1.3	0.0136	ENSG00000121089.4	female
IQGAP1	DN B cell	-0.937	0.0137	ENSG00000140575.13	female
RNF126	NKT-like cell	-0.858	0.0138	ENSG00000070423.18	female
IFNGR2	CD4+ Tcm/Tscm T cell	-0.806	0.0138	ENSG00000159128.14	female
CNBP	NKT-like cell	0.468	0.0138	ENSG00000169714.16	female
EMC4	NKT-like cell	0.599	0.0138	ENSG00000128463.13	female
PPIE	NKT-like cell	0.646	0.0138	ENSG00000084072.16	female
TPR	DN B cell	-0.953	0.0139	ENSG00000047410.14	female
NSUN5P1	CD4+ Tcm/Tscm T cell	-0.717	0.0139	ENSG00000223705.9	female
CLN3	CD4+ Tcm/Tscm T cell	-0.654	0.0139	ENSG00000188603.19	female
RPS10-NUDT3	DN B cell	0.943	0.0139	ENSG00000270800.3	female
LINC02397	DN B cell	-1.26	0.014	ENSG00000205056.8	female
SEC63	DN B cell	-1.02	0.014	ENSG00000025796.14	female
TOX	Naive CD4+ T cell	-0.934	0.014	ENSG00000198846.6	female
HLA-DQA1	DN B cell	-0.85	0.014	ENSG00000196735.12	female
ZRANB2	NKT-like cell	-0.696	0.014	ENSG00000132485.14	female
CMPK1	NKT-like cell	-0.659	0.014	ENSG00000162368.13	female
ALKBH5	CD4+ Tcm/Tscm T cell	-0.591	0.014	ENSG00000091542.9	female
NME2	CD4+ Tcm/Tscm T cell	-0.43	0.014	ENSG00000243678.11	female
ZNF271P	CD4+ Tcm/Tscm T cell	0.618	0.014	ENSG00000257267.3	female
SRI	CD4+ Tcm/Tscm T cell	0.645	0.014	ENSG00000075142.13	female
FUT11	CD4+ Tcm/Tscm T cell	0.829	0.014	ENSG00000196968.11	female
PPP1CA	DN B cell	0.839	0.014	ENSG00000172531.15	female
TMEM259	DN B cell	1.22	0.014	ENSG00000182087.14	female
FAM102A	CD4+ Tcm/Tscm T cell	-0.642	0.0141	ENSG00000167106.12	female
ITPKB	CD4+ Tcm/Tscm T cell	-0.567	0.0141	ENSG00000143772.9	female
SEPTIN7P6	CD4+ Tcm/Tscm T cell	0.877	0.0141	ENSG00000241007.1	female
CALR	CD4+ Proliferating T cell	-1.55	0.0142	ENSG00000179218.13	female
OGFR	CD4+ Tcm/Tscm T cell	-0.849	0.0143	ENSG00000060491.16	female
SART1	CD4+ Tcm/Tscm T cell	-0.689	0.0143	ENSG00000175467.15	female
PPT1	CD4+ Tcm/Tscm T cell	0.588	0.0143	ENSG00000131238.17	female
RSBN1L	NKT-like cell	0.611	0.0144	ENSG00000187257.16	female
HEXIM1	CD4+ Tem cell	-0.991	0.0145	ENSG00000186834.3	female
CTSW	NKT-like cell	-0.67	0.0145	ENSG00000172543.8	female
RNF213	NKT-like cell	-0.403	0.0145	ENSG00000173821.19	female
RPS6KA1	CD4+ Tcm/Tscm T cell	0.658	0.0145	ENSG00000117676.14	female
AC005944.1	CD4+ Tem cell	0.982	0.0145	ENSG00000267469.1	female
LSM10	CD8+ Tte T cell	0.99	0.0145	ENSG00000181817.6	female
TCF4	CD4+ Tem cell	1.43	0.0145	ENSG00000196628.18	female
LINC02762	CD4+ Tem cell	1.45	0.0145	ENSG00000250303.4	female
ZC3H15	NKT-like cell	-0.646	0.0146	ENSG00000065548.18	female
PSMA3-AS1	NKT-like cell	-0.544	0.0146	ENSG00000257621.8	female
CIAO1	Naive CD4+ T cell	0.324	0.0146	ENSG00000144021.3	female
RPS18P9	Naive CD4+ T cell	0.946	0.0146	ENSG00000220848.5	female
EIF3LP2	Naive CD4+ T cell	1.25	0.0146	ENSG00000233837.1	female
HLA-DRB1	CD4+ Tem cell	-1.65	0.0147	ENSG00000196126.11	female
SCO1	CD56-Dim, CD16 NK cell	-1.23	0.0147	ENSG00000133028.12	female
RBM18	CD56-Dim, CD16 NK cell	-1.22	0.0147	ENSG00000119446.14	female
SLC25A37	CD4+ Tcm/Tscm T cell	-0.704	0.0147	ENSG00000147454.14	female
AC009950.1	NKT-like cell	1.06	0.0147	ENSG00000225963.8	female
ERN1	CD4+ Tcm/Tscm T cell	-0.69	0.0148	ENSG00000178607.16	female
PLSCR3	CD4+ Tcm/Tscm T cell	-0.665	0.0148	ENSG00000187838.17	female
KCNAB2	CD4+ Tcm/Tscm T cell	-0.564	0.0148	ENSG00000069424.15	female
RPL36	CD4+ Tcm/Tscm T cell	-0.438	0.0148	ENSG00000130255.13	female
RPLP0	DN B cell	0.484	0.0148	ENSG00000089157.16	female
PTPRE	CD4+ Tcm/Tscm T cell	0.534	0.0148	ENSG00000132334.16	female
RPL10	Naive CD8+ T cell	0.555	0.0148	ENSG00000147403.16	female
ZFP36L1	NKT-like cell	0.58	0.0148	ENSG00000185650.9	female
TIMM8B	CD4+ Tcm/Tscm T cell	0.669	0.0148	ENSG00000150779.12	female
ARL16	CD4+ Tcm/Tscm T cell	0.74	0.0148	ENSG00000214087.8	female
AQP3	CD4+ Tcm/Tscm T cell	-0.788	0.0149	ENSG00000165272.16	female
PRC1	Naive CD4+ T cell	-0.786	0.0149	ENSG00000198901.14	female
ACAP1	CD4+ Tcm/Tscm T cell	-0.434	0.0149	ENSG00000072818.12	female
SF1	CD4+ Tcm/Tscm T cell	-0.429	0.0149	ENSG00000168066.20	female
VPS29	CD4+ Tcm/Tscm T cell	0.573	0.0149	ENSG00000111237.19	female
RPS15P5	Naive CD4+ T cell	1.06	0.0149	ENSG00000229806.1	female
GNLY	CD4+ Tcm/Tscm T cell	1.6	0.0149	ENSG00000115523.16	female
TRAF3IP3	Red Blood Cells	-1.63	0.015	ENSG00000009790.15	female
UBE2D2	Red Blood Cells	-1.55	0.015	ENSG00000131508.16	female
TOMM7	Red Blood Cells	-1.35	0.015	ENSG00000196683.10	female
CD52	Red Blood Cells	-1.11	0.015	ENSG00000169442.9	female
SAP30BP	CD4+ Tcm/Tscm T cell	0.469	0.015	ENSG00000161526.15	female
FRG1BP	CD4+ Tcm/Tscm T cell	-0.874	0.0151	ENSG00000149531.15	female
PDE4B	CD4+ Tcm/Tscm T cell	-0.725	0.0151	ENSG00000184588.18	female
SEC61G	CD4+ Tcm/Tscm T cell	-0.485	0.0151	ENSG00000132432.14	female
TOPBP1	Naive CD4+ T cell	-0.47	0.0152	ENSG00000163781.14	female
EEF1DP2	Naive CD4+ T cell	0.909	0.0152	ENSG00000226721.2	female
UPF2	Naive CD8+ T cell	-0.673	0.0153	ENSG00000151461.20	female
HNRNPA2B1	CD4+ Tem cell	-0.63	0.0153	ENSG00000122566.21	female
ANKRD12	CD8+ T cell	-0.591	0.0153	ENSG00000101745.17	female
TAPBP	NKT-like cell	-0.476	0.0153	ENSG00000231925.11	female
PARP14	DN B cell	-1	0.0154	ENSG00000173193.15	female
PMAIP1	Naive CD4+ T cell	-0.949	0.0154	ENSG00000141682.11	female
S100A10	Naive CD4+ T cell	-0.503	0.0154	ENSG00000197747.9	female
STAG1	Naive CD4+ T cell	-0.449	0.0154	ENSG00000118007.13	female
SRPRA	Naive CD4+ T cell	-0.416	0.0154	ENSG00000182934.12	female
RPS6KB1	Naive CD4+ T cell	-0.409	0.0154	ENSG00000108443.14	female
ARHGAP9	Naive CD4+ T cell	0.331	0.0154	ENSG00000123329.19	female
HNRNPA1L2	Naive CD4+ T cell	0.682	0.0154	ENSG00000139675.12	female
ZNF133	Naive CD4+ T cell	0.8	0.0154	ENSG00000125846.15	female
AL139095.2	Naive CD4+ T cell	0.866	0.0154	ENSG00000220472.1	female
SFXN2	Naive CD4+ T cell	0.956	0.0154	ENSG00000156398.13	female
MGME1	CD4+ Tcm/Tscm T cell	0.966	0.0154	ENSG00000125871.14	female
SNX17	DN B cell	1.1	0.0154	ENSG00000115234.11	female
AL121723.1	Naive CD4+ T cell	1.37	0.0154	ENSG00000224628.2	female
SERTAD1	Naive CD4+ T cell	-1.16	0.0155	ENSG00000197019.5	female
JUN	Naive CD4+ T cell	-1.04	0.0155	ENSG00000177606.7	female
CREM	Naive CD4+ T cell	-0.844	0.0155	ENSG00000095794.19	female
AL109811.3	CD4+ Tcm/Tscm T cell	-0.579	0.0155	ENSG00000277726.4	female
USP38	Naive CD4+ T cell	-0.503	0.0155	ENSG00000170185.10	female
CEBPZ	Naive CD4+ T cell	-0.408	0.0155	ENSG00000115816.15	female
C2orf68	Naive CD4+ T cell	0.565	0.0155	ENSG00000168887.11	female
RPL23AP38	Naive CD4+ T cell	1.15	0.0155	ENSG00000184423.5	female
TPP2	DN B cell	-1.47	0.0156	ENSG00000134900.12	female
CEP152	CD56-Dim, CD16 NK cell	-1.2	0.0156	ENSG00000103995.14	female
SYTL2	NKT-like cell	-0.946	0.0156	ENSG00000137501.17	female
PARP9	CD4+ Tcm/Tscm T cell	-0.743	0.0156	ENSG00000138496.16	female
SNRPF	CD4+ Tcm/Tscm T cell	-0.578	0.0156	ENSG00000139343.10	female
CHMP3	CD4+ Tcm/Tscm T cell	-0.507	0.0156	ENSG00000115561.16	female
C12orf75	CD4+ Tcm/Tscm T cell	0.707	0.0156	ENSG00000235162.8	female
AC021231.2	CD4+ Tcm/Tscm T cell	0.845	0.0156	ENSG00000259397.3	female
F2R	CD4+ Tcm/Tscm T cell	0.994	0.0156	ENSG00000181104.7	female
CHD1	CD4+ Tcm/Tscm T cell	-0.521	0.0157	ENSG00000153922.10	female
LCK	Naive CD4+ T cell	0.452	0.0157	ENSG00000182866.17	female
U2AF1	CD4+ Tcm/Tscm T cell	-1.04	0.0158	ENSG00000160201.11	female
AC135983.2	NKT-like cell	-0.831	0.0158	ENSG00000223509.8	female
EDEM2	CD4+ Tcm/Tscm T cell	-0.816	0.0158	ENSG00000088298.13	female
TSC22D4	CD4+ Tcm/Tscm T cell	-0.765	0.0158	ENSG00000166925.9	female
ARHGEF18	CD4+ Tcm/Tscm T cell	-0.659	0.0158	ENSG00000104880.18	female
TLN1	NKT-like cell	-0.526	0.0158	ENSG00000137076.21	female
RSL1D1	CD4+ Tcm/Tscm T cell	0.43	0.0158	ENSG00000171490.13	female
FTL	CD4+ Tcm/Tscm T cell	0.436	0.0158	ENSG00000087086.15	female
ANKRD13C	CD4+ Tcm/Tscm T cell	0.616	0.0158	ENSG00000118454.13	female
NBPF17P	CD8+ Tte T cell	-2.01	0.0159	ENSG00000179571.10	female
ZNF74	Naive CD4+ T cell	1.05	0.0159	ENSG00000185252.19	female
RPS15AP11	CD4+ Tcm/Tscm T cell	-1.32	0.0161	ENSG00000234093.3	female
SIPA1	CD8+ Tte T cell	-0.923	0.0161	ENSG00000213445.10	female
EML3	CD4+ Tcm/Tscm T cell	-0.879	0.0161	ENSG00000149499.11	female
ATP5F1E	CD4+ Tcm/Tscm T cell	-0.39	0.0161	ENSG00000124172.10	female
KLRK1	CD4+ Tcm/Tscm T cell	0.759	0.0161	ENSG00000213809.9	female
HDGFL3	CD4+ Tcm/Tscm T cell	1.24	0.0161	ENSG00000166503.9	female
SYNCRIP	cDC2	-1.49	0.0162	ENSG00000135316.18	female
TRIM52-AS1	CD4+ Tcm/Tscm T cell	-0.595	0.0162	ENSG00000248275.2	female
PTPN6	Naive CD4+ T cell	0.374	0.0162	ENSG00000111679.17	female
SHPRH	Plasmablasts	-2.38	0.0163	ENSG00000146414.16	female
GBP5	Plasmablasts	-2.27	0.0163	ENSG00000154451.14	female
SNHG5	CD4+ Tcm/Tscm T cell	-0.656	0.0163	ENSG00000203875.12	female
NIBAN1	CD4+ Tcm/Tscm T cell	-0.623	0.0163	ENSG00000135842.17	female
MATR3	CD4+ Tcm/Tscm T cell	-0.432	0.0163	ENSG00000015479.19	female
GRHPR	CD4+ Tcm/Tscm T cell	0.72	0.0163	ENSG00000137106.18	female
EIF3J-DT	CD4+ Tcm/Tscm T cell	0.916	0.0163	ENSG00000179523.5	female
IGKC	CD4+ Tcm/Tscm T cell	2.22	0.0163	ENSG00000211592.8	female
RBBP8	Naive CD4+ T cell	-0.999	0.0164	ENSG00000101773.19	female
ZNF92	Naive CD4+ T cell	-0.714	0.0164	ENSG00000146757.13	female
TOP1	NKT-like cell	-0.59	0.0164	ENSG00000198900.6	female
HERC5	Naive CD4+ T cell	-0.546	0.0164	ENSG00000138646.9	female
SMU1	Naive CD4+ T cell	-0.512	0.0164	ENSG00000122692.9	female
MRPL51	NKT-like cell	0.707	0.0164	ENSG00000111639.8	female
AREG	CD8+ Tte T cell	-1.28	0.0165	ENSG00000109321.11	female
GNAL	NKT-like cell	-1.12	0.0165	ENSG00000141404.16	female
CCDC130	CD16 Monocytes	-1.06	0.0165	ENSG00000104957.14	female
LPAR2	CD4+ Tfh cell	-0.98	0.0165	ENSG00000064547.14	female
FCER1G	NKT-like cell	-0.951	0.0165	ENSG00000158869.11	female
CCDC84	CD8+ Tte T cell	-0.913	0.0165	ENSG00000186166.9	female
MOB2	NKT-like cell	-0.876	0.0165	ENSG00000182208.14	female
SAFB	CD8+ Tte T cell	-0.773	0.0165	ENSG00000160633.13	female
KCNAB2	NKT-like cell	-0.739	0.0165	ENSG00000069424.15	female
C1orf21	NKT-like cell	-0.642	0.0165	ENSG00000116667.14	female
FAAP20	CD4+ Tcm/Tscm T cell	-0.638	0.0165	ENSG00000162585.17	female
NDUFB6	NKT-like cell	0.621	0.0165	ENSG00000165264.11	female
PDCD10	NKT-like cell	0.622	0.0165	ENSG00000114209.15	female
ATP5F1A	NKT-like cell	0.675	0.0165	ENSG00000152234.16	female
TMEM14B	NKT-like cell	0.735	0.0165	ENSG00000137210.14	female
MDH1	NKT-like cell	0.736	0.0165	ENSG00000014641.19	female
DERL2	NKT-like cell	0.739	0.0165	ENSG00000072849.11	female
HSPB11	NKT-like cell	0.785	0.0165	ENSG00000081870.11	female
JCHAIN	CD4+ Tcm/Tscm T cell	1.68	0.0165	ENSG00000132465.11	female
AC010336.8	Naive CD4+ T cell	-1.21	0.0166	ENSG00000286138.1	female
PLEKHB1	CD4+ Tcm/Tscm T cell	-1.01	0.0166	ENSG00000021300.14	female
GAB2	Naive CD4+ T cell	-0.98	0.0166	ENSG00000033327.13	female
ABTB1	CD4+ Tcm/Tscm T cell	-0.702	0.0166	ENSG00000114626.18	female
SRGN	Naive CD4+ T cell	-0.686	0.0166	ENSG00000122862.5	female
MVD	CD4+ Tcm/Tscm T cell	-0.668	0.0166	ENSG00000167508.12	female
VPS51	NKT-like cell	-0.633	0.0166	ENSG00000149823.9	female
VPS4A	CD4+ Tcm/Tscm T cell	-0.559	0.0166	ENSG00000132612.16	female
C17orf49	CD4+ Tcm/Tscm T cell	-0.537	0.0166	ENSG00000258315.5	female
HNRNPA2B1	Naive CD4+ T cell	-0.291	0.0166	ENSG00000122566.21	female
RGCC	CD4+ Tcm/Tscm T cell	0.839	0.0166	ENSG00000102760.13	female
AC103769.1	Naive CD4+ T cell	0.864	0.0166	ENSG00000253475.1	female
MT-ND2	DN B cell	-0.933	0.0167	ENSG00000198763.3	female
LASP1	NKT-like cell	-0.859	0.0167	ENSG00000002834.18	female
MATR3	DN B cell	-0.817	0.0167	ENSG00000015479.19	female
ATP2B1-AS1	Naive CD4+ T cell	-0.693	0.0167	ENSG00000271614.1	female
TLN1	CD4+ Tcm/Tscm T cell	-0.636	0.0167	ENSG00000137076.21	female
ANKRD12	CD56-Bright NK cell	-0.617	0.0167	ENSG00000101745.17	female
AKAP9	CD56-Bright NK cell	-0.594	0.0167	ENSG00000127914.16	female
HNRNPC	Naive CD4+ T cell	-0.314	0.0167	ENSG00000092199.17	female
ATP6V1G2-DDX39B	Naive CD4+ T cell	0.454	0.0167	ENSG00000254870.5	female
PSMB6	CD4+ Tcm/Tscm T cell	0.599	0.0167	ENSG00000142507.10	female
ZNF622	CD4+ Tcm/Tscm T cell	0.641	0.0167	ENSG00000173545.5	female
AC005899.4	Th1/Th2/Th17 cell	-1.36	0.0168	ENSG00000265794.5	female
FOXO3	Th1/Th2/Th17 cell	-1.1	0.0168	ENSG00000118689.15	female
SEC14L1	NKT-like cell	-0.882	0.0168	ENSG00000129657.16	female
CCDC66	Th1/Th2/Th17 cell	-0.767	0.0168	ENSG00000180376.17	female
GZMM	NKT-like cell	-0.703	0.0168	ENSG00000197540.8	female
LUC7L3	NKT-like cell	-0.6	0.0168	ENSG00000108848.16	female
NIPBL	NKT-like cell	-0.517	0.0168	ENSG00000164190.19	female
MIER1	CD4+ Tcm/Tscm T cell	-0.482	0.0168	ENSG00000198160.14	female
RPL7	NKT-like cell	0.418	0.0168	ENSG00000147604.14	female
B2M	NKT-like cell	0.558	0.0168	ENSG00000166710.20	female
BRIX1	NKT-like cell	0.712	0.0168	ENSG00000113460.13	female
BNIP3	CD4+ Tcm/Tscm T cell	0.786	0.0168	ENSG00000176171.11	female
TBC1D22A	Naive CD8+ T cell	-1.29	0.0169	ENSG00000054611.14	female
GOLGB1	Naive CD8+ T cell	-0.758	0.0169	ENSG00000173230.15	female
TRIM56	NKT-like cell	-0.738	0.0169	ENSG00000169871.13	female
TYK2	CD4+ Tcm/Tscm T cell	-0.721	0.0169	ENSG00000105397.14	female
EIF4EBP2	NKT-like cell	-0.711	0.0169	ENSG00000148730.7	female
SHC1	CD4+ Tcm/Tscm T cell	-0.696	0.0169	ENSG00000160691.18	female
RPL30	NKT-like cell	-0.538	0.0169	ENSG00000156482.11	female
IL6ST	Plasmablasts	-1.95	0.017	ENSG00000134352.20	female
ZBTB11	Th1/Th2/Th17 cell	-1.1	0.017	ENSG00000066422.5	female
HERC2	Th1/Th2/Th17 cell	-0.935	0.017	ENSG00000128731.17	female
SNRNP70	Th1/Th2/Th17 cell	-0.879	0.017	ENSG00000104852.15	female
KIF22	CD4+ Tcm/Tscm T cell	-0.765	0.017	ENSG00000079616.12	female
FRG1CP	NKT-like cell	-0.747	0.017	ENSG00000282826.2	female
TNKS2	CD4+ Tcm/Tscm T cell	-0.678	0.017	ENSG00000107854.6	female
AKNA	Th1/Th2/Th17 cell	-0.659	0.017	ENSG00000106948.16	female
FAM160B1	CD4+ Tcm/Tscm T cell	-0.655	0.017	ENSG00000151553.15	female
ATP5F1D	NKT-like cell	-0.631	0.017	ENSG00000099624.8	female
RNF213	CD8+ Tte T cell	-0.552	0.017	ENSG00000173821.19	female
ZC3HAV1	Plasmablasts	-1.94	0.0171	ENSG00000105939.13	female
SRP9	CD56-Dim, CD16 NK cell	0.799	0.0171	ENSG00000143742.13	female
IER5	Naive CD4+ T cell	-0.982	0.0172	ENSG00000162783.11	female
PPP1R9B	CD4+ Tcm/Tscm T cell	-0.884	0.0172	ENSG00000108819.11	female
WRAP73	CD4+ Tcm/Tscm T cell	-0.837	0.0172	ENSG00000116213.16	female
TRMT10C	CD4+ Tcm/Tscm T cell	-0.778	0.0172	ENSG00000174173.7	female
FLT3LG	CD4+ Tcm/Tscm T cell	-0.66	0.0172	ENSG00000090554.13	female
CAMK2G	Naive CD4+ T cell	0.378	0.0172	ENSG00000148660.20	female
RABL2A	Naive CD4+ T cell	0.566	0.0172	ENSG00000144134.18	female
TTC33	CD4+ Tcm/Tscm T cell	0.842	0.0172	ENSG00000113638.14	female
CAPN15	NKT-like cell	-1.07	0.0173	ENSG00000103326.12	female
ITCH	CD4+ Tcm/Tscm T cell	-0.599	0.0173	ENSG00000078747.15	female
CRBN	NKT-like cell	0.584	0.0173	ENSG00000113851.14	female
PCMT1	NKT-like cell	0.732	0.0173	ENSG00000120265.17	female
ZNF706	NKT-like cell	0.804	0.0173	ENSG00000120963.12	female
AP3B1	Naive CD4+ T cell	-0.52	0.0174	ENSG00000132842.13	female
ARID5B	Naive CD4+ T cell	-0.432	0.0174	ENSG00000150347.16	female
IQGAP2	Naive CD4+ T cell	-0.38	0.0174	ENSG00000145703.16	female
G3BP2	Naive CD4+ T cell	-0.337	0.0174	ENSG00000138757.14	female
SELENOT	NKT-like cell	0.593	0.0174	ENSG00000198843.13	female
MS4A1	Naive CD4+ T cell	-1.39	0.0175	ENSG00000156738.17	female
AL645924.2	Naive CD4+ T cell	-1.22	0.0175	ENSG00000251229.1	female
MT-ND3	NKT-like cell	-0.892	0.0175	ENSG00000198840.2	female
PCM1	Naive CD8+ T cell	-0.634	0.0175	ENSG00000078674.17	female
ZNF675	Naive CD4+ T cell	-0.606	0.0175	ENSG00000197372.10	female
ARAP2	Naive CD4+ T cell	-0.436	0.0175	ENSG00000047365.12	female
ACBD5	Naive CD4+ T cell	-0.388	0.0175	ENSG00000107897.19	female
SMC4	Naive CD4+ T cell	-0.379	0.0175	ENSG00000113810.16	female
VRK1	Naive CD4+ T cell	-0.368	0.0175	ENSG00000100749.8	female
MSL3	Naive CD4+ T cell	-0.315	0.0175	ENSG00000005302.19	female
XRN2	Naive CD4+ T cell	-0.269	0.0175	ENSG00000088930.8	female
RAD21	Naive CD4+ T cell	-0.259	0.0175	ENSG00000164754.14	female
CNN2	Naive CD4+ T cell	0.362	0.0175	ENSG00000064666.15	female
VPS16	Naive CD4+ T cell	0.37	0.0175	ENSG00000215305.10	female
TADA3	Naive CD4+ T cell	0.45	0.0175	ENSG00000171148.13	female
MZF1	Naive CD4+ T cell	0.517	0.0175	ENSG00000099326.9	female
AC092143.3	Naive CD4+ T cell	0.617	0.0175	ENSG00000267048.1	female
FAM32A	NKT-like cell	0.734	0.0175	ENSG00000105058.12	female
AC016734.1	Naive CD4+ T cell	0.963	0.0175	ENSG00000228305.2	female
RPL23AP65	Naive CD4+ T cell	1.02	0.0175	ENSG00000243964.1	female
RPL15P2	Naive CD4+ T cell	1.05	0.0175	ENSG00000240914.1	female
RPL21P131	Naive CD4+ T cell	1.07	0.0175	ENSG00000232429.3	female
AL512599.1	Naive CD4+ T cell	1.13	0.0175	ENSG00000226745.2	female
ACSS1	CD4+ Tcm/Tscm T cell	-0.751	0.0176	ENSG00000154930.15	female
VIPR1	Naive CD4+ T cell	0.576	0.0176	ENSG00000114812.13	female
UBE2V2	NKT-like cell	0.798	0.0176	ENSG00000169139.12	female
CHD6	Transitional B cell	-1.35	0.0177	ENSG00000124177.15	female
ITPR2	DN B cell	-1.25	0.0177	ENSG00000123104.12	female
ABHD16A	CD4+ Tcm/Tscm T cell	-0.857	0.0177	ENSG00000204427.12	female
GPBP1	NKT-like cell	0.479	0.0177	ENSG00000062194.16	female
SUGT1	NKT-like cell	0.613	0.0177	ENSG00000165416.14	female
DOP1A	DN B cell	-1.39	0.0178	ENSG00000083097.14	female
HMGB3	Naive CD4+ T cell	-1.19	0.0178	ENSG00000029993.15	female
THUMPD1	DN B cell	-1.01	0.0178	ENSG00000066654.14	female
SETDB2	CD4+ Tcm/Tscm T cell	-0.918	0.0178	ENSG00000136169.16	female
NBN	CD4+ Tcm/Tscm T cell	-0.913	0.0178	ENSG00000104320.13	female
LINC002481	CD4+ Tcm/Tscm T cell	-0.866	0.0178	ENSG00000246526.2	female
CHD1	DN B cell	-0.798	0.0178	ENSG00000153922.10	female
MT-ND4	DN B cell	-0.796	0.0178	ENSG00000198886.2	female
SRRM2	Th1/Th2/Th17 cell	-0.792	0.0178	ENSG00000167978.17	female
ACTR2	DN B cell	-0.638	0.0178	ENSG00000138071.13	female
VPS13B	CD4+ Tcm/Tscm T cell	-0.607	0.0178	ENSG00000132549.18	female
ANKRD12	DN B cell	-0.59	0.0178	ENSG00000101745.17	female
FXYD5	CD4+ Tcm/Tscm T cell	0.483	0.0178	ENSG00000089327.15	female
RPL3	DN B cell	0.552	0.0178	ENSG00000100316.16	female
RPL29	DN B cell	0.582	0.0178	ENSG00000162244.12	female
CORO1A	DN B cell	1.02	0.0178	ENSG00000102879.15	female
PRDX2	DN B cell	1.33	0.0178	ENSG00000167815.12	female
RPSAP58	DN B cell	1.46	0.0178	ENSG00000225178.5	female
MPHOSPH10	CD56-Dim, CD16 NK cell	-0.681	0.0179	ENSG00000124383.9	female
GSPT1	CD4+ Tcm/Tscm T cell	-0.513	0.0179	ENSG00000103342.13	female
EZR	CD4+ Tcm/Tscm T cell	-0.472	0.0179	ENSG00000092820.18	female
ALDOA	CD56-Dim, CD16 NK cell	0.66	0.0179	ENSG00000149925.20	female
CHMP7	CD4+ Tcm/Tscm T cell	0.729	0.0179	ENSG00000147457.14	female
PPDPF	CD56-Dim, CD16 NK cell	0.916	0.0179	ENSG00000125534.10	female
CCL20	Naive CD4+ T cell	-1.41	0.018	ENSG00000115009.13	female
NUB1	DN B cell	-1.22	0.018	ENSG00000013374.16	female
DNAJA1	Naive CD4+ T cell	-0.811	0.018	ENSG00000086061.16	female
ID2	Naive CD4+ T cell	-0.735	0.018	ENSG00000115738.10	female
OTULIN	CD4+ Tem cell	-1.05	0.0181	ENSG00000154124.5	female
TUT4	CD4+ Tem cell	-0.552	0.0181	ENSG00000134744.14	female
PPP1R10	Naive CD4+ T cell	-0.581	0.0182	ENSG00000204569.10	female
CDKN2AIP	Naive CD4+ T cell	-0.472	0.0182	ENSG00000168564.6	female
ASCC3	Naive CD4+ T cell	-0.379	0.0182	ENSG00000112249.14	female
PELP1	Naive CD4+ T cell	0.451	0.0182	ENSG00000141456.16	female
PCNP	NKT-like cell	0.556	0.0182	ENSG00000081154.12	female
GBA	Naive CD4+ T cell	0.767	0.0182	ENSG00000177628.16	female
RPL29P11	Naive CD4+ T cell	0.956	0.0182	ENSG00000224858.5	female
CCL4	Naive CD4+ T cell	-1.26	0.0183	ENSG00000275302.2	female
PDE4D	CD4+ Tcm/Tscm T cell	-0.69	0.0183	ENSG00000113448.19	female
THAP1	Naive CD4+ T cell	-0.514	0.0183	ENSG00000131931.8	female
CHD1	Naive CD4+ T cell	-0.444	0.0183	ENSG00000153922.10	female
HIF1A	Naive CD4+ T cell	-0.43	0.0183	ENSG00000100644.17	female
CIR1	Naive CD4+ T cell	-0.388	0.0183	ENSG00000138433.16	female
SYNCRIP	Naive CD4+ T cell	-0.294	0.0183	ENSG00000135316.18	female
TNRC6C	Naive CD4+ T cell	0.32	0.0183	ENSG00000078687.17	female
HDDC2	CD4+ Tcm/Tscm T cell	0.55	0.0183	ENSG00000111906.18	female
ARHGAP45	CD4+ Tcm/Tscm T cell	0.552	0.0183	ENSG00000180448.10	female
RPL18AP3	Naive CD4+ T cell	0.738	0.0183	ENSG00000213442.5	female
AL355816.1	Naive CD4+ T cell	1.06	0.0183	ENSG00000272982.1	female
IRF7	CD4+ Tcm/Tscm T cell	-0.737	0.0184	ENSG00000185507.21	female
ANKRD36C	Naive CD8+ T cell	-0.728	0.0184	ENSG00000174501.14	female
MAP2K1	CD8+ T cell	-1.25	0.0185	ENSG00000169032.9	female
DCTN1	CD4+ Tcm/Tscm T cell	-0.916	0.0185	ENSG00000204843.12	female
DBNDD2	CD4+ Tcm/Tscm T cell	-0.889	0.0185	ENSG00000244274.7	female
ITGAL	CD8+ T cell	-0.843	0.0185	ENSG00000005844.18	female
ATXN2L	CD4+ Tcm/Tscm T cell	-0.764	0.0185	ENSG00000168488.18	female
GATAD2A	CD4+ Tcm/Tscm T cell	-0.571	0.0185	ENSG00000167491.17	female
LCP1	Naive CD4+ T cell	-0.35	0.0185	ENSG00000136167.14	female
AC246787.1	CD8+ T cell	1.29	0.0185	ENSG00000225200.2	female
RPLP1P6	CD8+ T cell	1.82	0.0185	ENSG00000213433.5	female
NBPF2P	CD56-Bright NK cell	-1.6	0.0186	ENSG00000227001.3	female
ZBTB16	NKT-like cell	-1.09	0.0186	ENSG00000109906.14	female
ASAP1	CD56-Bright NK cell	-1.08	0.0186	ENSG00000153317.15	female
PPP3CA	CD56-Bright NK cell	-0.67	0.0186	ENSG00000138814.17	female
RPL29	CD56-Bright NK cell	0.524	0.0186	ENSG00000162244.12	female
AC087633.2	Naive CD4+ T cell	0.841	0.0186	ENSG00000277654.6	female
MRPL42	CD4+ Tcm/Tscm T cell	0.617	0.0187	ENSG00000198015.13	female
WDR83OS	CD8+ T cell	0.64	0.0187	ENSG00000105583.11	female
MX1	DN B cell	-1.4	0.0188	ENSG00000157601.14	female
FAM53B	NKT-like cell	-0.995	0.0188	ENSG00000189319.14	female
RANBP2	CD8+ Tcm T cell	-0.748	0.0188	ENSG00000153201.16	female
RNMT	NKT-like cell	-0.567	0.0188	ENSG00000101654.17	female
MTDH	NKT-like cell	-0.386	0.0188	ENSG00000147649.10	female
AC092821.3	CD8+ T cell	0.783	0.0188	ENSG00000284634.1	female
RPL41	CD8+ Tcm T cell	0.944	0.0188	ENSG00000229117.9	female
SEPTIN7P7	CD4+ Tcm/Tscm T cell	0.972	0.0188	ENSG00000229897.2	female
ECH1	CD8+ Tcm T cell	1.34	0.0188	ENSG00000104823.9	female
PYHIN1	CD4+ Tcm/Tscm T cell	0.609	0.0189	ENSG00000163564.15	female
GIMAP1	CD4+ Tcm/Tscm T cell	0.679	0.0189	ENSG00000213203.3	female
NUP37	CD4+ Tcm/Tscm T cell	0.846	0.0189	ENSG00000075188.9	female
EEF1DP2	CD4+ Tcm/Tscm T cell	1.14	0.0189	ENSG00000226721.2	female
JCHAIN	CD4+ Tcm/Tscm T cell	1.82	0.0189	ENSG00000132465.11	female
PNN	CD4+ Tcm T cell	-1.07	0.019	ENSG00000100941.9	female
PKN1	CD4+ Tcm/Tscm T cell	-0.769	0.019	ENSG00000123143.12	female
AC073111.4	CD4+ Tcm/Tscm T cell	-0.728	0.019	ENSG00000284691.1	female
STAT1	CD4+ Tcm T cell	-1.08	0.0191	ENSG00000115415.18	female
PMAIP1	CD4+ Tcm/Tscm T cell	-1	0.0191	ENSG00000141682.11	female
MT-RNR2	CD4+ Tcm T cell	-0.708	0.0191	ENSG00000210082.2	female
HSPA8	NKT-like cell	0.408	0.0191	ENSG00000109971.14	female
SERP1	NKT-like cell	0.5	0.0191	ENSG00000120742.11	female
ISCU	NKT-like cell	0.591	0.0191	ENSG00000136003.15	female
FBXO16	CD4+ Tcm T cell	1.09	0.0191	ENSG00000214050.8	female
AHSA2P	CD4+ Tcm T cell	-1.4	0.0192	ENSG00000173209.23	female
AAK1	CD4+ Tcm T cell	-0.784	0.0192	ENSG00000115977.19	female
AKAP9	Naive CD8+ T cell	-0.559	0.0192	ENSG00000127914.16	female
NME1-NME2	CD4+ Tcm/Tscm T cell	-0.405	0.0192	ENSG00000011052.21	female
MT-CO2	CD4+ Tcm/Tscm T cell	0.559	0.0192	ENSG00000198712.1	female
PAK2	CD4+ Tcm T cell	-1.09	0.0193	ENSG00000180370.10	female
UPF3A	CD4+ Tcm T cell	-1.06	0.0193	ENSG00000169062.15	female
TAF1C	CD4+ Tcm/Tscm T cell	-0.893	0.0193	ENSG00000103168.16	female
UPF1	CD4+ Tcm/Tscm T cell	-0.864	0.0193	ENSG00000005007.12	female
CLEC2D	NKT-like cell	0.583	0.0193	ENSG00000069493.15	female
SLC2A3	Plasmablasts	-2.42	0.0194	ENSG00000059804.16	female
TUT7	NKT-like cell	-0.741	0.0194	ENSG00000083223.18	female
RNF126	CD4+ Tcm/Tscm T cell	-0.734	0.0194	ENSG00000070423.18	female
STK25	CD4+ Tcm/Tscm T cell	-0.734	0.0194	ENSG00000115694.15	female
GMPR2	CD4+ Tcm/Tscm T cell	-0.715	0.0194	ENSG00000100938.17	female
MMS19	CD4+ Tcm/Tscm T cell	-0.714	0.0194	ENSG00000155229.21	female
CCNG2	Naive CD4+ T cell	-0.641	0.0194	ENSG00000138764.15	female
PTGER4	CD4+ Tcm/Tscm T cell	0.52	0.0194	ENSG00000171522.6	female
CRIP1P4	CD4+ Tcm/Tscm T cell	1.59	0.0194	ENSG00000182351.7	female
SNORD118	CD4+ Tcm/Tscm T cell	1.98	0.0194	ENSG00000200463.1	female
MARCH1	Naive CD4+ T cell	-1.39	0.0196	ENSG00000145416.13	female
S100P	Naive CD4+ T cell	-1.13	0.0196	ENSG00000163993.7	female
SLC1A5	Naive CD4+ T cell	-1.13	0.0196	ENSG00000105281.12	female
ZNF34	Naive CD4+ T cell	-0.901	0.0196	ENSG00000196378.11	female
AL591895.1	CD4+ Tcm/Tscm T cell	-0.811	0.0196	ENSG00000242861.1	female
GLIPR1	Naive CD4+ T cell	-0.544	0.0196	ENSG00000139278.10	female
GTF2B	Naive CD4+ T cell	-0.542	0.0196	ENSG00000137947.12	female
EEF1B2	CD4+ Tcm/Tscm T cell	-0.513	0.0196	ENSG00000114942.14	female
CD55	Naive CD4+ T cell	-0.485	0.0196	ENSG00000196352.15	female
OSBPL3	Naive CD4+ T cell	-0.474	0.0196	ENSG00000070882.13	female
SDE2	Naive CD4+ T cell	-0.463	0.0196	ENSG00000143751.10	female
CYTIP	Naive CD4+ T cell	-0.372	0.0196	ENSG00000115165.10	female
CTSS	Naive CD4+ T cell	-0.358	0.0196	ENSG00000163131.11	female
DHX9	Naive CD4+ T cell	-0.341	0.0196	ENSG00000135829.17	female
RBX1	Naive CD4+ T cell	-0.341	0.0196	ENSG00000100387.9	female
OPTN	Naive CD4+ T cell	-0.306	0.0196	ENSG00000123240.17	female
CD3G	Naive CD4+ T cell	-0.243	0.0196	ENSG00000160654.10	female
RPL23A	CD56-Bright NK cell	0.443	0.0196	ENSG00000198242.14	female
RPS10P7	Naive CD4+ T cell	0.713	0.0196	ENSG00000223396.4	female
DCUN1D2	Naive CD4+ T cell	0.752	0.0196	ENSG00000150401.15	female
PALB2	Naive CD4+ T cell	-0.787	0.0197	ENSG00000083093.9	female
PGLS	CD4+ Tcm/Tscm T cell	-0.725	0.0197	ENSG00000130313.7	female
ZFAS1	Naive CD4+ T cell	-0.424	0.0197	ENSG00000177410.13	female
HNRNPH3	Naive CD4+ T cell	-0.317	0.0197	ENSG00000096746.17	female
ELMO3	Naive CD4+ T cell	0.833	0.0197	ENSG00000102890.16	female
RPL7P9	CD4+ Tcm/Tscm T cell	0.925	0.0197	ENSG00000137970.7	female
RPL7AP60	Naive CD4+ T cell	0.931	0.0197	ENSG00000213152.5	female
RPL35P2	Naive CD4+ T cell	1.16	0.0197	ENSG00000220583.1	female
TSC22D4	NKT-like cell	-1.04	0.0198	ENSG00000166925.9	female
VSIR	CD4+ Tcm/Tscm T cell	-0.773	0.0198	ENSG00000107738.20	female
AL662899.1	CD4+ Tcm/Tscm T cell	-0.815	0.0199	ENSG00000204422.7	female
MTHFD2	Naive CD4+ T cell	-0.502	0.0199	ENSG00000065911.12	female
ZNF506	CD4+ Tcm/Tscm T cell	-0.674	0.02	ENSG00000081665.14	female
RBM10	CD4+ Tcm/Tscm T cell	0.62	0.02	ENSG00000182872.16	female
NLE1	Naive CD4+ T cell	0.837	0.02	ENSG00000073536.18	female
PPP1R15A	Naive CD4+ T cell	-0.979	0.0201	ENSG00000087074.8	female
CREBRF	NKT-like cell	-0.68	0.0201	ENSG00000164463.12	female
ZNF273	Naive CD4+ T cell	-0.588	0.0201	ENSG00000198039.11	female
MSN	NKT-like cell	-0.539	0.0201	ENSG00000147065.17	female
CNTRL	CD4+ Tcm/Tscm T cell	-0.488	0.0201	ENSG00000119397.16	female
TMEM183A	Naive CD4+ T cell	-0.334	0.0201	ENSG00000163444.12	female
RAN	NKT-like cell	0.537	0.0201	ENSG00000132341.12	female
LMBRD1	NKT-like cell	0.73	0.0201	ENSG00000168216.13	female
HLA-J	NKT-like cell	2.15	0.0201	ENSG00000204622.11	female
PYHIN1	CD4+ Tcm T cell	-1.56	0.0202	ENSG00000163564.15	female
IKZF3	CD4+ Tcm T cell	-1.12	0.0202	ENSG00000161405.17	female
DDX17	CD4+ Tcm T cell	-0.753	0.0202	ENSG00000100201.21	female
BTG3	Naive CD4+ T cell	-0.606	0.0202	ENSG00000154640.14	female
ANKRD13D	Naive CD4+ T cell	0.382	0.0202	ENSG00000172932.14	female
TYROBP	NKT-like cell	-1	0.0203	ENSG00000011600.11	female
DNM2	NKT-like cell	-0.718	0.0203	ENSG00000079805.16	female
PYHIN1	CD4+ Tcm/Tscm T cell	-0.668	0.0203	ENSG00000163564.15	female
CDC40	NKT-like cell	-0.662	0.0203	ENSG00000168438.15	female
CASC3	CD4+ Tcm/Tscm T cell	-0.613	0.0203	ENSG00000108349.17	female
FRYL	CD4+ Tcm/Tscm T cell	-0.569	0.0203	ENSG00000075539.14	female
APH1A	CD4+ Tcm/Tscm T cell	-0.541	0.0203	ENSG00000117362.13	female
NORAD	CD4+ Tcm/Tscm T cell	-0.431	0.0203	ENSG00000260032.2	female
FBXO21	Naive CD4+ T cell	-0.421	0.0203	ENSG00000135108.14	female
DHRS7	NKT-like cell	0.536	0.0203	ENSG00000100612.14	female
GPN1	CD4+ Tcm/Tscm T cell	0.705	0.0203	ENSG00000198522.14	female
INIP	CD4+ Tcm/Tscm T cell	0.72	0.0203	ENSG00000148153.14	female
BOLA3	NKT-like cell	0.747	0.0203	ENSG00000163170.12	female
TMSB4XP6	CD4+ Tcm/Tscm T cell	1.45	0.0203	ENSG00000230043.1	female
TMEM131L	Plasmablasts	-1.97	0.0204	ENSG00000121210.16	female
CENPB	CD16 Monocytes	-1.3	0.0204	ENSG00000125817.8	female
POLR2A	CD16 Monocytes	-0.919	0.0204	ENSG00000181222.16	female
SMAD7	NKT-like cell	-0.907	0.0204	ENSG00000101665.9	female
RNH1	NKT-like cell	-0.612	0.0204	ENSG00000023191.17	female
RNF213	CD16 Monocytes	-0.574	0.0204	ENSG00000173821.19	female
SUPT16H	Naive CD4+ T cell	-0.317	0.0204	ENSG00000092201.10	female
LTB4R2	Naive CD4+ T cell	-1.1	0.0205	ENSG00000213906.10	female
AL023653.1	Naive CD4+ T cell	0.543	0.0205	ENSG00000240143.1	female
HIGD1A	CD4+ Tcm/Tscm T cell	0.551	0.0205	ENSG00000181061.13	female
VDAC3	CD4+ Tcm/Tscm T cell	0.554	0.0205	ENSG00000078668.14	female
GIMAP5	NKT-like cell	0.866	0.0205	ENSG00000196329.11	female
RPL36A-HNRNPH2	DN B cell	0.955	0.0205	ENSG00000257529.5	female
FTLP3	Naive CD4+ T cell	1.16	0.0205	ENSG00000226608.3	female
RPGRIP1L	Naive CD4+ T cell	-1.17	0.0206	ENSG00000103494.14	female
BDP1	Naive CD8+ T cell	-0.758	0.0206	ENSG00000145734.19	female
BZW1P2	Naive CD4+ T cell	-0.681	0.0206	ENSG00000198406.7	female
CENPJ	Naive CD4+ T cell	-0.668	0.0206	ENSG00000151849.15	female
CEP78	NKT-like cell	-0.585	0.0206	ENSG00000148019.13	female
VPS29	NKT-like cell	0.618	0.0206	ENSG00000111237.19	female
ISCA2	NKT-like cell	0.804	0.0206	ENSG00000165898.14	female
FOS	NKT-like cell	1.25	0.0206	ENSG00000170345.10	female
PF4	CD16 Monocytes	-1.85	0.0207	ENSG00000163737.4	female
SFSWAP	CD16 Monocytes	-0.822	0.0207	ENSG00000061936.9	female
TMEM35B	NKT-like cell	0.989	0.0207	ENSG00000243749.1	female
SINHCAF	Naive CD4+ T cell	-0.413	0.0208	ENSG00000139146.14	female
APBB1	CD4+ Tcm/Tscm T cell	0.995	0.0208	ENSG00000166313.19	female
LSMEM1	Naive CD4+ T cell	-1.17	0.0209	ENSG00000181016.9	female
SVIL	Th1/Th2/Th17 cell	-1.01	0.0209	ENSG00000197321.14	female
ACAP1	Th1/Th2/Th17 cell	-0.615	0.0209	ENSG00000072818.12	female
PRKCSH	CD4+ Tcm/Tscm T cell	-0.61	0.0209	ENSG00000130175.9	female
SP4	Naive CD4+ T cell	-0.453	0.0209	ENSG00000105866.15	female
CD46	Naive CD4+ T cell	-0.3	0.0209	ENSG00000117335.19	female
CEACAM21	CD4+ Tcm/Tscm T cell	0.746	0.0209	ENSG00000007129.18	female
AC007685.1	Naive CD4+ T cell	0.963	0.0209	ENSG00000182888.5	female
AEBP2	CD4+ Tcm/Tscm T cell	-0.678	0.021	ENSG00000139154.15	female
NCOA7	CD4+ Tcm/Tscm T cell	-0.572	0.021	ENSG00000111912.20	female
IFI16	Naive CD4+ T cell	-0.378	0.021	ENSG00000163565.18	female
AC093512.2	Th1/Th2/Th17 cell	0.785	0.021	ENSG00000285043.1	female
GPAA1	NKT-like cell	-0.935	0.0211	ENSG00000197858.11	female
ARID4B	DN B cell	-0.709	0.0211	ENSG00000054267.22	female
HSP90AB1	Naive CD4+ T cell	-0.456	0.0211	ENSG00000096384.20	female
NDUFB2	CD4+ Tcm/Tscm T cell	0.489	0.0211	ENSG00000090266.13	female
HERC2P3	Naive CD4+ T cell	0.746	0.0211	ENSG00000180229.12	female
RPS25	DN B cell	0.814	0.0211	ENSG00000118181.11	female
BAG6	NKT-like cell	-0.714	0.0212	ENSG00000204463.12	female
RUFY2	Th1/Th2/Th17 cell	-1.07	0.0213	ENSG00000204130.13	female
AC134669.1	Naive CD4+ T cell	-0.719	0.0213	ENSG00000265118.5	female
TTC17	DN B cell	-1.22	0.0214	ENSG00000052841.15	female
MARF1	DN B cell	-1.19	0.0214	ENSG00000166783.22	female
ZNF438	Naive CD4+ T cell	-0.762	0.0214	ENSG00000183621.15	female
YME1L1	Naive CD4+ T cell	-0.36	0.0214	ENSG00000136758.18	female
ITGB2-AS1	CD4+ Tcm/Tscm T cell	0.721	0.0214	ENSG00000227039.6	female
PPP1CA	DN B cell	1.05	0.0214	ENSG00000172531.15	female
UQCRB	CD4+ Tcm/Tscm T cell	-0.389	0.0215	ENSG00000156467.9	female
TMEM198B	Naive CD4+ T cell	0.51	0.0215	ENSG00000182796.14	female
AL049697.1	Naive CD4+ T cell	-0.917	0.0216	ENSG00000213204.8	female
RNF213	Th1/Th2/Th17 cell	-0.6	0.0216	ENSG00000173821.19	female
PNPLA8	Naive CD4+ T cell	-0.488	0.0216	ENSG00000135241.17	female
NDUFB6	CD4+ Tcm/Tscm T cell	0.579	0.0216	ENSG00000165264.11	female
ATP5MC2	DN B cell	1.05	0.0216	ENSG00000135390.20	female
TTF2	CD4+ Tcm/Tscm T cell	-0.873	0.0217	ENSG00000116830.12	female
MCPH1	CD4+ Tcm/Tscm T cell	-0.63	0.0217	ENSG00000147316.13	female
BZW1	Naive CD4+ T cell	-0.416	0.0217	ENSG00000082153.18	female
NR3C1	Naive CD4+ T cell	-0.372	0.0217	ENSG00000113580.15	female
EIF2B1	CD4+ Tcm/Tscm T cell	0.689	0.0217	ENSG00000111361.13	female
AL050331.1	Naive CD4+ T cell	0.869	0.0217	ENSG00000233558.1	female
NFATC3	Plasmablasts	-2.05	0.0218	ENSG00000072736.19	female
RBBP6	Plasmablasts	-1.5	0.0218	ENSG00000122257.20	female
RAD50	CD4+ Tcm/Tscm T cell	-0.636	0.0218	ENSG00000113522.14	female
ZNF815P	Naive CD4+ T cell	-0.517	0.0218	ENSG00000235944.8	female
SH3BGRL3	CD4+ Tcm/Tscm T cell	0.48	0.0218	ENSG00000142669.15	female
CCDC18-AS1	CD4+ Tcm T cell	-1.16	0.0219	ENSG00000223745.8	female
LARS	CD4+ Tcm T cell	-1.15	0.0219	ENSG00000133706.18	female
SELENOH	CD4+ Tcm T cell	-1.06	0.0219	ENSG00000211450.10	female
UNC13D	CD8+ Tte T cell	-0.905	0.0219	ENSG00000092929.11	female
MT-RNR2	CD4+ Tcm T cell	-0.888	0.0219	ENSG00000210082.2	female
AKT3	CD4+ Tcm/Tscm T cell	-0.661	0.0219	ENSG00000117020.18	female
AC034102.2	CD4+ Tcm/Tscm T cell	-0.602	0.0219	ENSG00000257411.2	female
PRPF40B	Naive CD4+ T cell	0.674	0.0219	ENSG00000110844.13	female
LIMS2	CD4+ Tcm/Tscm T cell	1.24	0.022	ENSG00000072163.19	female
IGFBP7	NKT-like cell	-1.35	0.0221	ENSG00000163453.11	female
MLF2	NKT-like cell	-0.898	0.0221	ENSG00000089693.10	female
ZNF91	NKT-like cell	-0.862	0.0221	ENSG00000167232.14	female
LRCH4	CD4+ Tcm/Tscm T cell	-0.824	0.0221	ENSG00000077454.16	female
FBXL15	NKT-like cell	-0.754	0.0221	ENSG00000107872.12	female
POM121C	NKT-like cell	-0.73	0.0221	ENSG00000272391.6	female
MOGS	NKT-like cell	-0.726	0.0221	ENSG00000115275.13	female
CCNG1	CD4+ Tcm/Tscm T cell	-0.689	0.0221	ENSG00000113328.19	female
SMAP2	NKT-like cell	-0.641	0.0221	ENSG00000084070.12	female
FMNL1	NKT-like cell	-0.599	0.0221	ENSG00000184922.14	female
CCDC88C	NKT-like cell	-0.558	0.0221	ENSG00000015133.19	female
TPM4	Naive CD4+ T cell	-0.411	0.0221	ENSG00000167460.17	female
HNRNPA3	NKT-like cell	-0.407	0.0221	ENSG00000170144.20	female
HLA-DPB1	NKT-like cell	0.585	0.0221	ENSG00000223865.11	female
ANXA1	NKT-like cell	0.595	0.0221	ENSG00000135046.14	female
TMBIM4	NKT-like cell	0.629	0.0221	ENSG00000155957.17	female
MYO15B	Naive CD4+ T cell	0.66	0.0221	ENSG00000266714.9	female
LAMTOR2	NKT-like cell	0.665	0.0221	ENSG00000116586.11	female
GTF2A2	NKT-like cell	0.677	0.0221	ENSG00000140307.11	female
PRPS1	NKT-like cell	0.714	0.0221	ENSG00000147224.11	female
GZMA	CD4+ Tcm/Tscm T cell	0.766	0.0221	ENSG00000145649.8	female
NUDT5	NKT-like cell	0.829	0.0221	ENSG00000165609.13	female
AC114490.2	NKT-like cell	0.853	0.0221	ENSG00000271741.1	female
CTLA4	CD4+ Tcm/Tscm T cell	1.05	0.0221	ENSG00000163599.17	female
CBX7	CD4+ Tcm/Tscm T cell	-0.731	0.0222	ENSG00000100307.13	female
RIOK3	NKT-like cell	-0.492	0.0222	ENSG00000101782.15	female
PSME1	CD4+ Tcm/Tscm T cell	-0.394	0.0222	ENSG00000092010.15	female
SEM1	NKT-like cell	0.514	0.0222	ENSG00000127922.9	female
RPL10P9	NKT-like cell	1.87	0.0222	ENSG00000233913.7	female
OGFR	CD8+ Tte T cell	-0.92	0.0223	ENSG00000060491.16	female
DDX23	CD8+ Tte T cell	-0.873	0.0223	ENSG00000174243.10	female
UTP23	CD8+ Tte T cell	-0.771	0.0223	ENSG00000147679.12	female
EEF1A1	CD8+ Tte T cell	0.4	0.0223	ENSG00000156508.18	female
AC021087.5	NKT-like cell	0.572	0.0223	ENSG00000286001.1	female
LGALS3BP	CD4+ Tcm/Tscm T cell	0.816	0.0223	ENSG00000108679.13	female
MTCO1P40	CD4+ Tcm/Tscm T cell	1.58	0.0223	ENSG00000262902.1	female
SEMA4A	Naive CD4+ T cell	-1.11	0.0224	ENSG00000196189.13	female
PA2G4	CD4+ Tcm T cell	-1.05	0.0224	ENSG00000170515.14	female
EFR3A	CD4+ Tcm/Tscm T cell	-0.729	0.0224	ENSG00000132294.15	female
HEBP2	Naive CD4+ T cell	-0.461	0.0224	ENSG00000051620.11	female
SH3BGRL	Naive CD4+ T cell	-0.393	0.0224	ENSG00000131171.13	female
CYFIP2	Naive CD4+ T cell	0.241	0.0224	ENSG00000055163.20	female
ZNF75A	Naive CD4+ T cell	0.377	0.0224	ENSG00000162086.15	female
PHC1	Naive CD4+ T cell	0.495	0.0224	ENSG00000111752.11	female
TUBA1A	CD4+ Tcm/Tscm T cell	0.666	0.0224	ENSG00000167552.14	female
H3F3B	CD4+ Tcm/Tscm T cell	0.806	0.0224	ENSG00000132475.10	female
LRRC7	Naive CD4+ T cell	1.07	0.0224	ENSG00000033122.20	female
NBPF11	DN B cell	-1.57	0.0225	ENSG00000263956.6	female
AC004922.1	Red Blood Cells	-1.37	0.0225	ENSG00000284292.1	female
C16orf87	CD4+ Tcm/Tscm T cell	-0.903	0.0225	ENSG00000155330.10	female
ZAP70	NKT-like cell	-0.627	0.0225	ENSG00000115085.13	female
TPRKB	CD4+ Tcm/Tscm T cell	0.584	0.0225	ENSG00000144034.15	female
SELL	CD8+ Tte T cell	0.772	0.0225	ENSG00000188404.10	female
TLE4	M-Memory B cell	-1.68	0.0226	ENSG00000106829.19	female
DGKZ	NKT-like cell	-0.656	0.0226	ENSG00000149091.15	female
RAB8A	CD4+ Tcm/Tscm T cell	0.511	0.0226	ENSG00000167461.12	female
MYL12B	Naive CD8+ T cell	0.572	0.0226	ENSG00000118680.13	female
PTCD1	CD8+ Tte T cell	1.04	0.0226	ENSG00000106246.17	female
AC006970.1	Naive CD4+ T cell	1.24	0.0226	ENSG00000230191.1	female
AC091429.1	Naive CD8+ T cell	1.64	0.0226	ENSG00000242477.1	female
MTATP6P1	DN B cell	-1.42	0.0227	ENSG00000248527.1	female
DMXL1	DN B cell	-1.21	0.0227	ENSG00000172869.14	female
GOLGB1	CD8+ Tcm T cell	-1.21	0.0227	ENSG00000173230.15	female
ETF1	NKT-like cell	-0.69	0.0227	ENSG00000120705.13	female
BSG	CD4+ Tcm/Tscm T cell	-0.492	0.0227	ENSG00000172270.19	female
ACP1	CD4+ Tcm/Tscm T cell	0.464	0.0227	ENSG00000143727.16	female
RPL7P1	CD4+ Tcm/Tscm T cell	1.13	0.0227	ENSG00000214485.6	female
AC008038.1	DN B cell	1.14	0.0227	ENSG00000283041.1	female
RSL24D1	DN B cell	-0.969	0.0228	ENSG00000137876.10	female
ATG12	DN B cell	-0.938	0.0228	ENSG00000145782.13	female
SAT1	DN B cell	-0.857	0.0228	ENSG00000130066.16	female
SESN3	CD4+ Tcm/Tscm T cell	-0.764	0.0228	ENSG00000149212.12	female
DPP9	CD4+ Tcm/Tscm T cell	-0.763	0.0228	ENSG00000142002.17	female
QDPR	CD4+ Tcm/Tscm T cell	0.631	0.0228	ENSG00000151552.12	female
DUSP1	CD4+ Tcm/Tscm T cell	0.821	0.0228	ENSG00000120129.6	female
LTB	DN B cell	0.85	0.0228	ENSG00000227507.2	female
HLA-DRB1	CD4+ Tcm/Tscm T cell	0.932	0.0228	ENSG00000196126.11	female
ICAM3	DN B cell	0.954	0.0228	ENSG00000076662.10	female
CALM3	DN B cell	1.06	0.0228	ENSG00000160014.17	female
MAN2B1	DN B cell	1.15	0.0228	ENSG00000104774.13	female
NBPF1	Naive CD8+ T cell	-1.37	0.0229	ENSG00000219481.10	female
PAN3	NKT-like cell	-0.935	0.0229	ENSG00000152520.14	female
DDX60L	NKT-like cell	-0.866	0.0229	ENSG00000181381.13	female
MYBL1	NKT-like cell	-0.859	0.0229	ENSG00000185697.16	female
WDFY1	NKT-like cell	-0.844	0.0229	ENSG00000085449.15	female
CCDC174	Naive CD8+ T cell	-0.821	0.0229	ENSG00000154781.16	female
CCDC66	NKT-like cell	-0.766	0.0229	ENSG00000180376.17	female
PPP3CA	NKT-like cell	-0.763	0.0229	ENSG00000138814.17	female
TTC14	NKT-like cell	-0.756	0.0229	ENSG00000163728.11	female
PHF3	NKT-like cell	-0.696	0.0229	ENSG00000118482.11	female
RBM26	Naive CD8+ T cell	-0.692	0.0229	ENSG00000139746.15	female
NCL	Naive CD8+ T cell	-0.661	0.0229	ENSG00000115053.16	female
BPTF	Naive CD8+ T cell	-0.598	0.0229	ENSG00000171634.18	female
ANKRD44	NKT-like cell	-0.59	0.0229	ENSG00000065413.20	female
MBNL1	NKT-like cell	-0.535	0.0229	ENSG00000152601.17	female
OAZ1	NKT-like cell	0.431	0.0229	ENSG00000104904.12	female
BIN1	NKT-like cell	0.746	0.0229	ENSG00000136717.15	female
TMSB4XP4	NKT-like cell	0.751	0.0229	ENSG00000223551.1	female
PLIN2	NKT-like cell	0.768	0.0229	ENSG00000147872.10	female
ZFAND2B	NKT-like cell	0.778	0.0229	ENSG00000158552.13	female
UBE2V2	NKT-like cell	0.948	0.0229	ENSG00000169139.12	female
MAN2A2	DN B cell	1.05	0.0229	ENSG00000196547.15	female
TRDC	NKT-like cell	1.08	0.0229	ENSG00000211829.9	female
FAUP1	DN B cell	1.17	0.0229	ENSG00000235297.3	female
ZNF331	NKT-like cell	1.29	0.0229	ENSG00000130844.18	female
MTSS1	CD4+ Tcm/Tscm T cell	-0.768	0.023	ENSG00000170873.18	female
C2orf49	CD4+ Tcm/Tscm T cell	-0.644	0.023	ENSG00000135974.10	female
CTSW	CD4+ Tcm/Tscm T cell	-0.604	0.023	ENSG00000172543.8	female
PSMC1	CD4+ Tcm/Tscm T cell	-0.576	0.023	ENSG00000100764.14	female
RPA1	CD4+ Tcm/Tscm T cell	0.622	0.023	ENSG00000132383.12	female
TPD52L2	CD4+ Tcm/Tscm T cell	0.774	0.023	ENSG00000101150.17	female
IFITM3	CD4+ Tcm/Tscm T cell	1.03	0.023	ENSG00000142089.16	female
PFN1P1	CD4+ Tcm/Tscm T cell	1.16	0.023	ENSG00000233328.3	female
XPC	CD8+ T cell	-0.721	0.0231	ENSG00000154767.14	female
ANKRD36	CD8+ T cell	-0.689	0.0231	ENSG00000135976.19	female
CYTIP	CD8+ Tte T cell	-0.625	0.0231	ENSG00000115165.10	female
NGLY1	NKT-like cell	0.714	0.0231	ENSG00000151092.17	female
HOPX	CD8+ T cell	0.867	0.0231	ENSG00000171476.22	female
LDHBP2	Naive CD4+ T cell	1.05	0.0231	ENSG00000213684.4	female
TRMT2A	Naive CD4+ T cell	0.502	0.0232	ENSG00000099899.15	female
AL355581.1	CD4+ Tcm/Tscm T cell	0.591	0.0232	ENSG00000227678.8	female
IFNAR1	NKT-like cell	0.602	0.0232	ENSG00000142166.13	female
LGALS1	CD4+ Tcm/Tscm T cell	0.744	0.0232	ENSG00000100097.12	female
ANKRD10-IT1	Naive CD4+ T cell	0.808	0.0232	ENSG00000229152.2	female
SERTAD1	CD4+ Tcm/Tscm T cell	1.24	0.0232	ENSG00000197019.5	female
GTPBP8	CD4+ Tcm/Tscm T cell	-0.803	0.0233	ENSG00000163607.16	female
AC010619.1	CD4+ Tcm/Tscm T cell	-0.632	0.0233	ENSG00000269469.1	female
NORAD	CD4+ Tcm/Tscm T cell	-0.508	0.0233	ENSG00000260032.2	female
DDIT3	CD4+ Tcm/Tscm T cell	0.902	0.0233	ENSG00000175197.12	female
MAST4	CD4+ Tcm/Tscm T cell	0.94	0.0233	ENSG00000069020.18	female
AC093591.1	CD4+ Tcm/Tscm T cell	1.08	0.0233	ENSG00000244021.4	female
AL450405.1	CD4+ Tcm/Tscm T cell	1.54	0.0233	ENSG00000230202.1	female
CERT1	CD4+ Tcm/Tscm T cell	-0.638	0.0234	ENSG00000113163.16	female
COX17	CD4+ Tcm/Tscm T cell	-0.531	0.0234	ENSG00000138495.6	female
ANKRD36C	CD4+ Tcm/Tscm T cell	-0.495	0.0234	ENSG00000174501.14	female
HERC1	CD4+ Tcm/Tscm T cell	-0.463	0.0234	ENSG00000103657.14	female
UBN1	CD4+ Tfh cell	-1.06	0.0235	ENSG00000118900.15	female
STK40	CD4+ Tcm/Tscm T cell	-0.905	0.0235	ENSG00000196182.10	female
C1GALT1	CD4+ Tcm/Tscm T cell	-0.724	0.0235	ENSG00000106392.10	female
PDAP1	CD4+ Tcm/Tscm T cell	-0.475	0.0235	ENSG00000106244.13	female
EIF3F	Naive CD4+ T cell	0.263	0.0235	ENSG00000175390.14	female
UBA5	CD4+ Tcm/Tscm T cell	0.67	0.0235	ENSG00000081307.12	female
CSKMT	CD4+ Tcm/Tscm T cell	0.943	0.0235	ENSG00000214756.8	female
AXIN1	CD16 Monocytes	-1.16	0.0236	ENSG00000103126.15	female
DNLZ	CD4+ Tcm/Tscm T cell	-0.922	0.0236	ENSG00000213221.5	female
LY6E	CD4+ Tcm/Tscm T cell	-0.583	0.0236	ENSG00000160932.11	female
ERO1A	CD4+ Tcm/Tscm T cell	-0.556	0.0236	ENSG00000197930.13	female
MED1	CD4+ Tcm/Tscm T cell	-0.498	0.0236	ENSG00000125686.12	female
HIST1H4C	CD4+ Tcm/Tscm T cell	0.688	0.0236	ENSG00000197061.4	female
LRPAP1	CD8+ Tte T cell	0.956	0.0236	ENSG00000163956.13	female
SNORA31	Naive CD4+ T cell	0.866	0.0237	ENSG00000199477.1	female
RPL29P12	Naive CD4+ T cell	1.09	0.0237	ENSG00000224993.3	female
GZMB	CD4+ Tcm/Tscm T cell	1.57	0.0237	ENSG00000100453.13	female
MATR3	M-Memory B cell	-1.14	0.0238	ENSG00000015479.19	female
AC010619.2	CD4+ Tcm/Tscm T cell	-0.813	0.0238	ENSG00000273189.1	female
AP3B1	CD4+ Tcm/Tscm T cell	-0.718	0.0238	ENSG00000132842.13	female
BTG2	CD4+ Tcm/Tscm T cell	-0.601	0.0238	ENSG00000159388.6	female
RPL27A	CD4+ Tcm/Tscm T cell	-0.45	0.0238	ENSG00000166441.13	female
BAZ1A	CD4+ Tcm/Tscm T cell	0.407	0.0238	ENSG00000198604.11	female
TRMT112	CD4+ Tcm/Tscm T cell	0.476	0.0238	ENSG00000173113.6	female
RPL35	DN B cell	0.658	0.0238	ENSG00000136942.15	female
NUDCD2	CD4+ Tcm/Tscm T cell	0.668	0.0238	ENSG00000170584.11	female
UBE2V2	CD4+ Tcm/Tscm T cell	0.673	0.0238	ENSG00000169139.12	female
TGFBR3	CD4+ Tcm/Tscm T cell	0.698	0.0238	ENSG00000069702.11	female
RPLP2	DN B cell	0.845	0.0238	ENSG00000177600.9	female
ADTRP	CD4+ Tcm/Tscm T cell	1.14	0.0238	ENSG00000111863.12	female
SF3B6	DN B cell	-0.921	0.0239	ENSG00000115128.7	female
MRPS11	NKT-like cell	0.653	0.0239	ENSG00000181991.16	female
AC079781.4	Naive CD4+ T cell	0.857	0.0239	ENSG00000284627.1	female
AC005912.1	Naive CD4+ T cell	1.12	0.0239	ENSG00000227081.5	female
OSM	CD4+ Tcm/Tscm T cell	-1.12	0.024	ENSG00000099985.4	female
KIF20B	DN B cell	-1.09	0.024	ENSG00000138182.14	female
MRI1	CD4+ Tcm/Tscm T cell	-0.993	0.024	ENSG00000037757.14	female
RNMT	DN B cell	-0.931	0.024	ENSG00000101654.17	female
AHI1	CD4+ Tcm/Tscm T cell	-0.874	0.024	ENSG00000135541.21	female
EGLN2	CD4+ Tcm/Tscm T cell	-0.84	0.024	ENSG00000269858.6	female
PALM2-AKAP2	CD4+ Tcm/Tscm T cell	-0.813	0.024	ENSG00000157654.18	female
ATAD3B	CD4+ Tcm/Tscm T cell	-0.777	0.024	ENSG00000160072.20	female
RSRP1	CD4+ Tem cell	-0.735	0.024	ENSG00000117616.18	female
CAPN7	CD4+ Tcm/Tscm T cell	-0.664	0.024	ENSG00000131375.10	female
PRKCQ-AS1	CD4+ Tcm/Tscm T cell	-0.649	0.024	ENSG00000237943.7	female
TECR	CD4+ Tcm/Tscm T cell	-0.621	0.024	ENSG00000099797.15	female
XAF1	CD4+ Tcm/Tscm T cell	-0.57	0.024	ENSG00000132530.17	female
TOMM7	CD4+ Tcm/Tscm T cell	-0.547	0.024	ENSG00000196683.10	female
KLF3	CD4+ Tcm/Tscm T cell	-0.498	0.024	ENSG00000109787.13	female
PLP2	CD4+ Tcm/Tscm T cell	-0.46	0.024	ENSG00000102007.11	female
FAU	CD4+ Tcm/Tscm T cell	-0.412	0.024	ENSG00000149806.11	female
WIPF1	CD4+ Tcm/Tscm T cell	-0.338	0.024	ENSG00000115935.17	female
RPS8	CD4+ Tcm/Tscm T cell	-0.329	0.024	ENSG00000142937.12	female
PFN1	CD4+ Tcm/Tscm T cell	0.461	0.024	ENSG00000108518.7	female
ASF1A	CD4+ Tcm/Tscm T cell	0.697	0.024	ENSG00000111875.8	female
CD83	Naive CD4+ T cell	-1.12	0.0241	ENSG00000112149.10	female
METRNL	NKT-like cell	-0.946	0.0241	ENSG00000176845.13	female
ATG4D	NKT-like cell	-0.89	0.0241	ENSG00000130734.10	female
GPR65	Naive CD4+ T cell	-0.542	0.0241	ENSG00000140030.6	female
PPIL4	Naive CD4+ T cell	-0.443	0.0241	ENSG00000131013.4	female
STK10	NKT-like cell	-0.419	0.0241	ENSG00000072786.13	female
SPAG7	NKT-like cell	0.605	0.0241	ENSG00000091640.8	female
ARFIP2	CD4+ Tcm/Tscm T cell	0.782	0.0241	ENSG00000132254.12	female
SAMD9L	CD4+ Tcm/Tscm T cell	-0.886	0.0242	ENSG00000177409.12	female
DUSP8	Naive CD4+ T cell	-0.86	0.0242	ENSG00000184545.11	female
RPL23AP18	Naive CD4+ T cell	1.09	0.0242	ENSG00000225338.1	female
HSPA14	CD4+ Tcm/Tscm T cell	0.622	0.0243	ENSG00000187522.16	female
BRK1	CD4+ Tcm/Tscm T cell	-0.601	0.0244	ENSG00000254999.4	female
USP15	CD4+ Tcm/Tscm T cell	-0.47	0.0244	ENSG00000135655.16	female
BCL7C	CD4+ Tcm/Tscm T cell	-0.735	0.0245	ENSG00000099385.11	female
PIM1	CD4+ Tcm/Tscm T cell	-0.679	0.0245	ENSG00000137193.14	female
PPIA	CD4+ Tcm/Tscm T cell	-0.503	0.0245	ENSG00000196262.14	female
CD6	CD4+ Tcm/Tscm T cell	-0.479	0.0245	ENSG00000013725.14	female
DOCK2	Naive CD4+ T cell	-0.428	0.0245	ENSG00000134516.17	female
ZNF207	CD4+ Tcm/Tscm T cell	-0.41	0.0245	ENSG00000010244.18	female
TMEM107	CD4+ Tcm/Tscm T cell	0.622	0.0245	ENSG00000179029.15	female
TMSB4XP6	CD8+ Tte T cell	1.29	0.0245	ENSG00000230043.1	female
AL031727.1	DN B cell	1.35	0.0245	ENSG00000226396.1	female
U2AF1L5	CD56-Dim, CD16 NK cell	-1.51	0.0246	ENSG00000275895.7	female
SP110	Plasmablasts	-1.48	0.0246	ENSG00000135899.17	female
STT3B	NKT-like cell	-0.681	0.0246	ENSG00000163527.10	female
GOLGB1	CD56-Dim, CD16 NK cell	-0.664	0.0246	ENSG00000173230.15	female
KDM5A	CD56-Dim, CD16 NK cell	-0.563	0.0246	ENSG00000073614.13	female
AGTPBP1	Naive CD4+ T cell	-0.439	0.0246	ENSG00000135049.15	female
RPL10	CD56-Dim, CD16 NK cell	0.531	0.0246	ENSG00000147403.16	female
MRPL37P1	Naive CD4+ T cell	0.93	0.0246	ENSG00000266946.1	female
PHYKPL	NKT-like cell	0.974	0.0246	ENSG00000175309.15	female
MYBL1	CD4+ Tcm T cell	-1.81	0.0247	ENSG00000185697.16	female
PYHIN1	CD4+ Tcm T cell	-1.69	0.0247	ENSG00000163564.15	female
PRKCH	CD4+ Tcm T cell	-1.13	0.0247	ENSG00000027075.15	female
TRERF1	Th1/Th2/Th17 cell	-1.1	0.0247	ENSG00000124496.12	female
CARD11	Th1/Th2/Th17 cell	-0.812	0.0247	ENSG00000198286.9	female
PDLIM2	CD4+ Tcm/Tscm T cell	-0.768	0.0247	ENSG00000120913.23	female
EDEM3	CD4+ Tcm/Tscm T cell	-0.712	0.0247	ENSG00000116406.19	female
PCYT1A	CD4+ Tcm/Tscm T cell	-0.703	0.0247	ENSG00000161217.12	female
DENND1C	CD4+ Tcm/Tscm T cell	-0.657	0.0247	ENSG00000205744.10	female
AC135178.3	CD4+ Tcm/Tscm T cell	-0.57	0.0247	ENSG00000263809.1	female
PDIA3	CD4+ Tcm/Tscm T cell	0.424	0.0247	ENSG00000167004.13	female
ANAPC11	CD4+ Tcm/Tscm T cell	0.487	0.0247	ENSG00000141552.17	female
PFN1P1	CD4+ Tcm/Tscm T cell	1.02	0.0247	ENSG00000233328.3	female
TRAK1	CD4+ Tcm/Tscm T cell	-0.841	0.0248	ENSG00000182606.16	female
OTULIN	NKT-like cell	-0.826	0.0248	ENSG00000154124.5	female
AFF4	Naive CD8+ T cell	-0.699	0.0248	ENSG00000072364.13	female
PARP14	NKT-like cell	-0.568	0.0248	ENSG00000173193.15	female
LSP1	NKT-like cell	-0.51	0.0248	ENSG00000130592.15	female
ANXA2	NKT-like cell	0.572	0.0248	ENSG00000182718.16	female
GBP5	NKT-like cell	0.578	0.0248	ENSG00000154451.14	female
PDCD5	NKT-like cell	0.647	0.0248	ENSG00000105185.12	female
AC104581.2	Naive CD8+ T cell	1.14	0.0248	ENSG00000262730.1	female
HLA-DQA1	Naive CD4+ T cell	-1.3	0.0249	ENSG00000196735.12	female
NDE1	NKT-like cell	-0.899	0.0249	ENSG00000072864.15	female
AL512353.2	Naive CD4+ T cell	1.18	0.0249	ENSG00000233708.1	female
CPA5	Naive CD4+ T cell	1.44	0.0249	ENSG00000158525.15	female
CDK13	Plasmablasts	-2.07	0.025	ENSG00000065883.16	female
SLC25A1	CD4+ Tcm/Tscm T cell	-0.809	0.025	ENSG00000100075.10	female
RAB21	CD4+ Tcm/Tscm T cell	-0.596	0.025	ENSG00000080371.6	female
CLEC2D	CD4+ Tcm/Tscm T cell	0.423	0.025	ENSG00000069493.15	female
LAPTM4A	NKT-like cell	0.593	0.025	ENSG00000068697.7	female
HLA-DMA	NKT-like cell	0.927	0.025	ENSG00000204257.15	female
PABPC3	CD56-Dim, CD16 NK cell	-1.6	0.0251	ENSG00000151846.8	female
GLO1	Naive CD4+ T cell	-0.306	0.0251	ENSG00000124767.7	female
KPNA3	M-Memory B cell	-1.65	0.0252	ENSG00000102753.10	female
MAGOH	Naive CD4+ T cell	-0.505	0.0252	ENSG00000162385.11	female
SRRM2	CD4+ Tcm/Tscm T cell	-0.49	0.0252	ENSG00000167978.17	female
PLAC8	Naive CD4+ T cell	-0.377	0.0252	ENSG00000145287.10	female
TNKS2	Naive CD4+ T cell	-0.316	0.0252	ENSG00000107854.6	female
PPM1M	Naive CD4+ T cell	0.497	0.0252	ENSG00000164088.18	female
AGAP4	Naive CD4+ T cell	0.787	0.0252	ENSG00000188234.13	female
RPL35P5	Naive CD4+ T cell	0.905	0.0252	ENSG00000225573.4	female
PIP4P1	CD4+ Tcm/Tscm T cell	-0.819	0.0253	ENSG00000165782.10	female
ITGA4	CD4+ Tcm/Tscm T cell	-0.491	0.0253	ENSG00000115232.14	female
TTC37	Naive CD4+ T cell	-0.357	0.0253	ENSG00000198677.11	female
NUDC	CD4+ Tcm/Tscm T cell	0.483	0.0253	ENSG00000090273.14	female
CEP41	Naive CD4+ T cell	0.639	0.0253	ENSG00000106477.19	female
LGALS1	Naive CD8+ T cell	0.909	0.0253	ENSG00000100097.12	female
PLK2	Naive CD4+ T cell	-1.33	0.0254	ENSG00000145632.15	female
RIF1	CD8+ T cell	-0.775	0.0254	ENSG00000080345.18	female
RBBP6	CD8+ T cell	-0.656	0.0254	ENSG00000122257.20	female
TMEM256-PLSCR3	CD4+ Tcm/Tscm T cell	-0.584	0.0254	ENSG00000262481.5	female
ITGB1	Naive CD4+ T cell	-0.529	0.0254	ENSG00000150093.19	female
PAK2	Naive CD4+ T cell	-0.276	0.0254	ENSG00000180370.10	female
OAZ1	CD8+ T cell	0.455	0.0254	ENSG00000104904.12	female
MYL12A	CD8+ T cell	0.496	0.0254	ENSG00000101608.12	female
NKG7	CD8+ T cell	0.56	0.0254	ENSG00000105374.10	female
H3F3B	NKT-like cell	0.612	0.0254	ENSG00000132475.10	female
GNG5	CD8+ T cell	0.867	0.0254	ENSG00000174021.11	female
DMTF1	CD8+ T cell	-1.01	0.0255	ENSG00000135164.18	female
NPAS2	Naive CD4+ T cell	0.98	0.0255	ENSG00000170485.17	female
RPL7AP6	CD8+ T cell	1.37	0.0255	ENSG00000242071.3	female
TSPAN32	Naive CD4+ T cell	0.539	0.0256	ENSG00000064201.15	female
COMMD8	NKT-like cell	0.614	0.0256	ENSG00000169019.11	female
NAGLU	Naive CD4+ T cell	0.685	0.0256	ENSG00000108784.10	female
Z93241.1	CD4+ Tcm/Tscm T cell	1.12	0.0256	ENSG00000270022.3	female
PDE4B	Naive CD4+ T cell	-0.564	0.0257	ENSG00000184588.18	female
IFNGR1	Naive CD4+ T cell	-0.496	0.0257	ENSG00000027697.14	female
RAB8B	Naive CD4+ T cell	-0.494	0.0257	ENSG00000166128.13	female
DYNC1LI1	Naive CD4+ T cell	-0.491	0.0257	ENSG00000144635.9	female
REX1BD	NKT-like cell	-0.439	0.0257	ENSG00000006015.17	female
TBC1D5	Naive CD4+ T cell	-0.384	0.0257	ENSG00000131374.14	female
CCNL1	Naive CD4+ T cell	-0.382	0.0257	ENSG00000163660.11	female
WBP11	Naive CD4+ T cell	-0.325	0.0257	ENSG00000084463.8	female
NMT1	Naive CD4+ T cell	0.467	0.0257	ENSG00000136448.12	female
BTN3A1	NKT-like cell	0.485	0.0257	ENSG00000026950.17	female
UBASH3A	Naive CD4+ T cell	0.532	0.0257	ENSG00000160185.15	female
AL591806.4	Naive CD4+ T cell	0.572	0.0257	ENSG00000270149.5	female
LRRC75A	Naive CD4+ T cell	0.784	0.0257	ENSG00000181350.12	female
RPS19P3	Naive CD4+ T cell	0.876	0.0257	ENSG00000240463.1	female
AC018761.2	Naive CD4+ T cell	0.897	0.0257	ENSG00000267062.1	female
MTSS1	M-Memory B cell	-1.68	0.0258	ENSG00000170873.18	female
TRIM22	M-Memory B cell	-1.53	0.0258	ENSG00000132274.16	female
PHC3	M-Memory B cell	-1.45	0.0258	ENSG00000173889.16	female
MT-ND3	M-Memory B cell	-1.28	0.0258	ENSG00000198840.2	female
FAM133B	M-Memory B cell	-1.13	0.0258	ENSG00000234545.8	female
SP100	M-Memory B cell	-0.887	0.0258	ENSG00000067066.17	female
CASP6	CD4+ Tcm/Tscm T cell	0.603	0.0258	ENSG00000138794.10	female
CCR7	CD4+ Tcm/Tscm T cell	0.861	0.0258	ENSG00000126353.3	female
AP3S1	M-Memory B cell	1.48	0.0258	ENSG00000177879.16	female
MED16	M-Memory B cell	1.53	0.0258	ENSG00000175221.15	female
PASK	M-Memory B cell	1.82	0.0258	ENSG00000115687.13	female
SEPTIN7P2	CD4+ Tem cell	-1.1	0.026	ENSG00000214765.8	female
IRF9	Naive CD8+ T cell	-1.08	0.026	ENSG00000213928.9	female
USP33	Naive CD8+ T cell	-0.918	0.026	ENSG00000077254.14	female
CPEB4	NKT-like cell	-0.884	0.026	ENSG00000113742.14	female
PCF11	NKT-like cell	-0.853	0.026	ENSG00000165494.11	female
FAU	CD8+ T cell	0.428	0.026	ENSG00000149806.11	female
CCL5	NKT-like cell	0.53	0.026	ENSG00000271503.6	female
LRPAP1	NKT-like cell	0.728	0.026	ENSG00000163956.13	female
RGCC	NKT-like cell	1.03	0.026	ENSG00000102760.13	female
MVP	CD4+ Tcm/Tscm T cell	-0.541	0.0261	ENSG00000013364.19	female
RBM3	CD4+ Tcm/Tscm T cell	-0.334	0.0261	ENSG00000102317.18	female
GZMH	CD4+ Tcm/Tscm T cell	-1.5	0.0262	ENSG00000100450.13	female
AC000120.2	Naive CD4+ T cell	-0.664	0.0262	ENSG00000285772.1	female
EZR	NKT-like cell	0.465	0.0263	ENSG00000092820.18	female
PEX16	CD4+ Tcm/Tscm T cell	0.697	0.0263	ENSG00000121680.16	female
AC012066.1	Naive CD4+ T cell	1	0.0263	ENSG00000213197.3	female
KLRF1	CD4+ Tcm/Tscm T cell	1.26	0.0263	ENSG00000150045.12	female
TTC1	NKT-like cell	0.483	0.0264	ENSG00000113312.11	female
MRPL37	CD4+ Tcm/Tscm T cell	0.645	0.0264	ENSG00000116221.15	female
RGS19	CD56-Dim, CD16 NK cell	0.886	0.0264	ENSG00000171700.14	female
CARD9	CD4+ Tcm/Tscm T cell	-1.03	0.0265	ENSG00000187796.14	female
SYTL1	CD4+ Tcm/Tscm T cell	-0.716	0.0265	ENSG00000142765.18	female
C4orf3	CD4+ Tcm/Tscm T cell	0.404	0.0265	ENSG00000164096.13	female
DBI	CD4+ Tcm/Tscm T cell	0.452	0.0265	ENSG00000155368.16	female
EMC4	CD4+ Tcm/Tscm T cell	0.618	0.0265	ENSG00000128463.13	female
AC005258.1	NKT-like cell	0.814	0.0265	ENSG00000273734.1	female
NARS	NKT-like cell	-0.754	0.0266	ENSG00000134440.12	female
GLS	NKT-like cell	-0.745	0.0266	ENSG00000115419.12	female
RNF19A	NKT-like cell	-0.692	0.0266	ENSG00000034677.13	female
FGFR1OP2	NKT-like cell	-0.683	0.0266	ENSG00000111790.14	female
TTC3	Th1/Th2/Th17 cell	-0.606	0.0266	ENSG00000182670.13	female
HLA-E	NKT-like cell	0.382	0.0266	ENSG00000204592.9	female
USP3	Naive CD4+ T cell	-0.264	0.0267	ENSG00000140455.17	female
EEF1G	CD8+ Tte T cell	0.427	0.0267	ENSG00000254772.10	female
CNOT6LP1	Naive CD4+ T cell	-0.963	0.0268	ENSG00000230183.4	female
PHF1	CD4+ Tcm/Tscm T cell	-0.621	0.0268	ENSG00000112511.17	female
RFC1	CD4+ Tcm/Tscm T cell	-0.461	0.0268	ENSG00000035928.16	female
TOMM20	Naive CD4+ T cell	-0.315	0.0268	ENSG00000173726.11	female
SERBP1	CD4+ Tcm/Tscm T cell	-0.302	0.0268	ENSG00000142864.14	female
THRAP3	CD4+ Tcm/Tscm T cell	0.41	0.0268	ENSG00000054118.15	female
SLIRP	CD4+ Tcm/Tscm T cell	0.448	0.0268	ENSG00000119705.9	female
WRNIP1	Naive CD4+ T cell	0.524	0.0268	ENSG00000124535.16	female
SNRPGP15	CD4+ Tcm/Tscm T cell	0.874	0.0268	ENSG00000224543.4	female
RPL10P6	Naive CD4+ T cell	0.902	0.0268	ENSG00000230076.1	female
RPS2P46	Naive CD4+ T cell	0.902	0.0268	ENSG00000189343.7	female
FAM13B	DN B cell	-1.23	0.0269	ENSG00000031003.10	female
AP000648.4	Naive CD4+ T cell	-1.02	0.0269	ENSG00000280385.1	female
PTPRC	DN B cell	-0.533	0.0269	ENSG00000081237.20	female
ANO6	Naive CD4+ T cell	-0.473	0.0269	ENSG00000177119.16	female
HMGXB3	Naive CD4+ T cell	-0.454	0.0269	ENSG00000113716.13	female
MIA2	Naive CD4+ T cell	-0.423	0.0269	ENSG00000150527.17	female
RFC1	Naive CD4+ T cell	-0.388	0.0269	ENSG00000035928.16	female
P4HTM	Naive CD4+ T cell	0.445	0.0269	ENSG00000178467.18	female
POLR2G	CD4+ Tcm/Tscm T cell	0.48	0.0269	ENSG00000168002.12	female
RPS7P11	Naive CD4+ T cell	0.94	0.0269	ENSG00000213326.4	female
C1orf56	Naive CD4+ T cell	1	0.0269	ENSG00000143443.10	female
FTH1P10	CD4+ Tcm/Tscm T cell	1.01	0.0269	ENSG00000223361.5	female
LAT	DN B cell	1.68	0.0269	ENSG00000213658.11	female
BCL10	Naive CD4+ T cell	-0.443	0.027	ENSG00000142867.14	female
UPF3B	CD56-Dim, CD16 NK cell	-0.748	0.0272	ENSG00000125351.11	female
RFC1	CD4+ Tcm/Tscm T cell	-0.514	0.0272	ENSG00000035928.16	female
JPX	CD4+ Tcm/Tscm T cell	-0.474	0.0272	ENSG00000225470.8	female
RPS11	CD4+ Tcm/Tscm T cell	-0.359	0.0272	ENSG00000142534.7	female
HNRNPA3	CD4+ Tcm/Tscm T cell	-0.354	0.0272	ENSG00000170144.20	female
RTCB	CD4+ Tcm/Tscm T cell	0.614	0.0272	ENSG00000100220.12	female
RBFOX1	CD4+ Tem cell	-1.96	0.0273	ENSG00000078328.21	female
UTP6	CD4+ Tem cell	-0.893	0.0273	ENSG00000108651.10	female
UBR1	CD4+ Tem cell	-0.887	0.0273	ENSG00000159459.12	female
AL158050.1	Naive CD4+ T cell	-0.844	0.0273	ENSG00000232702.3	female
SMCHD1	CD4+ Tem cell	-0.592	0.0273	ENSG00000101596.15	female
AIMP1	Naive CD4+ T cell	-0.316	0.0273	ENSG00000164022.17	female
NOL12	CD4+ Tem cell	1.06	0.0273	ENSG00000273899.5	female
PRAF2	CD4+ Tem cell	1.07	0.0273	ENSG00000243279.4	female
ZNF33A	CD4+ Tem cell	-1.16	0.0274	ENSG00000189180.16	female
STRBP	DN B cell	-1.13	0.0274	ENSG00000165209.19	female
CD47	DN B cell	-0.828	0.0274	ENSG00000196776.16	female
PARP14	NKT-like cell	-0.674	0.0274	ENSG00000173193.15	female
C1D	CD4+ Tcm/Tscm T cell	-0.637	0.0274	ENSG00000197223.11	female
RPL35A	DN B cell	-0.572	0.0274	ENSG00000182899.17	female
EEF1G	DN B cell	0.601	0.0274	ENSG00000254772.10	female
NBPF1	CD8+ Tte T cell	-2	0.0275	ENSG00000219481.10	female
NBPF2P	CD8+ Tte T cell	-1.9	0.0275	ENSG00000227001.3	female
ANXA4	DN B cell	-1.34	0.0275	ENSG00000196975.16	female
FCHSD2	DN B cell	-1.12	0.0275	ENSG00000137478.15	female
PDE4B	DN B cell	-0.996	0.0275	ENSG00000184588.18	female
HLA-DRA	Naive CD4+ T cell	-0.977	0.0275	ENSG00000204287.14	female
CDC40	DN B cell	-0.963	0.0275	ENSG00000168438.15	female
ARL6IP1	CD4+ Tem cell	-0.784	0.0275	ENSG00000170540.15	female
MFSD11	CD4+ Tcm/Tscm T cell	-0.693	0.0275	ENSG00000092931.11	female
CRIPT	CD4+ Tcm/Tscm T cell	-0.649	0.0275	ENSG00000119878.6	female
FIS1	CD4+ Tcm/Tscm T cell	-0.576	0.0275	ENSG00000214253.9	female
LRP10	CD4+ Tcm/Tscm T cell	-0.516	0.0275	ENSG00000197324.9	female
MSI2	CD4+ Tcm/Tscm T cell	-0.491	0.0275	ENSG00000153944.11	female
SSR3	Naive CD4+ T cell	-0.348	0.0275	ENSG00000114850.6	female
RPS14	DN B cell	0.493	0.0275	ENSG00000164587.13	female
CYTOR	CD4+ Tcm/Tscm T cell	0.61	0.0275	ENSG00000222041.11	female
HLA-E	DN B cell	0.618	0.0275	ENSG00000204592.9	female
AL031727.1	Naive CD4+ T cell	0.951	0.0275	ENSG00000226396.1	female
TRAPPC1	DN B cell	1.04	0.0275	ENSG00000170043.12	female
ARHGAP9	DN B cell	1.07	0.0275	ENSG00000123329.19	female
AL121845.3	DN B cell	1.1	0.0275	ENSG00000273154.3	female
SURF1	DN B cell	1.1	0.0275	ENSG00000148290.10	female
CPNE5	DN B cell	1.16	0.0275	ENSG00000124772.12	female
LHPP	DN B cell	1.21	0.0275	ENSG00000107902.14	female
RPS28P7	DN B cell	1.24	0.0275	ENSG00000227097.5	female
PFN1P1	DN B cell	1.4	0.0275	ENSG00000233328.3	female
SPECC1L	CD8+ Tte T cell	-0.759	0.0276	ENSG00000100014.20	female
RPL10P6	CD8+ Tte T cell	1.02	0.0276	ENSG00000230076.1	female
RETREG1	CD8+ Tte T cell	1.05	0.0276	ENSG00000154153.13	female
AC243960.2	CD4+ Tcm/Tscm T cell	-0.875	0.0277	ENSG00000268034.1	female
FASTK	CD4+ Tcm/Tscm T cell	-0.818	0.0277	ENSG00000164896.20	female
RPS25	CD4+ Tcm/Tscm T cell	-0.495	0.0277	ENSG00000118181.11	female
AC093512.2	CD4+ Tcm/Tscm T cell	0.446	0.0277	ENSG00000285043.1	female
AC124312.1	CD4+ Tcm/Tscm T cell	0.447	0.0277	ENSG00000214265.11	female
RABIF	CD4+ Tcm/Tscm T cell	0.602	0.0277	ENSG00000183155.5	female
SNORD3A	NKT-like cell	-1.33	0.0278	ENSG00000263934.4	female
NDUFA1	DN B cell	-0.647	0.0278	ENSG00000125356.7	female
RBM38	NKT-like cell	-0.645	0.0278	ENSG00000132819.17	female
MAPRE2	NKT-like cell	0.494	0.0278	ENSG00000166974.13	female
WASH2P	Naive CD4+ T cell	0.588	0.0278	ENSG00000146556.14	female
TXN	NKT-like cell	0.634	0.0278	ENSG00000136810.13	female
AC007318.1	Naive CD4+ T cell	0.823	0.0278	ENSG00000172974.11	female
TSHZ2	CD4+ Tcm/Tscm T cell	-0.672	0.0279	ENSG00000182463.16	female
EZH1	CD4+ Tcm T cell	-1.19	0.028	ENSG00000108799.13	female
ZNF460	Naive CD4+ T cell	-0.867	0.028	ENSG00000197714.9	female
TPR	CD4+ Tcm T cell	-0.758	0.028	ENSG00000047410.14	female
TIPARP	Naive CD4+ T cell	-0.688	0.028	ENSG00000163659.13	female
CAPNS1	NKT-like cell	-0.671	0.028	ENSG00000126247.11	female
TRMT44	Naive CD4+ T cell	-0.542	0.028	ENSG00000155275.19	female
MYNN	Naive CD4+ T cell	-0.504	0.028	ENSG00000085274.15	female
RNF19A	Naive CD4+ T cell	-0.404	0.028	ENSG00000034677.13	female
CASP8	Naive CD4+ T cell	-0.401	0.028	ENSG00000064012.21	female
INO80D	Naive CD4+ T cell	-0.329	0.028	ENSG00000114933.16	female
DSTN	Naive CD4+ T cell	-0.298	0.028	ENSG00000125868.16	female
CCT7	Naive CD4+ T cell	0.393	0.028	ENSG00000135624.16	female
C2CD2L	Naive CD4+ T cell	0.492	0.028	ENSG00000172375.13	female
CAB39	NKT-like cell	0.614	0.028	ENSG00000135932.11	female
EPHX2	CD4+ Tcm/Tscm T cell	1.04	0.028	ENSG00000120915.14	female
AC018371.2	Naive CD4+ T cell	1.12	0.028	ENSG00000266184.1	female
AC079250.1	Naive CD4+ T cell	1.21	0.028	ENSG00000230979.3	female
AC136475.9	Naive CD4+ T cell	1.21	0.028	ENSG00000270972.1	female
PCM1	CD8+ T cell	-0.597	0.0281	ENSG00000078674.17	female
HLA-F	CD8+ T cell	0.536	0.0281	ENSG00000204642.14	female
AC093512.2	CD8+ T cell	0.564	0.0281	ENSG00000285043.1	female
KLRK1	CD8+ T cell	0.767	0.0281	ENSG00000213809.9	female
WDR48	Plasmablasts	-1.92	0.0282	ENSG00000114742.14	female
ID1	Naive CD4+ T cell	-1.53	0.0282	ENSG00000125968.9	female
TMF1	Naive B cell	-1.04	0.0282	ENSG00000144747.17	female
ANKRD12	Naive B cell	-0.953	0.0282	ENSG00000101745.17	female
NCOR1	Naive B cell	-0.949	0.0282	ENSG00000141027.21	female
SNHG6	Naive CD4+ T cell	-0.435	0.0282	ENSG00000245910.8	female
DDX3X	Naive CD4+ T cell	-0.424	0.0282	ENSG00000215301.10	female
ILF3	CD4+ Tcm/Tscm T cell	-0.367	0.0282	ENSG00000129351.17	female
FAU	Naive B cell	0.757	0.0282	ENSG00000149806.11	female
ARHGEF37	Naive CD4+ T cell	-1.14	0.0283	ENSG00000183111.12	female
CYCS	CD8+ Tcm T cell	-1.02	0.0283	ENSG00000172115.8	female
LMF2	CD4+ Tcm/Tscm T cell	-0.902	0.0283	ENSG00000100258.18	female
MAP3K7	CD4+ Tcm/Tscm T cell	0.555	0.0283	ENSG00000135341.18	female
AC005912.1	CD8+ Tcm T cell	1.54	0.0283	ENSG00000227081.5	female
PLEKHF1	NKT-like cell	-0.839	0.0284	ENSG00000166289.6	female
SPN	NKT-like cell	-0.749	0.0284	ENSG00000197471.12	female
AC069281.2	NKT-like cell	-0.746	0.0284	ENSG00000274272.1	female
DENND4B	NKT-like cell	-0.702	0.0284	ENSG00000198837.10	female
VHL	NKT-like cell	-0.652	0.0284	ENSG00000134086.7	female
SRRM2	NKT-like cell	-0.435	0.0284	ENSG00000167978.17	female
RPL7P1	NKT-like cell	1.23	0.0284	ENSG00000214485.6	female
TNFSF13B	Naive CD8+ T cell	-1.45	0.0285	ENSG00000102524.11	female
ATXN3	Th1/Th2/Th17 cell	-0.962	0.0285	ENSG00000066427.24	female
ZNF644	NKT-like cell	-0.856	0.0285	ENSG00000122482.21	female
NEAT1	Naive CD8+ T cell	-0.729	0.0285	ENSG00000245532.9	female
ZNRD2	NKT-like cell	0.758	0.0285	ENSG00000173465.8	female
NEMF	M-Memory B cell	-1.08	0.0286	ENSG00000165525.18	female
SDE2	Naive CD8+ T cell	-0.98	0.0286	ENSG00000143751.10	female
AHI1	CD4+ Tcm/Tscm T cell	-0.949	0.0286	ENSG00000135541.21	female
LINC00299	NKT-like cell	-0.938	0.0286	ENSG00000236790.6	female
ERC1	Naive CD8+ T cell	-0.921	0.0286	ENSG00000082805.20	female
TSNAX-DISC1	CD4+ Tcm/Tscm T cell	-0.873	0.0286	ENSG00000270106.6	female
CCNQ	CD4+ Tcm/Tscm T cell	-0.754	0.0286	ENSG00000262919.8	female
BAZ1B	Naive CD8+ T cell	-0.706	0.0286	ENSG00000009954.11	female
ROCK1	Naive CD8+ T cell	-0.657	0.0286	ENSG00000067900.8	female
CXCR4	CD4+ Tcm/Tscm T cell	-0.475	0.0286	ENSG00000121966.6	female
TRBC2	Naive CD8+ T cell	0.496	0.0286	ENSG00000211772.11	female
AC132872.4	Naive CD4+ T cell	-1.05	0.0287	ENSG00000280407.2	female
RFC1	CD4+ Tcm T cell	-0.965	0.0287	ENSG00000035928.16	female
TPR	CD56-Dim, CD16 NK cell	-0.48	0.0287	ENSG00000047410.14	female
ICE1	Naive CD4+ T cell	-0.335	0.0287	ENSG00000164151.12	female
ACTR2	Naive CD4+ T cell	-0.245	0.0287	ENSG00000138071.13	female
IER5	CD4+ Tcm T cell	1.84	0.0287	ENSG00000162783.11	female
NFAT5	NKT-like cell	-1.03	0.0288	ENSG00000102908.22	female
RGS9	Naive CD4+ T cell	-0.93	0.0288	ENSG00000108370.17	female
PLEK	NKT-like cell	0.54	0.0288	ENSG00000115956.10	female
MRPL3	CD4+ Tcm/Tscm T cell	-0.983	0.0289	ENSG00000114686.9	female
RNF213	Naive CD8+ T cell	-0.671	0.0289	ENSG00000173821.19	female
KDM2A	CD4+ Tcm/Tscm T cell	-0.426	0.0289	ENSG00000173120.15	female
PNRC2	Naive CD4+ T cell	-0.35	0.0291	ENSG00000189266.13	female
RPL12	CD4+ Tcm/Tscm T cell	-0.339	0.0291	ENSG00000197958.13	female
HLA-DRB5	CD8+ T cell	-2.33	0.0292	ENSG00000198502.6	female
MTCO1P40	CD56-Bright NK cell	-1.4	0.0292	ENSG00000262902.1	female
RPL32	CD56-Bright NK cell	0.457	0.0292	ENSG00000144713.13	female
PSMD14	CD4+ Tcm/Tscm T cell	0.528	0.0292	ENSG00000115233.12	female
HSP90AB4P	Naive CD4+ T cell	-0.939	0.0293	ENSG00000282100.1	female
HEXIM1	Naive CD4+ T cell	-0.788	0.0293	ENSG00000186834.3	female
RPL36A	CD4+ Tcm/Tscm T cell	-0.574	0.0293	ENSG00000241343.9	female
LRRC58	Naive CD4+ T cell	0.337	0.0293	ENSG00000163428.4	female
RPL7P6	CD4+ Tcm/Tscm T cell	1.07	0.0293	ENSG00000227525.4	female
EIF4A1P7	Naive CD4+ T cell	1.19	0.0293	ENSG00000235472.1	female
AL031729.1	CD4+ Tcm/Tscm T cell	1.37	0.0293	ENSG00000235912.1	female
NBPF3	CD56-Dim, CD16 NK cell	-1.44	0.0294	ENSG00000142794.18	female
INPP4A	NKT-like cell	-0.757	0.0294	ENSG00000040933.15	female
LINC00861	NKT-like cell	-0.624	0.0294	ENSG00000245164.8	female
[truncated: 519,920 more rows]
