# Supplementary material for: A single-cell atlas to map sex-specific gene-expression changes in blood upon neurodegeneration
Source: Nat Commun. 2025 Feb 25;16:1965. doi: 10.1038/s41467-025-56833-7 (PMC11862118; doi:10.1038/s41467-025-56833-7)
Supplement: Supplementary file 5 — Supplementary Dataset 3 [file 41467_2025_56833_MOESM5_ESM.csv]

X.Name	Hits	Score	Expected.Score	P.value	Regulation_direction	Category	cluster_id	contrast	Sex
RNA catabolic process	189	208896	0	0.00019851	1	GO_-_Biological_Process.txt	CD4+ Tcm/Tscm T cell	MCIvsHC	female
SRP-dependent cotranslational protein targeting to membrane	88	217132	0	3.73147E-12	1	GO_-_Biological_Process.txt	CD4+ Tcm/Tscm T cell	MCIvsHC	female
amide biosynthetic process	199	209231	0	0.000345946	1	GO_-_Biological_Process.txt	CD4+ Tcm/Tscm T cell	MCIvsHC	female
aromatic compound catabolic process	245	183709	0	0.0416467	1	GO_-_Biological_Process.txt	CD4+ Tcm/Tscm T cell	MCIvsHC	female
cell cycle	195	-187941	0	0.00327919	0	GO_-_Biological_Process.txt	CD4+ Tcm/Tscm T cell	MCIvsHC	female
cell division	166	-150400	0	0.0462377	0	GO_-_Biological_Process.txt	CD4+ Tcm/Tscm T cell	MCIvsHC	female
cellular amide metabolic process	272	198940	0	0.0255776	1	GO_-_Biological_Process.txt	CD4+ Tcm/Tscm T cell	MCIvsHC	female
cotranslational protein targeting to membrane	93	209088	0	1.54785E-10	1	GO_-_Biological_Process.txt	CD4+ Tcm/Tscm T cell	MCIvsHC	female
cytoplasmic translation	40	94700	0	0.000238982	1	GO_-_Biological_Process.txt	CD4+ Tcm/Tscm T cell	MCIvsHC	female
establishment of protein localization to endoplasmic reticulum	102	209304	0	0.000000001867	1	GO_-_Biological_Process.txt	CD4+ Tcm/Tscm T cell	MCIvsHC	female
establishment of protein localization to membrane	162	207402	0	0.0000262704	1	GO_-_Biological_Process.txt	CD4+ Tcm/Tscm T cell	MCIvsHC	female
establishment of protein localization to organelle	255	225549	0	0.00101968	1	GO_-_Biological_Process.txt	CD4+ Tcm/Tscm T cell	MCIvsHC	female
intracellular protein transport	450	240486	0	0.0467138	1	GO_-_Biological_Process.txt	CD4+ Tcm/Tscm T cell	MCIvsHC	female
mRNA catabolic process	170	219932	0	0.00000930145	1	GO_-_Biological_Process.txt	CD4+ Tcm/Tscm T cell	MCIvsHC	female
nuclear-transcribed mRNA catabolic process	158	218396	0	0.00000345938	1	GO_-_Biological_Process.txt	CD4+ Tcm/Tscm T cell	MCIvsHC	female
nuclear-transcribed mRNA catabolic process, nonsense-mediated decay	107	230438	0	4.03259E-11	1	GO_-_Biological_Process.txt	CD4+ Tcm/Tscm T cell	MCIvsHC	female
peptide biosynthetic process	162	207030	0	0.0000262704	1	GO_-_Biological_Process.txt	CD4+ Tcm/Tscm T cell	MCIvsHC	female
peptide metabolic process	202	194514	0	0.00230125	1	GO_-_Biological_Process.txt	CD4+ Tcm/Tscm T cell	MCIvsHC	female
protein localization to endoplasmic reticulum	110	212258	0	0.00000000499075	1	GO_-_Biological_Process.txt	CD4+ Tcm/Tscm T cell	MCIvsHC	female
protein localization to membrane	230	199468	0	0.00496136	1	GO_-_Biological_Process.txt	CD4+ Tcm/Tscm T cell	MCIvsHC	female
protein localization to organelle	373	221477	0	0.0462377	1	GO_-_Biological_Process.txt	CD4+ Tcm/Tscm T cell	MCIvsHC	female
protein targeting	198	201150	0	0.000875174	1	GO_-_Biological_Process.txt	CD4+ Tcm/Tscm T cell	MCIvsHC	female
protein targeting to ER	99	203148	0	0.00000000349833	1	GO_-_Biological_Process.txt	CD4+ Tcm/Tscm T cell	MCIvsHC	female
protein targeting to membrane	110	191908	0	0.000000480957	1	GO_-_Biological_Process.txt	CD4+ Tcm/Tscm T cell	MCIvsHC	female
response to ethanol	33	67233	0	0.042164	1	GO_-_Biological_Process.txt	CD4+ Tcm/Tscm T cell	MCIvsHC	female
translation	159	210999	0	0.000011559	1	GO_-_Biological_Process.txt	CD4+ Tcm/Tscm T cell	MCIvsHC	female
translational initiation	124	221932	0	0.00000000992298	1	GO_-_Biological_Process.txt	CD4+ Tcm/Tscm T cell	MCIvsHC	female
viral process	417	232665	0	0.0466742	1	GO_-_Biological_Process.txt	CD4+ Tcm/Tscm T cell	MCIvsHC	female
viral transcription	99	232245	0	3.73147E-12	1	GO_-_Biological_Process.txt	CD4+ Tcm/Tscm T cell	MCIvsHC	female
ESCRT-0 complex	2	11390	0	0.0225532	1	GO_-_Cellular_Component.txt	CD4+ Tcm/Tscm T cell	MCIvsHC	female
cytosolic large ribosomal subunit	53	141464	0	0.0000000273878	1	GO_-_Cellular_Component.txt	CD4+ Tcm/Tscm T cell	MCIvsHC	female
cytosolic small ribosomal subunit	37	96570	0	0.000023007	1	GO_-_Cellular_Component.txt	CD4+ Tcm/Tscm T cell	MCIvsHC	female
extracellular exosome	835	442520	0	0.0000217276	1	GO_-_Cellular_Component.txt	CD4+ Tcm/Tscm T cell	MCIvsHC	female
extracellular vesicle	839	446368	0	0.0000217276	1	GO_-_Cellular_Component.txt	CD4+ Tcm/Tscm T cell	MCIvsHC	female
large ribosomal subunit	99	117219	0	0.0225532	1	GO_-_Cellular_Component.txt	CD4+ Tcm/Tscm T cell	MCIvsHC	female
polysomal ribosome	28	74808	0	0.000496338	1	GO_-_Cellular_Component.txt	CD4+ Tcm/Tscm T cell	MCIvsHC	female
ribosome	85	112653	0	0.0149874	1	GO_-_Cellular_Component.txt	CD4+ Tcm/Tscm T cell	MCIvsHC	female
structural constituent of ribosome	146	182090	0	0.000932415	1	GO_-_Molecular_Function.txt	CD4+ Tcm/Tscm T cell	MCIvsHC	female
structural molecule activity	231	208797	0	0.00465242	1	GO_-_Molecular_Function.txt	CD4+ Tcm/Tscm T cell	MCIvsHC	female
Ribosome	122	202230	0	0.000000211856	1	KEGG_-_Pathways.txt	CD4+ Tcm/Tscm T cell	MCIvsHC	female
Calmodulin induced events	5	22505	0	0.0396669	1	Reactome_-_Pathways.txt	CD4+ Tcm/Tscm T cell	MCIvsHC	female
Eukaryotic Translation Termination	85	229559	0	1.87477E-15	1	Reactome_-_Pathways.txt	CD4+ Tcm/Tscm T cell	MCIvsHC	female
Formation of a pool of free 40S subunits	94	219442	0	9.95414E-13	1	Reactome_-_Pathways.txt	CD4+ Tcm/Tscm T cell	MCIvsHC	female
GTP hydrolysis and joining of the 60S ribosomal subunit	104	224120	0	5.80138E-12	1	Reactome_-_Pathways.txt	CD4+ Tcm/Tscm T cell	MCIvsHC	female
L13a-mediated translational silencing of Ceruloplasmin expression	103	225961	0	2.80012E-12	1	Reactome_-_Pathways.txt	CD4+ Tcm/Tscm T cell	MCIvsHC	female
Major pathway of rRNA processing in the nucleolus and cytosol	147	194160	0	0.00000951997	1	Reactome_-_Pathways.txt	CD4+ Tcm/Tscm T cell	MCIvsHC	female
Nonsense Mediated Decay (NMD) enhanced by the Exon Junction Complex (EJC)	104	236600	0	2.27538E-13	1	Reactome_-_Pathways.txt	CD4+ Tcm/Tscm T cell	MCIvsHC	female
Nonsense Mediated Decay (NMD) independent of the Exon Junction Complex (EJC)	87	231633	0	1.87477E-15	1	Reactome_-_Pathways.txt	CD4+ Tcm/Tscm T cell	MCIvsHC	female
Peptide chain elongation	83	226112	0	1.87477E-15	1	Reactome_-_Pathways.txt	CD4+ Tcm/Tscm T cell	MCIvsHC	female
Regulation of expression of SLITs and ROBOs	143	255372	0	3.26739E-11	1	Reactome_-_Pathways.txt	CD4+ Tcm/Tscm T cell	MCIvsHC	female
Ribosomal scanning and start codon recognition	54	81492	0	0.0366436	1	Reactome_-_Pathways.txt	CD4+ Tcm/Tscm T cell	MCIvsHC	female
SRP-dependent cotranslational protein targeting to membrane	104	211484	0	1.51004E-10	1	Reactome_-_Pathways.txt	CD4+ Tcm/Tscm T cell	MCIvsHC	female
Selenocysteine synthesis	84	218544	0	2.79587E-14	1	Reactome_-_Pathways.txt	CD4+ Tcm/Tscm T cell	MCIvsHC	female
Translation initiation complex formation	54	81492	0	0.0366436	1	Reactome_-_Pathways.txt	CD4+ Tcm/Tscm T cell	MCIvsHC	female
Viral mRNA Translation	83	220340	0	1.12882E-14	1	Reactome_-_Pathways.txt	CD4+ Tcm/Tscm T cell	MCIvsHC	female
ruffle	43	87987	0	0.0114358	1	GO_-_Cellular_Component.txt	CD4+ Tcm/Tscm T cell	PDvsHC	female
SRP-dependent cotranslational protein targeting to membrane	89	195109	0	0.0000167267	1	GO_-_Biological_Process.txt	CD56-Dim, CD16 NK cell	ADvsHC	female
cotranslational protein targeting to membrane	94	197842	0	0.0000189473	1	GO_-_Biological_Process.txt	CD56-Dim, CD16 NK cell	ADvsHC	female
establishment of protein localization to endoplasmic reticulum	104	189620	0	0.000281884	1	GO_-_Biological_Process.txt	CD56-Dim, CD16 NK cell	ADvsHC	female
establishment of protein localization to membrane	174	202246	0	0.0175682	1	GO_-_Biological_Process.txt	CD56-Dim, CD16 NK cell	ADvsHC	female
mRNA metabolic process	505	324373	0	0.0350657	1	GO_-_Biological_Process.txt	CD56-Dim, CD16 NK cell	ADvsHC	female
nuclear-transcribed mRNA catabolic process	172	190912	0	0.0417211	1	GO_-_Biological_Process.txt	CD56-Dim, CD16 NK cell	ADvsHC	female
nuclear-transcribed mRNA catabolic process, nonsense-mediated decay	110	172586	0	0.00508605	1	GO_-_Biological_Process.txt	CD56-Dim, CD16 NK cell	ADvsHC	female
protein localization to endoplasmic reticulum	112	178936	0	0.00345371	1	GO_-_Biological_Process.txt	CD56-Dim, CD16 NK cell	ADvsHC	female
protein targeting to ER	102	194002	0	0.000123238	1	GO_-_Biological_Process.txt	CD56-Dim, CD16 NK cell	ADvsHC	female
protein targeting to membrane	118	182310	0	0.00359973	1	GO_-_Biological_Process.txt	CD56-Dim, CD16 NK cell	ADvsHC	female
translation	165	197283	0	0.0175682	1	GO_-_Biological_Process.txt	CD56-Dim, CD16 NK cell	ADvsHC	female
translational initiation	130	268050	0	0.000000122014	1	GO_-_Biological_Process.txt	CD56-Dim, CD16 NK cell	ADvsHC	female
viral transcription	105	166897	0	0.00577504	1	GO_-_Biological_Process.txt	CD56-Dim, CD16 NK cell	ADvsHC	female
adherens junction	244	244948	0	0.00351089	1	GO_-_Cellular_Component.txt	CD56-Dim, CD16 NK cell	ADvsHC	female
cell junction	431	270346	0	0.0295715	1	GO_-_Cellular_Component.txt	CD56-Dim, CD16 NK cell	ADvsHC	female
cell-substrate adherens junction	215	206384	0	0.014014	1	GO_-_Cellular_Component.txt	CD56-Dim, CD16 NK cell	ADvsHC	female
cell-substrate junction	216	204288	0	0.0159919	1	GO_-_Cellular_Component.txt	CD56-Dim, CD16 NK cell	ADvsHC	female
cytosolic large ribosomal subunit	53	112068	0	0.00454825	1	GO_-_Cellular_Component.txt	CD56-Dim, CD16 NK cell	ADvsHC	female
cytosolic small ribosomal subunit	39	91539	0	0.00862666	1	GO_-_Cellular_Component.txt	CD56-Dim, CD16 NK cell	ADvsHC	female
extracellular exosome	933	509259	0	0.000537268	1	GO_-_Cellular_Component.txt	CD56-Dim, CD16 NK cell	ADvsHC	female
extracellular vesicle	937	500087	0	0.000615508	1	GO_-_Cellular_Component.txt	CD56-Dim, CD16 NK cell	ADvsHC	female
extrinsic component of postsynaptic density membrane	2	13554	0	0.0114458	1	GO_-_Cellular_Component.txt	CD56-Dim, CD16 NK cell	ADvsHC	female
focal adhesion	215	206384	0	0.014014	1	GO_-_Cellular_Component.txt	CD56-Dim, CD16 NK cell	ADvsHC	female
large ribosomal subunit	99	164547	0	0.00143773	1	GO_-_Cellular_Component.txt	CD56-Dim, CD16 NK cell	ADvsHC	female
polysomal ribosome	29	79112	0	0.00853703	1	GO_-_Cellular_Component.txt	CD56-Dim, CD16 NK cell	ADvsHC	female
ribonucleoprotein complex	524	419480	0	0.000172027	1	GO_-_Cellular_Component.txt	CD56-Dim, CD16 NK cell	ADvsHC	female
ribosome	87	122786	0	0.0312202	1	GO_-_Cellular_Component.txt	CD56-Dim, CD16 NK cell	ADvsHC	female
small ribosomal subunit	66	109964	0	0.0242811	1	GO_-_Cellular_Component.txt	CD56-Dim, CD16 NK cell	ADvsHC	female
tubular endosome	5	-27090	0	0.0295715	0	GO_-_Cellular_Component.txt	CD56-Dim, CD16 NK cell	ADvsHC	female
structural constituent of ribosome	146	209182	0	0.0026056	1	GO_-_Molecular_Function.txt	CD56-Dim, CD16 NK cell	ADvsHC	female
structural molecule activity	247	222336	0	0.043628	1	GO_-_Molecular_Function.txt	CD56-Dim, CD16 NK cell	ADvsHC	female
transferase activity	912	-425628	0	0.0290285	0	GO_-_Molecular_Function.txt	CD56-Dim, CD16 NK cell	ADvsHC	female
ubiquitin-like protein transferase activity	208	-213820	0	0.0290285	0	GO_-_Molecular_Function.txt	CD56-Dim, CD16 NK cell	ADvsHC	female
ubiquitin-protein transferase activity	192	-195756	0	0.043628	0	GO_-_Molecular_Function.txt	CD56-Dim, CD16 NK cell	ADvsHC	female
Oxidative phosphorylation	111	162604	0	0.00416212	1	KEGG_-_Pathways.txt	CD56-Dim, CD16 NK cell	ADvsHC	female
Parkinson disease	113	150144	0	0.0155217	1	KEGG_-_Pathways.txt	CD56-Dim, CD16 NK cell	ADvsHC	female
Regulation of actin cytoskeleton	92	129128	0	0.0262093	1	KEGG_-_Pathways.txt	CD56-Dim, CD16 NK cell	ADvsHC	female
Ribosome	122	204934	0	0.0000723927	1	KEGG_-_Pathways.txt	CD56-Dim, CD16 NK cell	ADvsHC	female
Thermogenesis	159	158982	0	0.0459413	1	KEGG_-_Pathways.txt	CD56-Dim, CD16 NK cell	ADvsHC	female
Toxoplasmosis	57	-95378	0	0.0459413	0	KEGG_-_Pathways.txt	CD56-Dim, CD16 NK cell	ADvsHC	female
RecF/RecN/SMC N terminal domain	5	30575	0	0.0191921	1	Pfam_-_Protein_families.txt	CD56-Dim, CD16 NK cell	ADvsHC	female
SMC proteins Flexible Hinge Domain	5	29405	0	0.0385969	1	Pfam_-_Protein_families.txt	CD56-Dim, CD16 NK cell	ADvsHC	female
Vacuolar sorting protein 9 (VPS9) domain	6	-32508	0	0.0385969	0	Pfam_-_Protein_families.txt	CD56-Dim, CD16 NK cell	ADvsHC	female
Eukaryotic Translation Termination	87	192647	0	0.00000156369	1	Reactome_-_Pathways.txt	CD56-Dim, CD16 NK cell	ADvsHC	female
Formation of a pool of free 40S subunits	95	214097	0	0.00000024943	1	Reactome_-_Pathways.txt	CD56-Dim, CD16 NK cell	ADvsHC	female
Formation of the ternary complex, and subsequently, the 43S complex	49	115537	0	0.000455463	1	Reactome_-_Pathways.txt	CD56-Dim, CD16 NK cell	ADvsHC	female
GTP hydrolysis and joining of the 60S ribosomal subunit	106	223302	0	0.000000296967	1	Reactome_-_Pathways.txt	CD56-Dim, CD16 NK cell	ADvsHC	female
L13a-mediated translational silencing of Ceruloplasmin expression	105	225715	0	0.00000024943	1	Reactome_-_Pathways.txt	CD56-Dim, CD16 NK cell	ADvsHC	female
Major pathway of rRNA processing in the nucleolus and cytosol	155	202457	0	0.00067279	1	Reactome_-_Pathways.txt	CD56-Dim, CD16 NK cell	ADvsHC	female
Nonsense Mediated Decay (NMD) enhanced by the Exon Junction Complex (EJC)	107	172981	0	0.000406165	1	Reactome_-_Pathways.txt	CD56-Dim, CD16 NK cell	ADvsHC	female
Nonsense Mediated Decay (NMD) independent of the Exon Junction Complex (EJC)	90	193470	0	0.00000165992	1	Reactome_-_Pathways.txt	CD56-Dim, CD16 NK cell	ADvsHC	female
Peptide chain elongation	84	185532	0	0.00000165992	1	Reactome_-_Pathways.txt	CD56-Dim, CD16 NK cell	ADvsHC	female
Regulation of expression of SLITs and ROBOs	148	230120	0	0.0000145284	1	Reactome_-_Pathways.txt	CD56-Dim, CD16 NK cell	ADvsHC	female
Ribosomal scanning and start codon recognition	56	120744	0	0.000711129	1	Reactome_-_Pathways.txt	CD56-Dim, CD16 NK cell	ADvsHC	female
SRP-dependent cotranslational protein targeting to membrane	106	198926	0	0.00000806045	1	Reactome_-_Pathways.txt	CD56-Dim, CD16 NK cell	ADvsHC	female
Selenocysteine synthesis	86	187994	0	0.00000165992	1	Reactome_-_Pathways.txt	CD56-Dim, CD16 NK cell	ADvsHC	female
Translation initiation complex formation	56	124944	0	0.000406165	1	Reactome_-_Pathways.txt	CD56-Dim, CD16 NK cell	ADvsHC	female
Viral mRNA Translation	84	185532	0	0.00000165992	1	Reactome_-_Pathways.txt	CD56-Dim, CD16 NK cell	ADvsHC	female
p38MAPK events	7	-37023	0	0.00249302	0	Reactome_-_Pathways.txt	CD56-Dim, CD16 NK cell	ADvsHC	female
response to oxidative stress	165	-211050	0	0.0409855	0	GO_-_Biological_Process.txt	CD56-Dim, CD16 NK cell	MCIvsHC	female
Allograft rejection	20	66672	0	0.00535043	1	KEGG_-_Pathways.txt	CD56-Dim, CD16 NK cell	PDvsHC	female
Amoebiasis	29	70557	0	0.0230005	1	KEGG_-_Pathways.txt	CD56-Dim, CD16 NK cell	PDvsHC	female
Asthma	9	37873	0	0.0230005	1	KEGG_-_Pathways.txt	CD56-Dim, CD16 NK cell	PDvsHC	female
Autoimmune thyroid disease	18	55214	0	0.0230005	1	KEGG_-_Pathways.txt	CD56-Dim, CD16 NK cell	PDvsHC	female
Cell adhesion molecules (CAMs)	42	83206	0	0.029008	1	KEGG_-_Pathways.txt	CD56-Dim, CD16 NK cell	PDvsHC	female
Graft-versus-host disease	26	80514	0	0.00345153	1	KEGG_-_Pathways.txt	CD56-Dim, CD16 NK cell	PDvsHC	female
Type I diabetes mellitus	21	65557	0	0.00859822	1	KEGG_-_Pathways.txt	CD56-Dim, CD16 NK cell	PDvsHC	female
Immunoregulatory interactions between a Lymphoid and a non-Lymphoid cell	59	117764	0	0.0340252	1	Reactome_-_Pathways.txt	CD56-Dim, CD16 NK cell	PDvsHC	female
RNA catabolic process	189	171423	0	0.00959635	1	GO_-_Biological_Process.txt	Treg CD4+ cell	ADvsHC	female
SRP-dependent cotranslational protein targeting to membrane	89	177261	0	0.000000315713	1	GO_-_Biological_Process.txt	Treg CD4+ cell	ADvsHC	female
amide biosynthetic process	191	206542	0	0.000180431	1	GO_-_Biological_Process.txt	Treg CD4+ cell	ADvsHC	female
aromatic compound catabolic process	238	179109	0	0.0312378	1	GO_-_Biological_Process.txt	Treg CD4+ cell	ADvsHC	female
cellular amide metabolic process	257	229038	0	0.00045974	1	GO_-_Biological_Process.txt	Treg CD4+ cell	ADvsHC	female
cellular macromolecule biosynthetic process	526	312460	0	0.000775031	1	GO_-_Biological_Process.txt	Treg CD4+ cell	ADvsHC	female
cellular response to nerve growth factor stimulus	22	58025	0	0.00874248	1	GO_-_Biological_Process.txt	Treg CD4+ cell	ADvsHC	female
cotranslational protein targeting to membrane	94	180092	0	0.000000315713	1	GO_-_Biological_Process.txt	Treg CD4+ cell	ADvsHC	female
establishment of protein localization to endoplasmic reticulum	102	166716	0	0.00000880158	1	GO_-_Biological_Process.txt	Treg CD4+ cell	ADvsHC	female
establishment of protein localization to membrane	158	151778	0	0.0181032	1	GO_-_Biological_Process.txt	Treg CD4+ cell	ADvsHC	female
generation of precursor metabolites and energy	190	161934	0	0.0279777	1	GO_-_Biological_Process.txt	Treg CD4+ cell	ADvsHC	female
mRNA catabolic process	169	178176	0	0.001333	1	GO_-_Biological_Process.txt	Treg CD4+ cell	ADvsHC	female
nuclear-transcribed mRNA catabolic process	157	177731	0	0.00062673	1	GO_-_Biological_Process.txt	Treg CD4+ cell	ADvsHC	female
nuclear-transcribed mRNA catabolic process, nonsense-mediated decay	107	153697	0	0.000218006	1	GO_-_Biological_Process.txt	Treg CD4+ cell	ADvsHC	female
peptide biosynthetic process	160	216104	0	0.00000289378	1	GO_-_Biological_Process.txt	Treg CD4+ cell	ADvsHC	female
peptide metabolic process	199	255371	0	0.000000479453	1	GO_-_Biological_Process.txt	Treg CD4+ cell	ADvsHC	female
posttranscriptional regulation of gene expression	309	196790	0	0.0493348	1	GO_-_Biological_Process.txt	Treg CD4+ cell	ADvsHC	female
protein localization to endoplasmic reticulum	109	160633	0	0.000088575	1	GO_-_Biological_Process.txt	Treg CD4+ cell	ADvsHC	female
protein targeting	194	200106	0	0.00045974	1	GO_-_Biological_Process.txt	Treg CD4+ cell	ADvsHC	female
protein targeting to ER	99	171732	0	0.00000228008	1	GO_-_Biological_Process.txt	Treg CD4+ cell	ADvsHC	female
protein targeting to membrane	110	177100	0	0.00000420175	1	GO_-_Biological_Process.txt	Treg CD4+ cell	ADvsHC	female
response to nerve growth factor	22	58025	0	0.00874248	1	GO_-_Biological_Process.txt	Treg CD4+ cell	ADvsHC	female
substrate-dependent cell migration, cell extension	2	11098	0	0.0407342	1	GO_-_Biological_Process.txt	Treg CD4+ cell	ADvsHC	female
translation	154	218680	0	0.00000134315	1	GO_-_Biological_Process.txt	Treg CD4+ cell	ADvsHC	female
translational initiation	124	192213	0	0.00000228008	1	GO_-_Biological_Process.txt	Treg CD4+ cell	ADvsHC	female
viral transcription	101	183351	0	0.000000479453	1	GO_-_Biological_Process.txt	Treg CD4+ cell	ADvsHC	female
cell-substrate adherens junction	190	163130	0	0.0117979	1	GO_-_Cellular_Component.txt	Treg CD4+ cell	ADvsHC	female
cell-substrate junction	191	161326	0	0.0118535	1	GO_-_Cellular_Component.txt	Treg CD4+ cell	ADvsHC	female
cytosolic large ribosomal subunit	53	98120	0	0.00193747	1	GO_-_Cellular_Component.txt	Treg CD4+ cell	ADvsHC	female
cytosolic small ribosomal subunit	38	99084	0	0.0000118665	1	GO_-_Cellular_Component.txt	Treg CD4+ cell	ADvsHC	female
extracellular exosome	794	314076	0	0.0117979	1	GO_-_Cellular_Component.txt	Treg CD4+ cell	ADvsHC	female
extracellular vesicle	796	313607	0	0.0117979	1	GO_-_Cellular_Component.txt	Treg CD4+ cell	ADvsHC	female
focal adhesion	190	163130	0	0.0117979	1	GO_-_Cellular_Component.txt	Treg CD4+ cell	ADvsHC	female
large ribosomal subunit	99	109901	0	0.0274231	1	GO_-_Cellular_Component.txt	Treg CD4+ cell	ADvsHC	female
polysomal ribosome	29	59031	0	0.0274231	1	GO_-_Cellular_Component.txt	Treg CD4+ cell	ADvsHC	female
ribonucleoprotein complex	491	254572	0	0.0117979	1	GO_-_Cellular_Component.txt	Treg CD4+ cell	ADvsHC	female
ribosome	86	156323	0	0.00000638282	1	GO_-_Cellular_Component.txt	Treg CD4+ cell	ADvsHC	female
small ribosomal subunit	61	97664	0	0.00819815	1	GO_-_Cellular_Component.txt	Treg CD4+ cell	ADvsHC	female
structural constituent of ribosome	145	205681	0	0.00000542716	1	GO_-_Molecular_Function.txt	Treg CD4+ cell	ADvsHC	female
structural molecule activity	232	215233	0	0.00111278	1	GO_-_Molecular_Function.txt	Treg CD4+ cell	ADvsHC	female
Alzheimer disease	114	116328	0	0.0417502	1	KEGG_-_Pathways.txt	Treg CD4+ cell	ADvsHC	female
Oxidative phosphorylation	104	113452	0	0.0417502	1	KEGG_-_Pathways.txt	Treg CD4+ cell	ADvsHC	female
Ribosome	120	201425	0	0.0000000536168	1	KEGG_-_Pathways.txt	Treg CD4+ cell	ADvsHC	female
Eukaryotic Translation Termination	86	195412	0	5.83735E-11	1	Reactome_-_Pathways.txt	Treg CD4+ cell	ADvsHC	female
Formation of a pool of free 40S subunits	95	191548	0	0.00000000136743	1	Reactome_-_Pathways.txt	Treg CD4+ cell	ADvsHC	female
Formation of the ternary complex, and subsequently, the 43S complex	49	92512	0	0.000776936	1	Reactome_-_Pathways.txt	Treg CD4+ cell	ADvsHC	female
GTP hydrolysis and joining of the 60S ribosomal subunit	105	185381	0	0.0000000437738	1	Reactome_-_Pathways.txt	Treg CD4+ cell	ADvsHC	female
L13a-mediated translational silencing of Ceruloplasmin expression	104	187684	0	0.0000000226416	1	Reactome_-_Pathways.txt	Treg CD4+ cell	ADvsHC	female
Major pathway of rRNA processing in the nucleolus and cytosol	146	216445	0	0.0000000611983	1	Reactome_-_Pathways.txt	Treg CD4+ cell	ADvsHC	female
Nicotinamide salvaging	8	29328	0	0.0261027	1	Reactome_-_Pathways.txt	Treg CD4+ cell	ADvsHC	female
Nonsense Mediated Decay (NMD) enhanced by the Exon Junction Complex (EJC)	105	174139	0	0.000000443956	1	Reactome_-_Pathways.txt	Treg CD4+ cell	ADvsHC	female
Nonsense Mediated Decay (NMD) independent of the Exon Junction Complex (EJC)	89	182882	0	0.00000000226468	1	Reactome_-_Pathways.txt	Treg CD4+ cell	ADvsHC	female
Peptide chain elongation	84	194397	0	5.83735E-11	1	Reactome_-_Pathways.txt	Treg CD4+ cell	ADvsHC	female
Regulation of expression of SLITs and ROBOs	145	208155	0	0.000000244185	1	Reactome_-_Pathways.txt	Treg CD4+ cell	ADvsHC	female
Ribosomal scanning and start codon recognition	55	90992	0	0.00351279	1	Reactome_-_Pathways.txt	Treg CD4+ cell	ADvsHC	female
SRP-dependent cotranslational protein targeting to membrane	105	189805	0	0.0000000192316	1	Reactome_-_Pathways.txt	Treg CD4+ cell	ADvsHC	female
Selenocysteine synthesis	85	192094	0	7.69568E-11	1	Reactome_-_Pathways.txt	Treg CD4+ cell	ADvsHC	female
Translation initiation complex formation	55	96613	0	0.00103786	1	Reactome_-_Pathways.txt	Treg CD4+ cell	ADvsHC	female
Viral mRNA Translation	84	188776	0	1.13986E-10	1	Reactome_-_Pathways.txt	Treg CD4+ cell	ADvsHC	female
intrinsic component of the cytoplasmic side of the plasma membrane	2	11188	0	0.0229333	1	GO_-_Cellular_Component.txt	Treg CD4+ cell	MCIvsHC	female
snoRNA binding	18	-51982	0	0.0425855	0	GO_-_Molecular_Function.txt	Treg CD4+ cell	MCIvsHC	female
Cilium Assembly	6	26820	0	0.0268996	1	Reactome_-_Pathways.txt	Treg CD4+ cell	PDvsHC	female
Gap junction assembly	6	26820	0	0.0268996	1	Reactome_-_Pathways.txt	Treg CD4+ cell	PDvsHC	female
Microtubule-dependent trafficking of connexons from Golgi to the plasma membrane	6	26820	0	0.0268996	1	Reactome_-_Pathways.txt	Treg CD4+ cell	PDvsHC	female
RHO GTPases activate IQGAPs	17	47681	0	0.0268996	1	Reactome_-_Pathways.txt	Treg CD4+ cell	PDvsHC	female
TP53 Regulates Transcription of DNA Repair Genes	39	70959	0	0.0416024	1	Reactome_-_Pathways.txt	Treg CD4+ cell	PDvsHC	female
glial cell apoptotic process	3	18777	0	0.0205954	1	GO_-_Biological_Process.txt	CD4+ Tfh cell	ADvsHC	female
positive regulation of autophagy of mitochondrion in response to mitochondrial depolarization	6	-32244	0	0.0433765	0	GO_-_Biological_Process.txt	CD4+ Tfh cell	ADvsHC	female
cell-substrate adherens junction	203	179131	0	0.0396941	1	GO_-_Cellular_Component.txt	CD4+ Tfh cell	ADvsHC	female
cell-substrate junction	204	178310	0	0.0396941	1	GO_-_Cellular_Component.txt	CD4+ Tfh cell	ADvsHC	female
extracellular exosome	875	358642	0	0.0396941	1	GO_-_Cellular_Component.txt	CD4+ Tfh cell	ADvsHC	female
extracellular vesicle	878	363560	0	0.0396941	1	GO_-_Cellular_Component.txt	CD4+ Tfh cell	ADvsHC	female
focal adhesion	203	179131	0	0.0396941	1	GO_-_Cellular_Component.txt	CD4+ Tfh cell	ADvsHC	female
integral component of peroxisomal membrane	3	17643	0	0.0396941	1	GO_-_Cellular_Component.txt	CD4+ Tfh cell	ADvsHC	female
intrinsic component of peroxisomal membrane	3	17643	0	0.0396941	1	GO_-_Cellular_Component.txt	CD4+ Tfh cell	ADvsHC	female
mitochondrial inner membrane	247	-219273	0	0.0204395	0	GO_-_Cellular_Component.txt	CD4+ Tfh cell	ADvsHC	female
mitochondrial membrane	358	-289723	0	0.00420815	0	GO_-_Cellular_Component.txt	CD4+ Tfh cell	ADvsHC	female
mitochondrial small ribosomal subunit	25	-61238	0	0.0396941	0	GO_-_Cellular_Component.txt	CD4+ Tfh cell	ADvsHC	female
organelle inner membrane	269	-210665	0	0.0396941	0	GO_-_Cellular_Component.txt	CD4+ Tfh cell	ADvsHC	female
negative regulation of osteoclast differentiation	7	-38248	0	0.00675639	0	GO_-_Biological_Process.txt	CD4+ Tfh cell	MCIvsHC	female
peptide metabolic process	211	-221701	0	0.0357213	0	GO_-_Biological_Process.txt	CD4+ Tfh cell	PDvsHC	female
Eukaryotic Translation Termination	85	-125664	0	0.0408317	0	Reactome_-_Pathways.txt	CD4+ Tfh cell	PDvsHC	female
Selenocysteine synthesis	85	-125664	0	0.0408317	0	Reactome_-_Pathways.txt	CD4+ Tfh cell	PDvsHC	female
Drug metabolism - other enzymes	12	-26208	0	0.0292381	0	KEGG_-_Pathways.txt	CD8+ Tte T cell	ADvsHC	female
integral component of plasma membrane	120	-82380	0	0.0425093	0	GO_-_Cellular_Component.txt	CD8+ Tte T cell	MCIvsHC	female
microtubule plus-end	7	20573	0	0.00901633	1	GO_-_Cellular_Component.txt	CD8+ Tte T cell	MCIvsHC	female
midbody	52	53606	0	0.0425093	1	GO_-_Cellular_Component.txt	CD8+ Tte T cell	MCIvsHC	female
mitotic spindle pole	10	23264	0	0.0407779	1	GO_-_Cellular_Component.txt	CD8+ Tte T cell	MCIvsHC	female
spindle midzone	8	24888	0	0.000528911	1	GO_-_Cellular_Component.txt	CD8+ Tte T cell	MCIvsHC	female
RNA catabolic process	182	176570	0	0.00881193	1	GO_-_Biological_Process.txt	Th1/Th2/Th17 cell	ADvsHC	female
SRP-dependent cotranslational protein targeting to membrane	89	166838	0	0.0000163748	1	GO_-_Biological_Process.txt	Th1/Th2/Th17 cell	ADvsHC	female
catabolic process	796	316060	0	0.0394558	1	GO_-_Biological_Process.txt	Th1/Th2/Th17 cell	ADvsHC	female
cellular macromolecule catabolic process	490	263640	0	0.0288083	1	GO_-_Biological_Process.txt	Th1/Th2/Th17 cell	ADvsHC	female
cotranslational protein targeting to membrane	94	168868	0	0.0000163748	1	GO_-_Biological_Process.txt	Th1/Th2/Th17 cell	ADvsHC	female
electron transport chain	107	148061	0	0.0016163	1	GO_-_Biological_Process.txt	Th1/Th2/Th17 cell	ADvsHC	female
establishment of protein localization to endoplasmic reticulum	103	169021	0	0.0000631194	1	GO_-_Biological_Process.txt	Th1/Th2/Th17 cell	ADvsHC	female
establishment of protein localization to membrane	161	199286	0	0.000233502	1	GO_-_Biological_Process.txt	Th1/Th2/Th17 cell	ADvsHC	female
establishment of protein localization to organelle	253	212454	0	0.0053979	1	GO_-_Biological_Process.txt	Th1/Th2/Th17 cell	ADvsHC	female
generation of precursor metabolites and energy	190	221620	0	0.000149953	1	GO_-_Biological_Process.txt	Th1/Th2/Th17 cell	ADvsHC	female
mRNA catabolic process	167	176060	0	0.00415205	1	GO_-_Biological_Process.txt	Th1/Th2/Th17 cell	ADvsHC	female
mRNA metabolic process	472	255027	0	0.0328061	1	GO_-_Biological_Process.txt	Th1/Th2/Th17 cell	ADvsHC	female
mitochondrial electron transport, NADH to ubiquinone	46	82339	0	0.030354	1	GO_-_Biological_Process.txt	Th1/Th2/Th17 cell	ADvsHC	female
mitochondrial electron transport, cytochrome c to oxygen	15	44340	0	0.0439559	1	GO_-_Biological_Process.txt	Th1/Th2/Th17 cell	ADvsHC	female
nuclear-transcribed mRNA catabolic process	155	181870	0	0.00117265	1	GO_-_Biological_Process.txt	Th1/Th2/Th17 cell	ADvsHC	female
nuclear-transcribed mRNA catabolic process, nonsense-mediated decay	106	157927	0	0.000383269	1	GO_-_Biological_Process.txt	Th1/Th2/Th17 cell	ADvsHC	female
positive regulation of cellular component biogenesis	199	170156	0	0.0310085	1	GO_-_Biological_Process.txt	Th1/Th2/Th17 cell	ADvsHC	female
positive regulation of proteasomal ubiquitin-dependent protein catabolic process involved in cellular response to hypoxia	2	-11638	0	0.00284169	0	GO_-_Biological_Process.txt	Th1/Th2/Th17 cell	ADvsHC	female
protein localization to endoplasmic reticulum	111	159813	0	0.000475879	1	GO_-_Biological_Process.txt	Th1/Th2/Th17 cell	ADvsHC	female
protein localization to membrane	227	210029	0	0.00251309	1	GO_-_Biological_Process.txt	Th1/Th2/Th17 cell	ADvsHC	female
protein targeting	195	200955	0	0.00143106	1	GO_-_Biological_Process.txt	Th1/Th2/Th17 cell	ADvsHC	female
protein targeting to ER	100	174805	0	0.0000163748	1	GO_-_Biological_Process.txt	Th1/Th2/Th17 cell	ADvsHC	female
protein targeting to membrane	110	167960	0	0.000154803	1	GO_-_Biological_Process.txt	Th1/Th2/Th17 cell	ADvsHC	female
proton transmembrane transport	60	95670	0	0.025107	1	GO_-_Biological_Process.txt	Th1/Th2/Th17 cell	ADvsHC	female
regulation of osteoblast proliferation	5	25205	0	0.0141721	1	GO_-_Biological_Process.txt	Th1/Th2/Th17 cell	ADvsHC	female
regulation of oxidative stress-induced intrinsic apoptotic signaling pathway	18	49497	0	0.0372035	1	GO_-_Biological_Process.txt	Th1/Th2/Th17 cell	ADvsHC	female
regulation of supramolecular fiber organization	129	146781	0	0.0115159	1	GO_-_Biological_Process.txt	Th1/Th2/Th17 cell	ADvsHC	female
respiratory electron transport chain	86	133724	0	0.00143106	1	GO_-_Biological_Process.txt	Th1/Th2/Th17 cell	ADvsHC	female
ribosomal small subunit assembly	13	41734	0	0.0358915	1	GO_-_Biological_Process.txt	Th1/Th2/Th17 cell	ADvsHC	female
translation	156	151116	0	0.0310085	1	GO_-_Biological_Process.txt	Th1/Th2/Th17 cell	ADvsHC	female
viral transcription	101	155597	0	0.000327556	1	GO_-_Biological_Process.txt	Th1/Th2/Th17 cell	ADvsHC	female
NADH dehydrogenase complex	45	84735	0	0.00621325	1	GO_-_Cellular_Component.txt	Th1/Th2/Th17 cell	ADvsHC	female
collagen-containing extracellular matrix	43	71631	0	0.0346912	1	GO_-_Cellular_Component.txt	Th1/Th2/Th17 cell	ADvsHC	female
cytochrome complex	21	49239	0	0.0356144	1	GO_-_Cellular_Component.txt	Th1/Th2/Th17 cell	ADvsHC	female
cytoplasmic vesicle	498	-241938	0	0.0315016	0	GO_-_Cellular_Component.txt	Th1/Th2/Th17 cell	ADvsHC	female
cytosolic large ribosomal subunit	53	83875	0	0.0211166	1	GO_-_Cellular_Component.txt	Th1/Th2/Th17 cell	ADvsHC	female
cytosolic small ribosomal subunit	39	90528	0	0.00208479	1	GO_-_Cellular_Component.txt	Th1/Th2/Th17 cell	ADvsHC	female
dendritic spine neck	3	16221	0	0.0269494	1	GO_-_Cellular_Component.txt	Th1/Th2/Th17 cell	ADvsHC	female
extracellular exosome	852	364020	0	0.00621325	1	GO_-_Cellular_Component.txt	Th1/Th2/Th17 cell	ADvsHC	female
extracellular vesicle	855	357330	0	0.00621325	1	GO_-_Cellular_Component.txt	Th1/Th2/Th17 cell	ADvsHC	female
integral component of Golgi membrane	22	-50194	0	0.0365543	0	GO_-_Cellular_Component.txt	Th1/Th2/Th17 cell	ADvsHC	female
intracellular vesicle	499	-239354	0	0.0333616	0	GO_-_Cellular_Component.txt	Th1/Th2/Th17 cell	ADvsHC	female
mitochondrial inner membrane	229	188751	0	0.00664918	1	GO_-_Cellular_Component.txt	Th1/Th2/Th17 cell	ADvsHC	female
mitochondrial membrane	331	213174	0	0.0138773	1	GO_-_Cellular_Component.txt	Th1/Th2/Th17 cell	ADvsHC	female
mitochondrial respiratory chain complex I	45	84735	0	0.00621325	1	GO_-_Cellular_Component.txt	Th1/Th2/Th17 cell	ADvsHC	female
organelle inner membrane	247	197523	0	0.00621325	1	GO_-_Cellular_Component.txt	Th1/Th2/Th17 cell	ADvsHC	female
oxidoreductase complex	70	109795	0	0.00621325	1	GO_-_Cellular_Component.txt	Th1/Th2/Th17 cell	ADvsHC	female
polysomal ribosome	29	56925	0	0.0447804	1	GO_-_Cellular_Component.txt	Th1/Th2/Th17 cell	ADvsHC	female
proton-transporting two-sector ATPase complex	27	57108	0	0.0321456	1	GO_-_Cellular_Component.txt	Th1/Th2/Th17 cell	ADvsHC	female
respiratory chain complex IV	13	42707	0	0.008877	1	GO_-_Cellular_Component.txt	Th1/Th2/Th17 cell	ADvsHC	female
ribonucleoprotein complex	500	308035	0	0.0023394	1	GO_-_Cellular_Component.txt	Th1/Th2/Th17 cell	ADvsHC	female
ribosome	85	118860	0	0.00621325	1	GO_-_Cellular_Component.txt	Th1/Th2/Th17 cell	ADvsHC	female
small ribosomal subunit	61	95502	0	0.008877	1	GO_-_Cellular_Component.txt	Th1/Th2/Th17 cell	ADvsHC	female
NADH dehydrogenase (ubiquinone) activity	44	81296	0	0.0277839	1	GO_-_Molecular_Function.txt	Th1/Th2/Th17 cell	ADvsHC	female
NADH dehydrogenase activity	44	81296	0	0.0277839	1	GO_-_Molecular_Function.txt	Th1/Th2/Th17 cell	ADvsHC	female
O-acyltransferase activity	9	-33732	0	0.0398957	0	GO_-_Molecular_Function.txt	Th1/Th2/Th17 cell	ADvsHC	female
oxidoreductase activity, acting on NAD(P)H, quinone or similar compound as acceptor	47	91613	0	0.00794871	1	GO_-_Molecular_Function.txt	Th1/Th2/Th17 cell	ADvsHC	female
phospholipid transporter activity	16	46485	0	0.0398957	1	GO_-_Molecular_Function.txt	Th1/Th2/Th17 cell	ADvsHC	female
structural constituent of ribosome	144	167193	0	0.00491934	1	GO_-_Molecular_Function.txt	Th1/Th2/Th17 cell	ADvsHC	female
structural molecule activity	236	239487	0	0.000411585	1	GO_-_Molecular_Function.txt	Th1/Th2/Th17 cell	ADvsHC	female
Alzheimer disease	117	166593	0	0.0000382001	1	KEGG_-_Pathways.txt	Th1/Th2/Th17 cell	ADvsHC	female
Cardiac muscle contraction	32	61138	0	0.0253976	1	KEGG_-_Pathways.txt	Th1/Th2/Th17 cell	ADvsHC	female
Huntington disease	127	187803	0	0.00000411185	1	KEGG_-_Pathways.txt	Th1/Th2/Th17 cell	ADvsHC	female
Metabolic pathways	449	267493	0	0.00143969	1	KEGG_-_Pathways.txt	Th1/Th2/Th17 cell	ADvsHC	female
Non-alcoholic fatty liver disease (NAFLD)	108	140613	0	0.000618678	1	KEGG_-_Pathways.txt	Th1/Th2/Th17 cell	ADvsHC	female
Oxidative phosphorylation	107	203423	0	0.0000000132659	1	KEGG_-_Pathways.txt	Th1/Th2/Th17 cell	ADvsHC	female
Parkinson disease	107	179227	0	0.00000152003	1	KEGG_-_Pathways.txt	Th1/Th2/Th17 cell	ADvsHC	female
Ribosome	121	164191	0	0.0000743902	1	KEGG_-_Pathways.txt	Th1/Th2/Th17 cell	ADvsHC	female
Thermogenesis	147	169509	0	0.000327435	1	KEGG_-_Pathways.txt	Th1/Th2/Th17 cell	ADvsHC	female
Cristae formation	25	54755	0	0.0396298	1	Reactome_-_Pathways.txt	Th1/Th2/Th17 cell	ADvsHC	female
Eukaryotic Translation Termination	86	160952	0	0.00000247241	1	Reactome_-_Pathways.txt	Th1/Th2/Th17 cell	ADvsHC	female
Formation of ATP by chemiosmotic coupling	18	45492	0	0.0458676	1	Reactome_-_Pathways.txt	Th1/Th2/Th17 cell	ADvsHC	female
Formation of a pool of free 40S subunits	95	149435	0	0.0000694834	1	Reactome_-_Pathways.txt	Th1/Th2/Th17 cell	ADvsHC	female
GTP hydrolysis and joining of the 60S ribosomal subunit	106	140422	0	0.00108181	1	Reactome_-_Pathways.txt	Th1/Th2/Th17 cell	ADvsHC	female
L13a-mediated translational silencing of Ceruloplasmin expression	105	148125	0	0.000315835	1	Reactome_-_Pathways.txt	Th1/Th2/Th17 cell	ADvsHC	female
Major pathway of rRNA processing in the nucleolus and cytosol	146	142056	0	0.0183731	1	Reactome_-_Pathways.txt	Th1/Th2/Th17 cell	ADvsHC	female
Nonsense Mediated Decay (NMD) enhanced by the Exon Junction Complex (EJC)	103	157696	0	0.0000528359	1	Reactome_-_Pathways.txt	Th1/Th2/Th17 cell	ADvsHC	female
Nonsense Mediated Decay (NMD) independent of the Exon Junction Complex (EJC)	87	164859	0	0.00000163748	1	Reactome_-_Pathways.txt	Th1/Th2/Th17 cell	ADvsHC	female
Peptide chain elongation	84	164808	0	0.00000121825	1	Reactome_-_Pathways.txt	Th1/Th2/Th17 cell	ADvsHC	female
RHO GTPases Activate ROCKs	11	36780	0	0.0243773	1	Reactome_-_Pathways.txt	Th1/Th2/Th17 cell	ADvsHC	female
Regulation of expression of SLITs and ROBOs	144	187284	0	0.0000518237	1	Reactome_-_Pathways.txt	Th1/Th2/Th17 cell	ADvsHC	female
Respiratory electron transport	83	129602	0	0.000426913	1	Reactome_-_Pathways.txt	Th1/Th2/Th17 cell	ADvsHC	female
SRP-dependent cotranslational protein targeting to membrane	105	188970	0	0.000000897576	1	Reactome_-_Pathways.txt	Th1/Th2/Th17 cell	ADvsHC	female
Selenocysteine synthesis	85	151210	0	0.0000124134	1	Reactome_-_Pathways.txt	Th1/Th2/Th17 cell	ADvsHC	female
Sema4D induced cell migration and growth-cone collapse	9	32745	0	0.0250731	1	Reactome_-_Pathways.txt	Th1/Th2/Th17 cell	ADvsHC	female
Viral mRNA Translation	84	153138	0	0.00000785065	1	Reactome_-_Pathways.txt	Th1/Th2/Th17 cell	ADvsHC	female
SRP-dependent cotranslational protein targeting to membrane	89	129908	0	0.0199051	1	GO_-_Biological_Process.txt	Naive CD8+ T cell	ADvsHC	female
cotranslational protein targeting to membrane	94	129004	0	0.0255253	1	GO_-_Biological_Process.txt	Naive CD8+ T cell	ADvsHC	female
establishment of Sertoli cell barrier	3	16668	0	0.0389169	1	GO_-_Biological_Process.txt	Naive CD8+ T cell	ADvsHC	female
establishment of protein localization to endoplasmic reticulum	103	131424	0	0.0321311	1	GO_-_Biological_Process.txt	Naive CD8+ T cell	ADvsHC	female
protein localization to endoplasmic reticulum	110	144876	0	0.0199051	1	GO_-_Biological_Process.txt	Naive CD8+ T cell	ADvsHC	female
protein targeting to ER	100	132228	0	0.0255253	1	GO_-_Biological_Process.txt	Naive CD8+ T cell	ADvsHC	female
translational initiation	125	138717	0	0.0474824	1	GO_-_Biological_Process.txt	Naive CD8+ T cell	ADvsHC	female
viral transcription	102	126408	0	0.0461962	1	GO_-_Biological_Process.txt	Naive CD8+ T cell	ADvsHC	female
cytosolic small ribosomal subunit	38	87398	0	0.00253255	1	GO_-_Cellular_Component.txt	Naive CD8+ T cell	ADvsHC	female
Alzheimer disease	114	151242	0	0.000996564	1	KEGG_-_Pathways.txt	Naive CD8+ T cell	ADvsHC	female
Huntington disease	128	143724	0	0.00238855	1	KEGG_-_Pathways.txt	Naive CD8+ T cell	ADvsHC	female
Non-alcoholic fatty liver disease (NAFLD)	101	136382	0	0.00140676	1	KEGG_-_Pathways.txt	Naive CD8+ T cell	ADvsHC	female
Oxidative phosphorylation	107	131821	0	0.00238855	1	KEGG_-_Pathways.txt	Naive CD8+ T cell	ADvsHC	female
Parkinson disease	106	137350	0	0.00140676	1	KEGG_-_Pathways.txt	Naive CD8+ T cell	ADvsHC	female
Ribosome	118	124504	0	0.0133671	1	KEGG_-_Pathways.txt	Naive CD8+ T cell	ADvsHC	female
CCDC144C protein coiled-coil region	4	20676	0	0.0415471	1	Pfam_-_Protein_families.txt	Naive CD8+ T cell	ADvsHC	female
GRIP domain	3	16722	0	0.0333328	1	Pfam_-_Protein_families.txt	Naive CD8+ T cell	ADvsHC	female
RBB1NT (NUC162) domain	2	11384	0	0.0415471	1	Pfam_-_Protein_families.txt	Naive CD8+ T cell	ADvsHC	female
Dissolution of Fibrin Clot	3	15732	0	0.0431674	1	Reactome_-_Pathways.txt	Naive CD8+ T cell	ADvsHC	female
Eukaryotic Translation Termination	86	129836	0	0.000796325	1	Reactome_-_Pathways.txt	Naive CD8+ T cell	ADvsHC	female
Formation of a pool of free 40S subunits	95	132128	0	0.00149632	1	Reactome_-_Pathways.txt	Naive CD8+ T cell	ADvsHC	female
Formation of the ternary complex, and subsequently, the 43S complex	49	83301	0	0.013062	1	Reactome_-_Pathways.txt	Naive CD8+ T cell	ADvsHC	female
GTP hydrolysis and joining of the 60S ribosomal subunit	105	143616	0	0.000796325	1	Reactome_-_Pathways.txt	Naive CD8+ T cell	ADvsHC	female
L13a-mediated translational silencing of Ceruloplasmin expression	104	145916	0	0.000796325	1	Reactome_-_Pathways.txt	Naive CD8+ T cell	ADvsHC	female
Major pathway of rRNA processing in the nucleolus and cytosol	146	135536	0	0.0260627	1	Reactome_-_Pathways.txt	Naive CD8+ T cell	ADvsHC	female
Nonsense Mediated Decay (NMD) enhanced by the Exon Junction Complex (EJC)	105	121308	0	0.0138278	1	Reactome_-_Pathways.txt	Naive CD8+ T cell	ADvsHC	female
Nonsense Mediated Decay (NMD) independent of the Exon Junction Complex (EJC)	89	122936	0	0.00281889	1	Reactome_-_Pathways.txt	Naive CD8+ T cell	ADvsHC	female
Peptide chain elongation	84	128688	0	0.000796325	1	Reactome_-_Pathways.txt	Naive CD8+ T cell	ADvsHC	female
RHO GTPases Activate ROCKs	11	35985	0	0.0260627	1	Reactome_-_Pathways.txt	Naive CD8+ T cell	ADvsHC	female
Regulation of expression of SLITs and ROBOs	145	160828	0	0.00179231	1	Reactome_-_Pathways.txt	Naive CD8+ T cell	ADvsHC	female
Respiratory electron transport	83	96938	0	0.0478909	1	Reactome_-_Pathways.txt	Naive CD8+ T cell	ADvsHC	female
Ribosomal scanning and start codon recognition	55	79659	0	0.0431674	1	Reactome_-_Pathways.txt	Naive CD8+ T cell	ADvsHC	female
SRP-dependent cotranslational protein targeting to membrane	106	133308	0	0.00290969	1	Reactome_-_Pathways.txt	Naive CD8+ T cell	ADvsHC	female
Selenocysteine synthesis	85	132136	0	0.000796325	1	Reactome_-_Pathways.txt	Naive CD8+ T cell	ADvsHC	female
Sema4D induced cell migration and growth-cone collapse	9	32055	0	0.0260627	1	Reactome_-_Pathways.txt	Naive CD8+ T cell	ADvsHC	female
Translation initiation complex formation	55	85407	0	0.019954	1	Reactome_-_Pathways.txt	Naive CD8+ T cell	ADvsHC	female
Viral mRNA Translation	84	134436	0	0.000796325	1	Reactome_-_Pathways.txt	Naive CD8+ T cell	ADvsHC	female
immunoglobulin complex	8	-33856	0	0.0301865	0	GO_-_Cellular_Component.txt	Naive CD8+ T cell	MCIvsHC	female
Mitochondrial tRNA aminoacylation	10	-40500	0	0.00920718	0	Reactome_-_Pathways.txt	Naive CD8+ T cell	MCIvsHC	female
psychomotor behavior	2	-11474	0	0.0211817	0	GO_-_Biological_Process.txt	Naive CD8+ T cell	PDvsHC	female
endomembrane system	6	-7158	0	0.0462082	0	GO_-_Cellular_Component.txt	cDC2	ADvsHC	female
TNF signaling pathway	15	12162	0	0.0164082	1	KEGG_-_Pathways.txt	cDC2	PDvsHC	female
Alzheimer disease	96	62535	0	0.00998392	1	KEGG_-_Pathways.txt	CD8+ T cell	ADvsHC	female
Cardiac muscle contraction	28	34520	0	0.00829253	1	KEGG_-_Pathways.txt	CD8+ T cell	ADvsHC	female
Huntington disease	106	64329	0	0.0117761	1	KEGG_-_Pathways.txt	CD8+ T cell	ADvsHC	female
Non-alcoholic fatty liver disease (NAFLD)	78	52146	0	0.0254961	1	KEGG_-_Pathways.txt	CD8+ T cell	ADvsHC	female
Oxidative phosphorylation	92	66879	0	0.0046407	1	KEGG_-_Pathways.txt	CD8+ T cell	ADvsHC	female
Parkinson disease	95	63657	0	0.00829253	1	KEGG_-_Pathways.txt	CD8+ T cell	ADvsHC	female
Ribosome	99	77430	0	0.000702637	1	KEGG_-_Pathways.txt	CD8+ T cell	ADvsHC	female
CD28 dependent PI3K/Akt signaling	8	16392	0	0.0451697	1	Reactome_-_Pathways.txt	CD8+ T cell	ADvsHC	female
Eukaryotic Translation Termination	83	65476	0	0.00748662	1	Reactome_-_Pathways.txt	CD8+ T cell	ADvsHC	female
Nonsense Mediated Decay (NMD) independent of the Exon Junction Complex (EJC)	85	63506	0	0.00976234	1	Reactome_-_Pathways.txt	CD8+ T cell	ADvsHC	female
Peptide chain elongation	82	60302	0	0.0108422	1	Reactome_-_Pathways.txt	CD8+ T cell	ADvsHC	female
Respiratory electron transport	71	56181	0	0.0108422	1	Reactome_-_Pathways.txt	CD8+ T cell	ADvsHC	female
SRP-dependent cotranslational protein targeting to membrane	100	74826	0	0.00607295	1	Reactome_-_Pathways.txt	CD8+ T cell	ADvsHC	female
Selenocysteine synthesis	82	60302	0	0.0108422	1	Reactome_-_Pathways.txt	CD8+ T cell	ADvsHC	female
Viral mRNA Translation	81	63657	0	0.00748662	1	Reactome_-_Pathways.txt	CD8+ T cell	ADvsHC	female
cell periphery	13	23202	0	0.0466147	1	GO_-_Cellular_Component.txt	CD8+ T cell	MCIvsHC	female
synaptic membrane	24	31650	0	0.0466147	1	GO_-_Cellular_Component.txt	CD8+ T cell	MCIvsHC	female
Cul5-RING ubiquitin ligase complex	3	8961	0	0.0349838	1	GO_-_Cellular_Component.txt	CD8+ T cell	PDvsHC	female
MHC class II protein complex	6	18078	0	0.00000434626	1	GO_-_Cellular_Component.txt	CD8+ T cell	PDvsHC	female
clathrin-coated vesicle membrane	26	33891	0	0.0279935	1	GO_-_Cellular_Component.txt	CD8+ T cell	PDvsHC	female
Allograft rejection	16	22136	0	0.0356604	1	KEGG_-_Pathways.txt	CD8+ T cell	PDvsHC	female
Apoptosis - multiple species	9	16386	0	0.0356604	1	KEGG_-_Pathways.txt	CD8+ T cell	PDvsHC	female
Asthma	7	20594	0	0.00000135084	1	KEGG_-_Pathways.txt	CD8+ T cell	PDvsHC	female
Autoimmune thyroid disease	15	20019	0	0.0467945	1	KEGG_-_Pathways.txt	CD8+ T cell	PDvsHC	female
GnRH signaling pathway	23	-25114	0	0.0467945	0	KEGG_-_Pathways.txt	CD8+ T cell	PDvsHC	female
Hematopoietic cell lineage	24	27156	0	0.0356604	1	KEGG_-_Pathways.txt	CD8+ T cell	PDvsHC	female
Human immunodeficiency virus 1 infection	76	-46964	0	0.041283	0	KEGG_-_Pathways.txt	CD8+ T cell	PDvsHC	female
Inflammatory bowel disease (IBD)	23	28081	0	0.0295402	1	KEGG_-_Pathways.txt	CD8+ T cell	PDvsHC	female
Intestinal immune network for IgA production	11	18795	0	0.0301556	1	KEGG_-_Pathways.txt	CD8+ T cell	PDvsHC	female
Leishmaniasis	26	31707	0	0.0175125	1	KEGG_-_Pathways.txt	CD8+ T cell	PDvsHC	female
Staphylococcus aureus infection	12	21504	0	0.0158713	1	KEGG_-_Pathways.txt	CD8+ T cell	PDvsHC	female
Systemic lupus erythematosus	22	25671	0	0.0378643	1	KEGG_-_Pathways.txt	CD8+ T cell	PDvsHC	female
Th1 and Th2 cell differentiation	38	33556	0	0.041082	1	KEGG_-_Pathways.txt	CD8+ T cell	PDvsHC	female
Toxoplasmosis	28	38217	0	0.00176759	1	KEGG_-_Pathways.txt	CD8+ T cell	PDvsHC	female
Tuberculosis	50	37537	0	0.0463511	1	KEGG_-_Pathways.txt	CD8+ T cell	PDvsHC	female
Type I diabetes mellitus	17	21946	0	0.041283	1	KEGG_-_Pathways.txt	CD8+ T cell	PDvsHC	female
Wnt signaling pathway	31	-33352	0	0.0269089	0	KEGG_-_Pathways.txt	CD8+ T cell	PDvsHC	female
Yersinia infection	44	-37480	0	0.0356604	0	KEGG_-_Pathways.txt	CD8+ T cell	PDvsHC	female
Class II histocompatibility antigen, alpha domain	2	6270	0	0.00470645	1	Pfam_-_Protein_families.txt	CD8+ T cell	PDvsHC	female
Class II histocompatibility antigen, beta domain	4	12052	0	0.00222253	1	Pfam_-_Protein_families.txt	CD8+ T cell	PDvsHC	female
PD-1 signaling	14	25741	0	0.0105669	1	Reactome_-_Pathways.txt	CD8+ T cell	PDvsHC	female
Phosphorylation of CD3 and TCR zeta chains	15	26706	0	0.0105669	1	Reactome_-_Pathways.txt	CD8+ T cell	PDvsHC	female
Translocation of ZAP-70 to Immunological synapse	13	23228	0	0.0268047	1	Reactome_-_Pathways.txt	CD8+ T cell	PDvsHC	female
Iron uptake and transport	13	28827	0	0.0458378	1	Reactome_-_Pathways.txt	NKT-like cell	ADvsHC	female
PD-1 signaling	13	29671	0	0.0119663	1	Reactome_-_Pathways.txt	NKT-like cell	PDvsHC	female
Translocation of ZAP-70 to Immunological synapse	13	29671	0	0.0119663	1	Reactome_-_Pathways.txt	NKT-like cell	PDvsHC	female
SRP-dependent cotranslational protein targeting to membrane	89	153017	0	0.000469445	1	GO_-_Biological_Process.txt	CD4+ Tem cell	ADvsHC	female
cellular macromolecule biosynthetic process	540	334290	0	0.00225256	1	GO_-_Biological_Process.txt	CD4+ Tem cell	ADvsHC	female
chromosome condensation	13	44739	0	0.023794	1	GO_-_Biological_Process.txt	CD4+ Tem cell	ADvsHC	female
cotranslational protein targeting to membrane	94	161792	0	0.000469445	1	GO_-_Biological_Process.txt	CD4+ Tem cell	ADvsHC	female
establishment of protein localization to endoplasmic reticulum	104	148736	0	0.00304931	1	GO_-_Biological_Process.txt	CD4+ Tem cell	ADvsHC	female
mRNA catabolic process	174	179798	0	0.00835805	1	GO_-_Biological_Process.txt	CD4+ Tem cell	ADvsHC	female
mRNA metabolic process	474	294498	0	0.00749921	1	GO_-_Biological_Process.txt	CD4+ Tem cell	ADvsHC	female
nuclear-transcribed mRNA catabolic process	161	170427	0	0.0108887	1	GO_-_Biological_Process.txt	CD4+ Tem cell	ADvsHC	female
nuclear-transcribed mRNA catabolic process, nonsense-mediated decay	107	168308	0	0.000469445	1	GO_-_Biological_Process.txt	CD4+ Tem cell	ADvsHC	female
peptide biosynthetic process	163	164246	0	0.023794	1	GO_-_Biological_Process.txt	CD4+ Tem cell	ADvsHC	female
protein localization to endoplasmic reticulum	111	144944	0	0.0083018	1	GO_-_Biological_Process.txt	CD4+ Tem cell	ADvsHC	female
protein targeting	195	200520	0	0.00369244	1	GO_-_Biological_Process.txt	CD4+ Tem cell	ADvsHC	female
protein targeting to ER	101	155504	0	0.00104928	1	GO_-_Biological_Process.txt	CD4+ Tem cell	ADvsHC	female
protein targeting to membrane	111	160963	0	0.00116612	1	GO_-_Biological_Process.txt	CD4+ Tem cell	ADvsHC	female
ribonucleoprotein complex assembly	137	163095	0	0.00726389	1	GO_-_Biological_Process.txt	CD4+ Tem cell	ADvsHC	female
translation	158	171886	0	0.00835805	1	GO_-_Biological_Process.txt	CD4+ Tem cell	ADvsHC	female
translational initiation	125	177455	0	0.000685786	1	GO_-_Biological_Process.txt	CD4+ Tem cell	ADvsHC	female
viral transcription	104	157270	0	0.00104928	1	GO_-_Biological_Process.txt	CD4+ Tem cell	ADvsHC	female
cytosolic large ribosomal subunit	53	110270	0	0.000753051	1	GO_-_Cellular_Component.txt	CD4+ Tem cell	ADvsHC	female
large ribosomal subunit	94	122450	0	0.0333561	1	GO_-_Cellular_Component.txt	CD4+ Tem cell	ADvsHC	female
ribonucleoprotein complex	496	345406	0	0.000413047	1	GO_-_Cellular_Component.txt	CD4+ Tem cell	ADvsHC	female
hydrolase activity, hydrolyzing O-glycosyl compounds	26	-69734	0	0.00727353	0	GO_-_Molecular_Function.txt	CD4+ Tem cell	ADvsHC	female
structural constituent of ribosome	143	168002	0	0.00727353	1	GO_-_Molecular_Function.txt	CD4+ Tem cell	ADvsHC	female
structural molecule activity	240	212970	0	0.00727353	1	GO_-_Molecular_Function.txt	CD4+ Tem cell	ADvsHC	female
RNA transport	99	130858	0	0.00692902	1	KEGG_-_Pathways.txt	CD4+ Tem cell	ADvsHC	female
Ribosome	121	159204	0	0.0016378	1	KEGG_-_Pathways.txt	CD4+ Tem cell	ADvsHC	female
Eukaryotic Translation Termination	86	146024	0	0.0000766388	1	Reactome_-_Pathways.txt	CD4+ Tem cell	ADvsHC	female
Formation of a pool of free 40S subunits	95	174400	0	0.00000619072	1	Reactome_-_Pathways.txt	CD4+ Tem cell	ADvsHC	female
Formation of the ternary complex, and subsequently, the 43S complex	49	88376	0	0.00741765	1	Reactome_-_Pathways.txt	CD4+ Tem cell	ADvsHC	female
GTP hydrolysis and joining of the 60S ribosomal subunit	105	181095	0	0.00000619072	1	Reactome_-_Pathways.txt	CD4+ Tem cell	ADvsHC	female
L13a-mediated translational silencing of Ceruloplasmin expression	104	178816	0	0.00000619072	1	Reactome_-_Pathways.txt	CD4+ Tem cell	ADvsHC	female
Major pathway of rRNA processing in the nucleolus and cytosol	147	169288	0	0.0012278	1	Reactome_-_Pathways.txt	CD4+ Tem cell	ADvsHC	female
Nonsense Mediated Decay (NMD) enhanced by the Exon Junction Complex (EJC)	104	148866	0	0.000480263	1	Reactome_-_Pathways.txt	CD4+ Tem cell	ADvsHC	female
Nonsense Mediated Decay (NMD) independent of the Exon Junction Complex (EJC)	88	149034	0	0.0000766388	1	Reactome_-_Pathways.txt	CD4+ Tem cell	ADvsHC	female
Peptide chain elongation	84	147188	0	0.0000678424	1	Reactome_-_Pathways.txt	CD4+ Tem cell	ADvsHC	female
Regulation of IFNG signaling	13	-42302	0	0.0142074	0	Reactome_-_Pathways.txt	CD4+ Tem cell	ADvsHC	female
Regulation of expression of SLITs and ROBOs	145	147390	0	0.0125497	1	Reactome_-_Pathways.txt	CD4+ Tem cell	ADvsHC	female
Ribosomal scanning and start codon recognition	55	93895	0	0.00741765	1	Reactome_-_Pathways.txt	CD4+ Tem cell	ADvsHC	female
SRP-dependent cotranslational protein targeting to membrane	105	166185	0	0.0000640759	1	Reactome_-_Pathways.txt	CD4+ Tem cell	ADvsHC	female
Selenocysteine synthesis	86	146024	0	0.0000766388	1	Reactome_-_Pathways.txt	CD4+ Tem cell	ADvsHC	female
Translation initiation complex formation	55	93895	0	0.00741765	1	Reactome_-_Pathways.txt	CD4+ Tem cell	ADvsHC	female
Viral mRNA Translation	84	143046	0	0.0000877687	1	Reactome_-_Pathways.txt	CD4+ Tem cell	ADvsHC	female
SRP-dependent cotranslational protein targeting to membrane	89	-138853	0	0.0108515	0	GO_-_Biological_Process.txt	CD4+ Tem cell	MCIvsHC	female
catabolic process	811	-375725	0	0.018092	0	GO_-_Biological_Process.txt	CD4+ Tem cell	MCIvsHC	female
cotranslational protein targeting to membrane	94	-146048	0	0.0108515	0	GO_-_Biological_Process.txt	CD4+ Tem cell	MCIvsHC	female
establishment of protein localization to endoplasmic reticulum	104	-141428	0	0.018092	0	GO_-_Biological_Process.txt	CD4+ Tem cell	MCIvsHC	female
negative regulation of NIK/NF-kappaB signaling	13	-45490	0	0.0430199	0	GO_-_Biological_Process.txt	CD4+ Tem cell	MCIvsHC	female
protein targeting to ER	101	-145527	0	0.0109273	0	GO_-_Biological_Process.txt	CD4+ Tem cell	MCIvsHC	female
protein targeting to membrane	111	-141847	0	0.0286899	0	GO_-_Biological_Process.txt	CD4+ Tem cell	MCIvsHC	female
molecular adaptor activity	95	-141820	0	0.00668236	0	GO_-_Molecular_Function.txt	CD4+ Tem cell	MCIvsHC	female
protein binding, bridging	78	-114244	0	0.0443985	0	GO_-_Molecular_Function.txt	CD4+ Tem cell	MCIvsHC	female
Eukaryotic Translation Termination	86	-114232	0	0.0191422	0	Reactome_-_Pathways.txt	CD4+ Tem cell	MCIvsHC	female
Formation of a pool of free 40S subunits	95	-142695	0	0.00171574	0	Reactome_-_Pathways.txt	CD4+ Tem cell	MCIvsHC	female
GTP hydrolysis and joining of the 60S ribosomal subunit	105	-151095	0	0.00171574	0	Reactome_-_Pathways.txt	CD4+ Tem cell	MCIvsHC	female
L13a-mediated translational silencing of Ceruloplasmin expression	104	-148458	0	0.00171574	0	Reactome_-_Pathways.txt	CD4+ Tem cell	MCIvsHC	female
Nonsense Mediated Decay (NMD) enhanced by the Exon Junction Complex (EJC)	104	-118508	0	0.045456	0	Reactome_-_Pathways.txt	CD4+ Tem cell	MCIvsHC	female
Peptide chain elongation	84	-125668	0	0.0050431	0	Reactome_-_Pathways.txt	CD4+ Tem cell	MCIvsHC	female
Regulation of expression of SLITs and ROBOs	145	-148980	0	0.0191422	0	Reactome_-_Pathways.txt	CD4+ Tem cell	MCIvsHC	female
SRP-dependent cotranslational protein targeting to membrane	105	-139115	0	0.0050431	0	Reactome_-_Pathways.txt	CD4+ Tem cell	MCIvsHC	female
Selenocysteine synthesis	86	-124952	0	0.0050431	0	Reactome_-_Pathways.txt	CD4+ Tem cell	MCIvsHC	female
Viral mRNA Translation	84	-119678	0	0.00822759	0	Reactome_-_Pathways.txt	CD4+ Tem cell	MCIvsHC	female
RNA catabolic process	139	140809	0	5.00514E-11	1	GO_-_Biological_Process.txt	M-Memory B cell	ADvsHC	female
SCF-dependent proteasomal ubiquitin-dependent protein catabolic process	46	-47454	0	0.00636933	0	GO_-_Biological_Process.txt	M-Memory B cell	ADvsHC	female
SRP-dependent cotranslational protein targeting to membrane	84	148987	0	7.69906E-22	1	GO_-_Biological_Process.txt	M-Memory B cell	ADvsHC	female
activation of cysteine-type endopeptidase activity	4	-11444	0	0.0174389	0	GO_-_Biological_Process.txt	M-Memory B cell	ADvsHC	female
amide biosynthetic process	136	147411	0	1.63072E-12	1	GO_-_Biological_Process.txt	M-Memory B cell	ADvsHC	female
aromatic compound catabolic process	164	140931	0	0.00000000365545	1	GO_-_Biological_Process.txt	M-Memory B cell	ADvsHC	female
carbohydrate catabolic process	16	23533	0	0.0482111	1	GO_-_Biological_Process.txt	M-Memory B cell	ADvsHC	female
catabolic process	469	127705	0	0.0311902	1	GO_-_Biological_Process.txt	M-Memory B cell	ADvsHC	female
cellular amide metabolic process	174	135605	0	0.0000000756813	1	GO_-_Biological_Process.txt	M-Memory B cell	ADvsHC	female
cellular localization	616	156538	0	0.00900538	1	GO_-_Biological_Process.txt	M-Memory B cell	ADvsHC	female
cellular macromolecule biosynthetic process	323	125310	0	0.0040497	1	GO_-_Biological_Process.txt	M-Memory B cell	ADvsHC	female
cellular macromolecule catabolic process	325	104471	0	0.0482111	1	GO_-_Biological_Process.txt	M-Memory B cell	ADvsHC	female
cellular protein localization	301	166045	0	0.000000627936	1	GO_-_Biological_Process.txt	M-Memory B cell	ADvsHC	female
cellular protein modification process	638	-143883	0	0.0317347	0	GO_-_Biological_Process.txt	M-Memory B cell	ADvsHC	female
cellular response to dsRNA	5	-12800	0	0.0311902	0	GO_-_Biological_Process.txt	M-Memory B cell	ADvsHC	female
chromatin organization	197	-82838	0	0.0482111	0	GO_-_Biological_Process.txt	M-Memory B cell	ADvsHC	female
cotranslational protein targeting to membrane	88	154850	0	2.69072E-22	1	GO_-_Biological_Process.txt	M-Memory B cell	ADvsHC	female
cytoplasmic translation	37	61507	0	0.00000010562	1	GO_-_Biological_Process.txt	M-Memory B cell	ADvsHC	female
establishment of protein localization	416	161596	0	0.000166932	1	GO_-_Biological_Process.txt	M-Memory B cell	ADvsHC	female
establishment of protein localization to endoplasmic reticulum	92	147781	0	1.34261E-19	1	GO_-_Biological_Process.txt	M-Memory B cell	ADvsHC	female
establishment of protein localization to membrane	120	147809	0	1.99958E-14	1	GO_-_Biological_Process.txt	M-Memory B cell	ADvsHC	female
establishment of protein localization to organelle	177	142409	0	0.0000000127258	1	GO_-_Biological_Process.txt	M-Memory B cell	ADvsHC	female
innate immune response activating cell surface receptor signaling pathway	53	-57346	0	0.000571276	0	GO_-_Biological_Process.txt	M-Memory B cell	ADvsHC	female
interleukin-1-mediated signaling pathway	51	-45447	0	0.0244226	0	GO_-_Biological_Process.txt	M-Memory B cell	ADvsHC	female
intracellular protein transport	286	171022	0	0.0000000758685	1	GO_-_Biological_Process.txt	M-Memory B cell	ADvsHC	female
intracellular transport	473	137171	0	0.0130889	1	GO_-_Biological_Process.txt	M-Memory B cell	ADvsHC	female
learning or memory	28	-31706	0	0.0452647	0	GO_-_Biological_Process.txt	M-Memory B cell	ADvsHC	female
mRNA catabolic process	129	140750	0	5.81394E-12	1	GO_-_Biological_Process.txt	M-Memory B cell	ADvsHC	female
mRNA metabolic process	330	128034	0	0.00324146	1	GO_-_Biological_Process.txt	M-Memory B cell	ADvsHC	female
macromolecule localization	514	165064	0	0.000819152	1	GO_-_Biological_Process.txt	M-Memory B cell	ADvsHC	female
maternal placenta development	2	-6306	0	0.0428946	0	GO_-_Biological_Process.txt	M-Memory B cell	ADvsHC	female
modification-dependent protein catabolic process	167	-87603	0	0.00929533	0	GO_-_Biological_Process.txt	M-Memory B cell	ADvsHC	female
negative regulation of Wnt signaling pathway	58	-50556	0	0.0144916	0	GO_-_Biological_Process.txt	M-Memory B cell	ADvsHC	female
negative regulation of canonical Wnt signaling pathway	55	-51397	0	0.00767611	0	GO_-_Biological_Process.txt	M-Memory B cell	ADvsHC	female
negative regulation of epithelial cell proliferation	23	-30311	0	0.02397	0	GO_-_Biological_Process.txt	M-Memory B cell	ADvsHC	female
nuclear-transcribed mRNA catabolic process	124	142337	0	8.41753E-13	1	GO_-_Biological_Process.txt	M-Memory B cell	ADvsHC	female
nuclear-transcribed mRNA catabolic process, nonsense-mediated decay	98	141537	0	1.71911E-16	1	GO_-_Biological_Process.txt	M-Memory B cell	ADvsHC	female
organic substance transport	495	155656	0	0.00211551	1	GO_-_Biological_Process.txt	M-Memory B cell	ADvsHC	female
peptide biosynthetic process	125	148867	0	4.68044E-14	1	GO_-_Biological_Process.txt	M-Memory B cell	ADvsHC	female
peptide metabolic process	152	145055	0	1.08477E-10	1	GO_-_Biological_Process.txt	M-Memory B cell	ADvsHC	female
peptide transport	402	157712	0	0.000209969	1	GO_-_Biological_Process.txt	M-Memory B cell	ADvsHC	female
positive regulation of BMP signaling pathway	6	-13824	0	0.0452647	0	GO_-_Biological_Process.txt	M-Memory B cell	ADvsHC	female
positive regulation of cellular metabolic process	744	-161493	0	0.0156644	0	GO_-_Biological_Process.txt	M-Memory B cell	ADvsHC	female
positive regulation of metabolic process	817	-160700	0	0.0244226	0	GO_-_Biological_Process.txt	M-Memory B cell	ADvsHC	female
positive regulation of nitrogen compound metabolic process	710	-163473	0	0.0103146	0	GO_-_Biological_Process.txt	M-Memory B cell	ADvsHC	female
proteasomal protein catabolic process	120	-75435	0	0.00802599	0	GO_-_Biological_Process.txt	M-Memory B cell	ADvsHC	female
proteasome-mediated ubiquitin-dependent protein catabolic process	116	-81003	0	0.00158986	0	GO_-_Biological_Process.txt	M-Memory B cell	ADvsHC	female
protein catabolic process	145	-72965	0	0.0407933	0	GO_-_Biological_Process.txt	M-Memory B cell	ADvsHC	female
protein localization	505	167256	0	0.00054273	1	GO_-_Biological_Process.txt	M-Memory B cell	ADvsHC	female
protein localization to endoplasmic reticulum	97	152685	0	8.90669E-20	1	GO_-_Biological_Process.txt	M-Memory B cell	ADvsHC	female
protein localization to membrane	154	148683	0	4.00311E-11	1	GO_-_Biological_Process.txt	M-Memory B cell	ADvsHC	female
protein localization to organelle	245	162671	0	0.0000000319554	1	GO_-_Biological_Process.txt	M-Memory B cell	ADvsHC	female
protein modification process	638	-143883	0	0.0317347	0	GO_-_Biological_Process.txt	M-Memory B cell	ADvsHC	female
protein polyubiquitination	106	-65826	0	0.023161	0	GO_-_Biological_Process.txt	M-Memory B cell	ADvsHC	female
protein targeting	142	170957	0	1.61866E-16	1	GO_-_Biological_Process.txt	M-Memory B cell	ADvsHC	female
protein targeting to ER	91	148740	0	5.05101E-20	1	GO_-_Biological_Process.txt	M-Memory B cell	ADvsHC	female
protein targeting to membrane	95	154603	0	1.02941E-20	1	GO_-_Biological_Process.txt	M-Memory B cell	ADvsHC	female
protein transport	400	160852	0	0.000122422	1	GO_-_Biological_Process.txt	M-Memory B cell	ADvsHC	female
protein ubiquitination	184	-83337	0	0.0319675	0	GO_-_Biological_Process.txt	M-Memory B cell	ADvsHC	female
proteolysis	287	-100799	0	0.0400245	0	GO_-_Biological_Process.txt	M-Memory B cell	ADvsHC	female
proteolysis involved in cellular protein catabolic process	186	-87019	0	0.0209776	0	GO_-_Biological_Process.txt	M-Memory B cell	ADvsHC	female
regulation of RNA biosynthetic process	726	-146028	0	0.0452647	0	GO_-_Biological_Process.txt	M-Memory B cell	ADvsHC	female
regulation of RNA metabolic process	822	-165355	0	0.0180434	0	GO_-_Biological_Process.txt	M-Memory B cell	ADvsHC	female
regulation of canonical Wnt signaling pathway	79	-57601	0	0.0199899	0	GO_-_Biological_Process.txt	M-Memory B cell	ADvsHC	female
regulation of cellular response to stress	205	-94536	0	0.012864	0	GO_-_Biological_Process.txt	M-Memory B cell	ADvsHC	female
regulation of epithelial cell proliferation	66	-52089	0	0.023161	0	GO_-_Biological_Process.txt	M-Memory B cell	ADvsHC	female
regulation of intracellular signal transduction	410	-117572	0	0.0407933	0	GO_-_Biological_Process.txt	M-Memory B cell	ADvsHC	female
regulation of lipopolysaccharide-mediated signaling pathway	9	-17622	0	0.0400245	0	GO_-_Biological_Process.txt	M-Memory B cell	ADvsHC	female
regulation of long-term synaptic potentiation	4	-10932	0	0.0407933	0	GO_-_Biological_Process.txt	M-Memory B cell	ADvsHC	female
regulation of mRNA stability	93	-62872	0	0.0181165	0	GO_-_Biological_Process.txt	M-Memory B cell	ADvsHC	female
regulation of signal transduction	657	-167027	0	0.0046949	0	GO_-_Biological_Process.txt	M-Memory B cell	ADvsHC	female
regulation of signaling	707	-170578	0	0.00513536	0	GO_-_Biological_Process.txt	M-Memory B cell	ADvsHC	female
regulation of stem cell differentiation	54	-46336	0	0.0279053	0	GO_-_Biological_Process.txt	M-Memory B cell	ADvsHC	female
signal transduction by protein phosphorylation	110	-65777	0	0.0287983	0	GO_-_Biological_Process.txt	M-Memory B cell	ADvsHC	female
stimulatory C-type lectin receptor signaling pathway	53	-57346	0	0.000571276	0	GO_-_Biological_Process.txt	M-Memory B cell	ADvsHC	female
translation	124	149590	0	2.57719E-14	1	GO_-_Biological_Process.txt	M-Memory B cell	ADvsHC	female
translational initiation	115	146398	0	8.69678E-15	1	GO_-_Biological_Process.txt	M-Memory B cell	ADvsHC	female
ubiquitin-dependent protein catabolic process	166	-85762	0	0.0125068	0	GO_-_Biological_Process.txt	M-Memory B cell	ADvsHC	female
viral process	317	122387	0	0.00513536	1	GO_-_Biological_Process.txt	M-Memory B cell	ADvsHC	female
viral transcription	88	149754	0	5.26762E-21	1	GO_-_Biological_Process.txt	M-Memory B cell	ADvsHC	female
MHC class II protein complex	12	23438	0	0.00304362	1	GO_-_Cellular_Component.txt	M-Memory B cell	ADvsHC	female
adherens junction	169	109266	0	0.0000365294	1	GO_-_Cellular_Component.txt	M-Memory B cell	ADvsHC	female
cell junction	256	107574	0	0.00399689	1	GO_-_Cellular_Component.txt	M-Memory B cell	ADvsHC	female
cell-substrate adherens junction	157	110403	0	0.0000099169	1	GO_-_Cellular_Component.txt	M-Memory B cell	ADvsHC	female
cell-substrate junction	158	112733	0	0.00000756996	1	GO_-_Cellular_Component.txt	M-Memory B cell	ADvsHC	female
cilium	31	-33151	0	0.030462	0	GO_-_Cellular_Component.txt	M-Memory B cell	ADvsHC	female
clathrin-coated endocytic vesicle membrane	13	24279	0	0.00340811	1	GO_-_Cellular_Component.txt	M-Memory B cell	ADvsHC	female
cytoplasmic side of rough endoplasmic reticulum membrane	4	12292	0	0.000395931	1	GO_-_Cellular_Component.txt	M-Memory B cell	ADvsHC	female
cytosolic large ribosomal subunit	53	87768	0	2.41072E-11	1	GO_-_Cellular_Component.txt	M-Memory B cell	ADvsHC	female
cytosolic small ribosomal subunit	36	72870	0	9.86548E-12	1	GO_-_Cellular_Component.txt	M-Memory B cell	ADvsHC	female
extracellular exosome	589	141885	0	0.0134323	1	GO_-_Cellular_Component.txt	M-Memory B cell	ADvsHC	female
extracellular vesicle	589	141885	0	0.0134323	1	GO_-_Cellular_Component.txt	M-Memory B cell	ADvsHC	female
focal adhesion	157	110403	0	0.0000099169	1	GO_-_Cellular_Component.txt	M-Memory B cell	ADvsHC	female
integral component of lumenal side of endoplasmic reticulum membrane	19	28216	0	0.00840797	1	GO_-_Cellular_Component.txt	M-Memory B cell	ADvsHC	female
large ribosomal subunit	75	94619	0	0.00000000481161	1	GO_-_Cellular_Component.txt	M-Memory B cell	ADvsHC	female
polysomal ribosome	28	52308	0	0.00000014427	1	GO_-_Cellular_Component.txt	M-Memory B cell	ADvsHC	female
ribonucleoprotein complex	342	161044	0	0.00000756996	1	GO_-_Cellular_Component.txt	M-Memory B cell	ADvsHC	female
ribosome	71	100770	0	3.90498E-11	1	GO_-_Cellular_Component.txt	M-Memory B cell	ADvsHC	female
small ribosomal subunit	48	68063	0	0.000000319113	1	GO_-_Cellular_Component.txt	M-Memory B cell	ADvsHC	female
transport vesicle membrane	35	38300	0	0.00971219	1	GO_-_Cellular_Component.txt	M-Memory B cell	ADvsHC	female
RNA binding	725	156395	0	0.049492	1	GO_-_Molecular_Function.txt	M-Memory B cell	ADvsHC	female
misfolded protein binding	7	-16940	0	0.0258551	0	GO_-_Molecular_Function.txt	M-Memory B cell	ADvsHC	female
rRNA binding	35	38869	0	0.0426077	1	GO_-_Molecular_Function.txt	M-Memory B cell	ADvsHC	female
structural constituent of ribosome	116	155374	0	1.65616E-16	1	GO_-_Molecular_Function.txt	M-Memory B cell	ADvsHC	female
structural molecule activity	174	153179	0	4.04588E-10	1	GO_-_Molecular_Function.txt	M-Memory B cell	ADvsHC	female
Allograft rejection	19	27950	0	0.00725423	1	KEGG_-_Pathways.txt	M-Memory B cell	ADvsHC	female
Antigen processing and presentation	38	33120	0	0.0400759	1	KEGG_-_Pathways.txt	M-Memory B cell	ADvsHC	female
Asthma	12	23438	0	0.00470693	1	KEGG_-_Pathways.txt	M-Memory B cell	ADvsHC	female
Autoimmune thyroid disease	19	27950	0	0.00725423	1	KEGG_-_Pathways.txt	M-Memory B cell	ADvsHC	female
Biosynthesis of amino acids	16	23806	0	0.0119694	1	KEGG_-_Pathways.txt	M-Memory B cell	ADvsHC	female
Carbon metabolism	24	26881	0	0.0327538	1	KEGG_-_Pathways.txt	M-Memory B cell	ADvsHC	female
Cell adhesion molecules (CAMs)	31	33027	0	0.0143487	1	KEGG_-_Pathways.txt	M-Memory B cell	ADvsHC	female
Graft-versus-host disease	19	27950	0	0.00725423	1	KEGG_-_Pathways.txt	M-Memory B cell	ADvsHC	female
Hematopoietic cell lineage	28	33382	0	0.00786995	1	KEGG_-_Pathways.txt	M-Memory B cell	ADvsHC	female
Hippo signaling pathway - multiple species	4	-10196	0	0.0323882	0	KEGG_-_Pathways.txt	M-Memory B cell	ADvsHC	female
Inflammatory bowel disease (IBD)	23	31452	0	0.00725423	1	KEGG_-_Pathways.txt	M-Memory B cell	ADvsHC	female
Intestinal immune network for IgA production	18	29858	0	0.0043684	1	KEGG_-_Pathways.txt	M-Memory B cell	ADvsHC	female
Leishmaniasis	33	36707	0	0.00725423	1	KEGG_-_Pathways.txt	M-Memory B cell	ADvsHC	female
Pentose phosphate pathway	6	12696	0	0.0350777	1	KEGG_-_Pathways.txt	M-Memory B cell	ADvsHC	female
Phagosome	55	45933	0	0.0098762	1	KEGG_-_Pathways.txt	M-Memory B cell	ADvsHC	female
Proteasome	35	-36528	0	0.0098762	0	KEGG_-_Pathways.txt	M-Memory B cell	ADvsHC	female
Rheumatoid arthritis	28	33873	0	0.00725423	1	KEGG_-_Pathways.txt	M-Memory B cell	ADvsHC	female
Ribosome	104	164050	0	5.41768E-22	1	KEGG_-_Pathways.txt	M-Memory B cell	ADvsHC	female
Staphylococcus aureus infection	17	26199	0	0.00725423	1	KEGG_-_Pathways.txt	M-Memory B cell	ADvsHC	female
Systemic lupus erythematosus	24	26116	0	0.0400759	1	KEGG_-_Pathways.txt	M-Memory B cell	ADvsHC	female
Type I diabetes mellitus	20	27209	0	0.00996263	1	KEGG_-_Pathways.txt	M-Memory B cell	ADvsHC	female
Viral myocarditis	31	31432	0	0.0266487	1	KEGG_-_Pathways.txt	M-Memory B cell	ADvsHC	female
Antigen processing: Ubiquitination & Proteasome degradation	104	-62144	0	0.0295475	0	Reactome_-_Pathways.txt	M-Memory B cell	ADvsHC	female
CLEC7A (Dectin-1) signaling	53	-42665	0	0.04219	0	Reactome_-_Pathways.txt	M-Memory B cell	ADvsHC	female
CLEC7A/inflammasome pathway	4	-10536	0	0.047579	0	Reactome_-_Pathways.txt	M-Memory B cell	ADvsHC	female
Degradation of GLI1 by the proteasome	45	-42346	0	0.0183344	0	Reactome_-_Pathways.txt	M-Memory B cell	ADvsHC	female
Eukaryotic Translation Termination	84	149413	0	4.98112E-23	1	Reactome_-_Pathways.txt	M-Memory B cell	ADvsHC	female
FCERI mediated NF-kB activation	54	-44507	0	0.0307077	0	Reactome_-_Pathways.txt	M-Memory B cell	ADvsHC	female
Formation of a pool of free 40S subunits	94	145416	0	3.68491E-19	1	Reactome_-_Pathways.txt	M-Memory B cell	ADvsHC	female
Formation of the ternary complex, and subsequently, the 43S complex	47	60551	0	0.00000891193	1	Reactome_-_Pathways.txt	M-Memory B cell	ADvsHC	female
GTP hydrolysis and joining of the 60S ribosomal subunit	103	145375	0	2.59344E-17	1	Reactome_-_Pathways.txt	M-Memory B cell	ADvsHC	female
IRAK4 deficiency (TLR2/4)	2	-6292	0	0.0333132	0	Reactome_-_Pathways.txt	M-Memory B cell	ADvsHC	female
Interleukin-1 signaling	51	-45447	0	0.0172655	0	Reactome_-_Pathways.txt	M-Memory B cell	ADvsHC	female
L13a-mediated translational silencing of Ceruloplasmin expression	102	142865	0	7.10348E-17	1	Reactome_-_Pathways.txt	M-Memory B cell	ADvsHC	female
Major pathway of rRNA processing in the nucleolus and cytosol	113	166827	0	4.75842E-21	1	Reactome_-_Pathways.txt	M-Memory B cell	ADvsHC	female
Negative regulation of NOTCH4 signaling	43	-38596	0	0.0406301	0	Reactome_-_Pathways.txt	M-Memory B cell	ADvsHC	female
Nonsense Mediated Decay (NMD) enhanced by the Exon Junction Complex (EJC)	98	144770	0	4.00586E-18	1	Reactome_-_Pathways.txt	M-Memory B cell	ADvsHC	female
Nonsense Mediated Decay (NMD) independent of the Exon Junction Complex (EJC)	86	147967	0	5.66962E-22	1	Reactome_-_Pathways.txt	M-Memory B cell	ADvsHC	female
Peptide chain elongation	83	156602	0	1.66919E-25	1	Reactome_-_Pathways.txt	M-Memory B cell	ADvsHC	female
Regulation of RUNX2 expression and activity	46	-40988	0	0.0307077	0	Reactome_-_Pathways.txt	M-Memory B cell	ADvsHC	female
Regulation of expression of SLITs and ROBOs	133	130428	0	3.15677E-10	1	Reactome_-_Pathways.txt	M-Memory B cell	ADvsHC	female
Ribosomal scanning and start codon recognition	53	62434	0	0.0000208893	1	Reactome_-_Pathways.txt	M-Memory B cell	ADvsHC	female
SRP-dependent cotranslational protein targeting to membrane	98	158192	0	5.66962E-22	1	Reactome_-_Pathways.txt	M-Memory B cell	ADvsHC	female
Selenocysteine synthesis	83	153369	0	9.93798E-25	1	Reactome_-_Pathways.txt	M-Memory B cell	ADvsHC	female
Translation initiation complex formation	53	62434	0	0.0000208893	1	Reactome_-_Pathways.txt	M-Memory B cell	ADvsHC	female
Viral mRNA Translation	81	151582	0	9.93798E-25	1	Reactome_-_Pathways.txt	M-Memory B cell	ADvsHC	female
Ribosome	104	68971	0	0.0279025	1	KEGG_-_Pathways.txt	M-Memory B cell	MCIvsHC	female
NADH-ubiquinone oxidoreductase subunit b14.5b (NDUFC2)	2	6414	0	0.0440423	1	Pfam_-_Protein_families.txt	M-Memory B cell	MCIvsHC	female
PKMTs methylate histone lysines	17	30254	0	0.010488	1	Reactome_-_Pathways.txt	M-Memory B cell	MCIvsHC	female
SRP-dependent cotranslational protein targeting to membrane	79	-14708	0	0.0382174	0	GO_-_Biological_Process.txt	Red Blood Cells	ADvsHC	female
amide biosynthetic process	84	-15332	0	0.0382174	0	GO_-_Biological_Process.txt	Red Blood Cells	ADvsHC	female
biosynthetic process	184	-21848	0	0.0382174	0	GO_-_Biological_Process.txt	Red Blood Cells	ADvsHC	female
cellular amide metabolic process	92	-16056	0	0.0382174	0	GO_-_Biological_Process.txt	Red Blood Cells	ADvsHC	female
cellular macromolecule biosynthetic process	134	-18374	0	0.0382174	0	GO_-_Biological_Process.txt	Red Blood Cells	ADvsHC	female
establishment of protein localization to endoplasmic reticulum	81	-14777	0	0.0382174	0	GO_-_Biological_Process.txt	Red Blood Cells	ADvsHC	female
peptide biosynthetic process	83	-15040	0	0.0382174	0	GO_-_Biological_Process.txt	Red Blood Cells	ADvsHC	female
peptide metabolic process	90	-15412	0	0.0382174	0	GO_-_Biological_Process.txt	Red Blood Cells	ADvsHC	female
positive regulation of biomineral tissue development	3	-2367	0	0.0382174	0	GO_-_Biological_Process.txt	Red Blood Cells	ADvsHC	female
protein localization to endoplasmic reticulum	82	-15042	0	0.0382174	0	GO_-_Biological_Process.txt	Red Blood Cells	ADvsHC	female
protein targeting	99	-17039	0	0.0382174	0	GO_-_Biological_Process.txt	Red Blood Cells	ADvsHC	female
protein targeting to ER	81	-14777	0	0.0382174	0	GO_-_Biological_Process.txt	Red Blood Cells	ADvsHC	female
translation	83	-15040	0	0.0382174	0	GO_-_Biological_Process.txt	Red Blood Cells	ADvsHC	female
cytosolic small ribosomal subunit	35	-9664	0	0.0346411	0	GO_-_Cellular_Component.txt	Red Blood Cells	ADvsHC	female
proteasome core complex, alpha-subunit complex	2	1646	0	0.0346411	1	GO_-_Cellular_Component.txt	Red Blood Cells	ADvsHC	female
spectrin-associated cytoskeleton	2	1650	0	0.0346411	1	GO_-_Cellular_Component.txt	Red Blood Cells	ADvsHC	female
Ribosome	83	-15040	0	0.0299459	0	KEGG_-_Pathways.txt	Red Blood Cells	ADvsHC	female
Proteasome subunit A N-terminal signature	2	1646	0	0.0382145	1	Pfam_-_Protein_families.txt	Red Blood Cells	ADvsHC	female
APC/C:Cdc20 mediated degradation of mitotic proteins	3	-2280	0	0.0415147	0	Reactome_-_Pathways.txt	Red Blood Cells	ADvsHC	female
Eukaryotic Translation Termination	79	-14708	0	0.0154107	0	Reactome_-_Pathways.txt	Red Blood Cells	ADvsHC	female
Inactivation of APC/C via direct inhibition of the APC/C complex	3	-2280	0	0.0415147	0	Reactome_-_Pathways.txt	Red Blood Cells	ADvsHC	female
Major pathway of rRNA processing in the nucleolus and cytosol	84	-13856	0	0.0407413	0	Reactome_-_Pathways.txt	Red Blood Cells	ADvsHC	female
Nonsense Mediated Decay (NMD) enhanced by the Exon Junction Complex (EJC)	81	-13620	0	0.0407413	0	Reactome_-_Pathways.txt	Red Blood Cells	ADvsHC	female
Nonsense Mediated Decay (NMD) independent of the Exon Junction Complex (EJC)	80	-14164	0	0.0269968	0	Reactome_-_Pathways.txt	Red Blood Cells	ADvsHC	female
Peptide chain elongation	81	-15292	0	0.0154107	0	Reactome_-_Pathways.txt	Red Blood Cells	ADvsHC	female
SRP-dependent cotranslational protein targeting to membrane	81	-15292	0	0.0154107	0	Reactome_-_Pathways.txt	Red Blood Cells	ADvsHC	female
Selenocysteine synthesis	80	-15000	0	0.0154107	0	Reactome_-_Pathways.txt	Red Blood Cells	ADvsHC	female
Viral mRNA Translation	79	-14708	0	0.0154107	0	Reactome_-_Pathways.txt	Red Blood Cells	ADvsHC	female
African trypanosomiasis	2	-4760	0	0.0130714	0	KEGG_-_Pathways.txt	CD4+ Tcm T cell	ADvsHC	female
Activated NTRK2 signals through PI3K	2	-4756	0	0.00567035	0	Reactome_-_Pathways.txt	CD4+ Tcm T cell	MCIvsHC	female
MET activates PI3K/AKT signaling	2	-4756	0	0.00567035	0	Reactome_-_Pathways.txt	CD4+ Tcm T cell	MCIvsHC	female
PI-3K cascade:FGFR1	2	-4756	0	0.00567035	0	Reactome_-_Pathways.txt	CD4+ Tcm T cell	MCIvsHC	female
PI-3K cascade:FGFR2	2	-4756	0	0.00567035	0	Reactome_-_Pathways.txt	CD4+ Tcm T cell	MCIvsHC	female
PI-3K cascade:FGFR3	2	-4756	0	0.00567035	0	Reactome_-_Pathways.txt	CD4+ Tcm T cell	MCIvsHC	female
PI-3K cascade:FGFR4	2	-4756	0	0.00567035	0	Reactome_-_Pathways.txt	CD4+ Tcm T cell	MCIvsHC	female
PI3K events in ERBB2 signaling	2	-4756	0	0.00567035	0	Reactome_-_Pathways.txt	CD4+ Tcm T cell	MCIvsHC	female
Signaling by FGFR3 fusions in cancer	2	-4756	0	0.00567035	0	Reactome_-_Pathways.txt	CD4+ Tcm T cell	MCIvsHC	female
Tie2 Signaling	2	-4756	0	0.00567035	0	Reactome_-_Pathways.txt	CD4+ Tcm T cell	MCIvsHC	female
RNA processing	744	739824	0	0.0249145	1	GO_-_Biological_Process.txt	Naive CD4+ T cell	ADvsHC	female
cellular lipid metabolic process	551	-620816	0	0.0319685	0	GO_-_Biological_Process.txt	Naive CD4+ T cell	ADvsHC	female
mRNA metabolic process	587	690761	0	0.0188396	1	GO_-_Biological_Process.txt	Naive CD4+ T cell	ADvsHC	female
regulation of cardiac muscle cell action potential	11	86119	0	0.0249145	1	GO_-_Biological_Process.txt	Naive CD4+ T cell	ADvsHC	female
regulation of chromosome organization	274	473292	0	0.0188396	1	GO_-_Biological_Process.txt	Naive CD4+ T cell	ADvsHC	female
regulation of chromosome segregation	74	254078	0	0.0188396	1	GO_-_Biological_Process.txt	Naive CD4+ T cell	ADvsHC	female
regulation of sister chromatid segregation	60	214410	0	0.0249145	1	GO_-_Biological_Process.txt	Naive CD4+ T cell	ADvsHC	female
ribonucleoprotein complex assembly	173	355095	0	0.0306072	1	GO_-_Biological_Process.txt	Naive CD4+ T cell	ADvsHC	female
nucleolus	675	749880	0	0.00492395	1	GO_-_Cellular_Component.txt	Naive CD4+ T cell	ADvsHC	female
ribonucleoprotein complex	614	634821	0	0.0361376	1	GO_-_Cellular_Component.txt	Naive CD4+ T cell	ADvsHC	female
G-quadruplex RNA binding	4	44380	0	0.0278432	1	GO_-_Molecular_Function.txt	Naive CD4+ T cell	ADvsHC	female
Lys63-specific deubiquitinase activity	12	-84060	0	0.049164	0	GO_-_Molecular_Function.txt	Naive CD4+ T cell	ADvsHC	female
molecular function regulator	879	733206	0	0.049164	1	GO_-_Molecular_Function.txt	Naive CD4+ T cell	ADvsHC	female
protein kinase A binding	34	157270	0	0.0278432	1	GO_-_Molecular_Function.txt	Naive CD4+ T cell	ADvsHC	female
Alzheimer disease	136	341175	0	0.00142038	1	KEGG_-_Pathways.txt	Naive CD4+ T cell	ADvsHC	female
Parkinson disease	118	303976	0	0.0020291	1	KEGG_-_Pathways.txt	Naive CD4+ T cell	ADvsHC	female
G protein-coupled receptor kinase-interacting protein 1 C term	2	-23680	0	0.0330708	0	Pfam_-_Protein_families.txt	Naive CD4+ T cell	ADvsHC	female
GIT coiled-coil Rho guanine nucleotide exchange factor	2	-23680	0	0.0330708	0	Pfam_-_Protein_families.txt	Naive CD4+ T cell	ADvsHC	female
MIF4G domain	8	72557	0	0.00947929	1	Pfam_-_Protein_families.txt	Naive CD4+ T cell	ADvsHC	female
RBB1NT (NUC162) domain	2	23884	0	0.00236112	1	Pfam_-_Protein_families.txt	Naive CD4+ T cell	ADvsHC	female
Spa2 homology domain (SHD) of GIT	2	-23680	0	0.0330708	0	Pfam_-_Protein_families.txt	Naive CD4+ T cell	ADvsHC	female
Zinc finger, C2H2 type	446	-585474	0	0.00947929	0	Pfam_-_Protein_families.txt	Naive CD4+ T cell	ADvsHC	female
carbohydrate derivative metabolic process	547	-701799	0	0.00131775	0	GO_-_Biological_Process.txt	Naive CD4+ T cell	MCIvsHC	female
carbohydrate metabolic process	271	-412229	0	0.0426653	0	GO_-_Biological_Process.txt	Naive CD4+ T cell	MCIvsHC	female
carboxylic acid metabolic process	505	-642960	0	0.00353318	0	GO_-_Biological_Process.txt	Naive CD4+ T cell	MCIvsHC	female
cell activation	670	-743895	0	0.00292194	0	GO_-_Biological_Process.txt	Naive CD4+ T cell	MCIvsHC	female
cell activation involved in immune response	425	-644835	0	0.000950729	0	GO_-_Biological_Process.txt	Naive CD4+ T cell	MCIvsHC	female
exocytosis	482	-618126	0	0.00490549	0	GO_-_Biological_Process.txt	Naive CD4+ T cell	MCIvsHC	female
leukocyte activation	615	-793725	0	0.000950729	0	GO_-_Biological_Process.txt	Naive CD4+ T cell	MCIvsHC	female
leukocyte activation involved in immune response	423	-644304	0	0.000950729	0	GO_-_Biological_Process.txt	Naive CD4+ T cell	MCIvsHC	female
leukocyte degranulation	359	-615357	0	0.000950729	0	GO_-_Biological_Process.txt	Naive CD4+ T cell	MCIvsHC	female
mitochondrial translational elongation	88	-239245	0	0.0326178	0	GO_-_Biological_Process.txt	Naive CD4+ T cell	MCIvsHC	female
mitochondrial translational termination	89	-257315	0	0.0111788	0	GO_-_Biological_Process.txt	Naive CD4+ T cell	MCIvsHC	female
myeloid leukocyte activation	398	-631689	0	0.000950729	0	GO_-_Biological_Process.txt	Naive CD4+ T cell	MCIvsHC	female
neutrophil activation	354	-572187	0	0.00131775	0	GO_-_Biological_Process.txt	Naive CD4+ T cell	MCIvsHC	female
neutrophil activation involved in immune response	349	-564882	0	0.00131775	0	GO_-_Biological_Process.txt	Naive CD4+ T cell	MCIvsHC	female
neutrophil degranulation	347	-564351	0	0.00131775	0	GO_-_Biological_Process.txt	Naive CD4+ T cell	MCIvsHC	female
organic acid metabolic process	557	-701910	0	0.00149949	0	GO_-_Biological_Process.txt	Naive CD4+ T cell	MCIvsHC	female
oxidation-reduction process	575	-590160	0	0.0456452	0	GO_-_Biological_Process.txt	Naive CD4+ T cell	MCIvsHC	female
phosphorylation	771	-707679	0	0.0236087	0	GO_-_Biological_Process.txt	Naive CD4+ T cell	MCIvsHC	female
regulated exocytosis	434	-629292	0	0.00131775	0	GO_-_Biological_Process.txt	Naive CD4+ T cell	MCIvsHC	female
secretion	629	-656213	0	0.016604	0	GO_-_Biological_Process.txt	Naive CD4+ T cell	MCIvsHC	female
secretion by cell	585	-645015	0	0.0130675	0	GO_-_Biological_Process.txt	Naive CD4+ T cell	MCIvsHC	female
translational termination	97	-265155	0	0.013152	0	GO_-_Biological_Process.txt	Naive CD4+ T cell	MCIvsHC	female
endoplasmic reticulum membrane	607	-613597	0	0.0252955	0	GO_-_Cellular_Component.txt	Naive CD4+ T cell	MCIvsHC	female
extracellular region	591	-605226	0	0.0252955	0	GO_-_Cellular_Component.txt	Naive CD4+ T cell	MCIvsHC	female
integral component of organelle membrane	258	-405306	0	0.0252955	0	GO_-_Cellular_Component.txt	Naive CD4+ T cell	MCIvsHC	female
integral component of plasma membrane	451	-507158	0	0.0378666	0	GO_-_Cellular_Component.txt	Naive CD4+ T cell	MCIvsHC	female
intrinsic component of organelle membrane	276	-419682	0	0.0252955	0	GO_-_Cellular_Component.txt	Naive CD4+ T cell	MCIvsHC	female
intrinsic component of plasma membrane	473	-520234	0	0.0378666	0	GO_-_Cellular_Component.txt	Naive CD4+ T cell	MCIvsHC	female
membrane microdomain	156	-292803	0	0.0408058	0	GO_-_Cellular_Component.txt	Naive CD4+ T cell	MCIvsHC	female
membrane raft	156	-292803	0	0.0408058	0	GO_-_Cellular_Component.txt	Naive CD4+ T cell	MCIvsHC	female
nuclear membrane	222	-356664	0	0.0378666	0	GO_-_Cellular_Component.txt	Naive CD4+ T cell	MCIvsHC	female
postsynaptic specialization membrane	6	53682	0	0.0378666	1	GO_-_Cellular_Component.txt	Naive CD4+ T cell	MCIvsHC	female
secretory granule membrane	179	-349177	0	0.0252955	0	GO_-_Cellular_Component.txt	Naive CD4+ T cell	MCIvsHC	female
DNA-binding transcription repressor activity, RNA polymerase II-specific	137	-329625	0	0.0222609	0	GO_-_Molecular_Function.txt	Naive CD4+ T cell	MCIvsHC	female
Metabolic pathways	892	-986319	0	0.0000206398	0	KEGG_-_Pathways.txt	Naive CD4+ T cell	MCIvsHC	female
Mitochondrial translation elongation	87	-233130	0	0.041368	0	Reactome_-_Pathways.txt	Naive CD4+ T cell	MCIvsHC	female
Mitochondrial translation termination	87	-245085	0	0.0318433	0	Reactome_-_Pathways.txt	Naive CD4+ T cell	MCIvsHC	female
Neutrophil degranulation	344	-569532	0	0.00150943	0	Reactome_-_Pathways.txt	Naive CD4+ T cell	MCIvsHC	female
RNF mutants show enhanced WNT signaling and proliferation	2	23672	0	0.041368	1	Reactome_-_Pathways.txt	Naive CD4+ T cell	MCIvsHC	female
PERK-mediated unfolded protein response	9	77460	0	0.0410092	1	GO_-_Biological_Process.txt	Naive CD4+ T cell	PDvsHC	female
abortive mitotic cell cycle	2	23610	0	0.0442332	1	GO_-_Biological_Process.txt	Naive CD4+ T cell	PDvsHC	female
calcium-mediated signaling	71	207757	0	0.0442332	1	GO_-_Biological_Process.txt	Naive CD4+ T cell	PDvsHC	female
cellular response to cytokine stimulus	274	406609	0	0.0442332	1	GO_-_Biological_Process.txt	Naive CD4+ T cell	PDvsHC	female
chaperone-mediated protein complex assembly	12	82263	0	0.0442332	1	GO_-_Biological_Process.txt	Naive CD4+ T cell	PDvsHC	female
embryonic digestive tract morphogenesis	3	34095	0	0.0442332	1	GO_-_Biological_Process.txt	Naive CD4+ T cell	PDvsHC	female
embryonic foregut morphogenesis	5	-48785	0	0.0478202	0	GO_-_Biological_Process.txt	Naive CD4+ T cell	PDvsHC	female
inactivation of MAPK activity	19	103933	0	0.0470038	1	GO_-_Biological_Process.txt	Naive CD4+ T cell	PDvsHC	female
inflammatory response	192	348498	0	0.0442332	1	GO_-_Biological_Process.txt	Naive CD4+ T cell	PDvsHC	female
mammary gland branching involved in thelarche	3	33633	0	0.0478202	1	GO_-_Biological_Process.txt	Naive CD4+ T cell	PDvsHC	female
negative regulation of B cell differentiation	2	23534	0	0.0478202	1	GO_-_Biological_Process.txt	Naive CD4+ T cell	PDvsHC	female
negative regulation of DNA damage response, signal transduction by p53 class mediator	12	81834	0	0.0442332	1	GO_-_Biological_Process.txt	Naive CD4+ T cell	PDvsHC	female
negative regulation of MAP kinase activity	46	176122	0	0.0410092	1	GO_-_Biological_Process.txt	Naive CD4+ T cell	PDvsHC	female
negative regulation of apoptotic process	527	602702	0	0.0410092	1	GO_-_Biological_Process.txt	Naive CD4+ T cell	PDvsHC	female
negative regulation of catalytic activity	444	539079	0	0.0430273	1	GO_-_Biological_Process.txt	Naive CD4+ T cell	PDvsHC	female
negative regulation of cell death	588	575418	0	0.0478202	1	GO_-_Biological_Process.txt	Naive CD4+ T cell	PDvsHC	female
negative regulation of cellular protein metabolic process	659	672017	0	0.0410092	1	GO_-_Biological_Process.txt	Naive CD4+ T cell	PDvsHC	female
negative regulation of cysteine-type endopeptidase activity	55	186250	0	0.0442332	1	GO_-_Biological_Process.txt	Naive CD4+ T cell	PDvsHC	female
negative regulation of cysteine-type endopeptidase activity involved in apoptotic process	50	171210	0	0.047016	1	GO_-_Biological_Process.txt	Naive CD4+ T cell	PDvsHC	female
negative regulation of endopeptidase activity	93	237726	0	0.0442332	1	GO_-_Biological_Process.txt	Naive CD4+ T cell	PDvsHC	female
negative regulation of homotypic cell-cell adhesion	6	-54996	0	0.0442332	0	GO_-_Biological_Process.txt	Naive CD4+ T cell	PDvsHC	female
negative regulation of peptidase activity	95	233840	0	0.0478202	1	GO_-_Biological_Process.txt	Naive CD4+ T cell	PDvsHC	female
negative regulation of platelet activation	6	-54996	0	0.0442332	0	GO_-_Biological_Process.txt	Naive CD4+ T cell	PDvsHC	female
negative regulation of programmed cell death	538	573088	0	0.0442332	1	GO_-_Biological_Process.txt	Naive CD4+ T cell	PDvsHC	female
negative regulation of protein metabolic process	697	723031	0	0.0410092	1	GO_-_Biological_Process.txt	Naive CD4+ T cell	PDvsHC	female
negative regulation of protein serine/threonine kinase activity	91	236662	0	0.0442332	1	GO_-_Biological_Process.txt	Naive CD4+ T cell	PDvsHC	female
negative regulation of proteolysis	166	334534	0	0.0429772	1	GO_-_Biological_Process.txt	Naive CD4+ T cell	PDvsHC	female
positive regulation of calcidiol 1-monooxygenase activity	2	23738	0	0.0410092	1	GO_-_Biological_Process.txt	Naive CD4+ T cell	PDvsHC	female
positive regulation of nitric-oxide synthase activity	12	84066	0	0.0442332	1	GO_-_Biological_Process.txt	Naive CD4+ T cell	PDvsHC	female
positive regulation of synapse assembly	15	-102675	0	0.0410092	0	GO_-_Biological_Process.txt	Naive CD4+ T cell	PDvsHC	female
positive regulation of vitamin D biosynthetic process	2	23738	0	0.0410092	1	GO_-_Biological_Process.txt	Naive CD4+ T cell	PDvsHC	female
protein folding in endoplasmic reticulum	9	68046	0	0.0482141	1	GO_-_Biological_Process.txt	Naive CD4+ T cell	PDvsHC	female
regulation of DNA damage response, signal transduction by p53 class mediator	24	115848	0	0.0478202	1	GO_-_Biological_Process.txt	Naive CD4+ T cell	PDvsHC	female
regulation of amyloid-beta clearance	11	77160	0	0.047016	1	GO_-_Biological_Process.txt	Naive CD4+ T cell	PDvsHC	female
regulation of cell cycle	860	716715	0	0.0442332	1	GO_-_Biological_Process.txt	Naive CD4+ T cell	PDvsHC	female
regulation of cellular response to stress	529	608169	0	0.0410092	1	GO_-_Biological_Process.txt	Naive CD4+ T cell	PDvsHC	female
regulation of epithelial cell differentiation	63	191412	0	0.0478202	1	GO_-_Biological_Process.txt	Naive CD4+ T cell	PDvsHC	female
regulation of protein serine/threonine kinase activity	312	469434	0	0.0410092	1	GO_-_Biological_Process.txt	Naive CD4+ T cell	PDvsHC	female
regulation of proteolysis	430	529055	0	0.0430273	1	GO_-_Biological_Process.txt	Naive CD4+ T cell	PDvsHC	female
response to cytokine	355	475195	0	0.0442332	1	GO_-_Biological_Process.txt	Naive CD4+ T cell	PDvsHC	female
synaptic transmission, glutamatergic	9	-72330	0	0.0430273	0	GO_-_Biological_Process.txt	Naive CD4+ T cell	PDvsHC	female
telomerase holoenzyme complex assembly	4	41916	0	0.0478202	1	GO_-_Biological_Process.txt	Naive CD4+ T cell	PDvsHC	female
Apoptosis	115	267640	0	0.0223103	1	KEGG_-_Pathways.txt	Naive CD4+ T cell	PDvsHC	female
Leishmaniasis	54	174594	0	0.0223103	1	KEGG_-_Pathways.txt	Naive CD4+ T cell	PDvsHC	female
Leukocyte transendothelial migration	68	190715	0	0.0283667	1	KEGG_-_Pathways.txt	Naive CD4+ T cell	PDvsHC	female
Spliceosome	130	274180	0	0.0223103	1	KEGG_-_Pathways.txt	Naive CD4+ T cell	PDvsHC	female
Th17 cell differentiation	88	226860	0	0.0223103	1	KEGG_-_Pathways.txt	Naive CD4+ T cell	PDvsHC	female
Assembly and cell surface presentation of NMDA receptors	19	110039	0	0.028612	1	Reactome_-_Pathways.txt	Naive CD4+ T cell	PDvsHC	female
Cohesin Loading onto Chromatin	10	75500	0	0.0371946	1	Reactome_-_Pathways.txt	Naive CD4+ T cell	PDvsHC	female
Establishment of Sister Chromatid Cohesion	9	73245	0	0.028612	1	Reactome_-_Pathways.txt	Naive CD4+ T cell	PDvsHC	female
HSP90 chaperone cycle for steroid hormone receptors (SHR)	43	159851	0	0.0462633	1	Reactome_-_Pathways.txt	Naive CD4+ T cell	PDvsHC	female
PTK6 Expression	3	35106	0	0.0130499	1	Reactome_-_Pathways.txt	Naive CD4+ T cell	PDvsHC	female
ribonucleoprotein complex	367	-121988	0	0.0489988	0	GO_-_Cellular_Component.txt	Plasmablasts	ADvsHC	female
PX domain	8	19504	0	0.00283352	1	Pfam_-_Protein_families.txt	Plasmablasts	ADvsHC	female
cellular response to trichostatin A	3	-8943	0	0.0285434	0	GO_-_Biological_Process.txt	Plasmablasts	MCIvsHC	female
positive regulation of cell migration	97	-72042	0	0.00897518	0	GO_-_Biological_Process.txt	Plasmablasts	MCIvsHC	female
positive regulation of cell motility	99	-75950	0	0.00617311	0	GO_-_Biological_Process.txt	Plasmablasts	MCIvsHC	female
positive regulation of cellular component movement	101	-73674	0	0.00897518	0	GO_-_Biological_Process.txt	Plasmablasts	MCIvsHC	female
positive regulation of locomotion	109	-80030	0	0.00617311	0	GO_-_Biological_Process.txt	Plasmablasts	MCIvsHC	female
regulation of cell motility	151	-78686	0	0.0488063	0	GO_-_Biological_Process.txt	Plasmablasts	MCIvsHC	female
regulation of cell projection organization	110	-70508	0	0.0285434	0	GO_-_Biological_Process.txt	Plasmablasts	MCIvsHC	female
regulation of dendrite development	27	-34341	0	0.0308924	0	GO_-_Biological_Process.txt	Plasmablasts	MCIvsHC	female
regulation of locomotion	164	-86656	0	0.0285434	0	GO_-_Biological_Process.txt	Plasmablasts	MCIvsHC	female
regulation of neuron differentiation	92	-61700	0	0.0488063	0	GO_-_Biological_Process.txt	Plasmablasts	MCIvsHC	female
regulation of plasma membrane bounded cell projection organization	110	-70508	0	0.0285434	0	GO_-_Biological_Process.txt	Plasmablasts	MCIvsHC	female
RNA catabolic process	140	125640	0	8.00247E-14	1	GO_-_Biological_Process.txt	Naive B cell	ADvsHC	female
RNA metabolic process	497	150173	0	0.0000101458	1	GO_-_Biological_Process.txt	Naive B cell	ADvsHC	female
SRP-dependent cotranslational protein targeting to membrane	85	114620	0	3.29973E-19	1	GO_-_Biological_Process.txt	Naive B cell	ADvsHC	female
amide biosynthetic process	116	96809	0	0.00000000196874	1	GO_-_Biological_Process.txt	Naive B cell	ADvsHC	female
anion homeostasis	4	-8956	0	0.0329535	0	GO_-_Biological_Process.txt	Naive B cell	ADvsHC	female
aromatic compound catabolic process	161	126704	0	4.53058E-12	1	GO_-_Biological_Process.txt	Naive B cell	ADvsHC	female
carbohydrate derivative metabolic process	97	-50253	0	0.0247984	0	GO_-_Biological_Process.txt	Naive B cell	ADvsHC	female
catabolic process	386	122588	0	0.00017298	1	GO_-_Biological_Process.txt	Naive B cell	ADvsHC	female
cellular amide metabolic process	147	88838	0	0.00000690588	1	GO_-_Biological_Process.txt	Naive B cell	ADvsHC	female
cellular aromatic compound metabolic process	686	151275	0	0.000199029	1	GO_-_Biological_Process.txt	Naive B cell	ADvsHC	female
cellular macromolecule biosynthetic process	288	123444	0	0.00000380656	1	GO_-_Biological_Process.txt	Naive B cell	ADvsHC	female
cellular macromolecule catabolic process	274	117611	0	0.00000879157	1	GO_-_Biological_Process.txt	Naive B cell	ADvsHC	female
cellular nitrogen compound metabolic process	734	131105	0	0.00706738	1	GO_-_Biological_Process.txt	Naive B cell	ADvsHC	female
cellular protein localization	275	127535	0	0.000000586964	1	GO_-_Biological_Process.txt	Naive B cell	ADvsHC	female
cellular protein metabolic process	646	119275	0	0.0163262	1	GO_-_Biological_Process.txt	Naive B cell	ADvsHC	female
cellular response to cytokine stimulus	112	59027	0	0.00658612	1	GO_-_Biological_Process.txt	Naive B cell	ADvsHC	female
cotranslational protein targeting to membrane	89	115444	0	1.29211E-18	1	GO_-_Biological_Process.txt	Naive B cell	ADvsHC	female
cytoplasmic translation	36	38015	0	0.000401363	1	GO_-_Biological_Process.txt	Naive B cell	ADvsHC	female
establishment of protein localization	366	99609	0	0.0089291	1	GO_-_Biological_Process.txt	Naive B cell	ADvsHC	female
establishment of protein localization to endoplasmic reticulum	94	116336	0	5.10567E-18	1	GO_-_Biological_Process.txt	Naive B cell	ADvsHC	female
establishment of protein localization to membrane	121	117704	0	5.39081E-14	1	GO_-_Biological_Process.txt	Naive B cell	ADvsHC	female
establishment of protein localization to organelle	164	121626	0	7.6713E-11	1	GO_-_Biological_Process.txt	Naive B cell	ADvsHC	female
generation of precursor metabolites and energy	112	-56081	0	0.0146599	0	GO_-_Biological_Process.txt	Naive B cell	ADvsHC	female
heterocycle metabolic process	681	153485	0	0.000132585	1	GO_-_Biological_Process.txt	Naive B cell	ADvsHC	female
intracellular protein transport	254	100036	0	0.000289332	1	GO_-_Biological_Process.txt	Naive B cell	ADvsHC	female
late endosome to vacuole transport	7	-12327	0	0.0429451	0	GO_-_Biological_Process.txt	Naive B cell	ADvsHC	female
mRNA catabolic process	132	129593	0	9.14081E-16	1	GO_-_Biological_Process.txt	Naive B cell	ADvsHC	female
mRNA metabolic process	309	135144	0	0.000000473647	1	GO_-_Biological_Process.txt	Naive B cell	ADvsHC	female
macromolecule localization	444	110196	0	0.00658612	1	GO_-_Biological_Process.txt	Naive B cell	ADvsHC	female
mitochondrial electron transport, NADH to ubiquinone	37	-33100	0	0.00962239	0	GO_-_Biological_Process.txt	Naive B cell	ADvsHC	female
mitochondrial respiratory chain complex I assembly	38	-34560	0	0.0064772	0	GO_-_Biological_Process.txt	Naive B cell	ADvsHC	female
mitochondrial respiratory chain complex assembly	45	-34320	0	0.0247984	0	GO_-_Biological_Process.txt	Naive B cell	ADvsHC	female
negative regulation of gene expression	444	154180	0	0.000000962412	1	GO_-_Biological_Process.txt	Naive B cell	ADvsHC	female
negative regulation of interleukin-8 secretion	2	-5122	0	0.0329535	0	GO_-_Biological_Process.txt	Naive B cell	ADvsHC	female
negative regulation of vascular endothelial growth factor production	2	-5224	0	0.000118156	0	GO_-_Biological_Process.txt	Naive B cell	ADvsHC	female
nuclear-transcribed mRNA catabolic process	126	125883	0	1.39307E-15	1	GO_-_Biological_Process.txt	Naive B cell	ADvsHC	female
nuclear-transcribed mRNA catabolic process, nonsense-mediated decay	94	116336	0	5.10567E-18	1	GO_-_Biological_Process.txt	Naive B cell	ADvsHC	female
nucleobase-containing compound metabolic process	671	155290	0	0.0000965192	1	GO_-_Biological_Process.txt	Naive B cell	ADvsHC	female
peptide biosynthetic process	112	99912	0	1.4182E-10	1	GO_-_Biological_Process.txt	Naive B cell	ADvsHC	female
peptide metabolic process	133	100052	0	0.0000000101782	1	GO_-_Biological_Process.txt	Naive B cell	ADvsHC	female
peptide transport	356	98674	0	0.008769	1	GO_-_Biological_Process.txt	Naive B cell	ADvsHC	female
positive regulation of cyclase activity	2	-5148	0	0.0207617	0	GO_-_Biological_Process.txt	Naive B cell	ADvsHC	female
positive regulation of humoral immune response mediated by circulating immunoglobulin	2	5096	0	0.0482294	1	GO_-_Biological_Process.txt	Naive B cell	ADvsHC	female
positive regulation of lyase activity	3	-7338	0	0.0225686	0	GO_-_Biological_Process.txt	Naive B cell	ADvsHC	female
positive regulation of muscle tissue development	11	-16685	0	0.0205198	0	GO_-_Biological_Process.txt	Naive B cell	ADvsHC	female
positive regulation of striated muscle tissue development	11	-16685	0	0.0205198	0	GO_-_Biological_Process.txt	Naive B cell	ADvsHC	female
protein localization	438	107152	0	0.0089291	1	GO_-_Biological_Process.txt	Naive B cell	ADvsHC	female
protein localization to endoplasmic reticulum	98	113052	0	4.56951E-16	1	GO_-_Biological_Process.txt	Naive B cell	ADvsHC	female
protein localization to membrane	146	120714	0	4.6173E-12	1	GO_-_Biological_Process.txt	Naive B cell	ADvsHC	female
protein localization to organelle	231	120832	0	0.000000233965	1	GO_-_Biological_Process.txt	Naive B cell	ADvsHC	female
protein targeting	135	114515	0	1.11269E-11	1	GO_-_Biological_Process.txt	Naive B cell	ADvsHC	female
protein targeting to ER	92	115692	0	4.43301E-18	1	GO_-_Biological_Process.txt	Naive B cell	ADvsHC	female
protein targeting to membrane	97	111747	0	6.9002E-16	1	GO_-_Biological_Process.txt	Naive B cell	ADvsHC	female
protein transport	355	99910	0	0.00706738	1	GO_-_Biological_Process.txt	Naive B cell	ADvsHC	female
regulation of gene expression	903	195414	0	0.000000962412	1	GO_-_Biological_Process.txt	Naive B cell	ADvsHC	female
regulation of reactive oxygen species biosynthetic process	18	21161	0	0.029435	1	GO_-_Biological_Process.txt	Naive B cell	ADvsHC	female
response to cytokine	146	58781	0	0.0429451	1	GO_-_Biological_Process.txt	Naive B cell	ADvsHC	female
selenocysteine metabolic process	2	-5224	0	0.000118156	0	GO_-_Biological_Process.txt	Naive B cell	ADvsHC	female
selenocysteinyl-tRNA(Sec) biosynthetic process	2	-5224	0	0.000118156	0	GO_-_Biological_Process.txt	Naive B cell	ADvsHC	female
seryl-tRNA aminoacylation	2	-5224	0	0.000118156	0	GO_-_Biological_Process.txt	Naive B cell	ADvsHC	female
translation	111	100701	0	7.6713E-11	1	GO_-_Biological_Process.txt	Naive B cell	ADvsHC	female
translational initiation	112	119741	0	8.2364E-16	1	GO_-_Biological_Process.txt	Naive B cell	ADvsHC	female
viral process	275	136710	0	0.0000000352629	1	GO_-_Biological_Process.txt	Naive B cell	ADvsHC	female
viral transcription	86	124398	0	8.2416E-23	1	GO_-_Biological_Process.txt	Naive B cell	ADvsHC	female
virion assembly	8	14169	0	0.0163262	1	GO_-_Biological_Process.txt	Naive B cell	ADvsHC	female
NADH dehydrogenase complex	36	-31850	0	0.00630617	0	GO_-_Cellular_Component.txt	Naive B cell	ADvsHC	female
adherens junction	144	64204	0	0.00630617	1	GO_-_Cellular_Component.txt	Naive B cell	ADvsHC	female
cell junction	215	81405	0	0.00425245	1	GO_-_Cellular_Component.txt	Naive B cell	ADvsHC	female
cell-substrate adherens junction	133	62423	0	0.00605706	1	GO_-_Cellular_Component.txt	Naive B cell	ADvsHC	female
cell-substrate junction	134	64249	0	0.00501643	1	GO_-_Cellular_Component.txt	Naive B cell	ADvsHC	female
chromosome	61	39749	0	0.0109669	1	GO_-_Cellular_Component.txt	Naive B cell	ADvsHC	female
cytoplasmic side of endoplasmic reticulum membrane	6	11514	0	0.0124361	1	GO_-_Cellular_Component.txt	Naive B cell	ADvsHC	female
cytoplasmic side of membrane	22	24064	0	0.00899132	1	GO_-_Cellular_Component.txt	Naive B cell	ADvsHC	female
cytoplasmic side of rough endoplasmic reticulum membrane	4	8332	0	0.0427925	1	GO_-_Cellular_Component.txt	Naive B cell	ADvsHC	female
cytosolic large ribosomal subunit	52	67138	0	3.20669E-10	1	GO_-_Cellular_Component.txt	Naive B cell	ADvsHC	female
cytosolic small ribosomal subunit	37	57459	0	1.29198E-10	1	GO_-_Cellular_Component.txt	Naive B cell	ADvsHC	female
dendritic growth cone	2	5134	0	0.0109669	1	GO_-_Cellular_Component.txt	Naive B cell	ADvsHC	female
endocytic vesicle membrane	44	32167	0	0.0200868	1	GO_-_Cellular_Component.txt	Naive B cell	ADvsHC	female
focal adhesion	133	62423	0	0.00605706	1	GO_-_Cellular_Component.txt	Naive B cell	ADvsHC	female
large ribosomal subunit	66	55644	0	0.0000471273	1	GO_-_Cellular_Component.txt	Naive B cell	ADvsHC	female
mitochondrial inner membrane	112	-47905	0	0.0427925	0	GO_-_Cellular_Component.txt	Naive B cell	ADvsHC	female
mitochondrial matrix	53	-38864	0	0.00630617	0	GO_-_Cellular_Component.txt	Naive B cell	ADvsHC	female
mitochondrial membrane	152	-64325	0	0.00698287	0	GO_-_Cellular_Component.txt	Naive B cell	ADvsHC	female
mitochondrial respiratory chain complex I	36	-31850	0	0.00630617	0	GO_-_Cellular_Component.txt	Naive B cell	ADvsHC	female
mitochondrion	227	-71447	0	0.0200868	0	GO_-_Cellular_Component.txt	Naive B cell	ADvsHC	female
nucleolus	227	70076	0	0.0246641	1	GO_-_Cellular_Component.txt	Naive B cell	ADvsHC	female
nucleoplasm	921	136661	0	0.00605706	1	GO_-_Cellular_Component.txt	Naive B cell	ADvsHC	female
polysomal ribosome	27	39143	0	0.00000146596	1	GO_-_Cellular_Component.txt	Naive B cell	ADvsHC	female
polysome	15	18095	0	0.0250172	1	GO_-_Cellular_Component.txt	Naive B cell	ADvsHC	female
postsynaptic density	52	38380	0	0.00630617	1	GO_-_Cellular_Component.txt	Naive B cell	ADvsHC	female
postsynaptic specialization	52	38380	0	0.00630617	1	GO_-_Cellular_Component.txt	Naive B cell	ADvsHC	female
protease inhibitor complex	2	-4996	0	0.0483796	0	GO_-_Cellular_Component.txt	Naive B cell	ADvsHC	female
ribonucleoprotein complex	291	117953	0	0.0000144779	1	GO_-_Cellular_Component.txt	Naive B cell	ADvsHC	female
ribosome	61	65719	0	0.0000000492414	1	GO_-_Cellular_Component.txt	Naive B cell	ADvsHC	female
small ribosomal subunit	43	53631	0	0.000000103272	1	GO_-_Cellular_Component.txt	Naive B cell	ADvsHC	female
NADH dehydrogenase (ubiquinone) activity	35	-32795	0	0.00742811	0	GO_-_Molecular_Function.txt	Naive B cell	ADvsHC	female
NADH dehydrogenase activity	35	-32795	0	0.00742811	0	GO_-_Molecular_Function.txt	Naive B cell	ADvsHC	female
RNA binding	624	188957	0	0.0000000749004	1	GO_-_Molecular_Function.txt	Naive B cell	ADvsHC	female
amide binding	51	34984	0	0.0412761	1	GO_-_Molecular_Function.txt	Naive B cell	ADvsHC	female
mRNA binding	111	55492	0	0.0138925	1	GO_-_Molecular_Function.txt	Naive B cell	ADvsHC	female
nucleic acid binding	901	208770	0	0.0000000859651	1	GO_-_Molecular_Function.txt	Naive B cell	ADvsHC	female
oxidoreductase activity	104	-54152	0	0.0133486	0	GO_-_Molecular_Function.txt	Naive B cell	ADvsHC	female
oxidoreductase activity, acting on NAD(P)H	41	-31095	0	0.0432595	0	GO_-_Molecular_Function.txt	Naive B cell	ADvsHC	female
oxidoreductase activity, acting on NAD(P)H, quinone or similar compound as acceptor	35	-32795	0	0.00742811	0	GO_-_Molecular_Function.txt	Naive B cell	ADvsHC	female
peptide binding	44	35361	0	0.0133486	1	GO_-_Molecular_Function.txt	Naive B cell	ADvsHC	female
rRNA binding	32	31797	0	0.00742811	1	GO_-_Molecular_Function.txt	Naive B cell	ADvsHC	female
serine-tRNA ligase activity	2	-5224	0	0.000170285	0	GO_-_Molecular_Function.txt	Naive B cell	ADvsHC	female
structural constituent of ribosome	99	105072	0	3.54985E-13	1	GO_-_Molecular_Function.txt	Naive B cell	ADvsHC	female
structural molecule activity	142	116153	0	3.39769E-11	1	GO_-_Molecular_Function.txt	Naive B cell	ADvsHC	female
symporter activity	5	-10270	0	0.0334448	0	GO_-_Molecular_Function.txt	Naive B cell	ADvsHC	female
Alzheimer disease	82	-47477	0	0.00899895	0	KEGG_-_Pathways.txt	Naive B cell	ADvsHC	female
Metabolic pathways	173	-77076	0	0.00161044	0	KEGG_-_Pathways.txt	Naive B cell	ADvsHC	female
Morphine addiction	11	-15018	0	0.0366876	0	KEGG_-_Pathways.txt	Naive B cell	ADvsHC	female
Non-alcoholic fatty liver disease (NAFLD)	69	-45687	0	0.0046514	0	KEGG_-_Pathways.txt	Naive B cell	ADvsHC	female
Oxidative phosphorylation	84	-44022	0	0.0303787	0	KEGG_-_Pathways.txt	Naive B cell	ADvsHC	female
Parkinson disease	84	-51867	0	0.00327616	0	KEGG_-_Pathways.txt	Naive B cell	ADvsHC	female
Retrograde endocannabinoid signaling	47	-42470	0	0.000887277	0	KEGG_-_Pathways.txt	Naive B cell	ADvsHC	female
Ribosome	92	112461	0	1.55625E-17	1	KEGG_-_Pathways.txt	Naive B cell	ADvsHC	female
Thermogenesis	94	-44707	0	0.0366876	0	KEGG_-_Pathways.txt	Naive B cell	ADvsHC	female
Tuberculosis	47	32638	0	0.0307752	1	KEGG_-_Pathways.txt	Naive B cell	ADvsHC	female
Hsp90 protein	3	7527	0	0.0385593	1	Pfam_-_Protein_families.txt	Naive B cell	ADvsHC	female
Metallopeptidase family M24	3	7395	0	0.0486698	1	Pfam_-_Protein_families.txt	Naive B cell	ADvsHC	female
RecF/RecN/SMC N terminal domain	4	9048	0	0.0486698	1	Pfam_-_Protein_families.txt	Naive B cell	ADvsHC	female
SMC proteins Flexible Hinge Domain	4	9048	0	0.0486698	1	Pfam_-_Protein_families.txt	Naive B cell	ADvsHC	female
Complex I biogenesis	34	-31335	0	0.00610461	0	Reactome_-_Pathways.txt	Naive B cell	ADvsHC	female
Eukaryotic Translation Termination	83	115984	0	2.04537E-21	1	Reactome_-_Pathways.txt	Naive B cell	ADvsHC	female
Formation of a pool of free 40S subunits	94	121566	0	1.17398E-20	1	Reactome_-_Pathways.txt	Naive B cell	ADvsHC	female
Formation of the ternary complex, and subsequently, the 43S complex	48	56798	0	0.0000000356917	1	Reactome_-_Pathways.txt	Naive B cell	ADvsHC	female
GTP hydrolysis and joining of the 60S ribosomal subunit	101	122013	0	2.36198E-19	1	Reactome_-_Pathways.txt	Naive B cell	ADvsHC	female
L13a-mediated translational silencing of Ceruloplasmin expression	100	122695	0	9.10189E-20	1	Reactome_-_Pathways.txt	Naive B cell	ADvsHC	female
Major pathway of rRNA processing in the nucleolus and cytosol	99	112917	0	9.25987E-17	1	Reactome_-_Pathways.txt	Naive B cell	ADvsHC	female
NOTCH4 Activation and Transmission of Signal to the Nucleus	2	-5082	0	0.0371013	0	Reactome_-_Pathways.txt	Naive B cell	ADvsHC	female
Nonsense Mediated Decay (NMD) enhanced by the Exon Junction Complex (EJC)	95	115645	0	1.89466E-18	1	Reactome_-_Pathways.txt	Naive B cell	ADvsHC	female
Nonsense Mediated Decay (NMD) independent of the Exon Junction Complex (EJC)	83	118599	0	2.93279E-22	1	Reactome_-_Pathways.txt	Naive B cell	ADvsHC	female
Peptide chain elongation	83	118599	0	2.93279E-22	1	Reactome_-_Pathways.txt	Naive B cell	ADvsHC	female
Regulation of expression of SLITs and ROBOs	119	113530	0	7.54782E-14	1	Reactome_-_Pathways.txt	Naive B cell	ADvsHC	female
Regulation of localization of FOXO transcription factors	3	-7569	0	0.0023518	0	Reactome_-_Pathways.txt	Naive B cell	ADvsHC	female
Ribosomal scanning and start codon recognition	52	56737	0	0.000000203197	1	Reactome_-_Pathways.txt	Naive B cell	ADvsHC	female
SRP-dependent cotranslational protein targeting to membrane	96	115320	0	3.69172E-18	1	Reactome_-_Pathways.txt	Naive B cell	ADvsHC	female
Selenocysteine synthesis	83	113369	0	1.75284E-20	1	Reactome_-_Pathways.txt	Naive B cell	ADvsHC	female
Translation initiation complex formation	52	59352	0	0.0000000344362	1	Reactome_-_Pathways.txt	Naive B cell	ADvsHC	female
Uptake and function of diphtheria toxin	3	7518	0	0.00370027	1	Reactome_-_Pathways.txt	Naive B cell	ADvsHC	female
Viral mRNA Translation	81	114733	0	2.04537E-21	1	Reactome_-_Pathways.txt	Naive B cell	ADvsHC	female
G-quadruplex DNA binding	4	9612	0	0.0408193	1	GO_-_Molecular_Function.txt	Naive B cell	MCIvsHC	female
C2 domain in Dock180 and Zizimin proteins	4	9184	0	0.0285505	1	Pfam_-_Protein_families.txt	Naive B cell	MCIvsHC	female
Dock homology region 2	4	9184	0	0.0285505	1	Pfam_-_Protein_families.txt	Naive B cell	MCIvsHC	female
GTPase-activator protein for Ras-like GTPase	4	9428	0	0.0285505	1	Pfam_-_Protein_families.txt	Naive B cell	MCIvsHC	female
Macro domain	3	7248	0	0.0430957	1	Pfam_-_Protein_families.txt	Naive B cell	MCIvsHC	female
Protein of unknown function (DUF3776)	2	-5148	0	0.0285505	0	Pfam_-_Protein_families.txt	Naive B cell	MCIvsHC	female
RNA recognition motif. (a.k.a. RRM, RBD, or RNP domain)	87	50273	0	0.0285505	1	Pfam_-_Protein_families.txt	Naive B cell	MCIvsHC	female
Interferon-induced transmembrane protein	3	10227	0	0.0179714	1	Pfam_-_Protein_families.txt	CD8+ Tem T cell	ADvsHC	female
Olduvai domain	7	18765	0	0.0179714	1	Pfam_-_Protein_families.txt	CD8+ Tem T cell	ADvsHC	female
Ribosome	101	-73915	0	0.0289572	0	KEGG_-_Pathways.txt	CD8+ Tem T cell	MCIvsHC	female
MA3 domain	4	13200	0	0.0109612	1	Pfam_-_Protein_families.txt	CD8+ Tem T cell	PDvsHC	female
Phosphatidylinositol 3-kinase regulatory subunit P85 inter-SH2 domain	2	6952	0	0.0498595	1	Pfam_-_Protein_families.txt	CD8+ Tem T cell	PDvsHC	female
Olduvai domain	10	41233	0	0.00342991	1	Pfam_-_Protein_families.txt	CD16 Monocytes	ADvsHC	female
Alzheimer disease	121	137037	0	0.00625972	1	KEGG_-_Pathways.txt	CD16 Monocytes	MCIvsHC	female
Longevity regulating pathway	49	-74900	0	0.0439242	0	KEGG_-_Pathways.txt	CD16 Monocytes	MCIvsHC	female
Oxidative phosphorylation	106	124874	0	0.00714805	1	KEGG_-_Pathways.txt	CD16 Monocytes	MCIvsHC	female
Parkinson disease	109	131812	0	0.00625972	1	KEGG_-_Pathways.txt	CD16 Monocytes	MCIvsHC	female
p53-Dependent G1 DNA Damage Response	2	-11222	0	0.0473839	0	Reactome_-_Pathways.txt	CD16 Monocytes	MCIvsHC	female
GABAergic synapse	23	-66709	0	0.00056549	0	KEGG_-_Pathways.txt	CD16 Monocytes	PDvsHC	female
Glutamatergic synapse	29	-70874	0	0.00142345	0	KEGG_-_Pathways.txt	CD16 Monocytes	PDvsHC	female
Morphine addiction	26	-54482	0	0.0316366	0	KEGG_-_Pathways.txt	CD16 Monocytes	PDvsHC	female
Relaxin signaling pathway	46	-75454	0	0.0314242	0	KEGG_-_Pathways.txt	CD16 Monocytes	PDvsHC	female
Serotonergic synapse	28	-56977	0	0.0316366	0	KEGG_-_Pathways.txt	CD16 Monocytes	PDvsHC	female
ADP signalling through P2Y purinoceptor 12	10	-36743	0	0.0296332	0	Reactome_-_Pathways.txt	CD16 Monocytes	PDvsHC	female
Adrenaline,noradrenaline inhibits insulin secretion	9	-32504	0	0.04912	0	Reactome_-_Pathways.txt	CD16 Monocytes	PDvsHC	female
G alpha (z) signalling events	18	-49268	0	0.0296332	0	Reactome_-_Pathways.txt	CD16 Monocytes	PDvsHC	female
G-protein activation	10	-36743	0	0.0296332	0	Reactome_-_Pathways.txt	CD16 Monocytes	PDvsHC	female
Vasopressin regulates renal water homeostasis via Aquaporins	16	-46931	0	0.0296332	0	Reactome_-_Pathways.txt	CD16 Monocytes	PDvsHC	female
positive regulation of establishment of protein localization to telomere	9	-12964	0	0.00261101	0	GO_-_Biological_Process.txt	CD4+ Proliferating T cell	ADvsHC	female
positive regulation of protein localization to Cajal body	9	-12964	0	0.00261101	0	GO_-_Biological_Process.txt	CD4+ Proliferating T cell	ADvsHC	female
positive regulation of protein localization to chromosome, telomeric region	9	-12964	0	0.00261101	0	GO_-_Biological_Process.txt	CD4+ Proliferating T cell	ADvsHC	female
regulation of establishment of protein localization to chromosome	9	-12964	0	0.00261101	0	GO_-_Biological_Process.txt	CD4+ Proliferating T cell	ADvsHC	female
toxin transport	10	-13148	0	0.00847767	0	GO_-_Biological_Process.txt	CD4+ Proliferating T cell	ADvsHC	female
chaperonin-containing T-complex	8	-11666	0	0.00485092	0	GO_-_Cellular_Component.txt	CD4+ Proliferating T cell	ADvsHC	female
TCP-1/cpn60 chaperonin family	9	-12595	0	0.00240491	0	Pfam_-_Protein_families.txt	CD4+ Proliferating T cell	ADvsHC	female
Association of TriC/CCT with target proteins during biosynthesis	10	-13424	0	0.00237281	0	Reactome_-_Pathways.txt	CD4+ Proliferating T cell	ADvsHC	female
Cooperation of PDCL (PhLP1) and TRiC/CCT in G-protein beta folding	14	-17288	0	0.000771105	0	Reactome_-_Pathways.txt	CD4+ Proliferating T cell	ADvsHC	female
Folding of actin by CCT/TriC	9	-11474	0	0.0132832	0	Reactome_-_Pathways.txt	CD4+ Proliferating T cell	ADvsHC	female
Nef mediated downregulation of MHC class I complex cell surface expression	3	5505	0	0.00514886	1	Reactome_-_Pathways.txt	CD4+ Proliferating T cell	ADvsHC	female
RNA catabolic process	121	40644	0	0.0280953	1	GO_-_Biological_Process.txt	CD4+ Proliferating T cell	MCIvsHC	female
RNA metabolic process	365	67134	0	0.0224559	1	GO_-_Biological_Process.txt	CD4+ Proliferating T cell	MCIvsHC	female
SRP-dependent cotranslational protein targeting to membrane	82	40590	0	0.0031753	1	GO_-_Biological_Process.txt	CD4+ Proliferating T cell	MCIvsHC	female
amide biosynthetic process	122	50270	0	0.00233999	1	GO_-_Biological_Process.txt	CD4+ Proliferating T cell	MCIvsHC	female
animal organ development	113	-37458	0	0.0486306	0	GO_-_Biological_Process.txt	CD4+ Proliferating T cell	MCIvsHC	female
aromatic compound catabolic process	140	45822	0	0.0148923	1	GO_-_Biological_Process.txt	CD4+ Proliferating T cell	MCIvsHC	female
biosynthetic process	390	65700	0	0.037845	1	GO_-_Biological_Process.txt	CD4+ Proliferating T cell	MCIvsHC	female
cellular amide metabolic process	146	46648	0	0.0148923	1	GO_-_Biological_Process.txt	CD4+ Proliferating T cell	MCIvsHC	female
cellular aromatic compound metabolic process	557	81297	0	0.013203	1	GO_-_Biological_Process.txt	CD4+ Proliferating T cell	MCIvsHC	female
cellular macromolecule biosynthetic process	250	60636	0	0.0131927	1	GO_-_Biological_Process.txt	CD4+ Proliferating T cell	MCIvsHC	female
cellular nitrogen compound metabolic process	612	81232	0	0.0170652	1	GO_-_Biological_Process.txt	CD4+ Proliferating T cell	MCIvsHC	female
cellular response to extracellular stimulus	30	-19892	0	0.037845	0	GO_-_Biological_Process.txt	CD4+ Proliferating T cell	MCIvsHC	female
cotranslational protein targeting to membrane	86	43538	0	0.00229542	1	GO_-_Biological_Process.txt	CD4+ Proliferating T cell	MCIvsHC	female
cytoplasmic translation	36	24124	0	0.0131927	1	GO_-_Biological_Process.txt	CD4+ Proliferating T cell	MCIvsHC	female
establishment of protein localization	257	60022	0	0.0148923	1	GO_-_Biological_Process.txt	CD4+ Proliferating T cell	MCIvsHC	female
establishment of protein localization to endoplasmic reticulum	88	40246	0	0.00530481	1	GO_-_Biological_Process.txt	CD4+ Proliferating T cell	MCIvsHC	female
establishment of protein localization to membrane	101	43851	0	0.00423302	1	GO_-_Biological_Process.txt	CD4+ Proliferating T cell	MCIvsHC	female
establishment of protein localization to organelle	136	43732	0	0.0224559	1	GO_-_Biological_Process.txt	CD4+ Proliferating T cell	MCIvsHC	female
fatty-acyl-CoA biosynthetic process	3	5493	0	0.00754222	1	GO_-_Biological_Process.txt	CD4+ Proliferating T cell	MCIvsHC	female
female pregnancy	8	-10082	0	0.0280953	0	GO_-_Biological_Process.txt	CD4+ Proliferating T cell	MCIvsHC	female
heterocycle metabolic process	555	82671	0	0.0128352	1	GO_-_Biological_Process.txt	CD4+ Proliferating T cell	MCIvsHC	female
intracellular protein transport	189	49762	0	0.0285554	1	GO_-_Biological_Process.txt	CD4+ Proliferating T cell	MCIvsHC	female
intracellular transport	304	60958	0	0.0285554	1	GO_-_Biological_Process.txt	CD4+ Proliferating T cell	MCIvsHC	female
mRNA catabolic process	113	42664	0	0.0128352	1	GO_-_Biological_Process.txt	CD4+ Proliferating T cell	MCIvsHC	female
mRNA metabolic process	247	55212	0	0.0339578	1	GO_-_Biological_Process.txt	CD4+ Proliferating T cell	MCIvsHC	female
negative regulation of Fc-gamma receptor signaling pathway involved in phagocytosis	2	3698	0	0.0390783	1	GO_-_Biological_Process.txt	CD4+ Proliferating T cell	MCIvsHC	female
nuclear-transcribed mRNA catabolic process	113	42664	0	0.0128352	1	GO_-_Biological_Process.txt	CD4+ Proliferating T cell	MCIvsHC	female
nuclear-transcribed mRNA catabolic process, nonsense-mediated decay	89	41341	0	0.00423302	1	GO_-_Biological_Process.txt	CD4+ Proliferating T cell	MCIvsHC	female
nucleobase-containing compound metabolic process	546	79424	0	0.0148923	1	GO_-_Biological_Process.txt	CD4+ Proliferating T cell	MCIvsHC	female
peptide biosynthetic process	116	48818	0	0.00233999	1	GO_-_Biological_Process.txt	CD4+ Proliferating T cell	MCIvsHC	female
peptide metabolic process	132	45354	0	0.0131927	1	GO_-_Biological_Process.txt	CD4+ Proliferating T cell	MCIvsHC	female
peptide transport	248	59718	0	0.0142781	1	GO_-_Biological_Process.txt	CD4+ Proliferating T cell	MCIvsHC	female
protein localization to endoplasmic reticulum	91	38053	0	0.0131927	1	GO_-_Biological_Process.txt	CD4+ Proliferating T cell	MCIvsHC	female
protein localization to membrane	125	41520	0	0.0269079	1	GO_-_Biological_Process.txt	CD4+ Proliferating T cell	MCIvsHC	female
protein targeting	121	45331	0	0.00878077	1	GO_-_Biological_Process.txt	CD4+ Proliferating T cell	MCIvsHC	female
protein targeting to ER	88	40246	0	0.00530481	1	GO_-_Biological_Process.txt	CD4+ Proliferating T cell	MCIvsHC	female
protein targeting to membrane	88	43454	0	0.00229542	1	GO_-_Biological_Process.txt	CD4+ Proliferating T cell	MCIvsHC	female
protein transport	246	57974	0	0.0185462	1	GO_-_Biological_Process.txt	CD4+ Proliferating T cell	MCIvsHC	female
regulation of mast cell activation	4	-6456	0	0.0421663	0	GO_-_Biological_Process.txt	CD4+ Proliferating T cell	MCIvsHC	female
regulation of mast cell degranulation	4	-6456	0	0.0421663	0	GO_-_Biological_Process.txt	CD4+ Proliferating T cell	MCIvsHC	female
translation	115	49519	0	0.00229542	1	GO_-_Biological_Process.txt	CD4+ Proliferating T cell	MCIvsHC	female
translational initiation	107	44080	0	0.00530481	1	GO_-_Biological_Process.txt	CD4+ Proliferating T cell	MCIvsHC	female
viral transcription	82	42476	0	0.00229542	1	GO_-_Biological_Process.txt	CD4+ Proliferating T cell	MCIvsHC	female
RNA binding	530	101692	0	0.000171512	1	GO_-_Molecular_Function.txt	CD4+ Proliferating T cell	MCIvsHC	female
complement component C1q binding	2	3758	0	0.00335911	1	GO_-_Molecular_Function.txt	CD4+ Proliferating T cell	MCIvsHC	female
nucleic acid binding	677	80347	0	0.0453529	1	GO_-_Molecular_Function.txt	CD4+ Proliferating T cell	MCIvsHC	female
structural constituent of ribosome	114	46448	0	0.00335911	1	GO_-_Molecular_Function.txt	CD4+ Proliferating T cell	MCIvsHC	female
Glutathione metabolism	11	-14454	0	0.000913433	0	KEGG_-_Pathways.txt	CD4+ Proliferating T cell	MCIvsHC	female
Ribosome	104	40256	0	0.0102656	1	KEGG_-_Pathways.txt	CD4+ Proliferating T cell	MCIvsHC	female
Dectin-2 family	2	-3680	0	0.0344365	0	Reactome_-_Pathways.txt	CD4+ Proliferating T cell	MCIvsHC	female
Eukaryotic Translation Termination	81	39276	0	0.00116605	1	Reactome_-_Pathways.txt	CD4+ Proliferating T cell	MCIvsHC	female
FCGR activation	4	-6484	0	0.024345	0	Reactome_-_Pathways.txt	CD4+ Proliferating T cell	MCIvsHC	female
Formation of a pool of free 40S subunits	93	42580	0	0.00107186	1	Reactome_-_Pathways.txt	CD4+ Proliferating T cell	MCIvsHC	female
GTP hydrolysis and joining of the 60S ribosomal subunit	101	44154	0	0.00107186	1	Reactome_-_Pathways.txt	CD4+ Proliferating T cell	MCIvsHC	female
L13a-mediated translational silencing of Ceruloplasmin expression	100	43250	0	0.00116605	1	Reactome_-_Pathways.txt	CD4+ Proliferating T cell	MCIvsHC	female
Major pathway of rRNA processing in the nucleolus and cytosol	94	41598	0	0.00127659	1	Reactome_-_Pathways.txt	CD4+ Proliferating T cell	MCIvsHC	female
Nonsense Mediated Decay (NMD) enhanced by the Exon Junction Complex (EJC)	89	39455	0	0.00186619	1	Reactome_-_Pathways.txt	CD4+ Proliferating T cell	MCIvsHC	female
Nonsense Mediated Decay (NMD) independent of the Exon Junction Complex (EJC)	81	41162	0	0.00107186	1	Reactome_-_Pathways.txt	CD4+ Proliferating T cell	MCIvsHC	female
Peptide chain elongation	82	38294	0	0.00169479	1	Reactome_-_Pathways.txt	CD4+ Proliferating T cell	MCIvsHC	female
Regulation of expression of SLITs and ROBOs	123	48954	0	0.00107186	1	Reactome_-_Pathways.txt	CD4+ Proliferating T cell	MCIvsHC	female
SRP-dependent cotranslational protein targeting to membrane	97	37619	0	0.00971598	1	Reactome_-_Pathways.txt	CD4+ Proliferating T cell	MCIvsHC	female
Selenocysteine synthesis	80	40258	0	0.00107186	1	Reactome_-_Pathways.txt	CD4+ Proliferating T cell	MCIvsHC	female
Synthesis of very long-chain fatty acyl-CoAs	2	3674	0	0.0365194	1	Reactome_-_Pathways.txt	CD4+ Proliferating T cell	MCIvsHC	female
Viral mRNA Translation	80	40258	0	0.00107186	1	Reactome_-_Pathways.txt	CD4+ Proliferating T cell	MCIvsHC	female
Interferon alpha/beta signaling	19	17342	0	0.0475916	1	Reactome_-_Pathways.txt	CD4+ Proliferating T cell	PDvsHC	female
RNA catabolic process	153	135597	0	0.00000342217	1	GO_-_Biological_Process.txt	CD56-Bright NK cell	ADvsHC	female
SRP-dependent cotranslational protein targeting to membrane	87	149088	0	2.72032E-14	1	GO_-_Biological_Process.txt	CD56-Bright NK cell	ADvsHC	female
amide biosynthetic process	139	132791	0	0.00000142591	1	GO_-_Biological_Process.txt	CD56-Bright NK cell	ADvsHC	female
aromatic compound catabolic process	184	122282	0	0.000934107	1	GO_-_Biological_Process.txt	CD56-Bright NK cell	ADvsHC	female
cellular amide metabolic process	181	147716	0	0.00000308317	1	GO_-_Biological_Process.txt	CD56-Bright NK cell	ADvsHC	female
cellular localization	704	180048	0	0.0454709	1	GO_-_Biological_Process.txt	CD56-Bright NK cell	ADvsHC	female
cellular protein localization	358	180114	0	0.000132553	1	GO_-_Biological_Process.txt	CD56-Bright NK cell	ADvsHC	female
cotranslational protein targeting to membrane	92	152859	0	2.72032E-14	1	GO_-_Biological_Process.txt	CD56-Bright NK cell	ADvsHC	female
cytoplasmic translation	37	54068	0	0.00130126	1	GO_-_Biological_Process.txt	CD56-Bright NK cell	ADvsHC	female
establishment of protein localization to endoplasmic reticulum	98	152646	0	1.5653E-13	1	GO_-_Biological_Process.txt	CD56-Bright NK cell	ADvsHC	female
establishment of protein localization to membrane	138	149184	0	0.0000000129467	1	GO_-_Biological_Process.txt	CD56-Bright NK cell	ADvsHC	female
establishment of protein localization to organelle	199	142831	0	0.0000417076	1	GO_-_Biological_Process.txt	CD56-Bright NK cell	ADvsHC	female
generation of precursor metabolites and energy	134	86228	0	0.0377889	1	GO_-_Biological_Process.txt	CD56-Bright NK cell	ADvsHC	female
histone H3-K9 trimethylation	2	7360	0	0.0482694	1	GO_-_Biological_Process.txt	CD56-Bright NK cell	ADvsHC	female
intracellular protein transport	317	142681	0	0.00789946	1	GO_-_Biological_Process.txt	CD56-Bright NK cell	ADvsHC	female
mRNA catabolic process	143	139511	0	0.000000409908	1	GO_-_Biological_Process.txt	CD56-Bright NK cell	ADvsHC	female
mRNA metabolic process	365	168133	0	0.000934107	1	GO_-_Biological_Process.txt	CD56-Bright NK cell	ADvsHC	female
nuclear-transcribed mRNA catabolic process	138	144066	0	0.0000000577049	1	GO_-_Biological_Process.txt	CD56-Bright NK cell	ADvsHC	female
nuclear-transcribed mRNA catabolic process, nonsense-mediated decay	99	141267	0	2.75211E-11	1	GO_-_Biological_Process.txt	CD56-Bright NK cell	ADvsHC	female
peptide biosynthetic process	132	138396	0	0.000000113687	1	GO_-_Biological_Process.txt	CD56-Bright NK cell	ADvsHC	female
peptide metabolic process	160	145952	0	0.000000539077	1	GO_-_Biological_Process.txt	CD56-Bright NK cell	ADvsHC	female
positive regulation of T cell mediated immunity	16	30682	0	0.017444	1	GO_-_Biological_Process.txt	CD56-Bright NK cell	ADvsHC	female
positive regulation of ossification	17	32167	0	0.0134349	1	GO_-_Biological_Process.txt	CD56-Bright NK cell	ADvsHC	female
protein localization	597	171180	0	0.0376478	1	GO_-_Biological_Process.txt	CD56-Bright NK cell	ADvsHC	female
protein localization to endoplasmic reticulum	102	153753	0	3.49145E-13	1	GO_-_Biological_Process.txt	CD56-Bright NK cell	ADvsHC	female
protein localization to membrane	188	167998	0	0.0000000542248	1	GO_-_Biological_Process.txt	CD56-Bright NK cell	ADvsHC	female
protein localization to organelle	276	162564	0	0.000085244	1	GO_-_Biological_Process.txt	CD56-Bright NK cell	ADvsHC	female
protein targeting	156	144186	0	0.000000539077	1	GO_-_Biological_Process.txt	CD56-Bright NK cell	ADvsHC	female
protein targeting to ER	96	153966	0	5.88467E-14	1	GO_-_Biological_Process.txt	CD56-Bright NK cell	ADvsHC	female
protein targeting to membrane	104	148582	0	5.78943E-12	1	GO_-_Biological_Process.txt	CD56-Bright NK cell	ADvsHC	female
ribonucleoprotein complex biogenesis	34	55554	0	0.000220107	1	GO_-_Biological_Process.txt	CD56-Bright NK cell	ADvsHC	female
ribosomal large subunit biogenesis	14	28463	0	0.0180133	1	GO_-_Biological_Process.txt	CD56-Bright NK cell	ADvsHC	female
ribosomal small subunit biogenesis	13	29556	0	0.00393898	1	GO_-_Biological_Process.txt	CD56-Bright NK cell	ADvsHC	female
translation	129	138657	0	0.0000000673051	1	GO_-_Biological_Process.txt	CD56-Bright NK cell	ADvsHC	female
translational initiation	117	161067	0	1.5277E-12	1	GO_-_Biological_Process.txt	CD56-Bright NK cell	ADvsHC	female
viral process	344	145839	0	0.0103532	1	GO_-_Biological_Process.txt	CD56-Bright NK cell	ADvsHC	female
viral transcription	90	147720	0	8.56115E-14	1	GO_-_Biological_Process.txt	CD56-Bright NK cell	ADvsHC	female
adherens junction	189	121449	0	0.000764935	1	GO_-_Cellular_Component.txt	CD56-Bright NK cell	ADvsHC	female
cell junction	299	127809	0	0.0107449	1	GO_-_Cellular_Component.txt	CD56-Bright NK cell	ADvsHC	female
cell-substrate adherens junction	171	128439	0	0.0000643499	1	GO_-_Cellular_Component.txt	CD56-Bright NK cell	ADvsHC	female
cell-substrate junction	172	130965	0	0.0000585549	1	GO_-_Cellular_Component.txt	CD56-Bright NK cell	ADvsHC	female
cytoplasmic side of endoplasmic reticulum membrane	6	15975	0	0.03314	1	GO_-_Cellular_Component.txt	CD56-Bright NK cell	ADvsHC	female
cytoplasmic side of rough endoplasmic reticulum membrane	4	13148	0	0.0119276	1	GO_-_Cellular_Component.txt	CD56-Bright NK cell	ADvsHC	female
cytosolic large ribosomal subunit	53	85172	0	0.000000375846	1	GO_-_Cellular_Component.txt	CD56-Bright NK cell	ADvsHC	female
cytosolic small ribosomal subunit	36	76938	0	0.00000000453157	1	GO_-_Cellular_Component.txt	CD56-Bright NK cell	ADvsHC	female
extracellular exosome	646	195386	0	0.00313726	1	GO_-_Cellular_Component.txt	CD56-Bright NK cell	ADvsHC	female
extracellular vesicle	647	194656	0	0.00313726	1	GO_-_Cellular_Component.txt	CD56-Bright NK cell	ADvsHC	female
focal adhesion	171	128439	0	0.0000643499	1	GO_-_Cellular_Component.txt	CD56-Bright NK cell	ADvsHC	female
large ribosomal subunit	79	82912	0	0.000275061	1	GO_-_Cellular_Component.txt	CD56-Bright NK cell	ADvsHC	female
microtubule	92	-74910	0	0.00647984	0	GO_-_Cellular_Component.txt	CD56-Bright NK cell	ADvsHC	female
oxidoreductase complex	58	53509	0	0.0310419	1	GO_-_Cellular_Component.txt	CD56-Bright NK cell	ADvsHC	female
polysomal ribosome	27	40569	0	0.00638175	1	GO_-_Cellular_Component.txt	CD56-Bright NK cell	ADvsHC	female
ribonucleoprotein complex	373	152392	0	0.00355353	1	GO_-_Cellular_Component.txt	CD56-Bright NK cell	ADvsHC	female
ribosome	70	72580	0	0.00126528	1	GO_-_Cellular_Component.txt	CD56-Bright NK cell	ADvsHC	female
senescence-associated heterochromatin focus	2	-7416	0	0.00647984	0	GO_-_Cellular_Component.txt	CD56-Bright NK cell	ADvsHC	female
small ribosomal subunit	48	77604	0	0.00000142274	1	GO_-_Cellular_Component.txt	CD56-Bright NK cell	ADvsHC	female
RNA binding	790	238300	0	0.000826845	1	GO_-_Molecular_Function.txt	CD56-Bright NK cell	ADvsHC	female
retromer complex binding	4	13468	0	0.030868	1	GO_-_Molecular_Function.txt	CD56-Bright NK cell	ADvsHC	female
structural constituent of ribosome	117	148833	0	3.63924E-10	1	GO_-_Molecular_Function.txt	CD56-Bright NK cell	ADvsHC	female
structural molecule activity	182	166376	0	0.0000000471945	1	GO_-_Molecular_Function.txt	CD56-Bright NK cell	ADvsHC	female
Alzheimer disease	102	78555	0	0.0176192	1	KEGG_-_Pathways.txt	CD56-Bright NK cell	ADvsHC	female
ErbB signaling pathway	25	-33787	0	0.0493649	0	KEGG_-_Pathways.txt	CD56-Bright NK cell	ADvsHC	female
FoxO signaling pathway	44	-44627	0	0.0493649	0	KEGG_-_Pathways.txt	CD56-Bright NK cell	ADvsHC	female
Huntington disease	113	73195	0	0.0493649	1	KEGG_-_Pathways.txt	CD56-Bright NK cell	ADvsHC	female
Oxidative phosphorylation	101	69299	0	0.0493649	1	KEGG_-_Pathways.txt	CD56-Bright NK cell	ADvsHC	female
Parkinson disease	100	71284	0	0.0493649	1	KEGG_-_Pathways.txt	CD56-Bright NK cell	ADvsHC	female
Ribosome	104	154403	0	1.70298E-13	1	KEGG_-_Pathways.txt	CD56-Bright NK cell	ADvsHC	female
Eukaryotic Translation Termination	84	143301	0	6.98559E-15	1	Reactome_-_Pathways.txt	CD56-Bright NK cell	ADvsHC	female
Formation of a pool of free 40S subunits	93	155946	0	1.03611E-15	1	Reactome_-_Pathways.txt	CD56-Bright NK cell	ADvsHC	female
Formation of the ternary complex, and subsequently, the 43S complex	48	80727	0	0.000000073243	1	Reactome_-_Pathways.txt	CD56-Bright NK cell	ADvsHC	female
GTP hydrolysis and joining of the 60S ribosomal subunit	103	155501	0	3.01007E-14	1	Reactome_-_Pathways.txt	CD56-Bright NK cell	ADvsHC	female
L13a-mediated translational silencing of Ceruloplasmin expression	102	150468	0	2.03733E-13	1	Reactome_-_Pathways.txt	CD56-Bright NK cell	ADvsHC	female
Major pathway of rRNA processing in the nucleolus and cytosol	116	147575	0	3.71547E-11	1	Reactome_-_Pathways.txt	CD56-Bright NK cell	ADvsHC	female
Nonsense Mediated Decay (NMD) enhanced by the Exon Junction Complex (EJC)	98	142603	0	1.78337E-12	1	Reactome_-_Pathways.txt	CD56-Bright NK cell	ADvsHC	female
Nonsense Mediated Decay (NMD) independent of the Exon Junction Complex (EJC)	85	144983	0	5.38775E-15	1	Reactome_-_Pathways.txt	CD56-Bright NK cell	ADvsHC	female
Peptide chain elongation	82	147180	0	1.03611E-15	1	Reactome_-_Pathways.txt	CD56-Bright NK cell	ADvsHC	female
Regulation of expression of SLITs and ROBOs	135	158805	0	3.82894E-11	1	Reactome_-_Pathways.txt	CD56-Bright NK cell	ADvsHC	female
Ribosomal scanning and start codon recognition	54	77235	0	0.00000375262	1	Reactome_-_Pathways.txt	CD56-Bright NK cell	ADvsHC	female
SRP-dependent cotranslational protein targeting to membrane	102	157500	0	8.89038E-15	1	Reactome_-_Pathways.txt	CD56-Bright NK cell	ADvsHC	female
SUMO is proteolytically processed	3	10500	0	0.0184966	1	Reactome_-_Pathways.txt	CD56-Bright NK cell	ADvsHC	female
Selenocysteine synthesis	83	143870	0	4.64104E-15	1	Reactome_-_Pathways.txt	CD56-Bright NK cell	ADvsHC	female
Translation initiation complex formation	54	77235	0	0.00000375262	1	Reactome_-_Pathways.txt	CD56-Bright NK cell	ADvsHC	female
Viral mRNA Translation	81	145131	0	1.03611E-15	1	Reactome_-_Pathways.txt	CD56-Bright NK cell	ADvsHC	female
negative T cell selection	7	20699	0	0.0352245	1	GO_-_Biological_Process.txt	CD56-Bright NK cell	MCIvsHC	female
negative thymic T cell selection	7	20699	0	0.0352245	1	GO_-_Biological_Process.txt	CD56-Bright NK cell	MCIvsHC	female
positive regulation of transporter activity	21	38529	0	0.0352245	1	GO_-_Biological_Process.txt	CD56-Bright NK cell	MCIvsHC	female
BH domain binding	3	-10962	0	0.00584574	0	GO_-_Molecular_Function.txt	CD56-Bright NK cell	MCIvsHC	female
BH3 domain binding	3	-10962	0	0.00584574	0	GO_-_Molecular_Function.txt	CD56-Bright NK cell	MCIvsHC	female
death domain binding	3	-10962	0	0.00584574	0	GO_-_Molecular_Function.txt	CD56-Bright NK cell	MCIvsHC	female
Apoptosis regulator proteins, Bcl-2 family	3	-10962	0	0.0122938	0	Pfam_-_Protein_families.txt	CD56-Bright NK cell	MCIvsHC	female
antigen binding	32	46847	0	0.0352503	1	GO_-_Molecular_Function.txt	CD56-Bright NK cell	PDvsHC	female
Asthma	8	21829	0	0.00573913	1	KEGG_-_Pathways.txt	CD56-Bright NK cell	PDvsHC	female
Cell adhesion molecules (CAMs)	37	44761	0	0.0175682	1	KEGG_-_Pathways.txt	CD56-Bright NK cell	PDvsHC	female
Hematopoietic cell lineage	22	36545	0	0.00894156	1	KEGG_-_Pathways.txt	CD56-Bright NK cell	PDvsHC	female
Inflammatory bowel disease (IBD)	23	33709	0	0.0270284	1	KEGG_-_Pathways.txt	CD56-Bright NK cell	PDvsHC	female
Pentose phosphate pathway	5	15635	0	0.00939196	1	KEGG_-_Pathways.txt	CD56-Bright NK cell	PDvsHC	female
Ribosome	104	84085	0	0.00573913	1	KEGG_-_Pathways.txt	CD56-Bright NK cell	PDvsHC	female
Staphylococcus aureus infection	13	24031	0	0.0409781	1	KEGG_-_Pathways.txt	CD56-Bright NK cell	PDvsHC	female
DnaJ C terminal domain	2	7458	0	0.0180946	1	Pfam_-_Protein_families.txt	CD56-Bright NK cell	PDvsHC	female
ECM proteoglycans	4	12880	0	0.0289225	1	Reactome_-_Pathways.txt	CD56-Bright NK cell	PDvsHC	female
Eukaryotic Translation Termination	84	77208	0	0.00360424	1	Reactome_-_Pathways.txt	CD56-Bright NK cell	PDvsHC	female
Formation of a pool of free 40S subunits	93	86262	0	0.00184122	1	Reactome_-_Pathways.txt	CD56-Bright NK cell	PDvsHC	female
Formation of the ternary complex, and subsequently, the 43S complex	48	65433	0	0.00146647	1	Reactome_-_Pathways.txt	CD56-Bright NK cell	PDvsHC	female
GTP hydrolysis and joining of the 60S ribosomal subunit	103	90211	0	0.00184122	1	Reactome_-_Pathways.txt	CD56-Bright NK cell	PDvsHC	female
HSP90 chaperone cycle for steroid hormone receptors (SHR)	26	37667	0	0.0213861	1	Reactome_-_Pathways.txt	CD56-Bright NK cell	PDvsHC	female
L13a-mediated translational silencing of Ceruloplasmin expression	102	88935	0	0.00184122	1	Reactome_-_Pathways.txt	CD56-Bright NK cell	PDvsHC	female
Nonsense Mediated Decay (NMD) independent of the Exon Junction Complex (EJC)	85	67243	0	0.0280248	1	Reactome_-_Pathways.txt	CD56-Bright NK cell	PDvsHC	female
Peptide chain elongation	82	74656	0	0.00396456	1	Reactome_-_Pathways.txt	CD56-Bright NK cell	PDvsHC	female
Ribosomal scanning and start codon recognition	54	64713	0	0.00184122	1	Reactome_-_Pathways.txt	CD56-Bright NK cell	PDvsHC	female
SRP-dependent cotranslational protein targeting to membrane	102	81441	0	0.00552087	1	Reactome_-_Pathways.txt	CD56-Bright NK cell	PDvsHC	female
Selenocysteine synthesis	83	75932	0	0.00378817	1	Reactome_-_Pathways.txt	CD56-Bright NK cell	PDvsHC	female
Translation initiation complex formation	54	60966	0	0.00378817	1	Reactome_-_Pathways.txt	CD56-Bright NK cell	PDvsHC	female
Translocation of ZAP-70 to Immunological synapse	12	24132	0	0.031472	1	Reactome_-_Pathways.txt	CD56-Bright NK cell	PDvsHC	female
Viral mRNA Translation	81	77127	0	0.00289861	1	Reactome_-_Pathways.txt	CD56-Bright NK cell	PDvsHC	female
RNA catabolic process	128	105536	0	4.31805E-12	1	GO_-_Biological_Process.txt	Transitional B cell	ADvsHC	female
RNA metabolic process	458	137114	0	0.00000623876	1	GO_-_Biological_Process.txt	Transitional B cell	ADvsHC	female
SRP-dependent cotranslational protein targeting to membrane	84	108570	0	3.36839E-20	1	GO_-_Biological_Process.txt	Transitional B cell	ADvsHC	female
amide biosynthetic process	113	96735	0	2.02409E-11	1	GO_-_Biological_Process.txt	Transitional B cell	ADvsHC	female
aromatic compound catabolic process	150	108285	0	7.77452E-11	1	GO_-_Biological_Process.txt	Transitional B cell	ADvsHC	female
biosynthetic process	443	107355	0	0.00225936	1	GO_-_Biological_Process.txt	Transitional B cell	ADvsHC	female
catabolic process	373	100397	0	0.00220449	1	GO_-_Biological_Process.txt	Transitional B cell	ADvsHC	female
cellular amide metabolic process	137	94766	0	0.00000000784884	1	GO_-_Biological_Process.txt	Transitional B cell	ADvsHC	female
cellular aromatic compound metabolic process	640	141050	0	0.0000830915	1	GO_-_Biological_Process.txt	Transitional B cell	ADvsHC	female
cellular localization	491	139848	0	0.00000759898	1	GO_-_Biological_Process.txt	Transitional B cell	ADvsHC	female
cellular macromolecule biosynthetic process	270	101025	0	0.0000721653	1	GO_-_Biological_Process.txt	Transitional B cell	ADvsHC	female
cellular macromolecule catabolic process	266	99512	0	0.0000830915	1	GO_-_Biological_Process.txt	Transitional B cell	ADvsHC	female
cellular nitrogen compound metabolic process	683	123821	0	0.00277317	1	GO_-_Biological_Process.txt	Transitional B cell	ADvsHC	female
cellular protein localization	253	130049	0	0.00000000194642	1	GO_-_Biological_Process.txt	Transitional B cell	ADvsHC	female
cotranslational protein targeting to membrane	88	108035	0	5.46848E-19	1	GO_-_Biological_Process.txt	Transitional B cell	ADvsHC	female
cytoplasmic translation	36	48189	0	0.00000000757074	1	GO_-_Biological_Process.txt	Transitional B cell	ADvsHC	female
electron transport chain	62	-37547	0	0.0270194	0	GO_-_Biological_Process.txt	Transitional B cell	ADvsHC	female
endoplasmic reticulum mannose trimming	4	-8256	0	0.0473985	0	GO_-_Biological_Process.txt	Transitional B cell	ADvsHC	female
establishment of protein localization	340	120210	0	0.00000833634	1	GO_-_Biological_Process.txt	Transitional B cell	ADvsHC	female
establishment of protein localization to endoplasmic reticulum	91	108245	0	1.61169E-18	1	GO_-_Biological_Process.txt	Transitional B cell	ADvsHC	female
establishment of protein localization to membrane	114	117645	0	2.04427E-17	1	GO_-_Biological_Process.txt	Transitional B cell	ADvsHC	female
establishment of protein localization to organelle	158	124476	0	9.01606E-14	1	GO_-_Biological_Process.txt	Transitional B cell	ADvsHC	female
glycoprotein metabolic process	12	-15789	0	0.0353231	0	GO_-_Biological_Process.txt	Transitional B cell	ADvsHC	female
heterocycle metabolic process	634	140507	0	0.0000830915	1	GO_-_Biological_Process.txt	Transitional B cell	ADvsHC	female
intracellular protein transport	242	125436	0	0.00000000420912	1	GO_-_Biological_Process.txt	Transitional B cell	ADvsHC	female
intracellular transport	386	126517	0	0.00000859501	1	GO_-_Biological_Process.txt	Transitional B cell	ADvsHC	female
mRNA catabolic process	120	106275	0	3.8151E-13	1	GO_-_Biological_Process.txt	Transitional B cell	ADvsHC	female
mRNA metabolic process	286	128573	0	0.0000000389064	1	GO_-_Biological_Process.txt	Transitional B cell	ADvsHC	female
macromolecule localization	414	117810	0	0.000132462	1	GO_-_Biological_Process.txt	Transitional B cell	ADvsHC	female
negative regulation of gene expression	407	132842	0	0.00000384874	1	GO_-_Biological_Process.txt	Transitional B cell	ADvsHC	female
negative regulation of interleukin-2 biosynthetic process	2	4816	0	0.0206517	1	GO_-_Biological_Process.txt	Transitional B cell	ADvsHC	female
nuclear-transcribed mRNA catabolic process	118	107071	0	1.42446E-13	1	GO_-_Biological_Process.txt	Transitional B cell	ADvsHC	female
nuclear-transcribed mRNA catabolic process, nonsense-mediated decay	91	105592	0	1.34371E-17	1	GO_-_Biological_Process.txt	Transitional B cell	ADvsHC	female
nucleobase-containing compound metabolic process	626	139783	0	0.0000830915	1	GO_-_Biological_Process.txt	Transitional B cell	ADvsHC	female
organic substance transport	403	111030	0	0.000455843	1	GO_-_Biological_Process.txt	Transitional B cell	ADvsHC	female
peptide biosynthetic process	108	100185	0	5.44014E-13	1	GO_-_Biological_Process.txt	Transitional B cell	ADvsHC	female
peptide metabolic process	125	100085	0	4.66545E-11	1	GO_-_Biological_Process.txt	Transitional B cell	ADvsHC	female
peptide transport	331	114885	0	0.0000228039	1	GO_-_Biological_Process.txt	Transitional B cell	ADvsHC	female
protein alpha-1,2-demannosylation	5	-9635	0	0.0353231	0	GO_-_Biological_Process.txt	Transitional B cell	ADvsHC	female
protein deglycosylation	8	-12971	0	0.0237712	0	GO_-_Biological_Process.txt	Transitional B cell	ADvsHC	female
protein localization	407	121275	0	0.0000571812	1	GO_-_Biological_Process.txt	Transitional B cell	ADvsHC	female
protein localization to endoplasmic reticulum	96	104520	0	3.28455E-16	1	GO_-_Biological_Process.txt	Transitional B cell	ADvsHC	female
protein localization to membrane	138	115110	0	1.79091E-13	1	GO_-_Biological_Process.txt	Transitional B cell	ADvsHC	female
protein localization to organelle	214	130925	0	2.20288E-11	1	GO_-_Biological_Process.txt	Transitional B cell	ADvsHC	female
protein targeting	130	106240	0	4.32946E-12	1	GO_-_Biological_Process.txt	Transitional B cell	ADvsHC	female
protein targeting to ER	90	108990	0	5.52695E-19	1	GO_-_Biological_Process.txt	Transitional B cell	ADvsHC	female
protein targeting to membrane	91	105800	0	1.29752E-17	1	GO_-_Biological_Process.txt	Transitional B cell	ADvsHC	female
protein transport	330	115380	0	0.0000197418	1	GO_-_Biological_Process.txt	Transitional B cell	ADvsHC	female
regulation of body fluid levels	33	-26133	0	0.0495623	0	GO_-_Biological_Process.txt	Transitional B cell	ADvsHC	female
regulation of gene expression	838	120844	0	0.0124461	1	GO_-_Biological_Process.txt	Transitional B cell	ADvsHC	female
regulation of interleukin-2 biosynthetic process	2	4816	0	0.0206517	1	GO_-_Biological_Process.txt	Transitional B cell	ADvsHC	female
response to interleukin-1	17	-18584	0	0.0486736	0	GO_-_Biological_Process.txt	Transitional B cell	ADvsHC	female
ribonucleoprotein complex biogenesis	22	23607	0	0.0101384	1	GO_-_Biological_Process.txt	Transitional B cell	ADvsHC	female
ribosomal large subunit assembly	15	18375	0	0.0226663	1	GO_-_Biological_Process.txt	Transitional B cell	ADvsHC	female
ribosomal small subunit biogenesis	10	14640	0	0.0248944	1	GO_-_Biological_Process.txt	Transitional B cell	ADvsHC	female
translation	108	100185	0	5.44014E-13	1	GO_-_Biological_Process.txt	Transitional B cell	ADvsHC	female
translational initiation	109	103318	0	1.19107E-13	1	GO_-_Biological_Process.txt	Transitional B cell	ADvsHC	female
transmembrane transport	139	-60168	0	0.0081119	0	GO_-_Biological_Process.txt	Transitional B cell	ADvsHC	female
viral process	261	98013	0	0.0000976397	1	GO_-_Biological_Process.txt	Transitional B cell	ADvsHC	female
viral transcription	85	109525	0	3.36839E-20	1	GO_-_Biological_Process.txt	Transitional B cell	ADvsHC	female
ER ubiquitin ligase complex	5	-9175	0	0.0320391	0	GO_-_Cellular_Component.txt	Transitional B cell	ADvsHC	female
adherens junction	143	59868	0	0.0054663	1	GO_-_Cellular_Component.txt	Transitional B cell	ADvsHC	female
cell-substrate adherens junction	133	59259	0	0.00401177	1	GO_-_Cellular_Component.txt	Transitional B cell	ADvsHC	female
cell-substrate junction	134	58767	0	0.00466323	1	GO_-_Cellular_Component.txt	Transitional B cell	ADvsHC	female
chromosome	55	33105	0	0.0294862	1	GO_-_Cellular_Component.txt	Transitional B cell	ADvsHC	female
condensed chromosome	16	17001	0	0.0399498	1	GO_-_Cellular_Component.txt	Transitional B cell	ADvsHC	female
cytoplasmic side of rough endoplasmic reticulum membrane	4	8544	0	0.0100597	1	GO_-_Cellular_Component.txt	Transitional B cell	ADvsHC	female
cytoplasmic ubiquitin ligase complex	9	-14070	0	0.00860163	0	GO_-_Cellular_Component.txt	Transitional B cell	ADvsHC	female
cytosolic large ribosomal subunit	52	65770	0	1.66573E-11	1	GO_-_Cellular_Component.txt	Transitional B cell	ADvsHC	female
cytosolic small ribosomal subunit	36	55638	0	3.71319E-12	1	GO_-_Cellular_Component.txt	Transitional B cell	ADvsHC	female
endoplasmic reticulum quality control compartment	6	-12384	0	0.00111085	0	GO_-_Cellular_Component.txt	Transitional B cell	ADvsHC	female
focal adhesion	133	59259	0	0.00401177	1	GO_-_Cellular_Component.txt	Transitional B cell	ADvsHC	female
large ribosomal subunit	69	61035	0	0.000000550483	1	GO_-_Cellular_Component.txt	Transitional B cell	ADvsHC	female
meiotic cohesin complex	4	8608	0	0.00860163	1	GO_-_Cellular_Component.txt	Transitional B cell	ADvsHC	female
mitochondrial inner membrane	115	-63610	0	0.000290821	0	GO_-_Cellular_Component.txt	Transitional B cell	ADvsHC	female
mitochondrial membrane	159	-58629	0	0.0136401	0	GO_-_Cellular_Component.txt	Transitional B cell	ADvsHC	female
nuclear chromosome	17	19536	0	0.0103025	1	GO_-_Cellular_Component.txt	Transitional B cell	ADvsHC	female
nuclear outer membrane	3	6573	0	0.0333716	1	GO_-_Cellular_Component.txt	Transitional B cell	ADvsHC	female
nucleolus	216	63087	0	0.0325112	1	GO_-_Cellular_Component.txt	Transitional B cell	ADvsHC	female
organelle inner membrane	123	-59148	0	0.00234607	0	GO_-_Cellular_Component.txt	Transitional B cell	ADvsHC	female
organelle membrane	516	-114189	0	0.0014349	0	GO_-_Cellular_Component.txt	Transitional B cell	ADvsHC	female
polysomal ribosome	27	35430	0	0.00000414592	1	GO_-_Cellular_Component.txt	Transitional B cell	ADvsHC	female
ribonucleoprotein complex	297	102462	0	0.000123088	1	GO_-_Cellular_Component.txt	Transitional B cell	ADvsHC	female
ribosome	59	61260	0	0.0000000180821	1	GO_-_Cellular_Component.txt	Transitional B cell	ADvsHC	female
small ribosomal subunit	45	54135	0	0.000000010699	1	GO_-_Cellular_Component.txt	Transitional B cell	ADvsHC	female
RNA binding	589	151238	0	0.00000730952	1	GO_-_Molecular_Function.txt	Transitional B cell	ADvsHC	female
nucleic acid binding	851	181144	0	0.00000067127	1	GO_-_Molecular_Function.txt	Transitional B cell	ADvsHC	female
rRNA binding	35	32045	0	0.00515556	1	GO_-_Molecular_Function.txt	Transitional B cell	ADvsHC	female
structural constituent of ribosome	105	99915	0	7.71564E-13	1	GO_-_Molecular_Function.txt	Transitional B cell	ADvsHC	female
structural molecule activity	147	101250	0	0.00000000397423	1	GO_-_Molecular_Function.txt	Transitional B cell	ADvsHC	female
Allograft rejection	17	19656	0	0.017186	1	KEGG_-_Pathways.txt	Transitional B cell	ADvsHC	female
Autoimmune thyroid disease	17	19656	0	0.017186	1	KEGG_-_Pathways.txt	Transitional B cell	ADvsHC	female
Graft-versus-host disease	17	19656	0	0.017186	1	KEGG_-_Pathways.txt	Transitional B cell	ADvsHC	female
Hematopoietic cell lineage	26	22008	0	0.0450386	1	KEGG_-_Pathways.txt	Transitional B cell	ADvsHC	female
Metabolic pathways	168	-57888	0	0.0318302	0	KEGG_-_Pathways.txt	Transitional B cell	ADvsHC	female
Oxidative phosphorylation	79	-39679	0	0.0337314	0	KEGG_-_Pathways.txt	Transitional B cell	ADvsHC	female
Ribosome	97	103769	0	5.21262E-16	1	KEGG_-_Pathways.txt	Transitional B cell	ADvsHC	female
Type I diabetes mellitus	18	19374	0	0.0286632	1	KEGG_-_Pathways.txt	Transitional B cell	ADvsHC	female
RWD domain	2	-4864	0	0.0146456	0	Pfam_-_Protein_families.txt	Transitional B cell	ADvsHC	female
Cohesin Loading onto Chromatin	7	11599	0	0.0276061	1	Reactome_-_Pathways.txt	Transitional B cell	ADvsHC	female
Eukaryotic Translation Termination	81	107535	0	8.29262E-22	1	Reactome_-_Pathways.txt	Transitional B cell	ADvsHC	female
Formation of a pool of free 40S subunits	93	103725	0	2.84853E-17	1	Reactome_-_Pathways.txt	Transitional B cell	ADvsHC	female
Formation of the ternary complex, and subsequently, the 43S complex	47	48391	0	0.00000106089	1	Reactome_-_Pathways.txt	Transitional B cell	ADvsHC	female
GTP hydrolysis and joining of the 60S ribosomal subunit	100	104485	0	3.30399E-16	1	Reactome_-_Pathways.txt	Transitional B cell	ADvsHC	female
L13a-mediated translational silencing of Ceruloplasmin expression	99	102780	0	7.71847E-16	1	Reactome_-_Pathways.txt	Transitional B cell	ADvsHC	female
Major pathway of rRNA processing in the nucleolus and cytosol	98	107435	0	1.4575E-17	1	Reactome_-_Pathways.txt	Transitional B cell	ADvsHC	female
Nonsense Mediated Decay (NMD) enhanced by the Exon Junction Complex (EJC)	92	105194	0	6.01294E-18	1	Reactome_-_Pathways.txt	Transitional B cell	ADvsHC	female
Nonsense Mediated Decay (NMD) independent of the Exon Junction Complex (EJC)	81	107535	0	8.29262E-22	1	Reactome_-_Pathways.txt	Transitional B cell	ADvsHC	female
Peptide chain elongation	82	111700	0	9.02113E-23	1	Reactome_-_Pathways.txt	Transitional B cell	ADvsHC	female
RUNX2 regulates osteoblast differentiation	3	-6624	0	0.0460252	0	Reactome_-_Pathways.txt	Transitional B cell	ADvsHC	female
Regulation of expression of SLITs and ROBOs	116	98087	0	5.53363E-12	1	Reactome_-_Pathways.txt	Transitional B cell	ADvsHC	female
Ribosomal scanning and start codon recognition	51	46683	0	0.0000130974	1	Reactome_-_Pathways.txt	Transitional B cell	ADvsHC	female
SRP-dependent cotranslational protein targeting to membrane	94	108455	0	1.09737E-18	1	Reactome_-_Pathways.txt	Transitional B cell	ADvsHC	female
Selenocysteine synthesis	81	109980	0	1.39223E-22	1	Reactome_-_Pathways.txt	Transitional B cell	ADvsHC	female
Translation initiation complex formation	51	46683	0	0.0000130974	1	Reactome_-_Pathways.txt	Transitional B cell	ADvsHC	female
Viral mRNA Translation	80	108260	0	2.86049E-22	1	Reactome_-_Pathways.txt	Transitional B cell	ADvsHC	female
integral component of plasma membrane	81	-45399	0	0.0422292	0	GO_-_Cellular_Component.txt	Transitional B cell	MCIvsHC	female
intrinsic component of plasma membrane	86	-51069	0	0.0145576	0	GO_-_Cellular_Component.txt	Transitional B cell	MCIvsHC	female
chromosome	55	40510	0	0.0179243	1	GO_-_Cellular_Component.txt	Transitional B cell	PDvsHC	female
Human T-cell leukemia virus 1 infection	68	-40130	0	0.0399467	0	KEGG_-_Pathways.txt	Transitional B cell	PDvsHC	female
Influenza A	47	-31900	0	0.0399467	0	KEGG_-_Pathways.txt	Transitional B cell	PDvsHC	female
Leishmaniasis	30	-24390	0	0.0399467	0	KEGG_-_Pathways.txt	Transitional B cell	PDvsHC	female
Metabolic pathways	168	-59493	0	0.0399467	0	KEGG_-_Pathways.txt	Transitional B cell	PDvsHC	female
Oxidative phosphorylation	79	-39837	0	0.0399467	0	KEGG_-_Pathways.txt	Transitional B cell	PDvsHC	female
Rheumatoid arthritis	25	-21660	0	0.0485083	0	KEGG_-_Pathways.txt	Transitional B cell	PDvsHC	female
TNF signaling pathway	22	-20888	0	0.0399467	0	KEGG_-_Pathways.txt	Transitional B cell	PDvsHC	female
protein binding, bridging	28	-16292	0	0.0416875	0	GO_-_Molecular_Function.txt	CD8+ Tcm T cell	PDvsHC	female
Oxidative phosphorylation	47	19894	0	0.044277	1	KEGG_-_Pathways.txt	CD8+ Tcm T cell	PDvsHC	female
G-patch domain	6	-6756	0	0.0426121	0	Pfam_-_Protein_families.txt	CD8+ Tcm T cell	PDvsHC	female
MAPK cascade	60	-32105	0	0.031827	0	GO_-_Biological_Process.txt	DN B cell	ADvsHC	female
RNA catabolic process	123	114198	0	3.04929E-20	1	GO_-_Biological_Process.txt	DN B cell	ADvsHC	female
RNA metabolic process	413	128658	0	0.0000000664384	1	GO_-_Biological_Process.txt	DN B cell	ADvsHC	female
SRP-dependent cotranslational protein targeting to membrane	83	106145	0	1.15029E-26	1	GO_-_Biological_Process.txt	DN B cell	ADvsHC	female
amide biosynthetic process	106	99837	0	8.64868E-18	1	GO_-_Biological_Process.txt	DN B cell	ADvsHC	female
aromatic compound catabolic process	140	111393	0	9.29457E-17	1	GO_-_Biological_Process.txt	DN B cell	ADvsHC	female
biosynthetic process	386	89122	0	0.00173333	1	GO_-_Biological_Process.txt	DN B cell	ADvsHC	female
catabolic process	324	96317	0	0.0000484456	1	GO_-_Biological_Process.txt	DN B cell	ADvsHC	female
cellular amide metabolic process	126	101404	0	3.03101E-15	1	GO_-_Biological_Process.txt	DN B cell	ADvsHC	female
cellular aromatic compound metabolic process	567	118447	0	0.0000521564	1	GO_-_Biological_Process.txt	DN B cell	ADvsHC	female
cellular localization	444	111208	0	0.0000280275	1	GO_-_Biological_Process.txt	DN B cell	ADvsHC	female
cellular macromolecule biosynthetic process	241	104217	0	0.0000000383308	1	GO_-_Biological_Process.txt	DN B cell	ADvsHC	female
cellular macromolecule catabolic process	229	100974	0	0.00000005451	1	GO_-_Biological_Process.txt	DN B cell	ADvsHC	female
cellular nitrogen compound metabolic process	604	113017	0	0.000292819	1	GO_-_Biological_Process.txt	DN B cell	ADvsHC	female
cellular protein localization	242	120713	0	2.30075E-11	1	GO_-_Biological_Process.txt	DN B cell	ADvsHC	female
cotranslational protein targeting to membrane	88	107623	0	5.86983E-26	1	GO_-_Biological_Process.txt	DN B cell	ADvsHC	female
cytoplasmic translation	36	41336	0	0.0000000264404	1	GO_-_Biological_Process.txt	DN B cell	ADvsHC	female
electron transport chain	67	-35323	0	0.0164514	0	GO_-_Biological_Process.txt	DN B cell	ADvsHC	female
establishment of protein localization	304	112223	0	0.000000109563	1	GO_-_Biological_Process.txt	DN B cell	ADvsHC	female
establishment of protein localization to endoplasmic reticulum	93	113419	0	6.70687E-27	1	GO_-_Biological_Process.txt	DN B cell	ADvsHC	female
establishment of protein localization to membrane	113	113443	0	6.28869E-22	1	GO_-_Biological_Process.txt	DN B cell	ADvsHC	female
establishment of protein localization to organelle	155	122956	0	1.18908E-18	1	GO_-_Biological_Process.txt	DN B cell	ADvsHC	female
heterocycle metabolic process	563	117025	0	0.0000657907	1	GO_-_Biological_Process.txt	DN B cell	ADvsHC	female
intracellular protein transport	216	117179	0	6.24044E-12	1	GO_-_Biological_Process.txt	DN B cell	ADvsHC	female
intracellular transport	347	118118	0	0.000000124029	1	GO_-_Biological_Process.txt	DN B cell	ADvsHC	female
mRNA catabolic process	116	115861	0	2.72767E-22	1	GO_-_Biological_Process.txt	DN B cell	ADvsHC	female
mRNA metabolic process	263	124118	0	3.75141E-11	1	GO_-_Biological_Process.txt	DN B cell	ADvsHC	female
macromolecule localization	372	100104	0	0.0000731686	1	GO_-_Biological_Process.txt	DN B cell	ADvsHC	female
negative regulation of gene expression	369	107781	0	0.00000844847	1	GO_-_Biological_Process.txt	DN B cell	ADvsHC	female
negative regulation of oxidoreductase activity	2	-4290	0	0.00345389	0	GO_-_Biological_Process.txt	DN B cell	ADvsHC	female
nuclear-transcribed mRNA catabolic process	114	116953	0	3.43089E-23	1	GO_-_Biological_Process.txt	DN B cell	ADvsHC	female
nuclear-transcribed mRNA catabolic process, nonsense-mediated decay	89	111172	0	6.70687E-27	1	GO_-_Biological_Process.txt	DN B cell	ADvsHC	female
nucleobase-containing compound metabolic process	558	120645	0	0.0000278325	1	GO_-_Biological_Process.txt	DN B cell	ADvsHC	female
organic substance transport	354	108622	0	0.00000379263	1	GO_-_Biological_Process.txt	DN B cell	ADvsHC	female
oxidation-reduction process	128	-57300	0	0.000614861	0	GO_-_Biological_Process.txt	DN B cell	ADvsHC	female
peptide biosynthetic process	101	100403	0	5.64839E-19	1	GO_-_Biological_Process.txt	DN B cell	ADvsHC	female
peptide metabolic process	118	98476	0	2.53104E-15	1	GO_-_Biological_Process.txt	DN B cell	ADvsHC	female
peptide transport	294	109057	0	0.000000182039	1	GO_-_Biological_Process.txt	DN B cell	ADvsHC	female
protein localization	367	100430	0	0.0000598298	1	GO_-_Biological_Process.txt	DN B cell	ADvsHC	female
protein localization to endoplasmic reticulum	96	113923	0	1.96776E-26	1	GO_-_Biological_Process.txt	DN B cell	ADvsHC	female
protein localization to membrane	134	111617	0	1.21415E-17	1	GO_-_Biological_Process.txt	DN B cell	ADvsHC	female
protein localization to organelle	205	119288	0	4.41084E-13	1	GO_-_Biological_Process.txt	DN B cell	ADvsHC	female
protein targeting	129	111051	0	3.81657E-18	1	GO_-_Biological_Process.txt	DN B cell	ADvsHC	female
protein targeting to ER	91	110237	0	3.27246E-26	1	GO_-_Biological_Process.txt	DN B cell	ADvsHC	female
protein targeting to membrane	91	108078	0	3.29285E-25	1	GO_-_Biological_Process.txt	DN B cell	ADvsHC	female
protein transport	293	109604	0	0.000000144048	1	GO_-_Biological_Process.txt	DN B cell	ADvsHC	female
rRNA metabolic process	65	37981	0	0.00345389	1	GO_-_Biological_Process.txt	DN B cell	ADvsHC	female
rRNA processing	63	39071	0	0.00143575	1	GO_-_Biological_Process.txt	DN B cell	ADvsHC	female
regulation of gene expression	748	92021	0	0.042327	1	GO_-_Biological_Process.txt	DN B cell	ADvsHC	female
respiratory electron transport chain	59	-35520	0	0.00484687	0	GO_-_Biological_Process.txt	DN B cell	ADvsHC	female
ribonucleoprotein complex biogenesis	20	18026	0	0.0413435	1	GO_-_Biological_Process.txt	DN B cell	ADvsHC	female
ribosomal small subunit assembly	12	15087	0	0.00841008	1	GO_-_Biological_Process.txt	DN B cell	ADvsHC	female
ribosomal small subunit biogenesis	9	13402	0	0.00353464	1	GO_-_Biological_Process.txt	DN B cell	ADvsHC	female
signal transduction by protein phosphorylation	67	-32792	0	0.0497851	0	GO_-_Biological_Process.txt	DN B cell	ADvsHC	female
translation	100	100948	0	2.07267E-19	1	GO_-_Biological_Process.txt	DN B cell	ADvsHC	female
translational initiation	105	105297	0	3.52646E-20	1	GO_-_Biological_Process.txt	DN B cell	ADvsHC	female
viral process	252	90397	0	0.0000135637	1	GO_-_Biological_Process.txt	DN B cell	ADvsHC	female
viral transcription	84	105350	0	4.27038E-26	1	GO_-_Biological_Process.txt	DN B cell	ADvsHC	female
ER to Golgi transport vesicle membrane	17	15759	0	0.0313972	1	GO_-_Cellular_Component.txt	DN B cell	ADvsHC	female
Golgi-associated vesicle membrane	18	17377	0	0.0169042	1	GO_-_Cellular_Component.txt	DN B cell	ADvsHC	female
NADH dehydrogenase complex	33	-21587	0	0.0385075	0	GO_-_Cellular_Component.txt	DN B cell	ADvsHC	female
adherens junction	136	65994	0	0.0000199427	1	GO_-_Cellular_Component.txt	DN B cell	ADvsHC	female
cell junction	191	75078	0	0.0000415877	1	GO_-_Cellular_Component.txt	DN B cell	ADvsHC	female
cell-substrate adherens junction	128	64652	0	0.0000194308	1	GO_-_Cellular_Component.txt	DN B cell	ADvsHC	female
cell-substrate junction	129	64280	0	0.0000199427	1	GO_-_Cellular_Component.txt	DN B cell	ADvsHC	female
cytoplasmic side of lysosomal membrane	2	4162	0	0.0353725	1	GO_-_Cellular_Component.txt	DN B cell	ADvsHC	female
cytosolic large ribosomal subunit	52	62858	0	9.03796E-14	1	GO_-_Cellular_Component.txt	DN B cell	ADvsHC	female
cytosolic small ribosomal subunit	35	50094	0	1.0508E-13	1	GO_-_Cellular_Component.txt	DN B cell	ADvsHC	female
focal adhesion	128	64652	0	0.0000194308	1	GO_-_Cellular_Component.txt	DN B cell	ADvsHC	female
integral component of lumenal side of endoplasmic reticulum membrane	18	16639	0	0.0238478	1	GO_-_Cellular_Component.txt	DN B cell	ADvsHC	female
large ribosomal subunit	60	58705	0	2.72685E-10	1	GO_-_Cellular_Component.txt	DN B cell	ADvsHC	female
mitochondrial inner membrane	100	-39633	0	0.0233826	0	GO_-_Cellular_Component.txt	DN B cell	ADvsHC	female
mitochondrial respiratory chain complex I	33	-21587	0	0.0385075	0	GO_-_Cellular_Component.txt	DN B cell	ADvsHC	female
mitochondrion	198	-54898	0	0.0228572	0	GO_-_Cellular_Component.txt	DN B cell	ADvsHC	female
nuclear body	193	50224	0	0.0448357	1	GO_-_Cellular_Component.txt	DN B cell	ADvsHC	female
nuclear speck	118	47731	0	0.00678541	1	GO_-_Cellular_Component.txt	DN B cell	ADvsHC	female
nucleolus	202	56392	0	0.020649	1	GO_-_Cellular_Component.txt	DN B cell	ADvsHC	female
organelle inner membrane	108	-40731	0	0.0247653	0	GO_-_Cellular_Component.txt	DN B cell	ADvsHC	female
oxidoreductase complex	45	-28848	0	0.0106311	0	GO_-_Cellular_Component.txt	DN B cell	ADvsHC	female
polysomal ribosome	27	29491	0	0.0000194308	1	GO_-_Cellular_Component.txt	DN B cell	ADvsHC	female
postsynaptic density	48	27963	0	0.0213229	1	GO_-_Cellular_Component.txt	DN B cell	ADvsHC	female
postsynaptic specialization	48	27963	0	0.0213229	1	GO_-_Cellular_Component.txt	DN B cell	ADvsHC	female
proteasome regulatory particle	2	-4148	0	0.0385075	0	GO_-_Cellular_Component.txt	DN B cell	ADvsHC	female
ribonucleoprotein complex	263	110172	0	0.0000000127688	1	GO_-_Cellular_Component.txt	DN B cell	ADvsHC	female
ribosome	56	58559	0	6.55786E-11	1	GO_-_Cellular_Component.txt	DN B cell	ADvsHC	female
small ribosomal subunit	41	49367	0	7.29732E-11	1	GO_-_Cellular_Component.txt	DN B cell	ADvsHC	female
transport vesicle membrane	22	19292	0	0.0169042	1	GO_-_Cellular_Component.txt	DN B cell	ADvsHC	female
RNA binding	539	129044	0	0.00000530518	1	GO_-_Molecular_Function.txt	DN B cell	ADvsHC	female
nucleic acid binding	757	128587	0	0.000104973	1	GO_-_Molecular_Function.txt	DN B cell	ADvsHC	female
organic cyclic compound binding	935	123131	0	0.000620564	1	GO_-_Molecular_Function.txt	DN B cell	ADvsHC	female
oxidoreductase activity	98	-48863	0	0.00167737	0	GO_-_Molecular_Function.txt	DN B cell	ADvsHC	female
rRNA binding	31	30036	0	0.00023382	1	GO_-_Molecular_Function.txt	DN B cell	ADvsHC	female
structural constituent of ribosome	95	101514	0	1.93706E-20	1	GO_-_Molecular_Function.txt	DN B cell	ADvsHC	female
structural molecule activity	134	113463	0	4.98282E-18	1	GO_-_Molecular_Function.txt	DN B cell	ADvsHC	female
Huntington disease	80	-35844	0	0.0250101	0	KEGG_-_Pathways.txt	DN B cell	ADvsHC	female
Metabolic pathways	157	-64952	0	0.000425012	0	KEGG_-_Pathways.txt	DN B cell	ADvsHC	female
Non-alcoholic fatty liver disease (NAFLD)	59	-31058	0	0.0250101	0	KEGG_-_Pathways.txt	DN B cell	ADvsHC	female
Oxidative phosphorylation	82	-36303	0	0.0250101	0	KEGG_-_Pathways.txt	DN B cell	ADvsHC	female
Parkinson disease	78	-36891	0	0.0250101	0	KEGG_-_Pathways.txt	DN B cell	ADvsHC	female
Ribosome	91	108012	0	1.7704E-25	1	KEGG_-_Pathways.txt	DN B cell	ADvsHC	female
Thermogenesis	90	-38265	0	0.0250101	0	KEGG_-_Pathways.txt	DN B cell	ADvsHC	female
Eukaryotic Translation Termination	82	104281	0	5.64089E-27	1	Reactome_-_Pathways.txt	DN B cell	ADvsHC	female
Formation of a pool of free 40S subunits	92	105928	0	2.27922E-24	1	Reactome_-_Pathways.txt	DN B cell	ADvsHC	female
Formation of the ternary complex, and subsequently, the 43S complex	46	48646	0	0.0000000020302	1	Reactome_-_Pathways.txt	DN B cell	ADvsHC	female
GTP hydrolysis and joining of the 60S ribosomal subunit	98	105890	0	1.02336E-22	1	Reactome_-_Pathways.txt	DN B cell	ADvsHC	female
L13a-mediated translational silencing of Ceruloplasmin expression	97	104457	0	2.23938E-22	1	Reactome_-_Pathways.txt	DN B cell	ADvsHC	female
Major pathway of rRNA processing in the nucleolus and cytosol	102	110653	0	6.63441E-24	1	Reactome_-_Pathways.txt	DN B cell	ADvsHC	female
Nonsense Mediated Decay (NMD) enhanced by the Exon Junction Complex (EJC)	90	110626	0	1.95941E-27	1	Reactome_-_Pathways.txt	DN B cell	ADvsHC	female
Nonsense Mediated Decay (NMD) independent of the Exon Junction Complex (EJC)	82	104281	0	5.64089E-27	1	Reactome_-_Pathways.txt	DN B cell	ADvsHC	female
Peptide chain elongation	82	108599	0	6.66142E-29	1	Reactome_-_Pathways.txt	DN B cell	ADvsHC	female
Regulation of expression of SLITs and ROBOs	113	95909	0	1.307E-15	1	Reactome_-_Pathways.txt	DN B cell	ADvsHC	female
Respiratory electron transport	58	-34735	0	0.00402693	0	Reactome_-_Pathways.txt	DN B cell	ADvsHC	female
Ribosomal scanning and start codon recognition	49	46468	0	0.0000000706296	1	Reactome_-_Pathways.txt	DN B cell	ADvsHC	female
SRP-dependent cotranslational protein targeting to membrane	95	103673	0	1.69545E-22	1	Reactome_-_Pathways.txt	DN B cell	ADvsHC	female
Selenocysteine synthesis	81	104826	0	1.95941E-27	1	Reactome_-_Pathways.txt	DN B cell	ADvsHC	female
Translation initiation complex formation	49	46468	0	0.0000000706296	1	Reactome_-_Pathways.txt	DN B cell	ADvsHC	female
Viral mRNA Translation	80	105371	0	4.71421E-28	1	Reactome_-_Pathways.txt	DN B cell	ADvsHC	female
SRP-dependent cotranslational protein targeting to membrane, translocation	3	-6384	0	0.0118403	0	GO_-_Biological_Process.txt	DN B cell	MCIvsHC	female
eukaryotic 43S preinitiation complex	13	-16222	0	0.0386831	0	GO_-_Cellular_Component.txt	DN B cell	PDvsHC	female
Proton-conducting membrane transporter	3	6303	0	0.00891625	1	Pfam_-_Protein_families.txt	DN B cell	PDvsHC	female
SRP-dependent cotranslational protein targeting to membrane	87	86471	0	0.000421426	1	GO_-_Biological_Process.txt	Th1/Th2/Th17 cell	PDvsHC	male
cellular protein localization	362	136868	0	0.0267989	1	GO_-_Biological_Process.txt	Th1/Th2/Th17 cell	PDvsHC	male
cotranslational protein targeting to membrane	92	91284	0	0.000274537	1	GO_-_Biological_Process.txt	Th1/Th2/Th17 cell	PDvsHC	male
electron transport chain	79	-85308	0	0.000274537	0	GO_-_Biological_Process.txt	Th1/Th2/Th17 cell	PDvsHC	male
establishment of protein localization to endoplasmic reticulum	97	84461	0	0.00185968	1	GO_-_Biological_Process.txt	Th1/Th2/Th17 cell	PDvsHC	male
establishment of protein localization to membrane	134	92882	0	0.00610772	1	GO_-_Biological_Process.txt	Th1/Th2/Th17 cell	PDvsHC	male
establishment of protein localization to organelle	198	101162	0	0.0391208	1	GO_-_Biological_Process.txt	Th1/Th2/Th17 cell	PDvsHC	male
generation of precursor metabolites and energy	126	-111760	0	0.00011844	0	GO_-_Biological_Process.txt	Th1/Th2/Th17 cell	PDvsHC	male
mitochondrial electron transport, NADH to ubiquinone	41	-48232	0	0.0216381	0	GO_-_Biological_Process.txt	Th1/Th2/Th17 cell	PDvsHC	male
nuclear-transcribed mRNA catabolic process, nonsense-mediated decay	100	83292	0	0.00296284	1	GO_-_Biological_Process.txt	Th1/Th2/Th17 cell	PDvsHC	male
oxidation-reduction process	179	-117573	0	0.000889729	0	GO_-_Biological_Process.txt	Th1/Th2/Th17 cell	PDvsHC	male
protein localization to endoplasmic reticulum	102	84708	0	0.00269387	1	GO_-_Biological_Process.txt	Th1/Th2/Th17 cell	PDvsHC	male
protein localization to membrane	183	120035	0	0.000776952	1	GO_-_Biological_Process.txt	Th1/Th2/Th17 cell	PDvsHC	male
protein targeting	155	111567	0	0.000776952	1	GO_-_Biological_Process.txt	Th1/Th2/Th17 cell	PDvsHC	male
protein targeting to ER	96	82900	0	0.00237966	1	GO_-_Biological_Process.txt	Th1/Th2/Th17 cell	PDvsHC	male
protein targeting to membrane	102	101436	0	0.00011844	1	GO_-_Biological_Process.txt	Th1/Th2/Th17 cell	PDvsHC	male
respiratory electron transport chain	71	-75283	0	0.000776952	0	GO_-_Biological_Process.txt	Th1/Th2/Th17 cell	PDvsHC	male
viral transcription	90	87844	0	0.000421426	1	GO_-_Biological_Process.txt	Th1/Th2/Th17 cell	PDvsHC	male
NADH dehydrogenase complex	40	-46368	0	0.0152113	0	GO_-_Cellular_Component.txt	Th1/Th2/Th17 cell	PDvsHC	male
clathrin-coated vesicle membrane	25	33255	0	0.0474464	1	GO_-_Cellular_Component.txt	Th1/Th2/Th17 cell	PDvsHC	male
cytoplasmic side of membrane	32	39008	0	0.0318326	1	GO_-_Cellular_Component.txt	Th1/Th2/Th17 cell	PDvsHC	male
cytosolic large ribosomal subunit	53	56132	0	0.0152113	1	GO_-_Cellular_Component.txt	Th1/Th2/Th17 cell	PDvsHC	male
mitochondrial inner membrane	145	-89813	0	0.0152113	0	GO_-_Cellular_Component.txt	Th1/Th2/Th17 cell	PDvsHC	male
mitochondrial membrane	201	-99698	0	0.0232677	0	GO_-_Cellular_Component.txt	Th1/Th2/Th17 cell	PDvsHC	male
mitochondrial respiratory chain complex I	40	-46368	0	0.0152113	0	GO_-_Cellular_Component.txt	Th1/Th2/Th17 cell	PDvsHC	male
organelle inner membrane	155	-91339	0	0.0152113	0	GO_-_Cellular_Component.txt	Th1/Th2/Th17 cell	PDvsHC	male
oxidoreductase complex	53	-56504	0	0.0152113	0	GO_-_Cellular_Component.txt	Th1/Th2/Th17 cell	PDvsHC	male
NADH dehydrogenase (ubiquinone) activity	39	-44504	0	0.0330488	0	GO_-_Molecular_Function.txt	Th1/Th2/Th17 cell	PDvsHC	male
NADH dehydrogenase activity	39	-44504	0	0.0330488	0	GO_-_Molecular_Function.txt	Th1/Th2/Th17 cell	PDvsHC	male
divalent inorganic cation transmembrane transporter activity	2	-7010	0	0.0104312	0	GO_-_Molecular_Function.txt	Th1/Th2/Th17 cell	PDvsHC	male
electron transfer activity	30	-42902	0	0.0104312	0	GO_-_Molecular_Function.txt	Th1/Th2/Th17 cell	PDvsHC	male
oxidoreductase activity	135	-111164	0	0.000177507	0	GO_-_Molecular_Function.txt	Th1/Th2/Th17 cell	PDvsHC	male
oxidoreductase activity, acting on NAD(P)H	43	-44912	0	0.0490662	0	GO_-_Molecular_Function.txt	Th1/Th2/Th17 cell	PDvsHC	male
oxidoreductase activity, acting on NAD(P)H, quinone or similar compound as acceptor	39	-44504	0	0.0330488	0	GO_-_Molecular_Function.txt	Th1/Th2/Th17 cell	PDvsHC	male
phosphotransferase activity, alcohol group as acceptor	144	81968	0	0.0490662	1	GO_-_Molecular_Function.txt	Th1/Th2/Th17 cell	PDvsHC	male
Metabolic pathways	232	-122124	0	0.0019092	0	KEGG_-_Pathways.txt	Th1/Th2/Th17 cell	PDvsHC	male
Non-alcoholic fatty liver disease (NAFLD)	83	-61155	0	0.028246	0	KEGG_-_Pathways.txt	Th1/Th2/Th17 cell	PDvsHC	male
Oxidative phosphorylation	94	-82650	0	0.00126783	0	KEGG_-_Pathways.txt	Th1/Th2/Th17 cell	PDvsHC	male
Parkinson disease	94	-76544	0	0.00247314	0	KEGG_-_Pathways.txt	Th1/Th2/Th17 cell	PDvsHC	male
Ribosome	103	78488	0	0.00281647	1	KEGG_-_Pathways.txt	Th1/Th2/Th17 cell	PDvsHC	male
Antigen Presentation: Folding, assembly and peptide loading of class I MHC	19	-30448	0	0.0195702	0	Reactome_-_Pathways.txt	Th1/Th2/Th17 cell	PDvsHC	male
Complex I biogenesis	38	-42640	0	0.0220121	0	Reactome_-_Pathways.txt	Th1/Th2/Th17 cell	PDvsHC	male
Eukaryotic Translation Termination	85	79244	0	0.000586967	1	Reactome_-_Pathways.txt	Th1/Th2/Th17 cell	PDvsHC	male
Formation of a pool of free 40S subunits	95	68252	0	0.0201514	1	Reactome_-_Pathways.txt	Th1/Th2/Th17 cell	PDvsHC	male
GTP hydrolysis and joining of the 60S ribosomal subunit	104	69636	0	0.025734	1	Reactome_-_Pathways.txt	Th1/Th2/Th17 cell	PDvsHC	male
L13a-mediated translational silencing of Ceruloplasmin expression	103	71440	0	0.0199559	1	Reactome_-_Pathways.txt	Th1/Th2/Th17 cell	PDvsHC	male
Major pathway of rRNA processing in the nucleolus and cytosol	115	92080	0	0.000586967	1	Reactome_-_Pathways.txt	Th1/Th2/Th17 cell	PDvsHC	male
Nonsense Mediated Decay (NMD) enhanced by the Exon Junction Complex (EJC)	100	79768	0	0.0022249	1	Reactome_-_Pathways.txt	Th1/Th2/Th17 cell	PDvsHC	male
Nonsense Mediated Decay (NMD) independent of the Exon Junction Complex (EJC)	87	75636	0	0.00176013	1	Reactome_-_Pathways.txt	Th1/Th2/Th17 cell	PDvsHC	male
Peptide chain elongation	84	84572	0	0.000253965	1	Reactome_-_Pathways.txt	Th1/Th2/Th17 cell	PDvsHC	male
Respiratory electron transport	73	-75427	0	0.000438512	0	Reactome_-_Pathways.txt	Th1/Th2/Th17 cell	PDvsHC	male
SRP-dependent cotranslational protein targeting to membrane	103	83255	0	0.00152314	1	Reactome_-_Pathways.txt	Th1/Th2/Th17 cell	PDvsHC	male
Selenocysteine synthesis	84	84572	0	0.000253965	1	Reactome_-_Pathways.txt	Th1/Th2/Th17 cell	PDvsHC	male
Viral mRNA Translation	83	82852	0	0.000257809	1	Reactome_-_Pathways.txt	Th1/Th2/Th17 cell	PDvsHC	male
ATP generation from ADP	9	19318	0	0.0471631	1	GO_-_Biological_Process.txt	Th1/Th2/Th17 cell	ADvsHC	male
RNA catabolic process	150	168156	0	2.49992E-12	1	GO_-_Biological_Process.txt	Th1/Th2/Th17 cell	ADvsHC	male
RNA metabolic process	612	174872	0	0.00799916	1	GO_-_Biological_Process.txt	Th1/Th2/Th17 cell	ADvsHC	male
SRP-dependent cotranslational protein targeting to membrane	87	168244	0	2.19424E-22	1	GO_-_Biological_Process.txt	Th1/Th2/Th17 cell	ADvsHC	male
amide biosynthetic process	133	143944	0	5.93793E-10	1	GO_-_Biological_Process.txt	Th1/Th2/Th17 cell	ADvsHC	male
aminophospholipid transport	2	-6904	0	0.0434405	0	GO_-_Biological_Process.txt	Th1/Th2/Th17 cell	ADvsHC	male
aromatic compound catabolic process	177	168752	0	2.14424E-10	1	GO_-_Biological_Process.txt	Th1/Th2/Th17 cell	ADvsHC	male
biosynthetic process	583	210045	0	0.00007556	1	GO_-_Biological_Process.txt	Th1/Th2/Th17 cell	ADvsHC	male
cellular amide metabolic process	169	152598	0	0.0000000110778	1	GO_-_Biological_Process.txt	Th1/Th2/Th17 cell	ADvsHC	male
cellular aromatic compound metabolic process	872	187828	0	0.0210818	1	GO_-_Biological_Process.txt	Th1/Th2/Th17 cell	ADvsHC	male
cellular macromolecule biosynthetic process	348	190220	0	0.00000155547	1	GO_-_Biological_Process.txt	Th1/Th2/Th17 cell	ADvsHC	male
cellular macromolecule catabolic process	343	147558	0	0.00181014	1	GO_-_Biological_Process.txt	Th1/Th2/Th17 cell	ADvsHC	male
cellular nitrogen compound metabolic process	935	183238	0	0.0396887	1	GO_-_Biological_Process.txt	Th1/Th2/Th17 cell	ADvsHC	male
cellular protein localization	362	187114	0	0.00000517735	1	GO_-_Biological_Process.txt	Th1/Th2/Th17 cell	ADvsHC	male
cellular response to radiation	43	45137	0	0.0363479	1	GO_-_Biological_Process.txt	Th1/Th2/Th17 cell	ADvsHC	male
cotranslational protein targeting to membrane	92	169488	0	8.79143E-22	1	GO_-_Biological_Process.txt	Th1/Th2/Th17 cell	ADvsHC	male
cytoplasmic translation	37	60979	0	0.0000052967	1	GO_-_Biological_Process.txt	Th1/Th2/Th17 cell	ADvsHC	male
deadenylation-independent decapping of nuclear-transcribed mRNA	2	-6958	0	0.0210818	0	GO_-_Biological_Process.txt	Th1/Th2/Th17 cell	ADvsHC	male
defense response to fungus	4	12032	0	0.04711	1	GO_-_Biological_Process.txt	Th1/Th2/Th17 cell	ADvsHC	male
establishment of protein localization	455	154823	0	0.00799916	1	GO_-_Biological_Process.txt	Th1/Th2/Th17 cell	ADvsHC	male
establishment of protein localization to endoplasmic reticulum	97	167208	0	6.43795E-20	1	GO_-_Biological_Process.txt	Th1/Th2/Th17 cell	ADvsHC	male
establishment of protein localization to membrane	134	181998	0	1.00031E-16	1	GO_-_Biological_Process.txt	Th1/Th2/Th17 cell	ADvsHC	male
establishment of protein localization to organelle	198	178090	0	2.14424E-10	1	GO_-_Biological_Process.txt	Th1/Th2/Th17 cell	ADvsHC	male
gluconeogenesis	8	19016	0	0.0243571	1	GO_-_Biological_Process.txt	Th1/Th2/Th17 cell	ADvsHC	male
glycolytic process	9	19318	0	0.0471631	1	GO_-_Biological_Process.txt	Th1/Th2/Th17 cell	ADvsHC	male
heterocycle metabolic process	865	186300	0	0.0226265	1	GO_-_Biological_Process.txt	Th1/Th2/Th17 cell	ADvsHC	male
intracellular protein transport	310	167626	0	0.0000185571	1	GO_-_Biological_Process.txt	Th1/Th2/Th17 cell	ADvsHC	male
intracellular transport	521	150484	0	0.0297027	1	GO_-_Biological_Process.txt	Th1/Th2/Th17 cell	ADvsHC	male
mRNA catabolic process	139	166608	0	3.824E-13	1	GO_-_Biological_Process.txt	Th1/Th2/Th17 cell	ADvsHC	male
mRNA metabolic process	360	175316	0	0.0000367071	1	GO_-_Biological_Process.txt	Th1/Th2/Th17 cell	ADvsHC	male
macromolecule localization	582	153702	0	0.0396887	1	GO_-_Biological_Process.txt	Th1/Th2/Th17 cell	ADvsHC	male
mesendoderm development	3	9744	0	0.0471631	1	GO_-_Biological_Process.txt	Th1/Th2/Th17 cell	ADvsHC	male
negative regulation of gene expression	528	170276	0	0.00456938	1	GO_-_Biological_Process.txt	Th1/Th2/Th17 cell	ADvsHC	male
nuclear-transcribed mRNA catabolic process	133	168412	0	3.71178E-14	1	GO_-_Biological_Process.txt	Th1/Th2/Th17 cell	ADvsHC	male
nuclear-transcribed mRNA catabolic process, nonsense-mediated decay	100	162316	0	4.69923E-18	1	GO_-_Biological_Process.txt	Th1/Th2/Th17 cell	ADvsHC	male
nucleobase-containing compound metabolic process	854	193464	0	0.0117166	1	GO_-_Biological_Process.txt	Th1/Th2/Th17 cell	ADvsHC	male
nucleoside diphosphate phosphorylation	12	23408	0	0.031229	1	GO_-_Biological_Process.txt	Th1/Th2/Th17 cell	ADvsHC	male
nucleotide phosphorylation	14	24960	0	0.0396887	1	GO_-_Biological_Process.txt	Th1/Th2/Th17 cell	ADvsHC	male
organic substance transport	558	164878	0	0.0117166	1	GO_-_Biological_Process.txt	Th1/Th2/Th17 cell	ADvsHC	male
peptide biosynthetic process	123	149891	0	6.63112E-12	1	GO_-_Biological_Process.txt	Th1/Th2/Th17 cell	ADvsHC	male
peptide metabolic process	149	149490	0	0.00000000149263	1	GO_-_Biological_Process.txt	Th1/Th2/Th17 cell	ADvsHC	male
peptide transport	438	154762	0	0.00604743	1	GO_-_Biological_Process.txt	Th1/Th2/Th17 cell	ADvsHC	male
protein localization	570	156382	0	0.0295852	1	GO_-_Biological_Process.txt	Th1/Th2/Th17 cell	ADvsHC	male
protein localization to endoplasmic reticulum	102	164928	0	3.40148E-18	1	GO_-_Biological_Process.txt	Th1/Th2/Th17 cell	ADvsHC	male
protein localization to membrane	183	178201	0	2.47549E-11	1	GO_-_Biological_Process.txt	Th1/Th2/Th17 cell	ADvsHC	male
protein localization to organelle	283	178645	0	0.000000477854	1	GO_-_Biological_Process.txt	Th1/Th2/Th17 cell	ADvsHC	male
protein targeting	155	185560	0	7.82689E-15	1	GO_-_Biological_Process.txt	Th1/Th2/Th17 cell	ADvsHC	male
protein targeting to ER	96	167664	0	3.20142E-20	1	GO_-_Biological_Process.txt	Th1/Th2/Th17 cell	ADvsHC	male
protein targeting to membrane	102	181018	0	2.76523E-22	1	GO_-_Biological_Process.txt	Th1/Th2/Th17 cell	ADvsHC	male
protein transport	436	155584	0	0.00536839	1	GO_-_Biological_Process.txt	Th1/Th2/Th17 cell	ADvsHC	male
regulation of lipid kinase activity	13	-25388	0	0.0183621	0	GO_-_Biological_Process.txt	Th1/Th2/Th17 cell	ADvsHC	male
ribosomal small subunit assembly	12	27464	0	0.00151848	1	GO_-_Biological_Process.txt	Th1/Th2/Th17 cell	ADvsHC	male
translation	122	150506	0	4.14856E-12	1	GO_-_Biological_Process.txt	Th1/Th2/Th17 cell	ADvsHC	male
translational initiation	118	177050	0	4.16903E-18	1	GO_-_Biological_Process.txt	Th1/Th2/Th17 cell	ADvsHC	male
viral process	337	149544	0	0.00117283	1	GO_-_Biological_Process.txt	Th1/Th2/Th17 cell	ADvsHC	male
viral transcription	90	170400	0	2.19424E-22	1	GO_-_Biological_Process.txt	Th1/Th2/Th17 cell	ADvsHC	male
adherens junction	179	96331	0	0.0102722	1	GO_-_Cellular_Component.txt	Th1/Th2/Th17 cell	ADvsHC	male
cell-substrate adherens junction	166	95876	0	0.00633134	1	GO_-_Cellular_Component.txt	Th1/Th2/Th17 cell	ADvsHC	male
cell-substrate junction	167	98534	0	0.00490781	1	GO_-_Cellular_Component.txt	Th1/Th2/Th17 cell	ADvsHC	male
cytosolic large ribosomal subunit	53	95648	0	1.75775E-11	1	GO_-_Cellular_Component.txt	Th1/Th2/Th17 cell	ADvsHC	male
cytosolic small ribosomal subunit	37	83029	0	6.11495E-13	1	GO_-_Cellular_Component.txt	Th1/Th2/Th17 cell	ADvsHC	male
focal adhesion	166	95876	0	0.00633134	1	GO_-_Cellular_Component.txt	Th1/Th2/Th17 cell	ADvsHC	male
large ribosomal subunit	77	90194	0	0.00000210835	1	GO_-_Cellular_Component.txt	Th1/Th2/Th17 cell	ADvsHC	male
polysomal ribosome	27	58669	0	0.0000000183483	1	GO_-_Cellular_Component.txt	Th1/Th2/Th17 cell	ADvsHC	male
ribonucleoprotein complex	369	160705	0	0.000366819	1	GO_-_Cellular_Component.txt	Th1/Th2/Th17 cell	ADvsHC	male
ribosome	68	117844	0	2.21265E-13	1	GO_-_Cellular_Component.txt	Th1/Th2/Th17 cell	ADvsHC	male
small ribosomal subunit	47	76864	0	0.0000000543079	1	GO_-_Cellular_Component.txt	Th1/Th2/Th17 cell	ADvsHC	male
RNA binding	788	190628	0	0.0244894	1	GO_-_Molecular_Function.txt	Th1/Th2/Th17 cell	ADvsHC	male
structural constituent of ribosome	116	161244	0	1.30805E-14	1	GO_-_Molecular_Function.txt	Th1/Th2/Th17 cell	ADvsHC	male
structural molecule activity	179	161978	0	0.00000000513759	1	GO_-_Molecular_Function.txt	Th1/Th2/Th17 cell	ADvsHC	male
Ribosome	103	165840	0	1.20509E-18	1	KEGG_-_Pathways.txt	Th1/Th2/Th17 cell	ADvsHC	male
Eukaryotic Translation Termination	85	165632	0	1.24398E-23	1	Reactome_-_Pathways.txt	Th1/Th2/Th17 cell	ADvsHC	male
Formation of a pool of free 40S subunits	95	178497	0	2.6746E-24	1	Reactome_-_Pathways.txt	Th1/Th2/Th17 cell	ADvsHC	male
Formation of the ternary complex, and subsequently, the 43S complex	48	90760	0	4.6132E-12	1	Reactome_-_Pathways.txt	Th1/Th2/Th17 cell	ADvsHC	male
GTP hydrolysis and joining of the 60S ribosomal subunit	104	179300	0	2.24782E-22	1	Reactome_-_Pathways.txt	Th1/Th2/Th17 cell	ADvsHC	male
Gluconeogenesis	7	16639	0	0.0343919	1	Reactome_-_Pathways.txt	Th1/Th2/Th17 cell	ADvsHC	male
L13a-mediated translational silencing of Ceruloplasmin expression	103	176412	0	7.1731E-22	1	Reactome_-_Pathways.txt	Th1/Th2/Th17 cell	ADvsHC	male
Major pathway of rRNA processing in the nucleolus and cytosol	115	166048	0	6.11267E-17	1	Reactome_-_Pathways.txt	Th1/Th2/Th17 cell	ADvsHC	male
Nonsense Mediated Decay (NMD) enhanced by the Exon Junction Complex (EJC)	100	162316	0	8.49733E-19	1	Reactome_-_Pathways.txt	Th1/Th2/Th17 cell	ADvsHC	male
Nonsense Mediated Decay (NMD) independent of the Exon Junction Complex (EJC)	87	164720	0	9.59253E-23	1	Reactome_-_Pathways.txt	Th1/Th2/Th17 cell	ADvsHC	male
Peptide chain elongation	84	167828	0	2.6746E-24	1	Reactome_-_Pathways.txt	Th1/Th2/Th17 cell	ADvsHC	male
Regulation of PLK1 Activity at G2/M Transition	40	40984	0	0.0463191	1	Reactome_-_Pathways.txt	Th1/Th2/Th17 cell	ADvsHC	male
Regulation of expression of SLITs and ROBOs	136	163520	0	1.31147E-13	1	Reactome_-_Pathways.txt	Th1/Th2/Th17 cell	ADvsHC	male
Ribosomal scanning and start codon recognition	54	85622	0	0.00000000383475	1	Reactome_-_Pathways.txt	Th1/Th2/Th17 cell	ADvsHC	male
SRP-dependent cotranslational protein targeting to membrane	103	160948	0	7.20756E-18	1	Reactome_-_Pathways.txt	Th1/Th2/Th17 cell	ADvsHC	male
Selenocysteine synthesis	84	166088	0	4.94664E-24	1	Reactome_-_Pathways.txt	Th1/Th2/Th17 cell	ADvsHC	male
Translation initiation complex formation	54	85622	0	0.00000000383475	1	Reactome_-_Pathways.txt	Th1/Th2/Th17 cell	ADvsHC	male
Viral mRNA Translation	83	166544	0	2.6746E-24	1	Reactome_-_Pathways.txt	Th1/Th2/Th17 cell	ADvsHC	male
cellular_component	890	-17729	0	0.013642	0	GO_-_Cellular_Component.txt	DN B cell	PDvsHC	male
dimeric IgA immunoglobulin complex	3	2736	0	0.013642	1	GO_-_Cellular_Component.txt	DN B cell	PDvsHC	male
monomeric IgA immunoglobulin complex	3	2736	0	0.013642	1	GO_-_Cellular_Component.txt	DN B cell	PDvsHC	male
secretory IgA immunoglobulin complex	3	2736	0	0.013642	1	GO_-_Cellular_Component.txt	DN B cell	PDvsHC	male
secretory dimeric IgA immunoglobulin complex	3	2736	0	0.013642	1	GO_-_Cellular_Component.txt	DN B cell	PDvsHC	male
molecular_function	860	-20715	0	0.0191403	0	GO_-_Molecular_Function.txt	DN B cell	PDvsHC	male
Cytosolic DNA-sensing pathway	4	-3408	0	0.0385128	0	KEGG_-_Pathways.txt	DN B cell	PDvsHC	male
RNA catabolic process	98	29547	0	0.0000000375052	1	GO_-_Biological_Process.txt	DN B cell	ADvsHC	male
RNA metabolic process	239	29205	0	0.002391	1	GO_-_Biological_Process.txt	DN B cell	ADvsHC	male
SRP-dependent cotranslational protein targeting to membrane	80	31599	0	2.3312E-11	1	GO_-_Biological_Process.txt	DN B cell	ADvsHC	male
amide biosynthetic process	84	28701	0	0.00000000625768	1	GO_-_Biological_Process.txt	DN B cell	ADvsHC	male
aromatic compound catabolic process	105	29250	0	0.000000213764	1	GO_-_Biological_Process.txt	DN B cell	ADvsHC	male
biosynthetic process	200	28618	0	0.000990909	1	GO_-_Biological_Process.txt	DN B cell	ADvsHC	male
catabolic process	175	25058	0	0.00514389	1	GO_-_Biological_Process.txt	DN B cell	ADvsHC	male
cellular amide metabolic process	92	29186	0	0.0000000192626	1	GO_-_Biological_Process.txt	DN B cell	ADvsHC	male
cellular aromatic compound metabolic process	310	27401	0	0.026149	1	GO_-_Biological_Process.txt	DN B cell	ADvsHC	male
cellular localization	223	25638	0	0.0152485	1	GO_-_Biological_Process.txt	DN B cell	ADvsHC	male
cellular macromolecule biosynthetic process	145	33075	0	0.00000040345	1	GO_-_Biological_Process.txt	DN B cell	ADvsHC	male
cellular macromolecule catabolic process	145	28386	0	0.0000546139	1	GO_-_Biological_Process.txt	DN B cell	ADvsHC	male
cellular protein localization	143	26939	0	0.000170199	1	GO_-_Biological_Process.txt	DN B cell	ADvsHC	male
cellular protein metabolic process	252	30798	0	0.00114787	1	GO_-_Biological_Process.txt	DN B cell	ADvsHC	male
cotranslational protein targeting to membrane	81	32319	0	2.30114E-11	1	GO_-_Biological_Process.txt	DN B cell	ADvsHC	male
cytoplasmic translation	34	10251	0	0.043035	1	GO_-_Biological_Process.txt	DN B cell	ADvsHC	male
establishment of protein localization	157	28296	0	0.000136636	1	GO_-_Biological_Process.txt	DN B cell	ADvsHC	male
establishment of protein localization to endoplasmic reticulum	82	32076	0	2.30114E-11	1	GO_-_Biological_Process.txt	DN B cell	ADvsHC	male
establishment of protein localization to membrane	90	32058	0	1.82828E-10	1	GO_-_Biological_Process.txt	DN B cell	ADvsHC	male
establishment of protein localization to organelle	108	29457	0	0.000000258915	1	GO_-_Biological_Process.txt	DN B cell	ADvsHC	male
generation of precursor metabolites and energy	58	-14310	0	0.0153724	0	GO_-_Biological_Process.txt	DN B cell	ADvsHC	male
heterocycle metabolic process	309	26682	0	0.036555	1	GO_-_Biological_Process.txt	DN B cell	ADvsHC	male
intracellular protein transport	126	30996	0	0.000000472036	1	GO_-_Biological_Process.txt	DN B cell	ADvsHC	male
intracellular transport	180	30618	0	0.0000744966	1	GO_-_Biological_Process.txt	DN B cell	ADvsHC	male
mRNA catabolic process	94	30267	0	0.00000000625768	1	GO_-_Biological_Process.txt	DN B cell	ADvsHC	male
mRNA metabolic process	178	32481	0	0.000013454	1	GO_-_Biological_Process.txt	DN B cell	ADvsHC	male
macromolecule localization	189	24660	0	0.0107136	1	GO_-_Biological_Process.txt	DN B cell	ADvsHC	male
mitochondrial electron transport, NADH to ubiquinone	17	-8189	0	0.00591098	0	GO_-_Biological_Process.txt	DN B cell	ADvsHC	male
mitochondrial respiratory chain complex I assembly	15	-8925	0	0.000168787	0	GO_-_Biological_Process.txt	DN B cell	ADvsHC	male
mitochondrial respiratory chain complex assembly	19	-10342	0	0.000102652	0	GO_-_Biological_Process.txt	DN B cell	ADvsHC	male
negative regulation of gene expression	226	23864	0	0.0433002	1	GO_-_Biological_Process.txt	DN B cell	ADvsHC	male
nuclear-transcribed mRNA catabolic process	94	30267	0	0.00000000625768	1	GO_-_Biological_Process.txt	DN B cell	ADvsHC	male
nuclear-transcribed mRNA catabolic process, nonsense-mediated decay	83	29907	0	9.70638E-10	1	GO_-_Biological_Process.txt	DN B cell	ADvsHC	male
nucleobase-containing compound metabolic process	307	27170	0	0.0276077	1	GO_-_Biological_Process.txt	DN B cell	ADvsHC	male
organic substance transport	177	31650	0	0.0000263443	1	GO_-_Biological_Process.txt	DN B cell	ADvsHC	male
oxidation-reduction process	57	-13698	0	0.026149	0	GO_-_Biological_Process.txt	DN B cell	ADvsHC	male
peptide biosynthetic process	83	28944	0	0.00000000413947	1	GO_-_Biological_Process.txt	DN B cell	ADvsHC	male
peptide metabolic process	89	28449	0	0.000000029286	1	GO_-_Biological_Process.txt	DN B cell	ADvsHC	male
peptide transport	152	29511	0	0.0000323834	1	GO_-_Biological_Process.txt	DN B cell	ADvsHC	male
protein localization	186	25308	0	0.00626142	1	GO_-_Biological_Process.txt	DN B cell	ADvsHC	male
protein localization to endoplasmic reticulum	83	31833	0	3.68743E-11	1	GO_-_Biological_Process.txt	DN B cell	ADvsHC	male
protein localization to membrane	99	30330	0	0.0000000163694	1	GO_-_Biological_Process.txt	DN B cell	ADvsHC	male
protein localization to organelle	129	28524	0	0.000012736	1	GO_-_Biological_Process.txt	DN B cell	ADvsHC	male
protein metabolic process	277	28164	0	0.0107136	1	GO_-_Biological_Process.txt	DN B cell	ADvsHC	male
protein targeting	95	31046	0	0.00000000341014	1	GO_-_Biological_Process.txt	DN B cell	ADvsHC	male
protein targeting to ER	82	32076	0	2.30114E-11	1	GO_-_Biological_Process.txt	DN B cell	ADvsHC	male
protein targeting to membrane	82	32076	0	2.30114E-11	1	GO_-_Biological_Process.txt	DN B cell	ADvsHC	male
protein transport	151	29754	0	0.000025379	1	GO_-_Biological_Process.txt	DN B cell	ADvsHC	male
translation	83	28944	0	0.00000000413947	1	GO_-_Biological_Process.txt	DN B cell	ADvsHC	male
translational initiation	96	30600	0	0.00000000625768	1	GO_-_Biological_Process.txt	DN B cell	ADvsHC	male
viral process	157	30065	0	0.0000281711	1	GO_-_Biological_Process.txt	DN B cell	ADvsHC	male
viral transcription	80	30636	0	1.14565E-10	1	GO_-_Biological_Process.txt	DN B cell	ADvsHC	male
NADH dehydrogenase complex	17	-8189	0	0.0037787	0	GO_-_Cellular_Component.txt	DN B cell	ADvsHC	male
catalytic complex	119	-19052	0	0.0186307	0	GO_-_Cellular_Component.txt	DN B cell	ADvsHC	male
cytosolic large ribosomal subunit	50	17001	0	0.000170177	1	GO_-_Cellular_Component.txt	DN B cell	ADvsHC	male
cytosolic small ribosomal subunit	35	13785	0	0.000248159	1	GO_-_Cellular_Component.txt	DN B cell	ADvsHC	male
large ribosomal subunit	51	16821	0	0.000223514	1	GO_-_Cellular_Component.txt	DN B cell	ADvsHC	male
mitochondrial inner membrane	48	-13692	0	0.00431633	0	GO_-_Cellular_Component.txt	DN B cell	ADvsHC	male
mitochondrial respiratory chain complex I	17	-8189	0	0.0037787	0	GO_-_Cellular_Component.txt	DN B cell	ADvsHC	male
organelle inner membrane	50	-14744	0	0.00233038	0	GO_-_Cellular_Component.txt	DN B cell	ADvsHC	male
oxidoreductase complex	24	-8502	0	0.0314757	0	GO_-_Cellular_Component.txt	DN B cell	ADvsHC	male
polysomal ribosome	25	10296	0	0.00265627	1	GO_-_Cellular_Component.txt	DN B cell	ADvsHC	male
ribonucleoprotein complex	168	29490	0	0.000170177	1	GO_-_Cellular_Component.txt	DN B cell	ADvsHC	male
ribosome	45	18918	0	0.00000242349	1	GO_-_Cellular_Component.txt	DN B cell	ADvsHC	male
small ribosomal subunit	36	13491	0	0.000515621	1	GO_-_Cellular_Component.txt	DN B cell	ADvsHC	male
DNA N-glycosylase activity	2	1862	0	0.0444384	1	GO_-_Molecular_Function.txt	DN B cell	ADvsHC	male
NADH dehydrogenase (ubiquinone) activity	16	-7594	0	0.0205887	0	GO_-_Molecular_Function.txt	DN B cell	ADvsHC	male
NADH dehydrogenase activity	16	-7594	0	0.0205887	0	GO_-_Molecular_Function.txt	DN B cell	ADvsHC	male
RNA binding	304	28098	0	0.0235094	1	GO_-_Molecular_Function.txt	DN B cell	ADvsHC	male
catalytic activity	236	-25275	0	0.0316237	0	GO_-_Molecular_Function.txt	DN B cell	ADvsHC	male
endodeoxyribonuclease activity	2	1862	0	0.0444384	1	GO_-_Molecular_Function.txt	DN B cell	ADvsHC	male
hydrolase activity, hydrolyzing N-glycosyl compounds	2	1862	0	0.0444384	1	GO_-_Molecular_Function.txt	DN B cell	ADvsHC	male
magnesium ion binding	8	-4701	0	0.0444384	0	GO_-_Molecular_Function.txt	DN B cell	ADvsHC	male
nucleic acid binding	399	28671	0	0.0326069	1	GO_-_Molecular_Function.txt	DN B cell	ADvsHC	male
organic cyclic compound binding	462	28383	0	0.0395059	1	GO_-_Molecular_Function.txt	DN B cell	ADvsHC	male
oxidoreductase activity, acting on NAD(P)H	17	-7226	0	0.0395059	0	GO_-_Molecular_Function.txt	DN B cell	ADvsHC	male
oxidoreductase activity, acting on NAD(P)H, quinone or similar compound as acceptor	16	-7594	0	0.0205887	0	GO_-_Molecular_Function.txt	DN B cell	ADvsHC	male
structural constituent of ribosome	82	30150	0	7.37826E-10	1	GO_-_Molecular_Function.txt	DN B cell	ADvsHC	male
structural molecule activity	105	29250	0	0.000000418372	1	GO_-_Molecular_Function.txt	DN B cell	ADvsHC	male
Huntington disease	41	-11936	0	0.0107445	0	KEGG_-_Pathways.txt	DN B cell	ADvsHC	male
Metabolic pathways	69	-18216	0	0.00109561	0	KEGG_-_Pathways.txt	DN B cell	ADvsHC	male
Oxidative phosphorylation	48	-13152	0	0.0107445	0	KEGG_-_Pathways.txt	DN B cell	ADvsHC	male
Parkinson disease	46	-12640	0	0.0107445	0	KEGG_-_Pathways.txt	DN B cell	ADvsHC	male
Retrograde endocannabinoid signaling	20	-7648	0	0.0330083	0	KEGG_-_Pathways.txt	DN B cell	ADvsHC	male
Ribosome	83	30870	0	1.05636E-10	1	KEGG_-_Pathways.txt	DN B cell	ADvsHC	male
Thermogenesis	54	-13833	0	0.0107445	0	KEGG_-_Pathways.txt	DN B cell	ADvsHC	male
ABC-family proteins mediated transport	15	6048	0	0.0490954	1	Reactome_-_Pathways.txt	DN B cell	ADvsHC	male
Asymmetric localization of PCP proteins	13	5691	0	0.0465979	1	Reactome_-_Pathways.txt	DN B cell	ADvsHC	male
CDT1 association with the CDC6:ORC:origin complex	13	5691	0	0.0465979	1	Reactome_-_Pathways.txt	DN B cell	ADvsHC	male
Complex I biogenesis	15	-8925	0	0.0000886402	0	Reactome_-_Pathways.txt	DN B cell	ADvsHC	male
Defective CFTR causes cystic fibrosis	13	5691	0	0.0465979	1	Reactome_-_Pathways.txt	DN B cell	ADvsHC	male
Degradation of AXIN	13	5691	0	0.0465979	1	Reactome_-_Pathways.txt	DN B cell	ADvsHC	male
Degradation of DVL	13	5691	0	0.0465979	1	Reactome_-_Pathways.txt	DN B cell	ADvsHC	male
Degradation of GLI2 by the proteasome	15	6048	0	0.0490954	1	Reactome_-_Pathways.txt	DN B cell	ADvsHC	male
Eukaryotic Translation Termination	81	30393	0	5.05003E-11	1	Reactome_-_Pathways.txt	DN B cell	ADvsHC	male
Formation of a pool of free 40S subunits	87	29898	0	5.55443E-10	1	Reactome_-_Pathways.txt	DN B cell	ADvsHC	male
Formation of the ternary complex, and subsequently, the 43S complex	41	13149	0	0.00191641	1	Reactome_-_Pathways.txt	DN B cell	ADvsHC	male
G2/M Checkpoints	13	5691	0	0.0465979	1	Reactome_-_Pathways.txt	DN B cell	ADvsHC	male
GLI3 is processed to GLI3R by the proteasome	15	6048	0	0.0490954	1	Reactome_-_Pathways.txt	DN B cell	ADvsHC	male
GTP hydrolysis and joining of the 60S ribosomal subunit	93	30366	0	0.00000000103904	1	Reactome_-_Pathways.txt	DN B cell	ADvsHC	male
Hedgehog 'on' state	13	5691	0	0.0465979	1	Reactome_-_Pathways.txt	DN B cell	ADvsHC	male
Hedgehog ligand biogenesis	13	5691	0	0.0465979	1	Reactome_-_Pathways.txt	DN B cell	ADvsHC	male
Hh mutants that don't undergo autocatalytic processing are degraded by ERAD	13	5691	0	0.0465979	1	Reactome_-_Pathways.txt	DN B cell	ADvsHC	male
InlB-mediated entry of Listeria monocytogenes into host cell	6	3723	0	0.0490954	1	Reactome_-_Pathways.txt	DN B cell	ADvsHC	male
L13a-mediated translational silencing of Ceruloplasmin expression	92	30640	0	5.55443E-10	1	Reactome_-_Pathways.txt	DN B cell	ADvsHC	male
MAPK6/MAPK4 signaling	22	8742	0	0.00976793	1	Reactome_-_Pathways.txt	DN B cell	ADvsHC	male
Major pathway of rRNA processing in the nucleolus and cytosol	86	30141	0	3.01361E-10	1	Reactome_-_Pathways.txt	DN B cell	ADvsHC	male
Negative regulation of MET activity	8	4605	0	0.0400818	1	Reactome_-_Pathways.txt	DN B cell	ADvsHC	male
Nonsense Mediated Decay (NMD) enhanced by the Exon Junction Complex (EJC)	83	29907	0	2.12999E-10	1	Reactome_-_Pathways.txt	DN B cell	ADvsHC	male
Nonsense Mediated Decay (NMD) independent of the Exon Junction Complex (EJC)	81	30393	0	5.05003E-11	1	Reactome_-_Pathways.txt	DN B cell	ADvsHC	male
Peptide chain elongation	82	31113	0	3.91071E-11	1	Reactome_-_Pathways.txt	DN B cell	ADvsHC	male
Regulation of PTEN stability and activity	13	5691	0	0.0465979	1	Reactome_-_Pathways.txt	DN B cell	ADvsHC	male
Regulation of RAS by GAPs	13	5691	0	0.0465979	1	Reactome_-_Pathways.txt	DN B cell	ADvsHC	male
Regulation of expression of SLITs and ROBOs	95	32847	0	5.05003E-11	1	Reactome_-_Pathways.txt	DN B cell	ADvsHC	male
Respiratory electron transport	34	-10622	0	0.0139601	0	Reactome_-_Pathways.txt	DN B cell	ADvsHC	male
Ribosomal scanning and start codon recognition	44	13383	0	0.00254349	1	Reactome_-_Pathways.txt	DN B cell	ADvsHC	male
SRP-dependent cotranslational protein targeting to membrane	82	31113	0	3.91071E-11	1	Reactome_-_Pathways.txt	DN B cell	ADvsHC	male
Selenocysteine synthesis	80	30636	0	3.91071E-11	1	Reactome_-_Pathways.txt	DN B cell	ADvsHC	male
The role of GTSE1 in G2/M progression after G2 checkpoint	17	7368	0	0.016106	1	Reactome_-_Pathways.txt	DN B cell	ADvsHC	male
Translation initiation complex formation	44	14028	0	0.001111	1	Reactome_-_Pathways.txt	DN B cell	ADvsHC	male
Ubiquitin Mediated Degradation of Phosphorylated Cdc25A	13	5691	0	0.0465979	1	Reactome_-_Pathways.txt	DN B cell	ADvsHC	male
Ubiquitin-dependent degradation of Cyclin D	13	5691	0	0.0465979	1	Reactome_-_Pathways.txt	DN B cell	ADvsHC	male
Uptake and function of diphtheria toxin	3	2568	0	0.0400818	1	Reactome_-_Pathways.txt	DN B cell	ADvsHC	male
Viral mRNA Translation	80	30636	0	3.91071E-11	1	Reactome_-_Pathways.txt	DN B cell	ADvsHC	male
transcription factor AP-1 complex	4	6224	0	0.025931	1	GO_-_Cellular_Component.txt	Transitional B cell	PDvsHC	male
IL-17 signaling pathway	12	12260	0	0.0122348	1	KEGG_-_Pathways.txt	Transitional B cell	PDvsHC	male
RNA catabolic process	115	43830	0	0.000656979	1	GO_-_Biological_Process.txt	Transitional B cell	ADvsHC	male
SRP-dependent cotranslational protein targeting to membrane	82	40424	0	0.000153416	1	GO_-_Biological_Process.txt	Transitional B cell	ADvsHC	male
activation of GTPase activity	9	-9799	0	0.0289633	0	GO_-_Biological_Process.txt	Transitional B cell	ADvsHC	male
amide biosynthetic process	96	43200	0	0.000153416	1	GO_-_Biological_Process.txt	Transitional B cell	ADvsHC	male
aromatic compound catabolic process	130	44244	0	0.0018119	1	GO_-_Biological_Process.txt	Transitional B cell	ADvsHC	male
catabolic process	263	54352	0	0.0137627	1	GO_-_Biological_Process.txt	Transitional B cell	ADvsHC	male
cellular amide metabolic process	113	41533	0	0.00176623	1	GO_-_Biological_Process.txt	Transitional B cell	ADvsHC	male
cellular macromolecule catabolic process	201	45526	0	0.0385529	1	GO_-_Biological_Process.txt	Transitional B cell	ADvsHC	male
cotranslational protein targeting to membrane	85	39176	0	0.000337055	1	GO_-_Biological_Process.txt	Transitional B cell	ADvsHC	male
cytoplasmic translation	36	21282	0	0.0137627	1	GO_-_Biological_Process.txt	Transitional B cell	ADvsHC	male
establishment of protein localization to endoplasmic reticulum	85	40870	0	0.000153416	1	GO_-_Biological_Process.txt	Transitional B cell	ADvsHC	male
establishment of protein localization to membrane	97	41109	0	0.000478171	1	GO_-_Biological_Process.txt	Transitional B cell	ADvsHC	male
establishment of protein localization to organelle	133	44618	0	0.00181697	1	GO_-_Biological_Process.txt	Transitional B cell	ADvsHC	male
mRNA catabolic process	109	47730	0	0.000152304	1	GO_-_Biological_Process.txt	Transitional B cell	ADvsHC	male
negative regulation of Wnt signaling pathway	30	17874	0	0.0477487	1	GO_-_Biological_Process.txt	Transitional B cell	ADvsHC	male
nuclear-transcribed mRNA catabolic process	109	47730	0	0.000152304	1	GO_-_Biological_Process.txt	Transitional B cell	ADvsHC	male
nuclear-transcribed mRNA catabolic process, nonsense-mediated decay	89	43885	0	0.000152304	1	GO_-_Biological_Process.txt	Transitional B cell	ADvsHC	male
peptide biosynthetic process	94	42300	0	0.000185374	1	GO_-_Biological_Process.txt	Transitional B cell	ADvsHC	male
peptide metabolic process	106	42618	0	0.00052636	1	GO_-_Biological_Process.txt	Transitional B cell	ADvsHC	male
positive regulation of cytokine production involved in immune response	9	-9527	0	0.0434587	0	GO_-_Biological_Process.txt	Transitional B cell	ADvsHC	male
protein localization to endoplasmic reticulum	87	41732	0	0.000153416	1	GO_-_Biological_Process.txt	Transitional B cell	ADvsHC	male
protein localization to membrane	111	38939	0	0.00538739	1	GO_-_Biological_Process.txt	Transitional B cell	ADvsHC	male
protein targeting	112	42308	0	0.00110595	1	GO_-_Biological_Process.txt	Transitional B cell	ADvsHC	male
protein targeting to ER	85	40870	0	0.000153416	1	GO_-_Biological_Process.txt	Transitional B cell	ADvsHC	male
protein targeting to membrane	86	40454	0	0.000185374	1	GO_-_Biological_Process.txt	Transitional B cell	ADvsHC	male
regulation of cytokine production involved in immune response	9	-9527	0	0.0434587	0	GO_-_Biological_Process.txt	Transitional B cell	ADvsHC	male
translation	93	41003	0	0.000337055	1	GO_-_Biological_Process.txt	Transitional B cell	ADvsHC	male
translational initiation	108	46582	0	0.000153416	1	GO_-_Biological_Process.txt	Transitional B cell	ADvsHC	male
viral transcription	85	40870	0	0.000153416	1	GO_-_Biological_Process.txt	Transitional B cell	ADvsHC	male
T cell receptor complex	6	-7572	0	0.0355762	0	GO_-_Cellular_Component.txt	Transitional B cell	ADvsHC	male
cytosolic large ribosomal subunit	53	30945	0	0.000507824	1	GO_-_Cellular_Component.txt	Transitional B cell	ADvsHC	male
cytosolic small ribosomal subunit	35	20594	0	0.0195481	1	GO_-_Cellular_Component.txt	Transitional B cell	ADvsHC	male
large ribosomal subunit	56	31514	0	0.000507824	1	GO_-_Cellular_Component.txt	Transitional B cell	ADvsHC	male
late endosome membrane	18	13676	0	0.0373993	1	GO_-_Cellular_Component.txt	Transitional B cell	ADvsHC	male
postsynaptic membrane	10	-9886	0	0.0381474	0	GO_-_Cellular_Component.txt	Transitional B cell	ADvsHC	male
ribosome	52	24990	0	0.0195481	1	GO_-_Cellular_Component.txt	Transitional B cell	ADvsHC	male
small ribosomal subunit	37	19278	0	0.0427463	1	GO_-_Cellular_Component.txt	Transitional B cell	ADvsHC	male
structural constituent of ribosome	88	44704	0	0.0000258021	1	GO_-_Molecular_Function.txt	Transitional B cell	ADvsHC	male
structural molecule activity	121	49005	0	0.0000964579	1	GO_-_Molecular_Function.txt	Transitional B cell	ADvsHC	male
Ribosome	86	43842	0	0.0000109129	1	KEGG_-_Pathways.txt	Transitional B cell	ADvsHC	male
Eukaryotic Translation Termination	81	40840	0	0.0000162594	1	Reactome_-_Pathways.txt	Transitional B cell	ADvsHC	male
Formation of a pool of free 40S subunits	91	45150	0	0.00000765671	1	Reactome_-_Pathways.txt	Transitional B cell	ADvsHC	male
Formation of the ternary complex, and subsequently, the 43S complex	45	22364	0	0.0126926	1	Reactome_-_Pathways.txt	Transitional B cell	ADvsHC	male
GTP hydrolysis and joining of the 60S ribosomal subunit	99	48598	0	0.00000472063	1	Reactome_-_Pathways.txt	Transitional B cell	ADvsHC	male
L13a-mediated translational silencing of Ceruloplasmin expression	98	47320	0	0.00000692043	1	Reactome_-_Pathways.txt	Transitional B cell	ADvsHC	male
Major pathway of rRNA processing in the nucleolus and cytosol	95	38515	0	0.000453374	1	Reactome_-_Pathways.txt	Transitional B cell	ADvsHC	male
Nonsense Mediated Decay (NMD) enhanced by the Exon Junction Complex (EJC)	89	42191	0	0.0000214693	1	Reactome_-_Pathways.txt	Transitional B cell	ADvsHC	male
Nonsense Mediated Decay (NMD) independent of the Exon Junction Complex (EJC)	82	40424	0	0.0000214693	1	Reactome_-_Pathways.txt	Transitional B cell	ADvsHC	male
Peptide chain elongation	82	42280	0	0.0000101785	1	Reactome_-_Pathways.txt	Transitional B cell	ADvsHC	male
Regulation of expression of SLITs and ROBOs	105	50603	0	0.00000472063	1	Reactome_-_Pathways.txt	Transitional B cell	ADvsHC	male
Ribosomal scanning and start codon recognition	50	24096	0	0.00933478	1	Reactome_-_Pathways.txt	Transitional B cell	ADvsHC	male
SRP-dependent cotranslational protein targeting to membrane	85	39176	0	0.0000809877	1	Reactome_-_Pathways.txt	Transitional B cell	ADvsHC	male
Selenocysteine synthesis	81	40840	0	0.0000162594	1	Reactome_-_Pathways.txt	Transitional B cell	ADvsHC	male
Translation initiation complex formation	50	24096	0	0.00933478	1	Reactome_-_Pathways.txt	Transitional B cell	ADvsHC	male
Viral mRNA Translation	80	41256	0	0.0000128652	1	Reactome_-_Pathways.txt	Transitional B cell	ADvsHC	male
RNA catabolic process	116	-69393	0	0.00000000300824	0	GO_-_Biological_Process.txt	CD16 Monocytes	ADvsHC	male
SRP-dependent cotranslational protein targeting to membrane	84	-75782	0	1.40459E-15	0	GO_-_Biological_Process.txt	CD16 Monocytes	ADvsHC	male
amide biosynthetic process	105	-76415	0	7.37594E-13	0	GO_-_Biological_Process.txt	CD16 Monocytes	ADvsHC	male
aromatic compound catabolic process	135	-68117	0	0.000000179617	0	GO_-_Biological_Process.txt	CD16 Monocytes	ADvsHC	male
biosynthetic process	345	-82717	0	0.000226401	0	GO_-_Biological_Process.txt	CD16 Monocytes	ADvsHC	male
catabolic process	312	-71753	0	0.00218175	0	GO_-_Biological_Process.txt	CD16 Monocytes	ADvsHC	male
cellular amide metabolic process	129	-79715	0	2.95269E-11	0	GO_-_Biological_Process.txt	CD16 Monocytes	ADvsHC	male
cellular macromolecule biosynthetic process	214	-73533	0	0.0000222963	0	GO_-_Biological_Process.txt	CD16 Monocytes	ADvsHC	male
cellular macromolecule catabolic process	216	-63440	0	0.00116799	0	GO_-_Biological_Process.txt	CD16 Monocytes	ADvsHC	male
cellular protein localization	234	-68563	0	0.000438088	0	GO_-_Biological_Process.txt	CD16 Monocytes	ADvsHC	male
cellular protein metabolic process	463	-85762	0	0.00121721	0	GO_-_Biological_Process.txt	CD16 Monocytes	ADvsHC	male
cotranslational protein targeting to membrane	88	-73034	0	5.45654E-14	0	GO_-_Biological_Process.txt	CD16 Monocytes	ADvsHC	male
cytoplasmic translation	35	-30033	0	0.0000343767	0	GO_-_Biological_Process.txt	CD16 Monocytes	ADvsHC	male
establishment of protein localization	296	-69640	0	0.00254729	0	GO_-_Biological_Process.txt	CD16 Monocytes	ADvsHC	male
establishment of protein localization to endoplasmic reticulum	90	-75474	0	1.53229E-14	0	GO_-_Biological_Process.txt	CD16 Monocytes	ADvsHC	male
establishment of protein localization to membrane	108	-70736	0	1.71475E-10	0	GO_-_Biological_Process.txt	CD16 Monocytes	ADvsHC	male
establishment of protein localization to organelle	144	-70215	0	0.000000179617	0	GO_-_Biological_Process.txt	CD16 Monocytes	ADvsHC	male
intracellular protein transport	200	-73077	0	0.0000110961	0	GO_-_Biological_Process.txt	CD16 Monocytes	ADvsHC	male
mRNA catabolic process	109	-71469	0	1.35754E-10	0	GO_-_Biological_Process.txt	CD16 Monocytes	ADvsHC	male
mRNA metabolic process	243	-67683	0	0.000877068	0	GO_-_Biological_Process.txt	CD16 Monocytes	ADvsHC	male
macromolecule localization	366	-71996	0	0.00655632	0	GO_-_Biological_Process.txt	CD16 Monocytes	ADvsHC	male
nuclear-transcribed mRNA catabolic process	107	-70700	0	1.441E-10	0	GO_-_Biological_Process.txt	CD16 Monocytes	ADvsHC	male
nuclear-transcribed mRNA catabolic process, nonsense-mediated decay	88	-74941	0	1.3573E-14	0	GO_-_Biological_Process.txt	CD16 Monocytes	ADvsHC	male
organic substance transport	343	-71386	0	0.00495989	0	GO_-_Biological_Process.txt	CD16 Monocytes	ADvsHC	male
peptide biosynthetic process	98	-76406	0	7.39133E-14	0	GO_-_Biological_Process.txt	CD16 Monocytes	ADvsHC	male
peptide metabolic process	116	-80788	0	4.86791E-13	0	GO_-_Biological_Process.txt	CD16 Monocytes	ADvsHC	male
peptide transport	285	-69475	0	0.00201692	0	GO_-_Biological_Process.txt	CD16 Monocytes	ADvsHC	male
protein localization	361	-71992	0	0.0060731	0	GO_-_Biological_Process.txt	CD16 Monocytes	ADvsHC	male
protein localization to endoplasmic reticulum	95	-75853	0	5.45654E-14	0	GO_-_Biological_Process.txt	CD16 Monocytes	ADvsHC	male
protein localization to membrane	135	-70667	0	0.0000000392647	0	GO_-_Biological_Process.txt	CD16 Monocytes	ADvsHC	male
protein localization to organelle	187	-69041	0	0.0000233299	0	GO_-_Biological_Process.txt	CD16 Monocytes	ADvsHC	male
protein metabolic process	537	-84936	0	0.00375402	0	GO_-_Biological_Process.txt	CD16 Monocytes	ADvsHC	male
protein targeting	125	-78342	0	3.18156E-11	0	GO_-_Biological_Process.txt	CD16 Monocytes	ADvsHC	male
protein targeting to ER	89	-76161	0	7.61281E-15	0	GO_-_Biological_Process.txt	CD16 Monocytes	ADvsHC	male
protein targeting to membrane	92	-74100	0	7.39133E-14	0	GO_-_Biological_Process.txt	CD16 Monocytes	ADvsHC	male
protein transport	283	-70861	0	0.00124165	0	GO_-_Biological_Process.txt	CD16 Monocytes	ADvsHC	male
regulation of behavior	6	8400	0	0.0414421	1	GO_-_Biological_Process.txt	CD16 Monocytes	ADvsHC	male
regulation of cell-substrate adhesion	27	-18947	0	0.0414421	0	GO_-_Biological_Process.txt	CD16 Monocytes	ADvsHC	male
response to cytokine	141	-42724	0	0.0414421	0	GO_-_Biological_Process.txt	CD16 Monocytes	ADvsHC	male
translation	98	-76406	0	7.39133E-14	0	GO_-_Biological_Process.txt	CD16 Monocytes	ADvsHC	male
translational initiation	103	-79795	0	3.1708E-14	0	GO_-_Biological_Process.txt	CD16 Monocytes	ADvsHC	male
viral process	239	-77841	0	0.0000176191	0	GO_-_Biological_Process.txt	CD16 Monocytes	ADvsHC	male
viral transcription	81	-75936	0	4.29466E-16	0	GO_-_Biological_Process.txt	CD16 Monocytes	ADvsHC	male
NADH dehydrogenase complex	29	19270	0	0.0204948	1	GO_-_Cellular_Component.txt	CD16 Monocytes	ADvsHC	male
adherens junction	152	-43123	0	0.0212492	0	GO_-_Cellular_Component.txt	CD16 Monocytes	ADvsHC	male
catalytic complex	241	54259	0	0.0204948	1	GO_-_Cellular_Component.txt	CD16 Monocytes	ADvsHC	male
cell-substrate adherens junction	141	-43302	0	0.0174577	0	GO_-_Cellular_Component.txt	CD16 Monocytes	ADvsHC	male
cell-substrate junction	142	-44096	0	0.016396	0	GO_-_Cellular_Component.txt	CD16 Monocytes	ADvsHC	male
cytoplasmic vesicle membrane	138	-39440	0	0.0378864	0	GO_-_Cellular_Component.txt	CD16 Monocytes	ADvsHC	male
cytosolic large ribosomal subunit	51	-45609	0	0.00000000682407	0	GO_-_Cellular_Component.txt	CD16 Monocytes	ADvsHC	male
cytosolic small ribosomal subunit	36	-38235	0	0.00000000682407	0	GO_-_Cellular_Component.txt	CD16 Monocytes	ADvsHC	male
extracellular exosome	466	-78498	0	0.00489338	0	GO_-_Cellular_Component.txt	CD16 Monocytes	ADvsHC	male
extracellular vesicle	467	-77316	0	0.00587796	0	GO_-_Cellular_Component.txt	CD16 Monocytes	ADvsHC	male
focal adhesion	141	-43302	0	0.0174577	0	GO_-_Cellular_Component.txt	CD16 Monocytes	ADvsHC	male
large ribosomal subunit	57	-42225	0	0.00000136882	0	GO_-_Cellular_Component.txt	CD16 Monocytes	ADvsHC	male
mitochondrial inner membrane	87	31533	0	0.0382146	1	GO_-_Cellular_Component.txt	CD16 Monocytes	ADvsHC	male
mitochondrial respiratory chain complex I	29	19270	0	0.0204948	1	GO_-_Cellular_Component.txt	CD16 Monocytes	ADvsHC	male
organelle inner membrane	91	34470	0	0.0204948	1	GO_-_Cellular_Component.txt	CD16 Monocytes	ADvsHC	male
oxidoreductase complex	43	23618	0	0.0204948	1	GO_-_Cellular_Component.txt	CD16 Monocytes	ADvsHC	male
polysomal ribosome	27	-22524	0	0.00128646	0	GO_-_Cellular_Component.txt	CD16 Monocytes	ADvsHC	male
ribonucleoprotein complex	235	-75952	0	0.0000177873	0	GO_-_Cellular_Component.txt	CD16 Monocytes	ADvsHC	male
ribosome	56	-39936	0	0.0000060828	0	GO_-_Cellular_Component.txt	CD16 Monocytes	ADvsHC	male
small ribosomal subunit	38	-36863	0	0.0000000843362	0	GO_-_Cellular_Component.txt	CD16 Monocytes	ADvsHC	male
vesicle membrane	143	-39266	0	0.0452168	0	GO_-_Cellular_Component.txt	CD16 Monocytes	ADvsHC	male
NADH dehydrogenase (ubiquinone) activity	28	20381	0	0.0253156	1	GO_-_Molecular_Function.txt	CD16 Monocytes	ADvsHC	male
NADH dehydrogenase activity	28	20381	0	0.0253156	1	GO_-_Molecular_Function.txt	CD16 Monocytes	ADvsHC	male
oxidoreductase activity, acting on NAD(P)H	34	22400	0	0.0253156	1	GO_-_Molecular_Function.txt	CD16 Monocytes	ADvsHC	male
oxidoreductase activity, acting on NAD(P)H, quinone or similar compound as acceptor	28	20381	0	0.0253156	1	GO_-_Molecular_Function.txt	CD16 Monocytes	ADvsHC	male
structural constituent of ribosome	90	-77381	0	1.89436E-15	0	GO_-_Molecular_Function.txt	CD16 Monocytes	ADvsHC	male
structural molecule activity	127	-82474	0	2.8896E-12	0	GO_-_Molecular_Function.txt	CD16 Monocytes	ADvsHC	male
Ribosome	87	-79442	0	1.16202E-17	0	KEGG_-_Pathways.txt	CD16 Monocytes	ADvsHC	male
Defective B3GALTL causes Peters-plus syndrome (PpS)	2	3732	0	0.0210165	1	Reactome_-_Pathways.txt	CD16 Monocytes	ADvsHC	male
Eukaryotic Translation Termination	82	-75249	0	6.83923E-17	0	Reactome_-_Pathways.txt	CD16 Monocytes	ADvsHC	male
Formation of a pool of free 40S subunits	90	-76352	0	8.22822E-16	0	Reactome_-_Pathways.txt	CD16 Monocytes	ADvsHC	male
Formation of the ternary complex, and subsequently, the 43S complex	44	-35124	0	0.00000380843	0	Reactome_-_Pathways.txt	CD16 Monocytes	ADvsHC	male
GTP hydrolysis and joining of the 60S ribosomal subunit	97	-76739	0	8.60339E-15	0	Reactome_-_Pathways.txt	CD16 Monocytes	ADvsHC	male
L13a-mediated translational silencing of Ceruloplasmin expression	96	-75594	0	1.63744E-14	0	Reactome_-_Pathways.txt	CD16 Monocytes	ADvsHC	male
Major pathway of rRNA processing in the nucleolus and cytosol	90	-77381	0	3.09775E-16	0	Reactome_-_Pathways.txt	CD16 Monocytes	ADvsHC	male
Nonsense Mediated Decay (NMD) enhanced by the Exon Junction Complex (EJC)	88	-74941	0	1.32031E-15	0	Reactome_-_Pathways.txt	CD16 Monocytes	ADvsHC	male
Nonsense Mediated Decay (NMD) independent of the Exon Junction Complex (EJC)	82	-75249	0	6.83923E-17	0	Reactome_-_Pathways.txt	CD16 Monocytes	ADvsHC	male
O-glycosylation of TSR domain-containing proteins	2	3732	0	0.0210165	1	Reactome_-_Pathways.txt	CD16 Monocytes	ADvsHC	male
Peptide chain elongation	83	-76469	0	6.83923E-17	0	Reactome_-_Pathways.txt	CD16 Monocytes	ADvsHC	male
Regulation of expression of SLITs and ROBOs	112	-73155	0	1.97954E-11	0	Reactome_-_Pathways.txt	CD16 Monocytes	ADvsHC	male
Ribosomal scanning and start codon recognition	48	-35890	0	0.00000714585	0	Reactome_-_Pathways.txt	CD16 Monocytes	ADvsHC	male
SRP-dependent cotranslational protein targeting to membrane	94	-74633	0	1.77683E-14	0	Reactome_-_Pathways.txt	CD16 Monocytes	ADvsHC	male
Selenocysteine synthesis	82	-75249	0	6.83923E-17	0	Reactome_-_Pathways.txt	CD16 Monocytes	ADvsHC	male
TNF receptor superfamily (TNFSF) members mediating non-canonical NF-kB pathway	3	5505	0	0.00285854	1	Reactome_-_Pathways.txt	CD16 Monocytes	ADvsHC	male
Translation initiation complex formation	48	-35890	0	0.00000714585	0	Reactome_-_Pathways.txt	CD16 Monocytes	ADvsHC	male
Viral mRNA Translation	81	-75936	0	6.83923E-17	0	Reactome_-_Pathways.txt	CD16 Monocytes	ADvsHC	male
activated TAK1 mediates p38 MAPK activation	9	-11250	0	0.00642396	0	Reactome_-_Pathways.txt	CD16 Monocytes	ADvsHC	male
Erythrocytes take up carbon dioxide and release oxygen	3	3537	0	0.0000445792	1	Reactome_-_Pathways.txt	Red Blood Cells	PDvsHC	male
Erythrocytes take up oxygen and release carbon dioxide	3	3537	0	0.0000445792	1	Reactome_-_Pathways.txt	Red Blood Cells	PDvsHC	male
Neutrophil degranulation	69	21121	0	0.00709453	1	Reactome_-_Pathways.txt	Red Blood Cells	PDvsHC	male
Peroxisomal protein import	9	-6705	0	0.0366296	0	Reactome_-_Pathways.txt	Red Blood Cells	PDvsHC	male
Scavenging of heme from plasma	3	3537	0	0.0000445792	1	Reactome_-_Pathways.txt	Red Blood Cells	PDvsHC	male
RNA catabolic process	107	54628	0	1.76929E-18	1	GO_-_Biological_Process.txt	Red Blood Cells	ADvsHC	male
RNA metabolic process	264	44345	0	0.0000775581	1	GO_-_Biological_Process.txt	Red Blood Cells	ADvsHC	male
SRP-dependent cotranslational protein targeting to membrane	80	58249	0	4.13707E-29	1	GO_-_Biological_Process.txt	Red Blood Cells	ADvsHC	male
actin filament-based process	46	-14488	0	0.0472667	0	GO_-_Biological_Process.txt	Red Blood Cells	ADvsHC	male
amide biosynthetic process	85	59293	0	1.06124E-28	1	GO_-_Biological_Process.txt	Red Blood Cells	ADvsHC	male
aromatic compound catabolic process	115	56061	0	3.73161E-18	1	GO_-_Biological_Process.txt	Red Blood Cells	ADvsHC	male
biosynthetic process	219	57516	0	2.40419E-10	1	GO_-_Biological_Process.txt	Red Blood Cells	ADvsHC	male
catabolic process	208	53291	0	0.00000000373864	1	GO_-_Biological_Process.txt	Red Blood Cells	ADvsHC	male
cellular amide metabolic process	100	63612	0	5.48327E-28	1	GO_-_Biological_Process.txt	Red Blood Cells	ADvsHC	male
cellular aromatic compound metabolic process	343	48758	0	0.0000643515	1	GO_-_Biological_Process.txt	Red Blood Cells	ADvsHC	male
cellular localization	259	52977	0	0.000000193379	1	GO_-_Biological_Process.txt	Red Blood Cells	ADvsHC	male
cellular macromolecule biosynthetic process	160	55310	0	1.1626E-12	1	GO_-_Biological_Process.txt	Red Blood Cells	ADvsHC	male
cellular macromolecule catabolic process	168	49085	0	0.00000000292149	1	GO_-_Biological_Process.txt	Red Blood Cells	ADvsHC	male
cellular nitrogen compound metabolic process	363	51428	0	0.0000225153	1	GO_-_Biological_Process.txt	Red Blood Cells	ADvsHC	male
cellular protein localization	160	56270	0	4.10936E-13	1	GO_-_Biological_Process.txt	Red Blood Cells	ADvsHC	male
cellular protein metabolic process	310	49244	0	0.000019925	1	GO_-_Biological_Process.txt	Red Blood Cells	ADvsHC	male
cotranslational protein targeting to membrane	82	58904	0	4.13707E-29	1	GO_-_Biological_Process.txt	Red Blood Cells	ADvsHC	male
cytoplasmic translation	34	20634	0	0.000000224033	1	GO_-_Biological_Process.txt	Red Blood Cells	ADvsHC	male
establishment of localization in cell	23	-10464	0	0.035604	0	GO_-_Biological_Process.txt	Red Blood Cells	ADvsHC	male
establishment of protein localization	185	58807	0	1.1626E-12	1	GO_-_Biological_Process.txt	Red Blood Cells	ADvsHC	male
establishment of protein localization to endoplasmic reticulum	84	59559	0	4.13707E-29	1	GO_-_Biological_Process.txt	Red Blood Cells	ADvsHC	male
establishment of protein localization to membrane	93	58352	0	6.09222E-25	1	GO_-_Biological_Process.txt	Red Blood Cells	ADvsHC	male
establishment of protein localization to organelle	116	58304	0	1.29038E-19	1	GO_-_Biological_Process.txt	Red Blood Cells	ADvsHC	male
global genome nucleotide-excision repair	6	5316	0	0.016467	1	GO_-_Biological_Process.txt	Red Blood Cells	ADvsHC	male
heterocycle metabolic process	342	48031	0	0.0000913137	1	GO_-_Biological_Process.txt	Red Blood Cells	ADvsHC	male
intracellular protein transport	145	58764	0	6.61321E-16	1	GO_-_Biological_Process.txt	Red Blood Cells	ADvsHC	male
intracellular transport	206	53221	0	0.00000000340218	1	GO_-_Biological_Process.txt	Red Blood Cells	ADvsHC	male
mRNA catabolic process	102	55958	0	1.69734E-20	1	GO_-_Biological_Process.txt	Red Blood Cells	ADvsHC	male
mRNA metabolic process	195	46872	0	0.000000293954	1	GO_-_Biological_Process.txt	Red Blood Cells	ADvsHC	male
macromolecule localization	221	56353	0	8.30599E-10	1	GO_-_Biological_Process.txt	Red Blood Cells	ADvsHC	male
negative regulation of gene expression	267	47507	0	0.0000126976	1	GO_-_Biological_Process.txt	Red Blood Cells	ADvsHC	male
negative regulation of ubiquitin protein ligase activity	4	4232	0	0.00855174	1	GO_-_Biological_Process.txt	Red Blood Cells	ADvsHC	male
nuclear-transcribed mRNA catabolic process	101	56224	0	6.44132E-21	1	GO_-_Biological_Process.txt	Red Blood Cells	ADvsHC	male
nuclear-transcribed mRNA catabolic process, nonsense-mediated decay	84	58372	0	4.52796E-28	1	GO_-_Biological_Process.txt	Red Blood Cells	ADvsHC	male
nucleobase-containing compound metabolic process	339	47037	0	0.000145518	1	GO_-_Biological_Process.txt	Red Blood Cells	ADvsHC	male
nucleotide-excision repair, DNA damage recognition	6	5316	0	0.016467	1	GO_-_Biological_Process.txt	Red Blood Cells	ADvsHC	male
nucleotide-excision repair, DNA duplex unwinding	6	5316	0	0.016467	1	GO_-_Biological_Process.txt	Red Blood Cells	ADvsHC	male
nucleotide-excision repair, preincision complex assembly	6	5316	0	0.016467	1	GO_-_Biological_Process.txt	Red Blood Cells	ADvsHC	male
organic substance transport	212	58747	0	3.72652E-11	1	GO_-_Biological_Process.txt	Red Blood Cells	ADvsHC	male
peptide biosynthetic process	85	59293	0	1.06124E-28	1	GO_-_Biological_Process.txt	Red Blood Cells	ADvsHC	male
peptide metabolic process	96	63489	0	7.02518E-29	1	GO_-_Biological_Process.txt	Red Blood Cells	ADvsHC	male
peptide transport	178	58295	0	7.81264E-13	1	GO_-_Biological_Process.txt	Red Blood Cells	ADvsHC	male
positive regulation of intrinsic apoptotic signaling pathway in response to DNA damage	2	2348	0	0.00749264	1	GO_-_Biological_Process.txt	Red Blood Cells	ADvsHC	male
protein localization	217	57417	0	2.23317E-10	1	GO_-_Biological_Process.txt	Red Blood Cells	ADvsHC	male
protein localization to endoplasmic reticulum	86	59027	0	4.8862E-28	1	GO_-_Biological_Process.txt	Red Blood Cells	ADvsHC	male
protein localization to membrane	102	58332	0	1.7319E-22	1	GO_-_Biological_Process.txt	Red Blood Cells	ADvsHC	male
protein localization to organelle	143	56894	0	5.17994E-15	1	GO_-_Biological_Process.txt	Red Blood Cells	ADvsHC	male
protein metabolic process	345	48103	0	0.0000918123	1	GO_-_Biological_Process.txt	Red Blood Cells	ADvsHC	male
protein targeting	109	57657	0	1.99731E-20	1	GO_-_Biological_Process.txt	Red Blood Cells	ADvsHC	male
protein targeting to ER	84	59559	0	4.13707E-29	1	GO_-_Biological_Process.txt	Red Blood Cells	ADvsHC	male
protein targeting to membrane	83	58638	0	1.06124E-28	1	GO_-_Biological_Process.txt	Red Blood Cells	ADvsHC	male
protein transport	177	58561	0	5.00612E-13	1	GO_-_Biological_Process.txt	Red Blood Cells	ADvsHC	male
rRNA metabolic process	47	15080	0	0.0328766	1	GO_-_Biological_Process.txt	Red Blood Cells	ADvsHC	male
rRNA processing	45	15398	0	0.0178031	1	GO_-_Biological_Process.txt	Red Blood Cells	ADvsHC	male
regulation of cellular process	739	-49033	0	0.000296412	0	GO_-_Biological_Process.txt	Red Blood Cells	ADvsHC	male
regulation of ubiquitin protein ligase activity	4	4232	0	0.00855174	1	GO_-_Biological_Process.txt	Red Blood Cells	ADvsHC	male
regulation of ubiquitin-protein transferase activity	6	4981	0	0.0468079	1	GO_-_Biological_Process.txt	Red Blood Cells	ADvsHC	male
ribonucleoprotein complex biogenesis	18	10930	0	0.00195465	1	GO_-_Biological_Process.txt	Red Blood Cells	ADvsHC	male
ribosomal large subunit assembly	13	7680	0	0.0418302	1	GO_-_Biological_Process.txt	Red Blood Cells	ADvsHC	male
ribosomal large subunit biogenesis	8	6181	0	0.0209114	1	GO_-_Biological_Process.txt	Red Blood Cells	ADvsHC	male
signal transduction	346	-39073	0	0.00843155	0	GO_-_Biological_Process.txt	Red Blood Cells	ADvsHC	male
translation	85	59293	0	1.06124E-28	1	GO_-_Biological_Process.txt	Red Blood Cells	ADvsHC	male
translational initiation	99	58436	0	2.31827E-23	1	GO_-_Biological_Process.txt	Red Blood Cells	ADvsHC	male
transport	379	44479	0	0.00113043	1	GO_-_Biological_Process.txt	Red Blood Cells	ADvsHC	male
viral process	178	45238	0	0.000000279642	1	GO_-_Biological_Process.txt	Red Blood Cells	ADvsHC	male
viral transcription	80	59436	0	4.08348E-30	1	GO_-_Biological_Process.txt	Red Blood Cells	ADvsHC	male
virion assembly	6	5190	0	0.0247184	1	GO_-_Biological_Process.txt	Red Blood Cells	ADvsHC	male
adherens junction	109	21200	0	0.0369812	1	GO_-_Cellular_Component.txt	Red Blood Cells	ADvsHC	male
cell-substrate adherens junction	102	22463	0	0.016408	1	GO_-_Cellular_Component.txt	Red Blood Cells	ADvsHC	male
cell-substrate junction	103	22113	0	0.0191839	1	GO_-_Cellular_Component.txt	Red Blood Cells	ADvsHC	male
cortical cytoskeleton	15	-8070	0	0.0323421	0	GO_-_Cellular_Component.txt	Red Blood Cells	ADvsHC	male
cytoplasmic vesicle	80	-18766	0	0.0308481	0	GO_-_Cellular_Component.txt	Red Blood Cells	ADvsHC	male
cytoskeleton	83	-20906	0	0.0133043	0	GO_-_Cellular_Component.txt	Red Blood Cells	ADvsHC	male
cytosolic large ribosomal subunit	52	37209	0	3.74147E-17	1	GO_-_Cellular_Component.txt	Red Blood Cells	ADvsHC	male
cytosolic small ribosomal subunit	37	27029	0	1.08526E-12	1	GO_-_Cellular_Component.txt	Red Blood Cells	ADvsHC	male
endocytic vesicle	10	-6650	0	0.0281687	0	GO_-_Cellular_Component.txt	Red Blood Cells	ADvsHC	male
focal adhesion	102	22463	0	0.016408	1	GO_-_Cellular_Component.txt	Red Blood Cells	ADvsHC	male
haptoglobin-hemoglobin complex	4	4348	0	0.0027423	1	GO_-_Cellular_Component.txt	Red Blood Cells	ADvsHC	male
hemoglobin complex	4	4348	0	0.0027423	1	GO_-_Cellular_Component.txt	Red Blood Cells	ADvsHC	male
intracellular vesicle	80	-18766	0	0.0308481	0	GO_-_Cellular_Component.txt	Red Blood Cells	ADvsHC	male
large ribosomal subunit	57	37066	0	2.26436E-15	1	GO_-_Cellular_Component.txt	Red Blood Cells	ADvsHC	male
polysomal ribosome	24	18196	0	0.0000000103997	1	GO_-_Cellular_Component.txt	Red Blood Cells	ADvsHC	male
protein-containing complex	559	39652	0	0.0188215	1	GO_-_Cellular_Component.txt	Red Blood Cells	ADvsHC	male
ribonucleoprotein complex	195	53926	0	4.87907E-10	1	GO_-_Cellular_Component.txt	Red Blood Cells	ADvsHC	male
ribosome	47	31511	0	2.14724E-13	1	GO_-_Cellular_Component.txt	Red Blood Cells	ADvsHC	male
small ribosomal subunit	40	26998	0	1.63842E-11	1	GO_-_Cellular_Component.txt	Red Blood Cells	ADvsHC	male
cell adhesion molecule binding	84	-19534	0	0.0473757	0	GO_-_Molecular_Function.txt	Red Blood Cells	ADvsHC	male
hemoglobin alpha binding	3	3363	0	0.0119597	1	GO_-_Molecular_Function.txt	Red Blood Cells	ADvsHC	male
hemoglobin binding	3	3363	0	0.0119597	1	GO_-_Molecular_Function.txt	Red Blood Cells	ADvsHC	male
hydrolase activity	154	-26786	0	0.0280255	0	GO_-_Molecular_Function.txt	Red Blood Cells	ADvsHC	male
oxygen binding	4	4348	0	0.00779014	1	GO_-_Molecular_Function.txt	Red Blood Cells	ADvsHC	male
rRNA binding	27	13834	0	0.0035818	1	GO_-_Molecular_Function.txt	Red Blood Cells	ADvsHC	male
structural constituent of ribosome	88	60869	0	5.33923E-29	1	GO_-_Molecular_Function.txt	Red Blood Cells	ADvsHC	male
structural molecule activity	119	59745	0	6.52087E-20	1	GO_-_Molecular_Function.txt	Red Blood Cells	ADvsHC	male
ubiquitin ligase inhibitor activity	4	4232	0	0.0119597	1	GO_-_Molecular_Function.txt	Red Blood Cells	ADvsHC	male
ubiquitin-protein transferase inhibitor activity	4	4232	0	0.0119597	1	GO_-_Molecular_Function.txt	Red Blood Cells	ADvsHC	male
ubiquitin-protein transferase regulator activity	4	4232	0	0.0119597	1	GO_-_Molecular_Function.txt	Red Blood Cells	ADvsHC	male
Ribosome	87	61135	0	3.88608E-30	1	KEGG_-_Pathways.txt	Red Blood Cells	ADvsHC	male
Globin	4	4348	0	0.0122927	1	Pfam_-_Protein_families.txt	Red Blood Cells	ADvsHC	male
Activation of IRF3/IRF7 mediated by TBK1/IKK epsilon	5	4430	0	0.0316845	1	Reactome_-_Pathways.txt	Red Blood Cells	ADvsHC	male
Assembly Of The HIV Virion	5	4325	0	0.0439297	1	Reactome_-_Pathways.txt	Red Blood Cells	ADvsHC	male
DDX58/IFIH1-mediated induction of interferon-alpha/beta	5	4430	0	0.0316845	1	Reactome_-_Pathways.txt	Red Blood Cells	ADvsHC	male
Erythrocytes take up carbon dioxide and release oxygen	3	3261	0	0.0203246	1	Reactome_-_Pathways.txt	Red Blood Cells	ADvsHC	male
Erythrocytes take up oxygen and release carbon dioxide	3	3261	0	0.0203246	1	Reactome_-_Pathways.txt	Red Blood Cells	ADvsHC	male
Eukaryotic Translation Termination	80	59436	0	1.92792E-31	1	Reactome_-_Pathways.txt	Red Blood Cells	ADvsHC	male
Formation of a pool of free 40S subunits	86	57840	0	2.85655E-27	1	Reactome_-_Pathways.txt	Red Blood Cells	ADvsHC	male
Formation of the ternary complex, and subsequently, the 43S complex	39	22835	0	0.0000000336858	1	Reactome_-_Pathways.txt	Red Blood Cells	ADvsHC	male
GTP hydrolysis and joining of the 60S ribosomal subunit	92	57431	0	5.41992E-25	1	Reactome_-_Pathways.txt	Red Blood Cells	ADvsHC	male
L13a-mediated translational silencing of Ceruloplasmin expression	91	57697	0	1.73371E-25	1	Reactome_-_Pathways.txt	Red Blood Cells	ADvsHC	male
Major pathway of rRNA processing in the nucleolus and cytosol	88	57879	0	1.1673E-26	1	Reactome_-_Pathways.txt	Red Blood Cells	ADvsHC	male
Nonsense Mediated Decay (NMD) enhanced by the Exon Junction Complex (EJC)	84	59559	0	5.58065E-30	1	Reactome_-_Pathways.txt	Red Blood Cells	ADvsHC	male
Nonsense Mediated Decay (NMD) independent of the Exon Junction Complex (EJC)	81	60357	0	1.57377E-31	1	Reactome_-_Pathways.txt	Red Blood Cells	ADvsHC	male
Peptide chain elongation	82	58904	0	5.00548E-30	1	Reactome_-_Pathways.txt	Red Blood Cells	ADvsHC	male
Regulation of expression of SLITs and ROBOs	98	59396	0	4.40991E-25	1	Reactome_-_Pathways.txt	Red Blood Cells	ADvsHC	male
Regulation of innate immune responses to cytosolic DNA	6	5316	0	0.0114674	1	Reactome_-_Pathways.txt	Red Blood Cells	ADvsHC	male
Ribosomal scanning and start codon recognition	43	21403	0	0.0000026925	1	Reactome_-_Pathways.txt	Red Blood Cells	ADvsHC	male
SRP-dependent cotranslational protein targeting to membrane	85	60480	0	1.62372E-30	1	Reactome_-_Pathways.txt	Red Blood Cells	ADvsHC	male
Scavenging of heme from plasma	3	3261	0	0.0203246	1	Reactome_-_Pathways.txt	Red Blood Cells	ADvsHC	male
Selenocysteine synthesis	80	59436	0	1.92792E-31	1	Reactome_-_Pathways.txt	Red Blood Cells	ADvsHC	male
TICAM1-dependent activation of IRF3/IRF7	5	4430	0	0.0316845	1	Reactome_-_Pathways.txt	Red Blood Cells	ADvsHC	male
Translation initiation complex formation	43	22590	0	0.000000399054	1	Reactome_-_Pathways.txt	Red Blood Cells	ADvsHC	male
Viral mRNA Translation	80	59436	0	1.92792E-31	1	Reactome_-_Pathways.txt	Red Blood Cells	ADvsHC	male
CD95 death-inducing signaling complex	2	2302	0	0.0463623	1	GO_-_Cellular_Component.txt	Red Blood Cells	MCIvsHC	male
Lsm2-8 complex	3	3408	0	0.0193991	1	GO_-_Cellular_Component.txt	Red Blood Cells	MCIvsHC	male
NADH dehydrogenase complex	21	10898	0	0.0197121	1	GO_-_Cellular_Component.txt	Red Blood Cells	MCIvsHC	male
U6 snRNP	3	3408	0	0.0193991	1	GO_-_Cellular_Component.txt	Red Blood Cells	MCIvsHC	male
cell-cell junction	35	-13304	0	0.0434615	0	GO_-_Cellular_Component.txt	Red Blood Cells	MCIvsHC	male
death-inducing signaling complex	2	2302	0	0.0463623	1	GO_-_Cellular_Component.txt	Red Blood Cells	MCIvsHC	male
immunoglobulin complex, circulating	2	-2318	0	0.0434615	0	GO_-_Cellular_Component.txt	Red Blood Cells	MCIvsHC	male
mitochondrial respiratory chain complex I	21	10898	0	0.0197121	1	GO_-_Cellular_Component.txt	Red Blood Cells	MCIvsHC	male
proton-transporting ATP synthase complex, coupling factor F(o)	6	5101	0	0.0434615	1	GO_-_Cellular_Component.txt	Red Blood Cells	MCIvsHC	male
ripoptosome	2	2302	0	0.0463623	1	GO_-_Cellular_Component.txt	Red Blood Cells	MCIvsHC	male
NADH dehydrogenase (ubiquinone) activity	20	11453	0	0.00750889	1	GO_-_Molecular_Function.txt	Red Blood Cells	MCIvsHC	male
NADH dehydrogenase activity	20	11453	0	0.00750889	1	GO_-_Molecular_Function.txt	Red Blood Cells	MCIvsHC	male
oxidoreductase activity, acting on NAD(P)H, quinone or similar compound as acceptor	20	11453	0	0.00750889	1	GO_-_Molecular_Function.txt	Red Blood Cells	MCIvsHC	male
Endocytosis	30	-12464	0	0.0423568	0	KEGG_-_Pathways.txt	Red Blood Cells	MCIvsHC	male
Oxidative phosphorylation	52	17433	0	0.0295161	1	KEGG_-_Pathways.txt	Red Blood Cells	MCIvsHC	male
lipid modification	16	-20540	0	0.0221241	0	GO_-_Biological_Process.txt	NKT-like cell	PDvsHC	male
Pyrimidine metabolism	5	9485	0	0.01333	1	KEGG_-_Pathways.txt	NKT-like cell	PDvsHC	male
Immunoreceptor tyrosine-based activation motif	5	9505	0	0.0225349	1	Pfam_-_Protein_families.txt	NKT-like cell	PDvsHC	male
regulation of cytoskeleton organization	100	-53516	0	0.0139475	0	GO_-_Biological_Process.txt	NKT-like cell	ADvsHC	male
adherens junction	140	-54492	0	0.0103388	0	GO_-_Cellular_Component.txt	NKT-like cell	ADvsHC	male
cell junction	199	-64968	0	0.0101122	0	GO_-_Cellular_Component.txt	NKT-like cell	ADvsHC	male
cell-substrate adherens junction	129	-57540	0	0.00365252	0	GO_-_Cellular_Component.txt	NKT-like cell	ADvsHC	male
cell-substrate junction	130	-56262	0	0.00437642	0	GO_-_Cellular_Component.txt	NKT-like cell	ADvsHC	male
cortical cytoskeleton	19	-17881	0	0.0424858	0	GO_-_Cellular_Component.txt	NKT-like cell	ADvsHC	male
cytoskeleton	142	-49486	0	0.0424858	0	GO_-_Cellular_Component.txt	NKT-like cell	ADvsHC	male
focal adhesion	129	-57540	0	0.00365252	0	GO_-_Cellular_Component.txt	NKT-like cell	ADvsHC	male
organelle inner membrane	105	42390	0	0.0424858	1	GO_-_Cellular_Component.txt	NKT-like cell	ADvsHC	male
postsynaptic membrane	11	-13464	0	0.0424858	0	GO_-_Cellular_Component.txt	NKT-like cell	ADvsHC	male
AURKA Activation by TPX2	19	-19236	0	0.0327682	0	Reactome_-_Pathways.txt	NKT-like cell	ADvsHC	male
Anchoring of the basal body to the plasma membrane	22	-21462	0	0.0327682	0	Reactome_-_Pathways.txt	NKT-like cell	ADvsHC	male
Eukaryotic Translation Termination	83	-37364	0	0.0459781	0	Reactome_-_Pathways.txt	NKT-like cell	ADvsHC	male
Loss of Nlp from mitotic centrosomes	19	-19236	0	0.0327682	0	Reactome_-_Pathways.txt	NKT-like cell	ADvsHC	male
Loss of proteins required for interphase microtubule organization from the centrosome	19	-19236	0	0.0327682	0	Reactome_-_Pathways.txt	NKT-like cell	ADvsHC	male
Nonsense Mediated Decay (NMD) enhanced by the Exon Junction Complex (EJC)	91	-41098	0	0.0384907	0	Reactome_-_Pathways.txt	NKT-like cell	ADvsHC	male
Nonsense Mediated Decay (NMD) independent of the Exon Junction Complex (EJC)	83	-39566	0	0.0384907	0	Reactome_-_Pathways.txt	NKT-like cell	ADvsHC	male
PD-1 signaling	12	14430	0	0.0394079	1	Reactome_-_Pathways.txt	NKT-like cell	ADvsHC	male
Peptide chain elongation	83	-37364	0	0.0459781	0	Reactome_-_Pathways.txt	NKT-like cell	ADvsHC	male
Recruitment of NuMA to mitotic centrosomes	22	-19260	0	0.0459781	0	Reactome_-_Pathways.txt	NKT-like cell	ADvsHC	male
Viral mRNA Translation	81	-38082	0	0.0394079	0	Reactome_-_Pathways.txt	NKT-like cell	ADvsHC	male
RNA binding	551	-113780	0	0.0019492	0	GO_-_Molecular_Function.txt	NKT-like cell	MCIvsHC	male
SNARE binding	10	-14078	0	0.0180136	0	GO_-_Molecular_Function.txt	NKT-like cell	MCIvsHC	male
nucleic acid binding	761	-120828	0	0.00225396	0	GO_-_Molecular_Function.txt	NKT-like cell	MCIvsHC	male
organic cyclic compound binding	941	-115278	0	0.0104347	0	GO_-_Molecular_Function.txt	NKT-like cell	MCIvsHC	male
Antifolate resistance	3	10542	0	0.0155164	1	KEGG_-_Pathways.txt	Naive CD8+ T cell	PDvsHC	male
IL-17 signaling pathway	22	35326	0	0.0155164	1	KEGG_-_Pathways.txt	Naive CD8+ T cell	PDvsHC	male
IkBA variant leads to EDA-ID	4	14056	0	0.00220409	1	Reactome_-_Pathways.txt	Naive CD8+ T cell	PDvsHC	male
RNA catabolic process	152	181160	0	3.06856E-13	1	GO_-_Biological_Process.txt	Naive CD8+ T cell	ADvsHC	male
RNA metabolic process	633	188632	0	0.0050976	1	GO_-_Biological_Process.txt	Naive CD8+ T cell	ADvsHC	male
SRP-dependent cotranslational protein targeting to membrane	87	170547	0	2.13236E-21	1	GO_-_Biological_Process.txt	Naive CD8+ T cell	ADvsHC	male
amide biosynthetic process	133	167419	0	6.65197E-13	1	GO_-_Biological_Process.txt	Naive CD8+ T cell	ADvsHC	male
aromatic compound catabolic process	180	189132	0	3.54222E-12	1	GO_-_Biological_Process.txt	Naive CD8+ T cell	ADvsHC	male
biosynthetic process	594	160272	0	0.0476563	1	GO_-_Biological_Process.txt	Naive CD8+ T cell	ADvsHC	male
cellular amide metabolic process	169	179430	0	1.36675E-11	1	GO_-_Biological_Process.txt	Naive CD8+ T cell	ADvsHC	male
cellular aromatic compound metabolic process	887	212270	0	0.00553614	1	GO_-_Biological_Process.txt	Naive CD8+ T cell	ADvsHC	male
cellular localization	694	215450	0	0.000735596	1	GO_-_Biological_Process.txt	Naive CD8+ T cell	ADvsHC	male
cellular macromolecule biosynthetic process	358	168234	0	0.000339708	1	GO_-_Biological_Process.txt	Naive CD8+ T cell	ADvsHC	male
cellular macromolecule catabolic process	364	151976	0	0.00387632	1	GO_-_Biological_Process.txt	Naive CD8+ T cell	ADvsHC	male
cellular nitrogen compound metabolic process	946	207720	0	0.0113372	1	GO_-_Biological_Process.txt	Naive CD8+ T cell	ADvsHC	male
cellular protein localization	351	196611	0	0.00000213233	1	GO_-_Biological_Process.txt	Naive CD8+ T cell	ADvsHC	male
cotranslational protein targeting to membrane	92	168372	0	1.32006E-19	1	GO_-_Biological_Process.txt	Naive CD8+ T cell	ADvsHC	male
cytoplasmic translation	37	63264	0	0.00000532966	1	GO_-_Biological_Process.txt	Naive CD8+ T cell	ADvsHC	male
establishment of protein localization	464	164656	0	0.00553614	1	GO_-_Biological_Process.txt	Naive CD8+ T cell	ADvsHC	male
establishment of protein localization to endoplasmic reticulum	97	173985	0	9.885E-20	1	GO_-_Biological_Process.txt	Naive CD8+ T cell	ADvsHC	male
establishment of protein localization to membrane	133	175378	0	3.22392E-14	1	GO_-_Biological_Process.txt	Naive CD8+ T cell	ADvsHC	male
establishment of protein localization to organelle	194	179794	0	5.16149E-10	1	GO_-_Biological_Process.txt	Naive CD8+ T cell	ADvsHC	male
heterocycle metabolic process	881	206800	0	0.00859696	1	GO_-_Biological_Process.txt	Naive CD8+ T cell	ADvsHC	male
intracellular protein transport	313	165106	0	0.000109827	1	GO_-_Biological_Process.txt	Naive CD8+ T cell	ADvsHC	male
intracellular transport	524	174512	0	0.0050976	1	GO_-_Biological_Process.txt	Naive CD8+ T cell	ADvsHC	male
mRNA catabolic process	140	178788	0	4.76155E-14	1	GO_-_Biological_Process.txt	Naive CD8+ T cell	ADvsHC	male
mRNA metabolic process	368	226896	0	0.0000000138837	1	GO_-_Biological_Process.txt	Naive CD8+ T cell	ADvsHC	male
macromolecule localization	584	185552	0	0.00403666	1	GO_-_Biological_Process.txt	Naive CD8+ T cell	ADvsHC	male
negative regulation of gene expression	547	172171	0	0.00859696	1	GO_-_Biological_Process.txt	Naive CD8+ T cell	ADvsHC	male
nuclear-transcribed mRNA catabolic process	135	180237	0	7.44658E-15	1	GO_-_Biological_Process.txt	Naive CD8+ T cell	ADvsHC	male
nuclear-transcribed mRNA catabolic process, nonsense-mediated decay	101	175425	0	1.93398E-19	1	GO_-_Biological_Process.txt	Naive CD8+ T cell	ADvsHC	male
nucleobase-containing compound metabolic process	867	204352	0	0.00930025	1	GO_-_Biological_Process.txt	Naive CD8+ T cell	ADvsHC	male
organic substance transport	572	183392	0	0.00408107	1	GO_-_Biological_Process.txt	Naive CD8+ T cell	ADvsHC	male
[truncated: 2,255 more rows]
