# Supplementary material for: A single-cell atlas to map sex-specific gene-expression changes in blood upon neurodegeneration
Source: Nat Commun. 2025 Feb 25;16:1965. doi: 10.1038/s41467-025-56833-7 (PMC11862118; doi:10.1038/s41467-025-56833-7)
Supplement: Supplementary file 6 — Supplementary Dataset 4 [file 41467_2025_56833_MOESM6_ESM.csv]

	X	cell_type	gene	logFC	logCPM	F	PValue	FDR	n_condition	n_control	pct_condition	pct_control	contrast	sex	index
187	M Oligodendrocyte 1.2566	Oligodendrocyte 1	AC005041	-2.97968384787922	17.3014552503793	28.8104506464419	1.27771305495134e-06	0.00176288269859232	4	74	1	0.546666666666667	HD-CT	M	Oligodendrocyte_1_HD7M.AC005041
200	M Oligodendrocyte 1.2579	Oligodendrocyte 1	TBC1D3D	-6.32891608516847	14.7061596994903	19.7701399419584	2.74099608397863e-05	0.0127606487817335	7	74	0.857142857142857	0.546666666666667	COVID_19-CT	M	Oligodendrocyte_1_COVID_197M.TBC1D3D
239	M Oligodendrocyte 1.4100	Oligodendrocyte 1	MT-CO3	-0.29423563053549	17.1268526147763	15.0636897313648	0.00019890629834033	0.0420063569053429	32	58	1	1	ASD-CT	M	Oligodendrocyte_1_ASD8M.MT-CO3
444	M Oligodendrocyte 1.6762	Oligodendrocyte 1	CASC8	-2.39025956176274	8.9099595617105	52.6180527832053	3.75606851430443e-11	6.15375692941538e-07	24	96	0.25	0.09375	AD-CT	M	Oligodendrocyte_1_AD9M.CASC8
445	M Oligodendrocyte 1.6763	Oligodendrocyte 1	LINC00470	-1.91717983310794	8.58034465476219	24.4063591917178	2.4117545963912e-06	0.00268202768286012	24	96	0.75	0.270833333333333	AD-CT	M	Oligodendrocyte_1_AD9M.LINC00470
584	M Oligodendrocyte 1.6902	Oligodendrocyte 1	LINC00298	5.67825103694729	9.85029369336922	16.7765314004652	7.23239140753117e-05	0.0230618439974432	17	96	0	0.09375	Suicide-CT	M	Oligodendrocyte_1_Suicide9M.LINC00298
NA	NA	NA	NA	NA	NA	NA	NA	NA	NA	NA	NA	NA	NA	NA	NA
NA.1	NA	NA	NA	NA	NA	NA	NA	NA	NA	NA	NA	NA	NA	NA	NA
NA.2	NA	NA	NA	NA	NA	NA	NA	NA	NA	NA	NA	NA	NA	NA	NA
1017	M Oligodendrocyte 1.32561	Oligodendrocyte 1	TPT1	1.99987133113363	6.85932368117368	77.4136911132516	5.78155846338545e-15	4.07552691945741e-10	24	116	0.708333333333333	0.71551724137931	MS-CT	M	Oligodendrocyte_1_MS19M.TPT1
1018	M Oligodendrocyte 1.32562	Oligodendrocyte 1	DNAJA1	1.88051506154381	6.63316863303574	46.0277476307313	3.34201738654744e-10	3.52454234086783e-06	24	116	1	0.75	MS-CT	M	Oligodendrocyte_1_MS19M.DNAJA1
1019	M Oligodendrocyte 1.32563	Oligodendrocyte 1	EIF4G2	1.03551537301191	6.24426848204265	45.7272435471066	3.74731103906951e-10	3.84244773711221e-06	24	116	0.916666666666667	0.560344827586207	MS-CT	M	Oligodendrocyte_1_MS19M.EIF4G2
1020	M Oligodendrocyte 1.32564	Oligodendrocyte 1	UCHL1	2.22244683637646	6.89325650389563	45.5129484448073	4.0665304623488e-10	4.10343422629462e-06	24	116	0.958333333333333	0.853448275862069	MS-CT	M	Oligodendrocyte_1_MS19M.UCHL1
1021	M Oligodendrocyte 1.32565	Oligodendrocyte 1	FMN1	-2.00183710765997	6.23445591449823	42.4128190958675	1.34278988723836e-09	1.07035782837455e-05	24	116	1	0.913793103448276	MS-CT	M	Oligodendrocyte_1_MS19M.FMN1
1022	M Oligodendrocyte 1.32566	Oligodendrocyte 1	PEG10	1.59290529426562	5.23259681613915	39.935348915695	3.54592054323171e-09	2.29202386703204e-05	24	116	0.958333333333333	0.827586206896552	MS-CT	M	Oligodendrocyte_1_MS19M.PEG10
1023	M Oligodendrocyte 1.32567	Oligodendrocyte 1	UBC	1.92011690175114	7.62101564902741	39.1321781251999	4.87361754521582e-09	2.90840332628093e-05	24	116	0.958333333333333	0.896551724137931	MS-CT	M	Oligodendrocyte_1_MS19M.UBC
1024	M Oligodendrocyte 1.32568	Oligodendrocyte 1	SOD1	1.80515087862135	6.95539115456535	37.5264718391585	9.24917051291571e-09	4.74417513124727e-05	24	116	1	0.991379310344828	MS-CT	M	Oligodendrocyte_1_MS19M.SOD1
1025	M Oligodendrocyte 1.32569	Oligodendrocyte 1	ARHGDIA	1.26929577320326	5.5802225533445	37.4198675365878	9.65333449662519e-09	4.89444926090103e-05	24	116	1	0.96551724137931	MS-CT	M	Oligodendrocyte_1_MS19M.ARHGDIA
1026	M Oligodendrocyte 1.32570	Oligodendrocyte 1	DNTTIP2	1.59390565986318	3.96088623426191	37.2787887558354	1.02159386369049e-08	5.11364739934081e-05	24	116	0.958333333333333	0.836206896551724	MS-CT	M	Oligodendrocyte_1_MS19M.DNTTIP2
1027	M Oligodendrocyte 1.32571	Oligodendrocyte 1	TCP1	1.62691849468531	5.6178577726464	37.0874788481514	1.10325031875974e-08	5.42453398424243e-05	24	116	1	0.905172413793103	MS-CT	M	Oligodendrocyte_1_MS19M.TCP1
1028	M Oligodendrocyte 1.32572	Oligodendrocyte 1	CCT5	1.40901344504169	5.46453903068122	36.4813192524739	1.40851158313728e-08	6.60399498060929e-05	24	116	1	0.948275862068966	MS-CT	M	Oligodendrocyte_1_MS19M.CCT5
1029	M Oligodendrocyte 1.32573	Oligodendrocyte 1	CLU	1.70603617393767	7.92670928716959	36.245871861387	1.5491001060306e-08	7.10526449769468e-05	24	116	0.916666666666667	0.75	MS-CT	M	Oligodendrocyte_1_MS19M.CLU
1030	M Oligodendrocyte 1.32574	Oligodendrocyte 1	NACA	1.41031008707548	5.99414609155295	35.4632824060389	2.1275213046697e-08	9.09147802333218e-05	24	116	1	0.948275862068966	MS-CT	M	Oligodendrocyte_1_MS19M.NACA
1031	M Oligodendrocyte 1.32575	Oligodendrocyte 1	SLC22A17	1.27917707080227	6.94137960671325	34.9284594094416	2.64514942406255e-08	0.000107253682944092	24	116	1	0.948275862068966	MS-CT	M	Oligodendrocyte_1_MS19M.SLC22A17
1032	M Oligodendrocyte 1.32576	Oligodendrocyte 1	IFITM3	3.26390560605756	3.44751021853086	34.903928259967	2.67175241678092e-08	0.000107898248716412	24	116	1	0.974137931034483	MS-CT	M	Oligodendrocyte_1_MS19M.IFITM3
1033	M Oligodendrocyte 1.32577	Oligodendrocyte 1	DIRAS3	4.69497033636148	1.07913219040074	35.5610217764233	2.83091538436836e-08	0.000112727050605548	24	116	1	0.931034482758621	MS-CT	M	Oligodendrocyte_1_MS19M.DIRAS3
1034	M Oligodendrocyte 1.32578	Oligodendrocyte 1	TMSB10	2.62838852088153	7.58212391614782	34.0384471071549	3.80697180927503e-08	0.000142039397858441	24	116	1	1	MS-CT	M	Oligodendrocyte_1_MS19M.TMSB10
1035	M Oligodendrocyte 1.32579	Oligodendrocyte 1	HMGA1	2.09942156372414	3.45144139149319	33.2905895972438	5.17820296367485e-08	0.000179897172805234	24	116	1	0.905172413793103	MS-CT	M	Oligodendrocyte_1_MS19M.HMGA1
1036	M Oligodendrocyte 1.32580	Oligodendrocyte 1	HSP90AB1	1.44177810159382	8.43052313663609	33.2848912340336	5.19038549053221e-08	0.000180077194978457	24	116	1	0.887931034482759	MS-CT	M	Oligodendrocyte_1_MS19M.HSP90AB1
1037	M Oligodendrocyte 1.32581	Oligodendrocyte 1	DSTN	1.17394216656101	6.53098727123919	33.2173690861274	5.33697825913944e-08	0.000183830953313429	24	116	0.958333333333333	0.844827586206897	MS-CT	M	Oligodendrocyte_1_MS19M.DSTN
1038	M Oligodendrocyte 1.32582	Oligodendrocyte 1	GPRIN1	2.85921380634566	2.23420404069018	33.2948871907948	5.36265276685533e-08	0.0001842594576628	24	116	1	1	MS-CT	M	Oligodendrocyte_1_MS19M.GPRIN1
1039	M Oligodendrocyte 1.32583	Oligodendrocyte 1	S100A10	3.18780897068993	2.08715432921648	32.4162651049895	7.43404946429318e-08	0.000235905434211001	24	116	0.958333333333333	0.974137931034483	MS-CT	M	Oligodendrocyte_1_MS19M.S100A10
1040	M Oligodendrocyte 1.32584	Oligodendrocyte 1	ST13	1.499921679249	6.99134933813144	32.3625931216296	7.60144828896255e-08	0.00023909631841717	24	116	1	0.939655172413793	MS-CT	M	Oligodendrocyte_1_MS19M.ST13
1041	M Oligodendrocyte 1.32585	Oligodendrocyte 1	EIF1B	1.43700946156182	5.60238762704049	32.3318004864019	7.69921268383107e-08	0.000241370627292979	24	116	1	0.862068965517241	MS-CT	M	Oligodendrocyte_1_MS19M.EIF1B
1042	M Oligodendrocyte 1.32586	Oligodendrocyte 1	NDRG4	2.40262193101603	5.96524163840625	32.312792907788	7.76019733997451e-08	0.000242468212355194	24	116	0.958333333333333	0.853448275862069	MS-CT	M	Oligodendrocyte_1_MS19M.NDRG4
1043	M Oligodendrocyte 1.32587	Oligodendrocyte 1	HSPB1	4.89669538696741	6.17287909017793	31.9705731850897	8.94622503166116e-08	0.000268927643228323	24	116	1	0.991379310344828	MS-CT	M	Oligodendrocyte_1_MS19M.HSPB1
1044	M Oligodendrocyte 1.32588	Oligodendrocyte 1	CCT6A	1.0135867767417	5.29585626911443	31.9438604246065	9.04622240046598e-08	0.000270650904464292	24	116	1	0.724137931034483	MS-CT	M	Oligodendrocyte_1_MS19M.CCT6A
1045	M Oligodendrocyte 1.32589	Oligodendrocyte 1	HSPA8	1.82552290386667	6.67914905936797	31.725520770981	9.90736060775244e-08	0.000289662773743221	24	116	0.916666666666667	0.689655172413793	MS-CT	M	Oligodendrocyte_1_MS19M.HSPA8
1046	M Oligodendrocyte 1.32590	Oligodendrocyte 1	ANXA6	2.1888704088145	4.30246520024669	31.298697740214	1.18393461923268e-07	0.000328570926539167	24	116	0.958333333333333	0.887931034482759	MS-CT	M	Oligodendrocyte_1_MS19M.ANXA6
1047	M Oligodendrocyte 1.32591	Oligodendrocyte 1	GFAP	2.41850673134643	5.54940929229152	31.1523167736668	1.25867735595473e-07	0.00034305950601744	24	116	1	0.931034482758621	MS-CT	M	Oligodendrocyte_1_MS19M.GFAP
1048	M Oligodendrocyte 1.32592	Oligodendrocyte 1	DNAJA4	2.35496546094448	6.12590854443098	31.038248587724	1.32023391078361e-07	0.000356553901916391	24	116	0.958333333333333	0.931034482758621	MS-CT	M	Oligodendrocyte_1_MS19M.DNAJA4
1049	M Oligodendrocyte 1.32593	Oligodendrocyte 1	PKM	1.60530305774962	6.75073756782663	30.9870861562958	1.34882938347736e-07	0.000360983004495638	24	116	1	0.887931034482759	MS-CT	M	Oligodendrocyte_1_MS19M.PKM
1050	M Oligodendrocyte 1.32594	Oligodendrocyte 1	VIM	3.01444188044619	3.35036578341412	30.6367273934607	1.56233387299699e-07	0.000403929569556879	24	116	1	0.853448275862069	MS-CT	M	Oligodendrocyte_1_MS19M.VIM
1051	M Oligodendrocyte 1.32595	Oligodendrocyte 1	TUBB2A	2.96813399961554	5.94748820769004	30.5978779459774	1.58803374029479e-07	0.00040826627935999	24	116	0.958333333333333	0.853448275862069	MS-CT	M	Oligodendrocyte_1_MS19M.TUBB2A
1052	M Oligodendrocyte 1.32596	Oligodendrocyte 1	PTMS	3.04266263472948	4.6039135419249	30.575304422069	1.60316367153781e-07	0.000410524219358235	24	116	0.958333333333333	0.568965517241379	MS-CT	M	Oligodendrocyte_1_MS19M.PTMS
1053	M Oligodendrocyte 1.32597	Oligodendrocyte 1	UBB	1.9596916449693	7.69462531871597	30.5482371369566	1.62149890539855e-07	0.00041423139442153	24	116	0.958333333333333	0.827586206896552	MS-CT	M	Oligodendrocyte_1_MS19M.UBB
1054	M Oligodendrocyte 1.32598	Oligodendrocyte 1	CD74	2.35968809816647	3.57942564756952	30.5289028378591	1.634726252217e-07	0.000416173745929234	24	116	1	0.982758620689655	MS-CT	M	Oligodendrocyte_1_MS19M.CD74
1055	M Oligodendrocyte 1.32599	Oligodendrocyte 1	ENO1	1.36690638409563	6.16717783006797	30.4521416245167	1.68833304135322e-07	0.000425188912098434	24	116	0.875	0.543103448275862	MS-CT	M	Oligodendrocyte_1_MS19M.ENO1
1056	M Oligodendrocyte 1.32600	Oligodendrocyte 1	TIMP1	3.45139884476046	2.40756003981913	30.2678456580927	1.82445330670636e-07	0.00044877811468392	24	116	0.958333333333333	0.818965517241379	MS-CT	M	Oligodendrocyte_1_MS19M.TIMP1
1057	M Oligodendrocyte 1.32601	Oligodendrocyte 1	HSPA6	8.34436625529994	3.82856002547782	32.1454812254149	2.02098156003295e-07	0.000481385013832463	24	116	0.958333333333333	0.620689655172414	MS-CT	M	Oligodendrocyte_1_MS19M.HSPA6
1058	M Oligodendrocyte 1.32602	Oligodendrocyte 1	TUBB4B	1.92797508667609	5.14255724825361	29.8375380677645	2.18739839348804e-07	0.000511421577103705	24	116	0.875	0.612068965517241	MS-CT	M	Oligodendrocyte_1_MS19M.TUBB4B
1059	M Oligodendrocyte 1.32603	Oligodendrocyte 1	TAF7	0.991452139675557	5.72744737939141	29.8340627247714	2.19061087561923e-07	0.000511661933025129	24	116	0.916666666666667	0.663793103448276	MS-CT	M	Oligodendrocyte_1_MS19M.TAF7
1060	M Oligodendrocyte 1.32604	Oligodendrocyte 1	RPS14	1.5622536468853	6.83476497994496	29.7813318913914	2.23994611489227e-07	0.000519331799158936	24	116	1	0.948275862068966	MS-CT	M	Oligodendrocyte_1_MS19M.RPS14
1061	M Oligodendrocyte 1.32605	Oligodendrocyte 1	ANXA2	3.2441784197494	2.58338105752717	29.7473110834689	2.27237423273264e-07	0.000524113378033072	24	116	1	0.931034482758621	MS-CT	M	Oligodendrocyte_1_MS19M.ANXA2
1062	M Oligodendrocyte 1.32606	Oligodendrocyte 1	BTN2A2	5.18265265933386	0.666001096744721	30.6477558157167	2.37260490895696e-07	0.000540215369919245	24	116	0.958333333333333	0.887931034482759	MS-CT	M	Oligodendrocyte_1_MS19M.BTN2A2
1063	M Oligodendrocyte 1.32607	Oligodendrocyte 1	FBXL16	2.52749141330381	3.64864526838358	29.6267844979419	2.39114892765307e-07	0.00054193638888998	24	116	1	0.879310344827586	MS-CT	M	Oligodendrocyte_1_MS19M.FBXL16
1064	M Oligodendrocyte 1.32608	Oligodendrocyte 1	SPTAN1	1.37147607765256	6.16970592270224	29.4034457993595	2.62819631370072e-07	0.000580258958681713	24	116	0.916666666666667	0.767241379310345	MS-CT	M	Oligodendrocyte_1_MS19M.SPTAN1
1065	M Oligodendrocyte 1.32609	Oligodendrocyte 1	PTMA	1.23747522129348	9.3988054198667	29.3364834142708	2.7038249384072e-07	0.000592265351441706	24	116	0.958333333333333	0.939655172413793	MS-CT	M	Oligodendrocyte_1_MS19M.PTMA
1066	M Oligodendrocyte 1.32610	Oligodendrocyte 1	NUDC	1.26931323240324	5.98875767812383	29.2701874076826	2.78088147052818e-07	0.00060298731981417	24	116	0.833333333333333	0.491379310344828	MS-CT	M	Oligodendrocyte_1_MS19M.NUDC
1067	M Oligodendrocyte 1.32611	Oligodendrocyte 1	GADD45A	3.45327222241942	2.1631460016216	29.0777617929463	3.01742914327093e-07	0.000637657028847355	24	116	0.791666666666667	0.379310344827586	MS-CT	M	Oligodendrocyte_1_MS19M.GADD45A
1068	M Oligodendrocyte 1.32612	Oligodendrocyte 1	PTPRN	2.89298907129361	4.7786506697356	28.7338258817843	3.49243637753559e-07	0.000707721270913355	24	116	0.916666666666667	0.672413793103448	MS-CT	M	Oligodendrocyte_1_MS19M.PTPRN
1069	M Oligodendrocyte 1.32613	Oligodendrocyte 1	RAC1	0.946424671992228	6.91682707765572	28.5243751917522	3.8182995417383e-07	0.000758862250866165	24	116	1	0.870689655172414	MS-CT	M	Oligodendrocyte_1_MS19M.RAC1
1070	M Oligodendrocyte 1.32614	Oligodendrocyte 1	GNAS	1.01384109198388	7.69597550424785	28.3234954848964	4.15987949472203e-07	0.000804073738136751	24	116	0.916666666666667	0.75	MS-CT	M	Oligodendrocyte_1_MS19M.GNAS
1071	M Oligodendrocyte 1.32615	Oligodendrocyte 1	COPE	1.26956913742589	5.61296330307997	28.268156433963	4.25932840428793e-07	0.000817379001445388	24	116	1	0.96551724137931	MS-CT	M	Oligodendrocyte_1_MS19M.COPE
1072	M Oligodendrocyte 1.32616	Oligodendrocyte 1	CADM3	2.47759382764843	4.48386929679633	28.2210250219571	4.34593221466331e-07	0.000829562975831903	24	116	0.958333333333333	0.775862068965517	MS-CT	M	Oligodendrocyte_1_MS19M.CADM3
1073	M Oligodendrocyte 1.32617	Oligodendrocyte 1	TUBB	1.48480715660161	5.70135931530751	27.8092575163858	5.18302124663235e-07	0.000934994604141759	24	116	1	0.870689655172414	MS-CT	M	Oligodendrocyte_1_MS19M.TUBB
1074	M Oligodendrocyte 1.32618	Oligodendrocyte 1	RAB3A	2.52163387542459	5.10102510515245	27.7836823923933	5.24012878297704e-07	0.000942698743411801	24	116	0.708333333333333	0.517241379310345	MS-CT	M	Oligodendrocyte_1_MS19M.RAB3A
1075	M Oligodendrocyte 1.32619	Oligodendrocyte 1	CTSB	1.17103959493444	5.16802515554047	27.7692846375683	5.27255908812937e-07	0.00094623254940009	24	116	0.875	0.71551724137931	MS-CT	M	Oligodendrocyte_1_MS19M.CTSB
1076	M Oligodendrocyte 1.32620	Oligodendrocyte 1	MLF2	1.28604507399056	5.75497788912621	27.7300366505865	5.36200387342524e-07	0.000957639656385234	24	116	0.791666666666667	0.577586206896552	MS-CT	M	Oligodendrocyte_1_MS19M.MLF2
1077	M Oligodendrocyte 1.32621	Oligodendrocyte 1	NUCB1	1.35058506460592	5.22248010719398	27.6810910408369	5.47571492740238e-07	0.000968821401424539	24	116	1	0.948275862068966	MS-CT	M	Oligodendrocyte_1_MS19M.NUCB1
1078	M Oligodendrocyte 1.32622	Oligodendrocyte 1	GPAT2	2.53684296301351	2.16583192201059	27.6618491673825	5.62028897458217e-07	0.000985143688389918	24	116	1	0.982758620689655	MS-CT	M	Oligodendrocyte_1_MS19M.GPAT2
1079	M Oligodendrocyte 1.32623	Oligodendrocyte 1	ASNS	1.41611215987598	4.59891656742736	27.8134903430121	5.63170776092115e-07	0.000986208403867548	24	116	1	0.801724137931034	MS-CT	M	Oligodendrocyte_1_MS19M.ASNS
1080	M Oligodendrocyte 1.32624	Oligodendrocyte 1	SLC47A1	1.76958490464248	4.02244514111632	27.5426641112217	5.81076812974258e-07	0.0010105524380058	24	116	1	0.931034482758621	MS-CT	M	Oligodendrocyte_1_MS19M.SLC47A1
1081	M Oligodendrocyte 1.32625	Oligodendrocyte 1	MYL6	1.31151009015854	6.23776445949979	27.5261137961009	5.85219861575929e-07	0.00101415932967382	24	116	1	0.913793103448276	MS-CT	M	Oligodendrocyte_1_MS19M.MYL6
1082	M Oligodendrocyte 1.32626	Oligodendrocyte 1	ANXA11	2.42045630949507	2.9374213820275	27.5252904148212	5.8542676170913e-07	0.00101415932967382	24	116	0.958333333333333	0.689655172413793	MS-CT	M	Oligodendrocyte_1_MS19M.ANXA11
1083	M Oligodendrocyte 1.32627	Oligodendrocyte 1	COX7C	1.66777044517954	6.28872856457833	27.3662973253914	6.26805946894963e-07	0.00106633699534324	24	116	1	0.913793103448276	MS-CT	M	Oligodendrocyte_1_MS19M.COX7C
1084	M Oligodendrocyte 1.32628	Oligodendrocyte 1	RAMP1	1.39024703418821	4.65801326395563	27.3637236317012	6.27499695389357e-07	0.00106682624466692	24	116	1	0.974137931034483	MS-CT	M	Oligodendrocyte_1_MS19M.RAMP1
1085	M Oligodendrocyte 1.32629	Oligodendrocyte 1	YWHAB	1.02719682534734	7.18278164718945	27.3625755060592	6.27809428651495e-07	0.00106682624466692	24	116	1	0.775862068965517	MS-CT	M	Oligodendrocyte_1_MS19M.YWHAB
1086	M Oligodendrocyte 1.32630	Oligodendrocyte 1	MRPS6	3.33817872664252	4.87001963942343	27.7648505650195	6.32766224774914e-07	0.0010735337196656	24	116	1	0.956896551724138	MS-CT	M	Oligodendrocyte_1_MS19M.MRPS6
1087	M Oligodendrocyte 1.32631	Oligodendrocyte 1	SYN1	2.41359354045505	5.14495116480108	27.2620036033685	6.55553310929092e-07	0.0011021496943109	24	116	1	0.982758620689655	MS-CT	M	Oligodendrocyte_1_MS19M.SYN1
1088	M Oligodendrocyte 1.32632	Oligodendrocyte 1	EDF1	1.32366224184347	6.38437252085281	27.1883363436271	6.76663789795213e-07	0.00112479964815629	24	116	1	0.982758620689655	MS-CT	M	Oligodendrocyte_1_MS19M.EDF1
1089	M Oligodendrocyte 1.32633	Oligodendrocyte 1	SCN3B	2.83693886164506	5.05562302936851	27.1892048464365	6.88209826748559e-07	0.00113870465631474	24	116	1	0.974137931034483	MS-CT	M	Oligodendrocyte_1_MS19M.SCN3B
1090	M Oligodendrocyte 1.32634	Oligodendrocyte 1	COL16A1	-1.1676746122327	7.29879433484149	26.9953233863986	7.353144471752e-07	0.00119895140413022	24	116	1	0.922413793103448	MS-CT	M	Oligodendrocyte_1_MS19M.COL16A1
1091	M Oligodendrocyte 1.32635	Oligodendrocyte 1	S100A11	3.24365149023792	1.64578999377897	27.0728461048215	7.42996974189094e-07	0.00120704520878572	24	116	1	0.931034482758621	MS-CT	M	Oligodendrocyte_1_MS19M.S100A11
1092	M Oligodendrocyte 1.32636	Oligodendrocyte 1	MBOAT7	1.13479478626683	4.98019645071092	26.9569883950263	7.47565339094409e-07	0.00121357871151936	24	116	1	0.844827586206897	MS-CT	M	Oligodendrocyte_1_MS19M.MBOAT7
1093	M Oligodendrocyte 1.32637	Oligodendrocyte 1	HPCA	2.78612655040668	3.9969098607559	26.9400338223528	7.5304960499115e-07	0.00121909228732704	24	116	1	0.896551724137931	MS-CT	M	Oligodendrocyte_1_MS19M.HPCA
1094	M Oligodendrocyte 1.32638	Oligodendrocyte 1	TPM1	1.50573837537387	4.80506889303348	26.8866897008845	7.70573118863606e-07	0.00124049699334158	24	116	0.833333333333333	0.594827586206897	MS-CT	M	Oligodendrocyte_1_MS19M.TPM1
1095	M Oligodendrocyte 1.32639	Oligodendrocyte 1	YWHAG	1.3589166572337	7.39554166920162	26.845676945179	7.84327371642042e-07	0.00125158570707209	24	116	0.916666666666667	0.758620689655172	MS-CT	M	Oligodendrocyte_1_MS19M.YWHAG
1096	M Oligodendrocyte 1.32640	Oligodendrocyte 1	RAB6B	1.97560117539366	5.08165123702119	26.8300111353618	7.89646812667048e-07	0.00125662242758595	24	116	1	0.879310344827586	MS-CT	M	Oligodendrocyte_1_MS19M.RAB6B
1097	M Oligodendrocyte 1.32641	Oligodendrocyte 1	SNX3	1.07729738672	6.48067723936335	26.816632724619	7.94218590750356e-07	0.00126028411280566	24	116	1	0.982758620689655	MS-CT	M	Oligodendrocyte_1_MS19M.SNX3
1098	M Oligodendrocyte 1.32642	Oligodendrocyte 1	B2M	1.7446110225883	7.63859581839247	26.8136258206022	7.95249833985951e-07	0.00126146966609834	24	116	0.958333333333333	0.887931034482759	MS-CT	M	Oligodendrocyte_1_MS19M.B2M
1099	M Oligodendrocyte 1.32643	Oligodendrocyte 1	APLP2	1.01075574982618	6.33845743872753	26.7696246823705	8.10497126467015e-07	0.00128016738054596	24	116	0.916666666666667	0.698275862068966	MS-CT	M	Oligodendrocyte_1_MS19M.APLP2
1100	M Oligodendrocyte 1.32644	Oligodendrocyte 1	PSMB8	3.08929089860312	2.46938513737154	26.7209197919638	8.27721414205705e-07	0.0013007758858812	24	116	1	0.991379310344828	MS-CT	M	Oligodendrocyte_1_MS19M.PSMB8
1101	M Oligodendrocyte 1.32645	Oligodendrocyte 1	PPIA	1.31299676579408	7.27379540883053	26.614170799853	8.66786788914747e-07	0.00133953103644492	24	116	1	0.922413793103448	MS-CT	M	Oligodendrocyte_1_MS19M.PPIA
1102	M Oligodendrocyte 1.32646	Oligodendrocyte 1	S100A6	2.5207799262285	5.33612866360421	26.5791625653328	8.80002510445559e-07	0.00135570768431733	24	116	1	0.913793103448276	MS-CT	M	Oligodendrocyte_1_MS19M.S100A6
1103	M Oligodendrocyte 1.32647	Oligodendrocyte 1	HBA1	4.28698354071482	1.92145850976777	26.5419792425585	9.09229268832225e-07	0.0013858270880763	24	116	0.916666666666667	0.870689655172414	MS-CT	M	Oligodendrocyte_1_MS19M.HBA1
1104	M Oligodendrocyte 1.32648	Oligodendrocyte 1	BAG3	4.23343617966571	5.27363988458162	26.3834798101107	9.5774111180626e-07	0.00143640055465171	24	116	1	0.905172413793103	MS-CT	M	Oligodendrocyte_1_MS19M.BAG3
1105	M Oligodendrocyte 1.32649	Oligodendrocyte 1	TSPYL2	1.33813209660965	4.85563744826035	26.2166293226304	1.02952650325221e-06	0.00150737614350874	24	116	0.75	0.379310344827586	MS-CT	M	Oligodendrocyte_1_MS19M.TSPYL2
1106	M Oligodendrocyte 1.32650	Oligodendrocyte 1	COX7B	1.58740521964722	5.26802577851204	26.1791910384269	1.04637196231027e-06	0.00152471882724655	24	116	0.958333333333333	0.939655172413793	MS-CT	M	Oligodendrocyte_1_MS19M.COX7B
1107	M Oligodendrocyte 1.32651	Oligodendrocyte 1	ATP6V1B2	1.26245114205862	5.82956903742872	26.0009848839677	1.13048329624257e-06	0.00160873932739945	24	116	0.958333333333333	0.836206896551724	MS-CT	M	Oligodendrocyte_1_MS19M.ATP6V1B2
1108	M Oligodendrocyte 1.32652	Oligodendrocyte 1	CKS2	3.25012631071183	2.45429795146209	25.9692811432561	1.14615279694261e-06	0.0016284282200734	24	116	0.958333333333333	0.948275862068966	MS-CT	M	Oligodendrocyte_1_MS19M.CKS2
1109	M Oligodendrocyte 1.32653	Oligodendrocyte 1	CHMP2A	1.38617108070148	4.7637573135671	25.9506119235983	1.1554831884301e-06	0.00163801547663041	24	116	0.958333333333333	0.948275862068966	MS-CT	M	Oligodendrocyte_1_MS19M.CHMP2A
1110	M Oligodendrocyte 1.32654	Oligodendrocyte 1	GNG3	2.71405618250051	4.96258662714444	25.9165625946607	1.17269959634783e-06	0.00165344684624091	24	116	0.875	0.646551724137931	MS-CT	M	Oligodendrocyte_1_MS19M.GNG3
1111	M Oligodendrocyte 1.32655	Oligodendrocyte 1	C1QTNF1	4.43272393447224	0.738970518607424	28.5864659324593	1.20138270934625e-06	0.00168372952421329	24	116	1	0.974137931034483	MS-CT	M	Oligodendrocyte_1_MS19M.C1QTNF1
1112	M Oligodendrocyte 1.32656	Oligodendrocyte 1	HRK	2.591563546396	1.72368358952344	25.818755107012	1.22361978637697e-06	0.00170413619765643	24	116	1	0.991379310344828	MS-CT	M	Oligodendrocyte_1_MS19M.HRK
1113	M Oligodendrocyte 1.32657	Oligodendrocyte 1	PRDX5	1.70516834099493	5.53861077386154	25.7504015433272	1.26053592454752e-06	0.0017467825429077	24	116	1	0.922413793103448	MS-CT	M	Oligodendrocyte_1_MS19M.PRDX5
1114	M Oligodendrocyte 1.32658	Oligodendrocyte 1	DEDD2	1.82107349286031	3.80227405641352	25.7166063415319	1.27920448287912e-06	0.00176439215895293	24	116	1	0.887931034482759	MS-CT	M	Oligodendrocyte_1_MS19M.DEDD2
1115	M Oligodendrocyte 1.32659	Oligodendrocyte 1	JUN	1.8669226337237	5.28859334723722	25.6390114325655	1.32313963137417e-06	0.00180814014882336	24	116	1	0.982758620689655	MS-CT	M	Oligodendrocyte_1_MS19M.JUN
1116	M Oligodendrocyte 1.32660	Oligodendrocyte 1	BEX1	1.96566635062763	6.3417539376812	25.6102985232266	1.33978366807562e-06	0.00182247110949723	24	116	0.958333333333333	0.775862068965517	MS-CT	M	Oligodendrocyte_1_MS19M.BEX1
1117	M Oligodendrocyte 1.32661	Oligodendrocyte 1	GLDN	-0.952347982984476	9.07789760508514	25.5668530519361	1.3653736580483e-06	0.00184372368174525	24	116	1	0.922413793103448	MS-CT	M	Oligodendrocyte_1_MS19M.GLDN
1118	M Oligodendrocyte 1.32662	Oligodendrocyte 1	C19orf53	1.69901874788327	5.03875328583985	25.4944578584516	1.40912518440154e-06	0.00188147611556397	24	116	0.5	0.293103448275862	MS-CT	M	Oligodendrocyte_1_MS19M.C19orf53
1119	M Oligodendrocyte 1.32663	Oligodendrocyte 1	COX5B	1.77565544231875	6.57443028735553	25.4846692467503	1.41514934287777e-06	0.00188570348797218	24	116	0.791666666666667	0.663793103448276	MS-CT	M	Oligodendrocyte_1_MS19M.COX5B
1120	M Oligodendrocyte 1.32664	Oligodendrocyte 1	BANF1	1.46791772269224	5.10947539412091	25.4114942724716	1.461021051107e-06	0.00192373404372524	24	116	1	0.775862068965517	MS-CT	M	Oligodendrocyte_1_MS19M.BANF1
1121	M Oligodendrocyte 1.32665	Oligodendrocyte 1	SNCG	3.12132705234077	4.62679931231977	25.3820075683073	1.47993056949922e-06	0.00194000240136897	24	116	1	0.991379310344828	MS-CT	M	Oligodendrocyte_1_MS19M.SNCG
1122	M Oligodendrocyte 1.32666	Oligodendrocyte 1	GPRIN3	2.31812561260528	2.50656608910166	25.3666342956971	1.51294723416256e-06	0.00197048395816233	24	116	0.833333333333333	0.603448275862069	MS-CT	M	Oligodendrocyte_1_MS19M.GPRIN3
1123	M Oligodendrocyte 1.32667	Oligodendrocyte 1	NDUFS5	1.46458972277804	6.12938921676397	25.2673625052193	1.55584829041069e-06	0.00200441513422541	24	116	1	0.974137931034483	MS-CT	M	Oligodendrocyte_1_MS19M.NDUFS5
1124	M Oligodendrocyte 1.32668	Oligodendrocyte 1	YWHAE	0.752725221689883	7.69215344334187	25.1875588671901	1.6110224789653e-06	0.00205422947588525	24	116	0.791666666666667	0.413793103448276	MS-CT	M	Oligodendrocyte_1_MS19M.YWHAE
1125	M Oligodendrocyte 1.32669	Oligodendrocyte 1	BEX5	2.8048663312816	4.36098743246085	25.1719011269188	1.62207929957209e-06	0.0020634395737246	24	116	0.75	0.456896551724138	MS-CT	M	Oligodendrocyte_1_MS19M.BEX5
1126	M Oligodendrocyte 1.32670	Oligodendrocyte 1	ATP6V1E1	0.962191154343572	6.35376040899745	25.1631031013106	1.62832593042466e-06	0.00206857028562814	24	116	1	0.887931034482759	MS-CT	M	Oligodendrocyte_1_MS19M.ATP6V1E1
1127	M Oligodendrocyte 1.32671	Oligodendrocyte 1	PTPN13	1.15447749390118	8.53735789199152	25.1433624799214	1.64243105476078e-06	0.00208101889272995	24	116	0.958333333333333	0.517241379310345	MS-CT	M	Oligodendrocyte_1_MS19M.PTPN13
1128	M Oligodendrocyte 1.32672	Oligodendrocyte 1	CHI3L1	3.4376723342885	2.55558447775902	24.9957408336998	1.75192820488952e-06	0.00217180080141386	24	116	1	0.922413793103448	MS-CT	M	Oligodendrocyte_1_MS19M.CHI3L1
1129	M Oligodendrocyte 1.32673	Oligodendrocyte 1	OLFM1	2.25552083143342	5.93906671404476	24.9927135026856	1.75424980482956e-06	0.00217180080141386	24	116	1	0.956896551724138	MS-CT	M	Oligodendrocyte_1_MS19M.OLFM1
1130	M Oligodendrocyte 1.32674	Oligodendrocyte 1	SYT7	2.61583518714372	3.68617945149642	25.0209367542964	1.77242937202563e-06	0.00218596176159383	24	116	0.875	0.448275862068966	MS-CT	M	Oligodendrocyte_1_MS19M.SYT7
1131	M Oligodendrocyte 1.32675	Oligodendrocyte 1	PPP1R15A	3.1267900540929	3.85843209907706	24.9144063346562	1.81540206455115e-06	0.00222229337978014	24	116	1	0.818965517241379	MS-CT	M	Oligodendrocyte_1_MS19M.PPP1R15A
1132	M Oligodendrocyte 1.32676	Oligodendrocyte 1	BASP1	1.8937217025206	6.37475208348008	24.7644570963723	1.93862452905279e-06	0.00233020894796482	24	116	0.958333333333333	0.879310344827586	MS-CT	M	Oligodendrocyte_1_MS19M.BASP1
1133	M Oligodendrocyte 1.32677	Oligodendrocyte 1	CD99	1.98566310162301	2.69956909350224	24.7582605525125	1.94389592180051e-06	0.00233453119288065	24	116	0.916666666666667	0.663793103448276	MS-CT	M	Oligodendrocyte_1_MS19M.CD99
1134	M Oligodendrocyte 1.32678	Oligodendrocyte 1	SPOCK2	1.87213487354405	4.70416712939785	24.6313060377316	2.05516562922514e-06	0.00242745185745294	24	116	0.666666666666667	0.327586206896552	MS-CT	M	Oligodendrocyte_1_MS19M.SPOCK2
1135	M Oligodendrocyte 1.32679	Oligodendrocyte 1	PPP2CB	0.682615283452227	6.82600899689222	24.6195322760245	2.06580771518392e-06	0.00243613324007345	24	116	1	0.948275862068966	MS-CT	M	Oligodendrocyte_1_MS19M.PPP2CB
1136	M Oligodendrocyte 1.32680	Oligodendrocyte 1	SEMA3E	1.52609140435061	4.50813848100435	24.6497631496838	2.06862131188382e-06	0.00243750897592153	24	116	0.958333333333333	0.896551724137931	MS-CT	M	Oligodendrocyte_1_MS19M.SEMA3E
1137	M Oligodendrocyte 1.32681	Oligodendrocyte 1	CALM1	0.920341358458059	8.81568200973276	24.5609268360213	2.11962023368156e-06	0.00247656985898152	24	116	0.958333333333333	0.775862068965517	MS-CT	M	Oligodendrocyte_1_MS19M.CALM1
1138	M Oligodendrocyte 1.32682	Oligodendrocyte 1	G0S2	4.2598236197011	1.81554333393753	24.4764715921843	2.24820239650634e-06	0.0025686724823264	24	116	1	0.905172413793103	MS-CT	M	Oligodendrocyte_1_MS19M.G0S2
1139	M Oligodendrocyte 1.32683	Oligodendrocyte 1	NEUROD2	2.82669222267323	2.96578704977102	24.3904700933787	2.2843869680942e-06	0.00259632999673341	24	116	0.625	0.318965517241379	MS-CT	M	Oligodendrocyte_1_MS19M.NEUROD2
1140	M Oligodendrocyte 1.32684	Oligodendrocyte 1	PIFO	4.33449919603886	0.330965167992292	25.8884889945027	2.33454528838137e-06	0.0026314337807167	24	116	1	0.887931034482759	MS-CT	M	Oligodendrocyte_1_MS19M.PIFO
1141	M Oligodendrocyte 1.32685	Oligodendrocyte 1	PGM2L1	1.8401366073725	5.1308812508525	24.268958344408	2.40974926811027e-06	0.00268081134251085	24	116	1	0.862068965517241	MS-CT	M	Oligodendrocyte_1_MS19M.PGM2L1
1142	M Oligodendrocyte 1.32686	Oligodendrocyte 1	SLC12A5	2.16875801251994	4.21380575165296	24.1793975149038	2.5066114505355e-06	0.00275542940766925	24	116	0.958333333333333	0.741379310344828	MS-CT	M	Oligodendrocyte_1_MS19M.SLC12A5
1143	M Oligodendrocyte 1.32687	Oligodendrocyte 1	FAM107A	1.88568588978218	4.11628644010584	24.1787621322811	2.50731260296913e-06	0.00275551793200513	24	116	1	0.853448275862069	MS-CT	M	Oligodendrocyte_1_MS19M.FAM107A
1144	M Oligodendrocyte 1.32688	Oligodendrocyte 1	LGALS3	2.56874779343908	1.85073713966657	24.009321668137	2.70160102725707e-06	0.0028924329512779	24	116	1	0.931034482758621	MS-CT	M	Oligodendrocyte_1_MS19M.LGALS3
1145	M Oligodendrocyte 1.32689	Oligodendrocyte 1	CAMKV	2.64939974545006	4.30194487226958	23.9297421286279	2.79807173761242e-06	0.00295439777645126	24	116	0.916666666666667	0.551724137931034	MS-CT	M	Oligodendrocyte_1_MS19M.CAMKV
1146	M Oligodendrocyte 1.32690	Oligodendrocyte 1	MOB4	1.29066886837083	4.85019997776356	23.8881363997851	2.84989664911356e-06	0.00299345673747309	24	116	1	0.913793103448276	MS-CT	M	Oligodendrocyte_1_MS19M.MOB4
1147	M Oligodendrocyte 1.32691	Oligodendrocyte 1	ARHGAP24	1.63497437000986	5.89418053030595	23.8416368830744	2.90897442333984e-06	0.00303683113365137	24	116	1	0.96551724137931	MS-CT	M	Oligodendrocyte_1_MS19M.ARHGAP24
1148	M Oligodendrocyte 1.32692	Oligodendrocyte 1	CCKBR	3.66487752151167	1.44974822757151	23.8707278312287	2.93251121203018e-06	0.00305296415861571	24	116	1	0.982758620689655	MS-CT	M	Oligodendrocyte_1_MS19M.CCKBR
1149	M Oligodendrocyte 1.32693	Oligodendrocyte 1	SCN9A	1.86194682872224	2.80107733716211	23.8145489145059	2.94396270048393e-06	0.0030612775660082	24	116	1	0.974137931034483	MS-CT	M	Oligodendrocyte_1_MS19M.SCN9A
1150	M Oligodendrocyte 1.32694	Oligodendrocyte 1	AHSA1	1.3764969805154	5.88484000730175	23.757659067121	3.01884543471275e-06	0.00311274092218862	24	116	0.875	0.637931034482759	MS-CT	M	Oligodendrocyte_1_MS19M.AHSA1
1151	M Oligodendrocyte 1.32695	Oligodendrocyte 1	DOC2B	5.27878652340167	0.95419476694153	24.0179687856135	3.04526771417813e-06	0.00313218013816158	24	116	1	0.948275862068966	MS-CT	M	Oligodendrocyte_1_MS19M.DOC2B
1152	M Oligodendrocyte 1.32696	Oligodendrocyte 1	HSPD1	1.66550937149985	7.05448427418999	23.6981719025086	3.09922167648836e-06	0.00316111355343234	24	116	1	0.956896551724138	MS-CT	M	Oligodendrocyte_1_MS19M.HSPD1
1153	M Oligodendrocyte 1.32697	Oligodendrocyte 1	TAGLN3	2.12536138164417	5.38207377396198	23.6793332245403	3.12512701113507e-06	0.00318241861709838	24	116	0.958333333333333	0.75	MS-CT	M	Oligodendrocyte_1_MS19M.TAGLN3
1154	M Oligodendrocyte 1.32698	Oligodendrocyte 1	NDUFA4	1.81792961121285	6.62754560214186	23.6043375304101	3.23045845869114e-06	0.00324722875809295	24	116	0.375	0.301724137931034	MS-CT	M	Oligodendrocyte_1_MS19M.NDUFA4
1155	M Oligodendrocyte 1.32699	Oligodendrocyte 1	LY6H	2.78867068166681	4.92328360426223	23.5745933320778	3.27322840116195e-06	0.00327538989749177	24	116	0.833333333333333	0.5	MS-CT	M	Oligodendrocyte_1_MS19M.LY6H
1156	M Oligodendrocyte 1.32700	Oligodendrocyte 1	SGCZ	2.26903323110061	8.65294758520049	23.5645382817364	3.28781677717939e-06	0.00328306396747205	24	116	1	0.982758620689655	MS-CT	M	Oligodendrocyte_1_MS19M.SGCZ
1157	M Oligodendrocyte 1.32701	Oligodendrocyte 1	B4GALNT1	2.40903984170612	2.83078384488036	23.5700064067329	3.32457881917621e-06	0.00331194722739757	24	116	0.208333333333333	0.103448275862069	MS-CT	M	Oligodendrocyte_1_MS19M.B4GALNT1
1158	M Oligodendrocyte 1.32702	Oligodendrocyte 1	RASL10A	2.87675619574959	2.73197416368185	23.5613557584535	3.36041084816648e-06	0.00333556649610994	24	116	1	0.974137931034483	MS-CT	M	Oligodendrocyte_1_MS19M.RASL10A
1159	M Oligodendrocyte 1.32703	Oligodendrocyte 1	HSPA4	1.0647769444687	6.53949660278003	23.5050328910483	3.37551501304984e-06	0.00334416574230783	24	116	0.958333333333333	0.818965517241379	MS-CT	M	Oligodendrocyte_1_MS19M.HSPA4
1160	M Oligodendrocyte 1.32704	Oligodendrocyte 1	CHGA	2.70007482916408	4.44189498061059	23.4972186937753	3.50562169534932e-06	0.00342457974341745	24	116	1	0.663793103448276	MS-CT	M	Oligodendrocyte_1_MS19M.CHGA
1161	M Oligodendrocyte 1.32705	Oligodendrocyte 1	BEX2	1.69587015679595	5.76687449205076	23.404529499083	3.52907803404828e-06	0.00344143629161256	24	116	1	0.836206896551724	MS-CT	M	Oligodendrocyte_1_MS19M.BEX2
1162	M Oligodendrocyte 1.32706	Oligodendrocyte 1	ZCCHC12	3.45958576627617	1.05269260746858	23.4418628962405	3.54224401316563e-06	0.00345048605997685	24	116	1	0.956896551724138	MS-CT	M	Oligodendrocyte_1_MS19M.ZCCHC12
1163	M Oligodendrocyte 1.32707	Oligodendrocyte 1	NNAT	2.67547692807735	3.50040478862585	23.3644689090486	3.66533004961368e-06	0.0035209452287281	24	116	1	0.982758620689655	MS-CT	M	Oligodendrocyte_1_MS19M.NNAT
1164	M Oligodendrocyte 1.32708	Oligodendrocyte 1	GHITM	1.18954004815942	5.45721409866496	23.2586260273914	3.76476126731313e-06	0.00359236546176265	24	116	0.958333333333333	0.939655172413793	MS-CT	M	Oligodendrocyte_1_MS19M.GHITM
1165	M Oligodendrocyte 1.32709	Oligodendrocyte 1	ZIC1	-1.31104820696167	6.8648477232681	23.2470299101077	3.78416668655456e-06	0.00360778080236937	24	116	1	0.905172413793103	MS-CT	M	Oligodendrocyte_1_MS19M.ZIC1
1166	M Oligodendrocyte 1.32710	Oligodendrocyte 1	UBE2QL1	2.45358231886339	3.49264607616382	23.0652515997444	4.18361859504652e-06	0.00384973548366941	24	116	1	0.913793103448276	MS-CT	M	Oligodendrocyte_1_MS19M.UBE2QL1
1167	M Oligodendrocyte 1.32711	Oligodendrocyte 1	UQCRB	1.31341372293386	5.9806032408819	23.0077814207311	4.20806713867967e-06	0.00386262632438247	24	116	1	0.974137931034483	MS-CT	M	Oligodendrocyte_1_MS19M.UQCRB
1168	M Oligodendrocyte 1.32712	Oligodendrocyte 1	LDHB	1.14054378695149	6.08488524104998	23.004513089304	4.21418110164443e-06	0.00386567533236627	24	116	0.958333333333333	0.939655172413793	MS-CT	M	Oligodendrocyte_1_MS19M.LDHB
1169	M Oligodendrocyte 1.32713	Oligodendrocyte 1	EGR1	3.30689010096755	3.86145241368595	23.0325114154014	4.21659985422681e-06	0.00386611754151443	24	116	1	0.913793103448276	MS-CT	M	Oligodendrocyte_1_MS19M.EGR1
1170	M Oligodendrocyte 1.32714	Oligodendrocyte 1	PAK6	5.09397058524349	1.05090080497738	23.5681769721492	4.21709514644474e-06	0.00386611754151443	24	116	0.916666666666667	0.637931034482759	MS-CT	M	Oligodendrocyte_1_MS19M.PAK6
1171	M Oligodendrocyte 1.32715	Oligodendrocyte 1	PRRG3	4.25631502613926	1.69424842882795	23.0507208021968	4.26814036063122e-06	0.0038960206478983	24	116	0.916666666666667	0.724137931034483	MS-CT	M	Oligodendrocyte_1_MS19M.PRRG3
1172	M Oligodendrocyte 1.32716	Oligodendrocyte 1	AMER3	3.68801132737661	1.26832253814333	23.0226803845675	4.32132349561407e-06	0.00392760979076392	24	116	0.958333333333333	0.896551724137931	MS-CT	M	Oligodendrocyte_1_MS19M.AMER3
1173	M Oligodendrocyte 1.32717	Oligodendrocyte 1	ABCB1	1.77309843853675	3.23249126517492	22.935182266871	4.34602787555479e-06	0.00394038381570593	24	116	0.916666666666667	0.75	MS-CT	M	Oligodendrocyte_1_MS19M.ABCB1
1174	M Oligodendrocyte 1.32718	Oligodendrocyte 1	OSTF1	-0.645060487099386	6.70391515859489	22.8275839395081	4.55901600100843e-06	0.00407770183588988	24	116	1	0.844827586206897	MS-CT	M	Oligodendrocyte_1_MS19M.OSTF1
1175	M Oligodendrocyte 1.32719	Oligodendrocyte 1	LY6E	2.87676771328339	3.87214727539415	22.7811712398278	4.65414021149675e-06	0.00413033314995618	24	116	1	0.896551724137931	MS-CT	M	Oligodendrocyte_1_MS19M.LY6E
1176	M Oligodendrocyte 1.32720	Oligodendrocyte 1	DDIT3	1.57044833803526	4.77963743098043	22.7467354790329	4.72602082841105e-06	0.00416912411219691	24	116	1	0.931034482758621	MS-CT	M	Oligodendrocyte_1_MS19M.DDIT3
1177	M Oligodendrocyte 1.32721	Oligodendrocyte 1	YWHAH	1.88474643653053	6.57329262718032	22.7328905001275	4.75523814780023e-06	0.0041865803112359	24	116	0.958333333333333	0.939655172413793	MS-CT	M	Oligodendrocyte_1_MS19M.YWHAH
1178	M Oligodendrocyte 1.32722	Oligodendrocyte 1	CRYL1	-0.801791230525328	7.15880286098249	22.6168475912417	5.00746978592027e-06	0.00432376805262563	24	116	1	0.896551724137931	MS-CT	M	Oligodendrocyte_1_MS19M.CRYL1
1179	M Oligodendrocyte 1.32723	Oligodendrocyte 1	APLNR	2.69254812187496	1.13254063077138	22.5961854039512	5.1178073499291e-06	0.00439515425551561	24	116	1	0.939655172413793	MS-CT	M	Oligodendrocyte_1_MS19M.APLNR
1180	M Oligodendrocyte 1.32724	Oligodendrocyte 1	LDHA	1.94883275990337	4.76387591929993	22.5089546452886	5.25419940352235e-06	0.00447416140346778	24	116	1	0.991379310344828	MS-CT	M	Oligodendrocyte_1_MS19M.LDHA
1181	M Oligodendrocyte 1.32725	Oligodendrocyte 1	SYNPO	2.17735716467987	3.39265902584802	22.4853459707083	5.30981774725581e-06	0.00450424514913517	24	116	0.958333333333333	0.922413793103448	MS-CT	M	Oligodendrocyte_1_MS19M.SYNPO
1182	M Oligodendrocyte 1.32726	Oligodendrocyte 1	CA4	3.88395681455265	1.41663114450027	22.5091046312841	5.31995470106559e-06	0.00450881271718726	24	116	1	0.810344827586207	MS-CT	M	Oligodendrocyte_1_MS19M.CA4
1183	M Oligodendrocyte 1.32727	Oligodendrocyte 1	MYL12B	1.36521362911969	5.02423090255438	22.3487126308742	5.64368531885597e-06	0.00468807048000258	24	116	1	0.974137931034483	MS-CT	M	Oligodendrocyte_1_MS19M.MYL12B
1184	M Oligodendrocyte 1.32728	Oligodendrocyte 1	AKAP12	1.58725755929354	4.46408268163324	22.3043577169652	5.75660157640447e-06	0.0047473800095766	24	116	0.916666666666667	0.853448275862069	MS-CT	M	Oligodendrocyte_1_MS19M.AKAP12
1185	M Oligodendrocyte 1.32729	Oligodendrocyte 1	WBP2	0.857151788213138	6.65321495429517	22.294763553549	5.78132685546529e-06	0.00475719519157225	24	116	1	0.956896551724138	MS-CT	M	Oligodendrocyte_1_MS19M.WBP2
1186	M Oligodendrocyte 1.32730	Oligodendrocyte 1	CALM3	1.54770008177429	6.87578007615074	22.2833575469061	5.81086216751065e-06	0.00477420822786742	24	116	1	0.956896551724138	MS-CT	M	Oligodendrocyte_1_MS19M.CALM3
1187	M Oligodendrocyte 1.32731	Oligodendrocyte 1	RHOBTB2	2.2528295690349	3.64853412468595	22.2760985170734	5.82973901646151e-06	0.00478087054882859	24	116	1	0.939655172413793	MS-CT	M	Oligodendrocyte_1_MS19M.RHOBTB2
1188	M Oligodendrocyte 1.32732	Oligodendrocyte 1	CKMT1A	3.36100045572633	2.08266483935258	22.3171446277434	5.90664757852085e-06	0.00482353875941366	24	116	1	0.922413793103448	MS-CT	M	Oligodendrocyte_1_MS19M.CKMT1A
1189	M Oligodendrocyte 1.32733	Oligodendrocyte 1	AVPI1	2.31357115788048	3.94783601431878	22.2374332706244	5.93134354631051e-06	0.00483561332199236	24	116	1	0.982758620689655	MS-CT	M	Oligodendrocyte_1_MS19M.AVPI1
1190	M Oligodendrocyte 1.32734	Oligodendrocyte 1	MT2A	1.90201324758834	6.48336803263907	22.2010480962934	6.02860271779519e-06	0.00487654340118308	24	116	1	0.931034482758621	MS-CT	M	Oligodendrocyte_1_MS19M.MT2A
1191	M Oligodendrocyte 1.32735	Oligodendrocyte 1	NHP2	1.50346512212888	4.59867831791291	22.1771621070816	6.09333225596213e-06	0.00490921423675342	24	116	1	0.672413793103448	MS-CT	M	Oligodendrocyte_1_MS19M.NHP2
1192	M Oligodendrocyte 1.32736	Oligodendrocyte 1	YIPF3	1.23527884072681	4.85861032795074	22.1771033372046	6.09349238811154e-06	0.00490921423675342	24	116	0.958333333333333	0.844827586206897	MS-CT	M	Oligodendrocyte_1_MS19M.YIPF3
1193	M Oligodendrocyte 1.32737	Oligodendrocyte 1	GAPDH	1.36309929490327	8.38633445156559	22.1387150570223	6.1990108751006e-06	0.00495377508183683	24	116	0.625	0.362068965517241	MS-CT	M	Oligodendrocyte_1_MS19M.GAPDH
1194	M Oligodendrocyte 1.32738	Oligodendrocyte 1	EIF1	1.22842389897259	7.95815260109671	22.0825839070127	6.35665803309598e-06	0.00503082700667284	24	116	0.916666666666667	0.655172413793103	MS-CT	M	Oligodendrocyte_1_MS19M.EIF1
1195	M Oligodendrocyte 1.32739	Oligodendrocyte 1	CFL1	1.18128030129453	7.28232691437929	22.056085759948	6.43249161626361e-06	0.00506828970750617	24	116	1	0.948275862068966	MS-CT	M	Oligodendrocyte_1_MS19M.CFL1
1196	M Oligodendrocyte 1.32740	Oligodendrocyte 1	AP2S1	1.16513461324052	5.26107058934041	22.0491461307237	6.45250350635064e-06	0.00508225366204566	24	116	0.958333333333333	0.896551724137931	MS-CT	M	Oligodendrocyte_1_MS19M.AP2S1
1197	M Oligodendrocyte 1.32741	Oligodendrocyte 1	TOMM7	1.25135524780181	6.05841110487974	21.9618582199523	6.70969707123937e-06	0.00523261874695141	24	116	0.916666666666667	0.741379310344828	MS-CT	M	Oligodendrocyte_1_MS19M.TOMM7
1198	M Oligodendrocyte 1.32742	Oligodendrocyte 1	RAB39B	1.02830136509974	3.93698945150133	21.9593570769028	6.71721857545177e-06	0.00523364136303706	24	116	0.958333333333333	0.810344827586207	MS-CT	M	Oligodendrocyte_1_MS19M.RAB39B
1199	M Oligodendrocyte 1.32743	Oligodendrocyte 1	CNIH2	2.56024283805031	2.6776798654291	22.0060611022939	6.78318854127558e-06	0.00525846995183285	24	116	0.875	0.672413793103448	MS-CT	M	Oligodendrocyte_1_MS19M.CNIH2
1200	M Oligodendrocyte 1.32744	Oligodendrocyte 1	DYNLRB1	0.917040276261153	6.77115260947302	21.8783303542876	6.96558450776061e-06	0.0053447915639822	24	116	1	0.862068965517241	MS-CT	M	Oligodendrocyte_1_MS19M.DYNLRB1
1201	M Oligodendrocyte 1.32745	Oligodendrocyte 1	COX6B1	1.39804408539809	6.05097165649513	21.8746542069015	6.97707194860091e-06	0.00534928528004691	24	116	1	0.836206896551724	MS-CT	M	Oligodendrocyte_1_MS19M.COX6B1
1202	M Oligodendrocyte 1.32746	Oligodendrocyte 1	RAN	1.29676094526344	5.10583250919402	21.8702117183967	6.99097983710041e-06	0.00535645484518698	24	116	1	0.956896551724138	MS-CT	M	Oligodendrocyte_1_MS19M.RAN
1203	M Oligodendrocyte 1.32747	Oligodendrocyte 1	SAT1	1.29084993045691	5.18920919728403	21.8607646023524	7.02064937720833e-06	0.00537156501625859	24	116	0.916666666666667	0.706896551724138	MS-CT	M	Oligodendrocyte_1_MS19M.SAT1
1204	M Oligodendrocyte 1.32748	Oligodendrocyte 1	S100A16	2.38661001356135	2.48185850170928	21.8516786835695	7.13354783343713e-06	0.00542629848519211	24	116	0.958333333333333	0.71551724137931	MS-CT	M	Oligodendrocyte_1_MS19M.S100A16
1205	M Oligodendrocyte 1.32749	Oligodendrocyte 1	ZNHIT1	1.07680030424677	5.11361574889547	21.7689040173947	7.31591608804204e-06	0.00552229774171719	24	116	1	0.956896551724138	MS-CT	M	Oligodendrocyte_1_MS19M.ZNHIT1
1206	M Oligodendrocyte 1.32750	Oligodendrocyte 1	PAFAH1B3	1.60201457198214	3.3382042929495	21.7299251774678	7.44499721557168e-06	0.00558142929039707	24	116	0.916666666666667	0.422413793103448	MS-CT	M	Oligodendrocyte_1_MS19M.PAFAH1B3
1207	M Oligodendrocyte 1.32751	Oligodendrocyte 1	CD83	2.76839217152006	1.74557541088645	21.7146585607313	7.49618345383749e-06	0.00560436469101107	24	116	1	0.767241379310345	MS-CT	M	Oligodendrocyte_1_MS19M.CD83
1208	M Oligodendrocyte 1.32752	Oligodendrocyte 1	ARC	4.27237305077811	2.1520544931515	21.7075366278727	7.60902493903742e-06	0.00565983214903341	24	116	0.875	0.629310344827586	MS-CT	M	Oligodendrocyte_1_MS19M.ARC
1209	M Oligodendrocyte 1.32753	Oligodendrocyte 1	ELOF1	1.40770045492721	4.18550739994869	21.6739801901824	7.63432707421524e-06	0.00566915501030615	24	116	0.916666666666667	0.78448275862069	MS-CT	M	Oligodendrocyte_1_MS19M.ELOF1
1210	M Oligodendrocyte 1.32754	Oligodendrocyte 1	INSM1	-1.97862761998369	1.84863199109502	21.7205149603727	7.70423962893509e-06	0.00570484988369021	24	116	1	0.612068965517241	MS-CT	M	Oligodendrocyte_1_MS19M.INSM1
1211	M Oligodendrocyte 1.32755	Oligodendrocyte 1	TMSB4X	1.44159469752454	8.39855953286579	21.6347490608097	7.77001128282018e-06	0.0057277612809118	24	116	1	0.818965517241379	MS-CT	M	Oligodendrocyte_1_MS19M.TMSB4X
1212	M Oligodendrocyte 1.32756	Oligodendrocyte 1	IFITM2	3.08741774358349	1.69072475119396	22.072760202056	7.77245433707952e-06	0.00572783743132665	24	116	1	0.956896551724138	MS-CT	M	Oligodendrocyte_1_MS19M.IFITM2
1213	M Oligodendrocyte 1.32757	Oligodendrocyte 1	MORF4L1	0.73670442280916	7.33189924349205	21.6329508913673	7.77628892719055e-06	0.00572858445271298	24	116	0.333333333333333	0.120689655172414	MS-CT	M	Oligodendrocyte_1_MS19M.MORF4L1
1214	M Oligodendrocyte 1.32758	Oligodendrocyte 1	RUVBL2	1.47151611007256	4.36352909426295	21.6209420207001	7.81834607052496e-06	0.00574812208460107	24	116	1	0.96551724137931	MS-CT	M	Oligodendrocyte_1_MS19M.RUVBL2
1215	M Oligodendrocyte 1.32759	Oligodendrocyte 1	PDAP1	0.882091535276207	4.99784832872015	21.5660293978217	8.01363018954525e-06	0.00583228585142471	24	116	1	0.836206896551724	MS-CT	M	Oligodendrocyte_1_MS19M.PDAP1
1216	M Oligodendrocyte 1.32760	Oligodendrocyte 1	COX6C	1.35619409292169	6.23856423766226	21.5489065044943	8.07553400679196e-06	0.00586170744204655	24	116	1	0.974137931034483	MS-CT	M	Oligodendrocyte_1_MS19M.COX6C
1217	M Oligodendrocyte 1.32761	Oligodendrocyte 1	CYCS	1.437860331108	5.0139077457009	21.5485771539002	8.07672945740316e-06	0.00586170744204655	24	116	1	0.853448275862069	MS-CT	M	Oligodendrocyte_1_MS19M.CYCS
1218	M Oligodendrocyte 1.32762	Oligodendrocyte 1	TXNRD1	0.935179683486144	6.62769359240194	21.5359869739714	8.12256363992629e-06	0.00588025664141822	24	116	1	0.974137931034483	MS-CT	M	Oligodendrocyte_1_MS19M.TXNRD1
1219	M Oligodendrocyte 1.32763	Oligodendrocyte 1	PARK7	1.17171205867394	5.82439256088073	21.5318618669426	8.13763849874104e-06	0.00588924943760641	24	116	0.75	0.801724137931034	MS-CT	M	Oligodendrocyte_1_MS19M.PARK7
1220	M Oligodendrocyte 1.32764	Oligodendrocyte 1	CETN2	1.82622023411345	2.84311294389018	21.5869797393918	8.17775123970336e-06	0.00591249683466799	24	116	1	0.689655172413793	MS-CT	M	Oligodendrocyte_1_MS19M.CETN2
1221	M Oligodendrocyte 1.32765	Oligodendrocyte 1	AARS	0.747249824485077	6.10761402440475	21.5096052978098	8.21946611974357e-06	0.00593435191815669	24	116	1	0.931034482758621	MS-CT	M	Oligodendrocyte_1_MS19M.AARS
1222	M Oligodendrocyte 1.32766	Oligodendrocyte 1	CDC42EP4	1.39664082754406	3.81632872951716	21.4956576682448	8.27117193862375e-06	0.00595675984192275	24	116	0.958333333333333	0.672413793103448	MS-CT	M	Oligodendrocyte_1_MS19M.CDC42EP4
1223	M Oligodendrocyte 1.32767	Oligodendrocyte 1	TRMT112	1.61654540580654	5.34907925362863	21.4595190482126	8.40668901999634e-06	0.00600082166889909	24	116	0.958333333333333	0.836206896551724	MS-CT	M	Oligodendrocyte_1_MS19M.TRMT112
1224	M Oligodendrocyte 1.32768	Oligodendrocyte 1	SPARCL1	1.67132549888041	7.29630293703545	21.4560004705384	8.42000360882727e-06	0.0060074283501431	24	116	1	0.887931034482759	MS-CT	M	Oligodendrocyte_1_MS19M.SPARCL1
1225	M Oligodendrocyte 1.32769	Oligodendrocyte 1	BRCA2	1.99380980181466	1.67099706044187	21.4484452334455	8.44866584572268e-06	0.00602013881373768	24	116	0.958333333333333	0.71551724137931	MS-CT	M	Oligodendrocyte_1_MS19M.BRCA2
1226	M Oligodendrocyte 1.32770	Oligodendrocyte 1	HSPH1	2.14558065739887	8.16790200059168	21.4179223628476	8.56547521200192e-06	0.00607509750128174	24	116	1	0.948275862068966	MS-CT	M	Oligodendrocyte_1_MS19M.HSPH1
1227	M Oligodendrocyte 1.32771	Oligodendrocyte 1	MAFF	2.34550617765954	3.22891856386967	21.4350389234559	8.59799881413495e-06	0.00609329814442812	24	116	1	0.913793103448276	MS-CT	M	Oligodendrocyte_1_MS19M.MAFF
1228	M Oligodendrocyte 1.32772	Oligodendrocyte 1	ARMC9	1.06385337044928	5.53688725379976	21.3808336154379	8.70962757286873e-06	0.00614396834280379	24	116	1	0.96551724137931	MS-CT	M	Oligodendrocyte_1_MS19M.ARMC9
1229	M Oligodendrocyte 1.32773	Oligodendrocyte 1	CHRM5	-2.92288770092082	6.9680311538762	21.3670139906022	8.76396969312404e-06	0.00616271966417362	24	116	1	0.862068965517241	MS-CT	M	Oligodendrocyte_1_MS19M.CHRM5
1230	M Oligodendrocyte 1.32774	Oligodendrocyte 1	ZBTB11	0.685246209001009	5.58913748117454	21.3661617547299	8.7673321709807e-06	0.0061631319072043	24	116	0.958333333333333	0.75	MS-CT	M	Oligodendrocyte_1_MS19M.ZBTB11
1231	M Oligodendrocyte 1.32775	Oligodendrocyte 1	CH25H	4.83493218060823	0.654647948012046	21.8509196923528	8.78898947102259e-06	0.00617151637230386	24	116	1	0.922413793103448	MS-CT	M	Oligodendrocyte_1_MS19M.CH25H
1232	M Oligodendrocyte 1.32776	Oligodendrocyte 1	CACYBP	1.53454983985869	6.00148136907619	21.2942320058104	9.05591617616025e-06	0.00629128992458444	24	116	0.5	0.551724137931034	MS-CT	M	Oligodendrocyte_1_MS19M.CACYBP
1233	M Oligodendrocyte 1.32777	Oligodendrocyte 1	CDC42EP3	2.35923502575053	1.64746333592526	21.3129241356524	9.08275655414696e-06	0.00630146208309825	24	116	1	0.672413793103448	MS-CT	M	Oligodendrocyte_1_MS19M.CDC42EP3
1234	M Oligodendrocyte 1.32778	Oligodendrocyte 1	ZFAND5	1.00057205829288	6.80520126371857	21.2850078335218	9.09361704518993e-06	0.00630560170718377	24	116	1	0.974137931034483	MS-CT	M	Oligodendrocyte_1_MS19M.ZFAND5
1235	M Oligodendrocyte 1.32779	Oligodendrocyte 1	MRFAP1	1.26458081795527	5.88672639857916	21.2620945061524	9.18796104922816e-06	0.00634810688500182	24	116	1	0.844827586206897	MS-CT	M	Oligodendrocyte_1_MS19M.MRFAP1
1236	M Oligodendrocyte 1.32780	Oligodendrocyte 1	L1CAM	1.94712424067375	2.92524284912557	21.2618018255472	9.18917256576268e-06	0.00634810688500182	24	116	1	0.974137931034483	MS-CT	M	Oligodendrocyte_1_MS19M.L1CAM
1237	M Oligodendrocyte 1.32781	Oligodendrocyte 1	TSPYL1	1.57606047600605	5.86289005081891	21.2523598077561	9.22834406499361e-06	0.00636229839510669	24	116	1	0.879310344827586	MS-CT	M	Oligodendrocyte_1_MS19M.TSPYL1
1238	M Oligodendrocyte 1.32782	Oligodendrocyte 1	HSPA4L	2.15710088869195	6.15183352135366	21.2158774246241	9.38130068406601e-06	0.00642683510973696	24	116	0.958333333333333	0.836206896551724	MS-CT	M	Oligodendrocyte_1_MS19M.HSPA4L
1239	M Oligodendrocyte 1.32783	Oligodendrocyte 1	SF3A1	0.969343339189654	4.08264746741273	21.0783724258543	9.98138483977389e-06	0.00668023062882986	24	116	1	0.896551724137931	MS-CT	M	Oligodendrocyte_1_MS19M.SF3A1
1240	M Oligodendrocyte 1.32784	Oligodendrocyte 1	IDS	1.07057816081303	7.26204314768707	21.0524817907953	1.00986750854787e-05	0.00673234391475514	24	116	1	0.887931034482759	MS-CT	M	Oligodendrocyte_1_MS19M.IDS
1241	M Oligodendrocyte 1.32785	Oligodendrocyte 1	CLIC1	3.01561953210337	1.04799972706067	21.2635201423083	1.02960203966836e-05	0.00683108335921213	24	116	1	0.991379310344828	MS-CT	M	Oligodendrocyte_1_MS19M.CLIC1
1242	M Oligodendrocyte 1.32786	Oligodendrocyte 1	COX7A2	1.5095847289634	5.75051209309242	20.9494150644749	1.05796762319269e-05	0.00696309248331145	24	116	1	0.974137931034483	MS-CT	M	Oligodendrocyte_1_MS19M.COX7A2
1243	M Oligodendrocyte 1.32787	Oligodendrocyte 1	TCEAL2	1.79475091720279	4.48979575551053	20.9634985459251	1.06294704581678e-05	0.00698240934625435	24	116	0.666666666666667	0.224137931034483	MS-CT	M	Oligodendrocyte_1_MS19M.TCEAL2
1244	M Oligodendrocyte 1.32788	Oligodendrocyte 1	MRPL18	1.46150615017295	5.05779328507581	20.9330239182356	1.06582947021317e-05	0.00699100050182237	24	116	1	0.974137931034483	MS-CT	M	Oligodendrocyte_1_MS19M.MRPL18
1245	M Oligodendrocyte 1.32789	Oligodendrocyte 1	FERMT3	2.16205451300153	2.79863162122487	20.9266350920248	1.06890989593084e-05	0.00700291121845045	24	116	1	0.948275862068966	MS-CT	M	Oligodendrocyte_1_MS19M.FERMT3
1246	M Oligodendrocyte 1.32790	Oligodendrocyte 1	ZFAND2A	1.78096573380666	4.13978044361451	20.9097122922581	1.07711325010257e-05	0.00703798003315366	24	116	0.958333333333333	0.862068965517241	MS-CT	M	Oligodendrocyte_1_MS19M.ZFAND2A
1247	M Oligodendrocyte 1.32791	Oligodendrocyte 1	NOL7	0.936421610109477	5.17393139496076	20.8941169866489	1.08472985843321e-05	0.00706487405068703	24	116	1	0.956896551724138	MS-CT	M	Oligodendrocyte_1_MS19M.NOL7
1248	M Oligodendrocyte 1.32792	Oligodendrocyte 1	TSPYL4	1.35401509180116	4.86076658816864	20.8510266099203	1.10606120857566e-05	0.00715639183143742	24	116	0.875	0.543103448275862	MS-CT	M	Oligodendrocyte_1_MS19M.TSPYL4
1249	M Oligodendrocyte 1.32793	Oligodendrocyte 1	C1QB	2.30972327081474	2.4416204378882	20.8293628823119	1.12922578791298e-05	0.00724841858280309	24	116	0.958333333333333	0.896551724137931	MS-CT	M	Oligodendrocyte_1_MS19M.C1QB
1250	M Oligodendrocyte 1.32794	Oligodendrocyte 1	NAA38	1.41054244344469	5.19074225479976	20.7924092908134	1.13576668792457e-05	0.00727438379296136	24	116	0.958333333333333	0.741379310344828	MS-CT	M	Oligodendrocyte_1_MS19M.NAA38
1251	M Oligodendrocyte 1.32795	Oligodendrocyte 1	ECH1	1.19080259222155	4.71764763216141	20.8083081452691	1.14000518876125e-05	0.0072947582570626	24	116	0.958333333333333	0.862068965517241	MS-CT	M	Oligodendrocyte_1_MS19M.ECH1
1252	M Oligodendrocyte 1.32796	Oligodendrocyte 1	STXBP1	1.06449005629322	6.45037062073818	20.7546319431376	1.15534041993985e-05	0.00735747359538659	24	116	0.916666666666667	0.724137931034483	MS-CT	M	Oligodendrocyte_1_MS19M.STXBP1
1253	M Oligodendrocyte 1.32797	Oligodendrocyte 1	HBB	3.08374900803292	2.64189154538193	21.031669899711	1.16578736932066e-05	0.00739656175354258	24	116	1	0.672413793103448	MS-CT	M	Oligodendrocyte_1_MS19M.HBB
1254	M Oligodendrocyte 1.32798	Oligodendrocyte 1	CYBA	2.4097263666589	1.71602684648282	20.6996543531637	1.1844417829528e-05	0.00746781966115539	24	116	0.666666666666667	0.362068965517241	MS-CT	M	Oligodendrocyte_1_MS19M.CYBA
1255	M Oligodendrocyte 1.32799	Oligodendrocyte 1	PTGES3	1.45589358594296	7.97635786076579	20.6852795926362	1.1921731744158e-05	0.0075005886953152	24	116	0.416666666666667	0.301724137931034	MS-CT	M	Oligodendrocyte_1_MS19M.PTGES3
1256	M Oligodendrocyte 1.32800	Oligodendrocyte 1	PCBD1	1.96684808817105	2.78769706239424	20.640032912909	1.216846020234e-05	0.00759661297893354	24	116	0.458333333333333	0.232758620689655	MS-CT	M	Oligodendrocyte_1_MS19M.PCBD1
1257	M Oligodendrocyte 1.32801	Oligodendrocyte 1	PCSK1N	2.42853112060238	6.07152257261603	20.6072385568109	1.23505318306495e-05	0.007673531695135	24	116	0.791666666666667	0.53448275862069	MS-CT	M	Oligodendrocyte_1_MS19M.PCSK1N
1258	M Oligodendrocyte 1.32802	Oligodendrocyte 1	BAALC	1.67288413171404	6.44910046401012	20.5837708980549	1.24825233918265e-05	0.00772425506384284	24	116	0.666666666666667	0.28448275862069	MS-CT	M	Oligodendrocyte_1_MS19M.BAALC
1259	M Oligodendrocyte 1.32803	Oligodendrocyte 1	CCT7	1.01350410214553	5.04309098915635	20.5810139274088	1.24981237144438e-05	0.00773175343785291	24	116	1	0.913793103448276	MS-CT	M	Oligodendrocyte_1_MS19M.CCT7
1260	M Oligodendrocyte 1.32804	Oligodendrocyte 1	UBE2B	0.940999914728089	7.47693635550382	20.5651325979689	1.25883756670988e-05	0.00777134410117099	24	116	1	0.974137931034483	MS-CT	M	Oligodendrocyte_1_MS19M.UBE2B
1261	M Oligodendrocyte 1.32805	Oligodendrocyte 1	DNM1	1.48618242547476	6.28906837828992	20.5494663524304	1.26780556921389e-05	0.00780500274669972	24	116	0.791666666666667	0.629310344827586	MS-CT	M	Oligodendrocyte_1_MS19M.DNM1
1262	M Oligodendrocyte 1.32806	Oligodendrocyte 1	CHCHD2	1.30153362444179	6.19545481833088	20.5391256238802	1.27376064932902e-05	0.00783189048577125	24	116	0.958333333333333	0.474137931034483	MS-CT	M	Oligodendrocyte_1_MS19M.CHCHD2
1263	M Oligodendrocyte 1.32807	Oligodendrocyte 1	DIRAS2	1.68649590377317	4.88087354470235	20.5091392966621	1.29119094330103e-05	0.0079040361297264	24	116	0.875	0.53448275862069	MS-CT	M	Oligodendrocyte_1_MS19M.DIRAS2
1264	M Oligodendrocyte 1.32808	Oligodendrocyte 1	ACHE	2.71969490503434	1.8200940963021	20.5281620708802	1.29382562776332e-05	0.00790817073165638	24	116	1	0.939655172413793	MS-CT	M	Oligodendrocyte_1_MS19M.ACHE
1265	M Oligodendrocyte 1.32809	Oligodendrocyte 1	CLIP3	0.964861149942006	5.60443795940115	20.487040619	1.30419166525533e-05	0.0079521014253114	24	116	0.916666666666667	0.620689655172414	MS-CT	M	Oligodendrocyte_1_MS19M.CLIP3
1266	M Oligodendrocyte 1.32810	Oligodendrocyte 1	NEFM	2.05937346784473	4.94586366544682	20.4850110817942	1.30539231262903e-05	0.00795394100971587	24	116	1	0.844827586206897	MS-CT	M	Oligodendrocyte_1_MS19M.NEFM
1267	M Oligodendrocyte 1.32811	Oligodendrocyte 1	MORF4L2	0.837901625709385	6.85650021527874	20.4846375299286	1.30561342360824e-05	0.00795394100971587	24	116	0.916666666666667	0.646551724137931	MS-CT	M	Oligodendrocyte_1_MS19M.MORF4L2
1268	M Oligodendrocyte 1.32812	Oligodendrocyte 1	EIF5	0.877148389430452	6.62626546293663	20.4799545709158	1.30838857615683e-05	0.0079631990280137	24	116	1	0.96551724137931	MS-CT	M	Oligodendrocyte_1_MS19M.EIF5
1269	M Oligodendrocyte 1.32813	Oligodendrocyte 1	SARS	0.719379352109491	6.00676412872899	20.4774371126682	1.30988292066051e-05	0.00796574233108917	24	116	0.708333333333333	0.663793103448276	MS-CT	M	Oligodendrocyte_1_MS19M.SARS
1270	M Oligodendrocyte 1.32814	Oligodendrocyte 1	CEND1	1.4956598582811	5.11618450519706	20.4721884601303	1.3130040741113e-05	0.00798144328966179	24	116	1	0.96551724137931	MS-CT	M	Oligodendrocyte_1_MS19M.CEND1
1271	M Oligodendrocyte 1.32815	Oligodendrocyte 1	CAMK2D	0.821706081377617	8.02518453798204	20.468292788646	1.31532556280226e-05	0.00799098463211089	24	116	1	0.96551724137931	MS-CT	M	Oligodendrocyte_1_MS19M.CAMK2D
1272	M Oligodendrocyte 1.32816	Oligodendrocyte 1	ENO2	1.32379861001165	6.63950043919779	20.4543865157111	1.32364666750419e-05	0.00802318395884429	24	116	1	0.905172413793103	MS-CT	M	Oligodendrocyte_1_MS19M.ENO2
1273	M Oligodendrocyte 1.32817	Oligodendrocyte 1	GRIK3	1.61391150439699	3.5814828197247	20.4193687407651	1.35911948669503e-05	0.00817925174423231	24	116	1	0.982758620689655	MS-CT	M	Oligodendrocyte_1_MS19M.GRIK3
1274	M Oligodendrocyte 1.32818	Oligodendrocyte 1	SLC25A3	0.95245373431673	5.86219346606614	20.353563151111	1.38560215779938e-05	0.00827657283529963	24	116	1	0.956896551724138	MS-CT	M	Oligodendrocyte_1_MS19M.SLC25A3
1275	M Oligodendrocyte 1.32819	Oligodendrocyte 1	CCT4	0.982780590912236	6.37445134724948	20.2479587626948	1.45366762589915e-05	0.00853727844214078	24	116	1	0.870689655172414	MS-CT	M	Oligodendrocyte_1_MS19M.CCT4
1276	M Oligodendrocyte 1.32820	Oligodendrocyte 1	GARS	0.917346208764876	5.51277060844354	20.218992270333	1.47292597595062e-05	0.00861394503455601	24	116	1	0.991379310344828	MS-CT	M	Oligodendrocyte_1_MS19M.GARS
1277	M Oligodendrocyte 1.32821	Oligodendrocyte 1	AMD1	0.696923736179024	8.18963473181363	20.210807047995	1.47841486249813e-05	0.00863298940024775	24	116	0.958333333333333	0.767241379310345	MS-CT	M	Oligodendrocyte_1_MS19M.AMD1
1278	M Oligodendrocyte 1.32822	Oligodendrocyte 1	HCFC1R1	1.10342559206265	5.15453875668892	20.2065250270526	1.48129461676625e-05	0.00864365022629853	24	116	1	0.991379310344828	MS-CT	M	Oligodendrocyte_1_MS19M.HCFC1R1
1279	M Oligodendrocyte 1.32823	Oligodendrocyte 1	HINT1	1.38044006735493	6.72600647913073	20.0502944443832	1.59036532715169e-05	0.00908415119899728	24	116	0.958333333333333	0.887931034482759	MS-CT	M	Oligodendrocyte_1_MS19M.HINT1
1280	M Oligodendrocyte 1.32824	Oligodendrocyte 1	RASD1	2.07799430896508	2.69320226964626	20.0494441555042	1.59098081141287e-05	0.00908532917558375	24	116	0.958333333333333	0.862068965517241	MS-CT	M	Oligodendrocyte_1_MS19M.RASD1
1281	M Oligodendrocyte 1.32825	Oligodendrocyte 1	H1F0	1.58818351369688	3.61151318752623	20.0195122676239	1.61280241083002e-05	0.00917101665972917	24	116	1	0.931034482758621	MS-CT	M	Oligodendrocyte_1_MS19M.H1F0
1282	M Oligodendrocyte 1.32826	Oligodendrocyte 1	YWHAZ	0.743417021070256	7.48395594623534	19.9730494046788	1.64728143711621e-05	0.00930480476462556	24	116	0.958333333333333	0.844827586206897	MS-CT	M	Oligodendrocyte_1_MS19M.YWHAZ
1283	M Oligodendrocyte 1.32827	Oligodendrocyte 1	PNMA6A	2.72556189092123	2.10140013811208	19.9701926514287	1.66627411777761e-05	0.00937368746128107	24	116	0.833333333333333	0.655172413793103	MS-CT	M	Oligodendrocyte_1_MS19M.PNMA6A
1284	M Oligodendrocyte 1.32828	Oligodendrocyte 1	LDB3	-0.849544669570965	8.64061428073674	19.9263221194692	1.68271425696457e-05	0.00942967753492958	24	116	1	0.974137931034483	MS-CT	M	Oligodendrocyte_1_MS19M.LDB3
1285	M Oligodendrocyte 1.32829	Oligodendrocyte 1	ACTG1	1.15820579705638	7.73231120586894	19.9050294110536	1.69911685188344e-05	0.00947495589573327	24	116	1	0.758620689655172	MS-CT	M	Oligodendrocyte_1_MS19M.ACTG1
1286	M Oligodendrocyte 1.32830	Oligodendrocyte 1	STRAP	0.746941939987286	5.57157385222124	19.8879456439882	1.71239483708277e-05	0.00951684172259163	24	116	0.833333333333333	0.827586206896552	MS-CT	M	Oligodendrocyte_1_MS19M.STRAP
1287	M Oligodendrocyte 1.32831	Oligodendrocyte 1	H3F3B	1.24092417882342	7.80125800508801	19.8538409185153	1.73921900655253e-05	0.00961884733901694	24	116	0.958333333333333	0.905172413793103	MS-CT	M	Oligodendrocyte_1_MS19M.H3F3B
1288	M Oligodendrocyte 1.32832	Oligodendrocyte 1	PJA1	1.38185575237532	3.32950118301381	19.8397588899465	1.75041934980269e-05	0.009651463204685	24	116	1	0.887931034482759	MS-CT	M	Oligodendrocyte_1_MS19M.PJA1
1289	M Oligodendrocyte 1.32833	Oligodendrocyte 1	HOPX	2.25277169822202	3.96708368630293	19.8115519223072	1.77307566844649e-05	0.00972004243426786	24	116	0.875	0.422413793103448	MS-CT	M	Oligodendrocyte_1_MS19M.HOPX
1290	M Oligodendrocyte 1.32834	Oligodendrocyte 1	NR1D1	1.50788429699788	3.12368395935165	19.8113005136032	1.77327894173038e-05	0.00972004243426786	24	116	1	0.896551724137931	MS-CT	M	Oligodendrocyte_1_MS19M.NR1D1
1291	M Oligodendrocyte 1.32835	Oligodendrocyte 1	CPE	1.34175475043425	6.43978984271737	19.8041930330166	1.77903543667918e-05	0.00974317602858639	24	116	1	0.982758620689655	MS-CT	M	Oligodendrocyte_1_MS19M.CPE
1292	M Oligodendrocyte 1.32836	Oligodendrocyte 1	SLC3A2	1.26812362752143	4.81061047828917	19.799392663079	1.78293412193136e-05	0.00975730641684543	24	116	1	0.974137931034483	MS-CT	M	Oligodendrocyte_1_MS19M.SLC3A2
1293	M Oligodendrocyte 1.32837	Oligodendrocyte 1	UQCR10	1.42372770817538	5.70564549965318	19.7637894725504	1.81212272253078e-05	0.0098659693923312	24	116	1	0.956896551724138	MS-CT	M	Oligodendrocyte_1_MS19M.UQCR10
1294	M Oligodendrocyte 1.32838	Oligodendrocyte 1	ARF1	0.78737710771461	6.46114471540359	19.7528047140878	1.821226277641e-05	0.00990096386296878	24	116	1	0.887931034482759	MS-CT	M	Oligodendrocyte_1_MS19M.ARF1
1295	M Oligodendrocyte 1.32839	Oligodendrocyte 1	RLIM	0.891538225815918	4.87394404551654	19.737402020634	1.83406969437708e-05	0.00995250679315035	24	116	0.916666666666667	0.53448275862069	MS-CT	M	Oligodendrocyte_1_MS19M.RLIM
1296	M Oligodendrocyte 1.32840	Oligodendrocyte 1	LAMTOR1	0.954112724889763	5.64246563922661	19.7324738960418	1.83819842603007e-05	0.00996516768947948	24	116	1	0.948275862068966	MS-CT	M	Oligodendrocyte_1_MS19M.LAMTOR1
1297	M Oligodendrocyte 1.32841	Oligodendrocyte 1	UQCRH	1.11333520301161	5.76659578202296	19.7018316443023	1.86408352007561e-05	0.0100588239466326	24	116	1	0.982758620689655	MS-CT	M	Oligodendrocyte_1_MS19M.UQCRH
1298	M Oligodendrocyte 1.32842	Oligodendrocyte 1	DYNLL1	1.15382978132415	7.76675849529085	19.6771271734198	1.88522284453448e-05	0.0101428242320165	24	116	1	0.939655172413793	MS-CT	M	Oligodendrocyte_1_MS19M.DYNLL1
1299	M Oligodendrocyte 1.32843	Oligodendrocyte 1	SLC6A1	-0.741860043934441	7.54466602069742	19.6591223402081	1.90078308719342e-05	0.0101998354511997	24	116	1	0.956896551724138	MS-CT	M	Oligodendrocyte_1_MS19M.SLC6A1
1300	M Oligodendrocyte 1.32844	Oligodendrocyte 1	CEBPD	2.48035684893969	3.24294049437045	19.6290125347718	1.92709771383782e-05	0.0102826330400192	24	116	0.791666666666667	0.801724137931034	MS-CT	M	Oligodendrocyte_1_MS19M.CEBPD
1301	M Oligodendrocyte 1.32845	Oligodendrocyte 1	MYO7A	4.1023553782533	1.76402871418874	19.6212581252064	1.93393462150164e-05	0.0103054900912671	24	116	1	0.818965517241379	MS-CT	M	Oligodendrocyte_1_MS19M.MYO7A
1302	M Oligodendrocyte 1.32846	Oligodendrocyte 1	CX3CL1	2.14227780034217	3.70291597914968	19.6006648710531	1.95221148013773e-05	0.0103630826363079	24	116	1	0.991379310344828	MS-CT	M	Oligodendrocyte_1_MS19M.CX3CL1
1303	M Oligodendrocyte 1.32847	Oligodendrocyte 1	TAGLN2	1.88206089911873	3.72770210296946	19.5809116137587	1.96990817823751e-05	0.0104221334816517	24	116	0.958333333333333	0.793103448275862	MS-CT	M	Oligodendrocyte_1_MS19M.TAGLN2
1304	M Oligodendrocyte 1.32848	Oligodendrocyte 1	PSMA7	1.02389852385723	5.98376648622059	19.5438245952878	2.00357672953852e-05	0.0105275034660118	24	116	1	0.931034482758621	MS-CT	M	Oligodendrocyte_1_MS19M.PSMA7
1305	M Oligodendrocyte 1.32849	Oligodendrocyte 1	EHD2	1.86417974630396	1.79452017912329	19.5461560132597	2.02113501056474e-05	0.0105902254019507	24	116	0.958333333333333	0.75	MS-CT	M	Oligodendrocyte_1_MS19M.EHD2
1306	M Oligodendrocyte 1.32850	Oligodendrocyte 1	INA	2.16823068168907	4.0435206441608	19.5173747727008	2.02794620562663e-05	0.0106110171082045	24	116	1	0.974137931034483	MS-CT	M	Oligodendrocyte_1_MS19M.INA
1307	M Oligodendrocyte 1.32851	Oligodendrocyte 1	TMEM132A	1.92007439331379	3.34989201753595	19.4930640032044	2.05061116488837e-05	0.0106866826176383	24	116	1	0.96551724137931	MS-CT	M	Oligodendrocyte_1_MS19M.TMEM132A
1308	M Oligodendrocyte 1.32852	Oligodendrocyte 1	CPNE6	2.60268785495914	2.39283069287574	19.5107112971382	2.05408329372763e-05	0.0106954216469099	24	116	1	0.879310344827586	MS-CT	M	Oligodendrocyte_1_MS19M.CPNE6
1309	M Oligodendrocyte 1.32853	Oligodendrocyte 1	PLEKHA7	0.880101078070085	6.53288525036855	19.4801432323484	2.06276207480239e-05	0.0107255172956756	24	116	1	0.982758620689655	MS-CT	M	Oligodendrocyte_1_MS19M.PLEKHA7
1310	M Oligodendrocyte 1.32854	Oligodendrocyte 1	GPX4	1.30689586786084	6.24499104249571	19.4623572873368	2.07960836451092e-05	0.0107809468610781	24	116	0.958333333333333	0.75	MS-CT	M	Oligodendrocyte_1_MS19M.GPX4
1311	M Oligodendrocyte 1.32855	Oligodendrocyte 1	CALB2	2.44308910474059	1.84738136011265	19.4937412033119	2.10161274310645e-05	0.010855064525943	24	116	0.916666666666667	0.629310344827586	MS-CT	M	Oligodendrocyte_1_MS19M.CALB2
1312	M Oligodendrocyte 1.32856	Oligodendrocyte 1	EEF1B2	1.38048736281638	4.55220020613601	19.4152356194112	2.1249214018829e-05	0.0109249603925737	24	116	1	0.922413793103448	MS-CT	M	Oligodendrocyte_1_MS19M.EEF1B2
1313	M Oligodendrocyte 1.32857	Oligodendrocyte 1	PTPDC1	-0.639066080986741	6.85030589235753	19.388071867459	2.1514983514726e-05	0.0110228913189497	24	116	0.916666666666667	0.637931034482759	MS-CT	M	Oligodendrocyte_1_MS19M.PTPDC1
1314	M Oligodendrocyte 1.32858	Oligodendrocyte 1	MT1A	2.9500504618932	0.54504894916016	19.5824702391953	2.16058211612733e-05	0.0110465607494901	24	116	1	0.956896551724138	MS-CT	M	Oligodendrocyte_1_MS19M.MT1A
1315	M Oligodendrocyte 1.32859	Oligodendrocyte 1	DOC2A	1.98840798228326	3.39440470943052	19.3416022564492	2.19775193493063e-05	0.011171466496925	24	116	0.958333333333333	0.879310344827586	MS-CT	M	Oligodendrocyte_1_MS19M.DOC2A
1316	M Oligodendrocyte 1.32860	Oligodendrocyte 1	FAIM2	0.754604024807176	7.42107472023622	19.3338556488432	2.20556048448508e-05	0.0111991470286824	24	116	0.833333333333333	0.370689655172414	MS-CT	M	Oligodendrocyte_1_MS19M.FAIM2
1317	M Oligodendrocyte 1.32861	Oligodendrocyte 1	PMVK	0.988741380980694	4.79558292679579	19.3314967635436	2.20794384107918e-05	0.0112086852256148	24	116	1	0.948275862068966	MS-CT	M	Oligodendrocyte_1_MS19M.PMVK
1318	M Oligodendrocyte 1.32862	Oligodendrocyte 1	RHBDD2	1.12897872539009	5.59750275202856	19.3083427694927	2.23147778482539e-05	0.011276793216045	24	116	1	0.922413793103448	MS-CT	M	Oligodendrocyte_1_MS19M.RHBDD2
1319	M Oligodendrocyte 1.32863	Oligodendrocyte 1	TNFRSF12A	3.45159849673529	1.3777278330286	19.3070740918218	2.23277464228824e-05	0.0112783898010216	24	116	0.916666666666667	0.818965517241379	MS-CT	M	Oligodendrocyte_1_MS19M.TNFRSF12A
1320	M Oligodendrocyte 1.32864	Oligodendrocyte 1	HMGCS1	1.53346263036261	6.36042274334813	19.2934649935453	2.24673441869653e-05	0.0113149642362381	24	116	0.625	0.370689655172414	MS-CT	M	Oligodendrocyte_1_MS19M.HMGCS1
1321	M Oligodendrocyte 1.32865	Oligodendrocyte 1	PGK1	1.09386936817886	5.96108677272429	19.2755457283533	2.26525116436375e-05	0.0113734666993029	24	116	1	0.974137931034483	MS-CT	M	Oligodendrocyte_1_MS19M.PGK1
1322	M Oligodendrocyte 1.32866	Oligodendrocyte 1	SLC7A5	2.09881840451993	3.44434250410554	19.2717599405958	2.26918303442654e-05	0.0113854829133703	24	116	0.958333333333333	0.887931034482759	MS-CT	M	Oligodendrocyte_1_MS19M.SLC7A5
1323	M Oligodendrocyte 1.32867	Oligodendrocyte 1	LUZP2	1.54723656840788	6.41881389115052	19.2017002614082	2.34321445307253e-05	0.0116151704216035	24	116	0.958333333333333	0.870689655172414	MS-CT	M	Oligodendrocyte_1_MS19M.LUZP2
1324	M Oligodendrocyte 1.32868	Oligodendrocyte 1	MPZ	2.42542560014082	2.30003398768683	19.2109250043968	2.35560136924353e-05	0.0116482974490986	24	116	0.458333333333333	0.21551724137931	MS-CT	M	Oligodendrocyte_1_MS19M.MPZ
1325	M Oligodendrocyte 1.32869	Oligodendrocyte 1	C12orf57	1.28967407926613	4.50104095978486	19.1865737355603	2.35951890913324e-05	0.0116595423374824	24	116	1	0.870689655172414	MS-CT	M	Oligodendrocyte_1_MS19M.C12orf57
1326	M Oligodendrocyte 1.32870	Oligodendrocyte 1	APOE	2.21468568529889	5.49538106035375	19.1819874159434	2.36448517524213e-05	0.0116762859127047	24	116	0.958333333333333	0.870689655172414	MS-CT	M	Oligodendrocyte_1_MS19M.APOE
1327	M Oligodendrocyte 1.32871	Oligodendrocyte 1	BAIAP3	2.24969833326	3.08603186750754	19.1691494144124	2.3784434290165e-05	0.0117121909509675	24	116	0.958333333333333	0.896551724137931	MS-CT	M	Oligodendrocyte_1_MS19M.BAIAP3
1328	M Oligodendrocyte 1.32872	Oligodendrocyte 1	LAPTM5	2.01005063890163	2.1959592884188	19.1434967033371	2.40658664233129e-05	0.0117953740883639	24	116	0.958333333333333	0.956896551724138	MS-CT	M	Oligodendrocyte_1_MS19M.LAPTM5
1329	M Oligodendrocyte 1.32873	Oligodendrocyte 1	SKP1	0.873016817759007	6.90355615123373	19.0988735037212	2.45635318976376e-05	0.0119623080156058	24	116	0.958333333333333	0.741379310344828	MS-CT	M	Oligodendrocyte_1_MS19M.SKP1
1330	M Oligodendrocyte 1.32874	Oligodendrocyte 1	TMEM243	1.30548016262202	3.0767874237004	19.0842317232485	2.47291008958631e-05	0.012013948674972	24	116	1	1	MS-CT	M	Oligodendrocyte_1_MS19M.TMEM243
1331	M Oligodendrocyte 1.32875	Oligodendrocyte 1	REEP2	1.51809606756092	4.35812321657805	19.0614643068124	2.49888164906637e-05	0.0120898546367432	24	116	0.958333333333333	0.724137931034483	MS-CT	M	Oligodendrocyte_1_MS19M.REEP2
1332	M Oligodendrocyte 1.32876	Oligodendrocyte 1	APRT	1.57503182529157	3.6263879295946	19.0448893845023	2.51796390301024e-05	0.0121451205561024	24	116	1	0.948275862068966	MS-CT	M	Oligodendrocyte_1_MS19M.APRT
1333	M Oligodendrocyte 1.32877	Oligodendrocyte 1	TMEM130	2.19907892888163	4.56345866346068	19.0401029415626	2.52350198524912e-05	0.0121665459543567	24	116	1	0.827586206896552	MS-CT	M	Oligodendrocyte_1_MS19M.TMEM130
1334	M Oligodendrocyte 1.32878	Oligodendrocyte 1	HSP90B1	0.882836124446333	7.07312806485184	19.0339538720709	2.53063489315922e-05	0.0121929916236402	24	116	1	0.96551724137931	MS-CT	M	Oligodendrocyte_1_MS19M.HSP90B1
1335	M Oligodendrocyte 1.32879	Oligodendrocyte 1	SQSTM1	0.823870552597831	6.95571426567263	19.0155271136779	2.55213316579803e-05	0.0122553456703673	24	116	1	0.974137931034483	MS-CT	M	Oligodendrocyte_1_MS19M.SQSTM1
1336	M Oligodendrocyte 1.32880	Oligodendrocyte 1	CD37	3.34790685289474	0.604517734855183	19.0312530597187	2.56979756903927e-05	0.0123016764098137	24	116	1	0.887931034482759	MS-CT	M	Oligodendrocyte_1_MS19M.CD37
1337	M Oligodendrocyte 1.32881	Oligodendrocyte 1	VDAC1	0.974825688990713	5.50549108703996	19.0002787428502	2.57006391789266e-05	0.0123016764098137	24	116	1	0.905172413793103	MS-CT	M	Oligodendrocyte_1_MS19M.VDAC1
1338	M Oligodendrocyte 1.32882	Oligodendrocyte 1	NPTX1	2.11660704835379	4.38988758439684	18.9957027229132	2.57546991997245e-05	0.0123128094775312	24	116	0.958333333333333	0.887931034482759	MS-CT	M	Oligodendrocyte_1_MS19M.NPTX1
1339	M Oligodendrocyte 1.32883	Oligodendrocyte 1	PTPRC	1.84883580122395	2.72270957447496	18.9687833760451	2.60750721657576e-05	0.0123965622829973	24	116	1	0.672413793103448	MS-CT	M	Oligodendrocyte_1_MS19M.PTPRC
1340	M Oligodendrocyte 1.32884	Oligodendrocyte 1	MEST	1.88026936437428	4.03126688135678	18.9849118176454	2.61246514497694e-05	0.0124068481881885	24	116	1	0.991379310344828	MS-CT	M	Oligodendrocyte_1_MS19M.MEST
1341	M Oligodendrocyte 1.32885	Oligodendrocyte 1	TXN	1.3688631997259	4.96723502314733	18.9469736796283	2.63376101532568e-05	0.0124666466362206	24	116	1	0.956896551724138	MS-CT	M	Oligodendrocyte_1_MS19M.TXN
1342	M Oligodendrocyte 1.32886	Oligodendrocyte 1	DDN	2.92073072730718	2.71609970601158	18.9676848387215	2.64569660556192e-05	0.0125018175073782	24	116	1	0.887931034482759	MS-CT	M	Oligodendrocyte_1_MS19M.DDN
1343	M Oligodendrocyte 1.32887	Oligodendrocyte 1	APOO	0.925455039889447	6.37704530494872	18.89457738831	2.6979404240873e-05	0.0126517391498922	24	116	1	0.948275862068966	MS-CT	M	Oligodendrocyte_1_MS19M.APOO
1344	M Oligodendrocyte 1.32888	Oligodendrocyte 1	FKBP8	0.899608137093309	6.63052291254852	18.8905933391116	2.70288514629682e-05	0.0126647257694475	24	116	1	0.96551724137931	MS-CT	M	Oligodendrocyte_1_MS19M.FKBP8
1345	M Oligodendrocyte 1.32889	Oligodendrocyte 1	GPLD1	1.54150958300104	2.70468952662539	18.8802771591832	2.71573182447789e-05	0.0127043085022169	24	116	0.958333333333333	0.775862068965517	MS-CT	M	Oligodendrocyte_1_MS19M.GPLD1
1346	M Oligodendrocyte 1.32890	Oligodendrocyte 1	SNPH	2.34732156594449	2.86171837064587	18.8980141056923	2.71866800988715e-05	0.0127086709382378	24	116	1	0.939655172413793	MS-CT	M	Oligodendrocyte_1_MS19M.SNPH
1347	M Oligodendrocyte 1.32891	Oligodendrocyte 1	TCEAL7	1.11787475500106	5.50696049410969	18.8747251249192	2.72267147678194e-05	0.0127184889055043	24	116	0.958333333333333	0.836206896551724	MS-CT	M	Oligodendrocyte_1_MS19M.TCEAL7
1348	M Oligodendrocyte 1.32892	Oligodendrocyte 1	PRDM1	3.36091085411186	0.868565487207257	18.8233868796596	2.78770306615782e-05	0.0128875535969659	24	116	0.958333333333333	0.862068965517241	MS-CT	M	Oligodendrocyte_1_MS19M.PRDM1
1349	M Oligodendrocyte 1.32893	Oligodendrocyte 1	BTN3A2	1.85312546086443	2.7156993942529	18.8110648509269	2.80354591213717e-05	0.0129378937757771	24	116	0.958333333333333	0.732758620689655	MS-CT	M	Oligodendrocyte_1_MS19M.BTN3A2
1350	M Oligodendrocyte 1.32894	Oligodendrocyte 1	SH3BGRL3	1.34063519533758	5.18155789926162	18.8007899345675	2.8168268540084e-05	0.0129709585189865	24	116	0.958333333333333	0.931034482758621	MS-CT	M	Oligodendrocyte_1_MS19M.SH3BGRL3
1351	M Oligodendrocyte 1.32895	Oligodendrocyte 1	CITED1	4.19954796988392	1.20256771477876	18.8414321148512	2.90237285406802e-05	0.0132059154600966	24	116	1	0.844827586206897	MS-CT	M	Oligodendrocyte_1_MS19M.CITED1
1352	M Oligodendrocyte 1.32896	Oligodendrocyte 1	NDUFB4	1.16170373686118	5.4178928633962	18.730728762242	2.90911066590534e-05	0.0132176512563043	24	116	0.791666666666667	0.474137931034483	MS-CT	M	Oligodendrocyte_1_MS19M.NDUFB4
1353	M Oligodendrocyte 1.32897	Oligodendrocyte 1	EGR3	3.18330742896355	2.17461475285068	18.7220589914795	2.92074264781297e-05	0.0132435029114688	24	116	0.75	0.353448275862069	MS-CT	M	Oligodendrocyte_1_MS19M.EGR3
1354	M Oligodendrocyte 1.32898	Oligodendrocyte 1	GABRA5	2.29736085399448	3.02140936081575	18.6429577463895	3.05652108546941e-05	0.0136148583867456	24	116	0.583333333333333	0.310344827586207	MS-CT	M	Oligodendrocyte_1_MS19M.GABRA5
1355	M Oligodendrocyte 1.32899	Oligodendrocyte 1	EEF1A1	1.0539739561238	7.70278709756235	18.6186436008087	3.06320287919591e-05	0.0136249312356525	24	116	1	0.818965517241379	MS-CT	M	Oligodendrocyte_1_MS19M.EEF1A1
1356	M Oligodendrocyte 1.32900	Oligodendrocyte 1	HIST1H2BG	2.44531355545389	1.37602020309639	18.6045447628376	3.08316597013368e-05	0.0136821999857828	24	116	0.708333333333333	0.456896551724138	MS-CT	M	Oligodendrocyte_1_MS19M.HIST1H2BG
1357	M Oligodendrocyte 1.32901	Oligodendrocyte 1	AEBP1	2.55552874341714	1.95924353170235	18.5619586742417	3.14427412995496e-05	0.0138696674135524	24	116	1	0.887931034482759	MS-CT	M	Oligodendrocyte_1_MS19M.AEBP1
1358	M Oligodendrocyte 1.32902	Oligodendrocyte 1	PSAP	0.724916730306613	8.50255043508273	18.5611861807255	3.14539393237997e-05	0.0138710060411122	24	116	1	0.96551724137931	MS-CT	M	Oligodendrocyte_1_MS19M.PSAP
1359	M Oligodendrocyte 1.32903	Oligodendrocyte 1	APOC1	2.60102106683696	2.46100996190245	18.5732549347575	3.15609243402815e-05	0.0138988588381418	24	116	1	1	MS-CT	M	Oligodendrocyte_1_MS19M.APOC1
1360	M Oligodendrocyte 1.32904	Oligodendrocyte 1	TUBA1B	1.26543092636359	7.54030320681705	18.5514594178176	3.15952862307325e-05	0.0139057156219683	24	116	1	0.870689655172414	MS-CT	M	Oligodendrocyte_1_MS19M.TUBA1B
1361	M Oligodendrocyte 1.32905	Oligodendrocyte 1	EIF5A	1.21891132752799	5.01615629955877	18.5407585404727	3.17515367365347e-05	0.0139409401253277	24	116	1	0.887931034482759	MS-CT	M	Oligodendrocyte_1_MS19M.EIF5A
1362	M Oligodendrocyte 1.32906	Oligodendrocyte 1	SYT5	2.66647814097896	3.54459701361589	18.5269071429896	3.19549601722179e-05	0.0139960329799186	24	116	0.958333333333333	0.732758620689655	MS-CT	M	Oligodendrocyte_1_MS19M.SYT5
1363	M Oligodendrocyte 1.32907	Oligodendrocyte 1	CALY	2.42480690908051	4.43903465686907	18.5265980404567	3.19595148124637e-05	0.0139966471297398	24	116	1	0.991379310344828	MS-CT	M	Oligodendrocyte_1_MS19M.CALY
1364	M Oligodendrocyte 1.32908	Oligodendrocyte 1	IFI27L2	1.28337536332096	5.09976639702529	18.3828787766322	3.41505656661929e-05	0.0145934668930029	24	116	0.916666666666667	0.560344827586207	MS-CT	M	Oligodendrocyte_1_MS19M.IFI27L2
1365	M Oligodendrocyte 1.32909	Oligodendrocyte 1	FABP5	1.48546194369173	3.9139746538161	18.3797896429606	3.41993056631032e-05	0.0146023054361944	24	116	0.958333333333333	0.827586206896552	MS-CT	M	Oligodendrocyte_1_MS19M.FABP5
1366	M Oligodendrocyte 1.32910	Oligodendrocyte 1	LAMP5	2.3246426557729	2.3539024490387	18.4023524635442	3.42985910348083e-05	0.0146317588492246	24	116	0.958333333333333	0.741379310344828	MS-CT	M	Oligodendrocyte_1_MS19M.LAMP5
1367	M Oligodendrocyte 1.32911	Oligodendrocyte 1	FCER1G	2.65554603794267	1.1202650546761	18.3647750793074	3.52181918309106e-05	0.0148717973808777	24	116	1	0.827586206896552	MS-CT	M	Oligodendrocyte_1_MS19M.FCER1G
1368	M Oligodendrocyte 1.32912	Oligodendrocyte 1	BAIAP2	1.40549658288293	4.89285307986377	18.305955240021	3.56960378274594e-05	0.0149912891819213	24	116	0.875	0.724137931034483	MS-CT	M	Oligodendrocyte_1_MS19M.BAIAP2
1369	M Oligodendrocyte 1.32913	Oligodendrocyte 1	MAPK8IP2	1.52336984942939	4.24861450621907	18.2630817047859	3.60936065375883e-05	0.0150854830532274	24	116	0.75	0.405172413793103	MS-CT	M	Oligodendrocyte_1_MS19M.MAPK8IP2
1370	M Oligodendrocyte 1.32914	Oligodendrocyte 1	TIMM23B	-0.715502685550894	6.53320685515632	18.2559427110421	3.62128941248088e-05	0.0151168404486238	24	116	0.958333333333333	0.672413793103448	MS-CT	M	Oligodendrocyte_1_MS19M.TIMM23B
1371	M Oligodendrocyte 1.32915	Oligodendrocyte 1	SNN	1.5525814832083	3.323723023666	18.2128602864602	3.69413508521181e-05	0.015311520900751	24	116	0.958333333333333	0.78448275862069	MS-CT	M	Oligodendrocyte_1_MS19M.SNN
1372	M Oligodendrocyte 1.32916	Oligodendrocyte 1	CCNI	0.592112964848121	7.21295347042338	18.2089643528003	3.70079570908827e-05	0.0153248217614739	24	116	0.958333333333333	0.827586206896552	MS-CT	M	Oligodendrocyte_1_MS19M.CCNI
1373	M Oligodendrocyte 1.32917	Oligodendrocyte 1	FKBP4	1.39820973193759	5.74947775711636	18.1911017332954	3.73149134620789e-05	0.0154123017265944	24	116	1	0.922413793103448	MS-CT	M	Oligodendrocyte_1_MS19M.FKBP4
1374	M Oligodendrocyte 1.32918	Oligodendrocyte 1	TM4SF1	3.91664790240413	1.12126162435624	18.4915478300449	3.78024353966769e-05	0.0155335647376925	24	116	0.875	0.637931034482759	MS-CT	M	Oligodendrocyte_1_MS19M.TM4SF1
1375	M Oligodendrocyte 1.32919	Oligodendrocyte 1	UBE2V2	0.720375966247009	5.70127971192784	18.1605928200164	3.78452019509762e-05	0.0155453832452769	24	116	1	0.801724137931034	MS-CT	M	Oligodendrocyte_1_MS19M.UBE2V2
1376	M Oligodendrocyte 1.32920	Oligodendrocyte 1	CANX	0.616222837212081	7.16099613127486	18.1568441323694	3.79108872738397e-05	0.015562286033075	24	116	1	0.896551724137931	MS-CT	M	Oligodendrocyte_1_MS19M.CANX
1377	M Oligodendrocyte 1.32921	Oligodendrocyte 1	MMD	1.43850807415588	4.01740631266569	18.1036365830188	3.88558321604051e-05	0.0158098584021213	24	116	0.958333333333333	0.939655172413793	MS-CT	M	Oligodendrocyte_1_MS19M.MMD
1378	M Oligodendrocyte 1.32922	Oligodendrocyte 1	PGAM1	1.11392080709128	5.80034059962767	18.1012051353721	3.88995829336497e-05	0.0158218601369182	24	116	1	0.870689655172414	MS-CT	M	Oligodendrocyte_1_MS19M.PGAM1
1379	M Oligodendrocyte 1.32923	Oligodendrocyte 1	TBC1D9	1.65317700526913	3.96330277679502	18.0963132594064	3.89877581575023e-05	0.0158417605084872	24	116	0.958333333333333	0.836206896551724	MS-CT	M	Oligodendrocyte_1_MS19M.TBC1D9
1380	M Oligodendrocyte 1.32924	Oligodendrocyte 1	STMN1	1.08601247982685	8.15487737585799	18.0954256568315	3.90037788652711e-05	0.0158468199027528	24	116	1	0.775862068965517	MS-CT	M	Oligodendrocyte_1_MS19M.STMN1
1381	M Oligodendrocyte 1.32925	Oligodendrocyte 1	CSTB	1.28018061096918	5.12740131313078	18.0692677321907	3.94789392874025e-05	0.015966817900375	24	116	0.958333333333333	0.818965517241379	MS-CT	M	Oligodendrocyte_1_MS19M.CSTB
1382	M Oligodendrocyte 1.32926	Oligodendrocyte 1	IL6ST	0.70304650117477	6.95184213179384	18.0456278972351	3.99134334877733e-05	0.0160693553450643	24	116	0.958333333333333	0.78448275862069	MS-CT	M	Oligodendrocyte_1_MS19M.IL6ST
1383	M Oligodendrocyte 1.32927	Oligodendrocyte 1	FLOT1	0.896417257764825	5.86214600566014	18.0107897966626	4.0562651896515e-05	0.0162162035336416	24	116	0.958333333333333	0.96551724137931	MS-CT	M	Oligodendrocyte_1_MS19M.FLOT1
1384	M Oligodendrocyte 1.32928	Oligodendrocyte 1	TP53I11	2.3076399045212	1.84676687818679	18.024572794763	4.0648657882065e-05	0.0162387255344895	24	116	1	0.939655172413793	MS-CT	M	Oligodendrocyte_1_MS19M.TP53I11
1385	M Oligodendrocyte 1.32929	Oligodendrocyte 1	WDR61	0.865493607975926	6.05559063994094	18.0029349534236	4.07105103991632e-05	0.0162575837773482	24	116	0.916666666666667	0.810344827586207	MS-CT	M	Oligodendrocyte_1_MS19M.WDR61
1386	M Oligodendrocyte 1.32930	Oligodendrocyte 1	WSB2	0.757601836806927	5.41486374488153	17.9808583210148	4.11290269698088e-05	0.0163555755229793	24	116	0.958333333333333	0.75	MS-CT	M	Oligodendrocyte_1_MS19M.WSB2
1387	M Oligodendrocyte 1.32931	Oligodendrocyte 1	GDA	1.50554163874556	4.47591630015462	17.9896625726223	4.13101559375439e-05	0.0163967638701751	24	116	1	0.931034482758621	MS-CT	M	Oligodendrocyte_1_MS19M.GDA
1388	M Oligodendrocyte 1.32932	Oligodendrocyte 1	PFDN5	1.04402477981238	5.9981997217152	17.9705532483339	4.13258837436515e-05	0.0163986085449952	24	116	0.958333333333333	0.896551724137931	MS-CT	M	Oligodendrocyte_1_MS19M.PFDN5
1389	M Oligodendrocyte 1.32933	Oligodendrocyte 1	BST2	2.77392065403887	1.05591583286148	17.94952935132	4.17304852213224e-05	0.0165016417214736	24	116	1	0.896551724137931	MS-CT	M	Oligodendrocyte_1_MS19M.BST2
1390	M Oligodendrocyte 1.32934	Oligodendrocyte 1	DDX24	0.906274604500873	6.78649302315833	17.9339211509435	4.20334724927129e-05	0.0165869809875961	24	116	0.958333333333333	0.741379310344828	MS-CT	M	Oligodendrocyte_1_MS19M.DDX24
1391	M Oligodendrocyte 1.32935	Oligodendrocyte 1	EMP1	2.54762271214571	2.04689543126762	18.0861234948372	4.22554896577059e-05	0.0166336699956612	24	116	1	0.905172413793103	MS-CT	M	Oligodendrocyte_1_MS19M.EMP1
1392	M Oligodendrocyte 1.32936	Oligodendrocyte 1	PREPL	0.69456130120365	7.95753492770755	17.9195773265663	4.23138929206179e-05	0.0166463514615487	24	116	0.958333333333333	0.870689655172414	MS-CT	M	Oligodendrocyte_1_MS19M.PREPL
1393	M Oligodendrocyte 1.32937	Oligodendrocyte 1	WDR1	0.849738153204393	4.80072306899094	17.9082626007185	4.25364397957294e-05	0.0166983921434353	24	116	0.916666666666667	0.78448275862069	MS-CT	M	Oligodendrocyte_1_MS19M.WDR1
1394	M Oligodendrocyte 1.32938	Oligodendrocyte 1	STIP1	1.43703494903402	6.27954514897503	17.904597864835	4.26087762175962e-05	0.0167193975953859	24	116	1	0.896551724137931	MS-CT	M	Oligodendrocyte_1_MS19M.STIP1
1395	M Oligodendrocyte 1.32939	Oligodendrocyte 1	CHGB	2.34014305995838	3.83373892652915	17.8976048918564	4.32928474967427e-05	0.0168926561335136	24	116	0.916666666666667	0.844827586206897	MS-CT	M	Oligodendrocyte_1_MS19M.CHGB
1396	M Oligodendrocyte 1.32940	Oligodendrocyte 1	ANAPC11	1.27137327353196	4.99611019688428	17.8638096161883	4.34223914665253e-05	0.0169205353260133	24	116	1	0.939655172413793	MS-CT	M	Oligodendrocyte_1_MS19M.ANAPC11
1397	M Oligodendrocyte 1.32941	Oligodendrocyte 1	CST3	1.92087948552372	5.8806588605395	17.850340317974	4.36945321284108e-05	0.0169937512292305	24	116	0.5	0.646551724137931	MS-CT	M	Oligodendrocyte_1_MS19M.CST3
1398	M Oligodendrocyte 1.32942	Oligodendrocyte 1	HMGN2	0.800718918827883	5.80140522238764	17.8143493458599	4.44302747616449e-05	0.0171792961421411	24	116	0.958333333333333	0.836206896551724	MS-CT	M	Oligodendrocyte_1_MS19M.HMGN2
1399	M Oligodendrocyte 1.32943	Oligodendrocyte 1	MAP1LC3A	1.34625479733096	6.3475174417564	17.7975729217319	4.47775291704292e-05	0.0172667270357533	24	116	0.958333333333333	0.818965517241379	MS-CT	M	Oligodendrocyte_1_MS19M.MAP1LC3A
1400	M Oligodendrocyte 1.32944	Oligodendrocyte 1	CD63	1.2951630012349	6.2369278097196	17.7360752657862	4.60743027084878e-05	0.0175759669064779	24	116	0.958333333333333	0.96551724137931	MS-CT	M	Oligodendrocyte_1_MS19M.CD63
1401	M Oligodendrocyte 1.32945	Oligodendrocyte 1	SERF2	1.26082715182372	6.9449463767353	17.7315330808872	4.6171587021108e-05	0.0176027933527242	24	116	0.958333333333333	0.603448275862069	MS-CT	M	Oligodendrocyte_1_MS19M.SERF2
1402	M Oligodendrocyte 1.32946	Oligodendrocyte 1	MYL9	2.59460035137904	1.78706004977111	17.7620368159141	4.64956946371592e-05	0.0176744545796543	24	116	0.916666666666667	0.439655172413793	MS-CT	M	Oligodendrocyte_1_MS19M.MYL9
1403	M Oligodendrocyte 1.32947	Oligodendrocyte 1	CORO1A	2.43374329351469	2.33345943272435	17.6615474219849	4.80902863750649e-05	0.0180503428172493	24	116	0.916666666666667	0.560344827586207	MS-CT	M	Oligodendrocyte_1_MS19M.CORO1A
1404	M Oligodendrocyte 1.32948	Oligodendrocyte 1	RASGEF1A	1.90361788221928	2.31464443995406	17.6359142265736	4.82688773622181e-05	0.0180929030533417	24	116	0.875	0.577586206896552	MS-CT	M	Oligodendrocyte_1_MS19M.RASGEF1A
1405	M Oligodendrocyte 1.32949	Oligodendrocyte 1	NDUFA2	1.24767704311696	4.80369225004155	17.6267588798686	4.84747180185753e-05	0.0181287360825651	24	116	1	0.905172413793103	MS-CT	M	Oligodendrocyte_1_MS19M.NDUFA2
1406	M Oligodendrocyte 1.32950	Oligodendrocyte 1	DBI	1.50484758594315	5.88985810017222	17.5890191582588	4.93327170284883e-05	0.0183316101550477	24	116	0.458333333333333	0.370689655172414	MS-CT	M	Oligodendrocyte_1_MS19M.DBI
1407	M Oligodendrocyte 1.32951	Oligodendrocyte 1	APOL2	1.35340665204929	4.05229096009612	17.5858748473026	4.94048969076723e-05	0.0183529354022157	24	116	0.916666666666667	0.689655172413793	MS-CT	M	Oligodendrocyte_1_MS19M.APOL2
1408	M Oligodendrocyte 1.32952	Oligodendrocyte 1	COX4I1	1.24288797913925	6.93538630613918	17.531533787648	5.06694867309336e-05	0.018638688833577	24	116	1	0.974137931034483	MS-CT	M	Oligodendrocyte_1_MS19M.COX4I1
1409	M Oligodendrocyte 1.32953	Oligodendrocyte 1	ABHD12B	1.23358035772974	3.67053412007496	17.5125691696265	5.11185472140481e-05	0.0187489072031267	24	116	1	0.991379310344828	MS-CT	M	Oligodendrocyte_1_MS19M.ABHD12B
1410	M Oligodendrocyte 1.32954	Oligodendrocyte 1	FRY	1.15279932506439	7.63913289108452	17.4953034501634	5.15309082221326e-05	0.018836220594521	24	116	0.916666666666667	0.887931034482759	MS-CT	M	Oligodendrocyte_1_MS19M.FRY
1411	M Oligodendrocyte 1.32955	Oligodendrocyte 1	YARS	0.968680792140832	6.06260553069171	17.4948379522602	5.15420726455712e-05	0.0188379317254899	24	116	1	0.991379310344828	MS-CT	M	Oligodendrocyte_1_MS19M.YARS
1412	M Oligodendrocyte 1.32956	Oligodendrocyte 1	ZMAT2	0.891893624924459	4.68027924682777	17.484904766137	5.17808972299767e-05	0.0189003254717437	24	116	0.875	0.474137931034483	MS-CT	M	Oligodendrocyte_1_MS19M.ZMAT2
1413	M Oligodendrocyte 1.32957	Oligodendrocyte 1	RCAN3	-0.750729803105499	5.39458574655318	17.4738924104651	5.20469876054982e-05	0.0189600411617394	24	116	1	0.96551724137931	MS-CT	M	Oligodendrocyte_1_MS19M.RCAN3
1414	M Oligodendrocyte 1.32958	Oligodendrocyte 1	PCBP1	0.827140461828859	6.1744597948375	17.4717733546253	5.20983498651396e-05	0.0189756379423076	24	116	0.708333333333333	0.672413793103448	MS-CT	M	Oligodendrocyte_1_MS19M.PCBP1
1415	M Oligodendrocyte 1.32959	Oligodendrocyte 1	CAMK1G	2.33658102027104	2.0687945958753	17.4644881299331	5.29145632708849e-05	0.0191425859124338	24	116	1	0.706896551724138	MS-CT	M	Oligodendrocyte_1_MS19M.CAMK1G
1416	M Oligodendrocyte 1.32960	Oligodendrocyte 1	MAPRE3	0.794923083798092	5.82380551747035	17.4086635258182	5.36519482702135e-05	0.0193023980782245	24	116	0.583333333333333	0.267241379310345	MS-CT	M	Oligodendrocyte_1_MS19M.MAPRE3
1417	M Oligodendrocyte 1.32961	Oligodendrocyte 1	PRKCG	1.84191089206427	3.76272384182394	17.4225079321019	5.37359905932403e-05	0.019322610776978	24	116	0.958333333333333	0.905172413793103	MS-CT	M	Oligodendrocyte_1_MS19M.PRKCG
1418	M Oligodendrocyte 1.32962	Oligodendrocyte 1	TCEAL8	1.20119132577996	4.40216534620579	17.3966151877542	5.39538756589e-05	0.0193702135646656	24	116	0.916666666666667	0.836206896551724	MS-CT	M	Oligodendrocyte_1_MS19M.TCEAL8
1419	M Oligodendrocyte 1.32963	Oligodendrocyte 1	KLHDC1	-0.595605455852121	7.00917936039165	17.3679239657959	5.46798630397899e-05	0.019540067099614	24	116	1	0.96551724137931	MS-CT	M	Oligodendrocyte_1_MS19M.KLHDC1
1420	M Oligodendrocyte 1.32964	Oligodendrocyte 1	IDH3G	1.35922710824133	4.15806889533394	17.3263374795619	5.57498693657217e-05	0.0197806708704197	24	116	0.875	0.732758620689655	MS-CT	M	Oligodendrocyte_1_MS19M.IDH3G
1421	M Oligodendrocyte 1.32965	Oligodendrocyte 1	DKK3	1.4911215572335	5.51795409001367	17.3128504194673	5.61014528206187e-05	0.0198538596701618	24	116	0.916666666666667	0.689655172413793	MS-CT	M	Oligodendrocyte_1_MS19M.DKK3
1422	M Oligodendrocyte 1.32966	Oligodendrocyte 1	HSBP1	0.843183707860357	5.74411061638603	17.3010975731026	5.64096716896955e-05	0.0199339585124701	24	116	0.958333333333333	0.905172413793103	MS-CT	M	Oligodendrocyte_1_MS19M.HSBP1
1423	M Oligodendrocyte 1.32967	Oligodendrocyte 1	CRLF1	1.03248406252205	4.33053843138321	17.2886154876347	5.67389060598034e-05	0.0199933945382621	24	116	0.958333333333333	0.844827586206897	MS-CT	M	Oligodendrocyte_1_MS19M.CRLF1
1424	M Oligodendrocyte 1.32968	Oligodendrocyte 1	PSMA4	0.857066088240106	5.05989179477447	17.2589677169124	5.75287892119949e-05	0.020170116604097	24	116	1	0.948275862068966	MS-CT	M	Oligodendrocyte_1_MS19M.PSMA4
1425	M Oligodendrocyte 1.32969	Oligodendrocyte 1	TRIM69	1.05577324827171	4.06417970332796	17.2465322954429	5.78634263474795e-05	0.0202290671634195	24	116	1	0.896551724137931	MS-CT	M	Oligodendrocyte_1_MS19M.TRIM69
1426	M Oligodendrocyte 1.32970	Oligodendrocyte 1	DUSP2	3.40476746309907	1.08310818964988	17.2635325797333	5.85739582416894e-05	0.0203780186817132	24	116	1	0.931034482758621	MS-CT	M	Oligodendrocyte_1_MS19M.DUSP2
1427	M Oligodendrocyte 1.32971	Oligodendrocyte 1	TSPAN7	1.53158805933962	6.01122480090269	17.2164001002211	5.86825402830872e-05	0.0203962925013518	24	116	0.958333333333333	0.862068965517241	MS-CT	M	Oligodendrocyte_1_MS19M.TSPAN7
1428	M Oligodendrocyte 1.32972	Oligodendrocyte 1	NMB	2.38897266205186	1.09421310508649	17.2240006853806	5.96592641905456e-05	0.0205801161416358	24	116	0.958333333333333	0.887931034482759	MS-CT	M	Oligodendrocyte_1_MS19M.NMB
1429	M Oligodendrocyte 1.32973	Oligodendrocyte 1	NDUFA1	1.31110115900369	5.36703029357327	17.1377371983284	6.08770983216672e-05	0.0208380275346018	24	116	1	0.913793103448276	MS-CT	M	Oligodendrocyte_1_MS19M.NDUFA1
1430	M Oligodendrocyte 1.32974	Oligodendrocyte 1	BHLHE22	3.66354282413829	0.811266640643379	17.1595069743683	6.14741073758554e-05	0.0209583608662583	24	116	1	0.96551724137931	MS-CT	M	Oligodendrocyte_1_MS19M.BHLHE22
1431	M Oligodendrocyte 1.32975	Oligodendrocyte 1	USP11	0.790857274272791	6.06187193715628	17.0646328028732	6.29916032968483e-05	0.0212861183671341	24	116	1	0.905172413793103	MS-CT	M	Oligodendrocyte_1_MS19M.USP11
1432	M Oligodendrocyte 1.32976	Oligodendrocyte 1	SLC4A8	-0.944269625600323	8.19653191805589	17.0302728865811	6.40111753372129e-05	0.0214672662372499	24	116	1	0.75	MS-CT	M	Oligodendrocyte_1_MS19M.SLC4A8
1433	M Oligodendrocyte 1.32977	Oligodendrocyte 1	MEA1	1.71106088226273	3.36392184977621	17.0200316997209	6.43183091655022e-05	0.0215312365538105	24	116	1	0.75	MS-CT	M	Oligodendrocyte_1_MS19M.MEA1
1434	M Oligodendrocyte 1.32978	Oligodendrocyte 1	BCAN	1.30823298142667	4.34177354151137	17.0010142830905	6.48926354195692e-05	0.0216500419881581	24	116	1	0.956896551724138	MS-CT	M	Oligodendrocyte_1_MS19M.BCAN
1435	M Oligodendrocyte 1.32979	Oligodendrocyte 1	SLCO4A1	3.42006017156989	1.677358554442	17.0122509260758	6.50507318133491e-05	0.0216834549731157	24	116	0.875	0.879310344827586	MS-CT	M	Oligodendrocyte_1_MS19M.SLCO4A1
1436	M Oligodendrocyte 1.32980	Oligodendrocyte 1	PRPS1	1.26433576934981	3.64856199719718	16.9824158212237	6.54593684976717e-05	0.021777624431907	24	116	1	0.931034482758621	MS-CT	M	Oligodendrocyte_1_MS19M.PRPS1
1437	M Oligodendrocyte 1.32981	Oligodendrocyte 1	PLEKHF2	1.30564503514507	3.47612878329479	16.9816786537648	6.54819352143195e-05	0.0217794293751844	24	116	1	0.974137931034483	MS-CT	M	Oligodendrocyte_1_MS19M.PLEKHF2
1438	M Oligodendrocyte 1.32982	Oligodendrocyte 1	SAP18	1.04780291247028	5.35743899478375	16.9744321810759	6.57041924106811e-05	0.0218240454110837	24	116	0.958333333333333	0.939655172413793	MS-CT	M	Oligodendrocyte_1_MS19M.SAP18
1439	M Oligodendrocyte 1.32983	Oligodendrocyte 1	GABARAPL2	1.14660731042707	6.41441281014526	16.962477249024	6.60725462225027e-05	0.0218792870040033	24	116	1	0.922413793103448	MS-CT	M	Oligodendrocyte_1_MS19M.GABARAPL2
1440	M Oligodendrocyte 1.32984	Oligodendrocyte 1	UBA1	0.688415544292038	6.33165619162903	16.9134433984026	6.76055415318956e-05	0.0221893054532382	24	116	0.958333333333333	0.922413793103448	MS-CT	M	Oligodendrocyte_1_MS19M.UBA1
1441	M Oligodendrocyte 1.32985	Oligodendrocyte 1	CDKN2C	1.47272370698008	3.08985780176769	16.9262884399197	6.77143969382563e-05	0.0222043709304337	24	116	0.958333333333333	0.724137931034483	MS-CT	M	Oligodendrocyte_1_MS19M.CDKN2C
1442	M Oligodendrocyte 1.32986	Oligodendrocyte 1	UQCRC1	0.826949931289376	5.05389790100465	16.8902180586166	6.83442722823456e-05	0.022321890895583	24	116	1	0.801724137931034	MS-CT	M	Oligodendrocyte_1_MS19M.UQCRC1
1443	M Oligodendrocyte 1.32987	Oligodendrocyte 1	SLC17A7	2.02047438092741	6.07955015124879	16.8709087052763	6.89647120026832e-05	0.0224354113248881	24	116	0.958333333333333	0.474137931034483	MS-CT	M	Oligodendrocyte_1_MS19M.SLC17A7
1444	M Oligodendrocyte 1.32988	Oligodendrocyte 1	DEK	0.653022259220168	6.30412701414907	16.8470984056648	6.9737690788181e-05	0.0225804059513297	24	116	1	0.887931034482759	MS-CT	M	Oligodendrocyte_1_MS19M.DEK
1445	M Oligodendrocyte 1.32989	Oligodendrocyte 1	RTN4RL2	3.29659962361835	1.74430809859066	16.8212343863665	7.11213147446061e-05	0.02284092637777	24	116	1	0.758620689655172	MS-CT	M	Oligodendrocyte_1_MS19M.RTN4RL2
1446	M Oligodendrocyte 1.32990	Oligodendrocyte 1	CLTC	0.509745449317896	7.56543507072506	16.7792284565966	7.19898782061092e-05	0.0229881512002158	24	116	0.958333333333333	0.741379310344828	MS-CT	M	Oligodendrocyte_1_MS19M.CLTC
1447	M Oligodendrocyte 1.32991	Oligodendrocyte 1	MRPL55	1.31476161529202	4.53968925122276	16.7659861627985	7.24378869621765e-05	0.0230865801062362	24	116	1	0.991379310344828	MS-CT	M	Oligodendrocyte_1_MS19M.MRPL55
1448	M Oligodendrocyte 1.32992	Oligodendrocyte 1	CLPTM1	0.588026726314705	5.85014748291206	16.7383968880598	7.33804347278967e-05	0.023248465360456	24	116	1	0.991379310344828	MS-CT	M	Oligodendrocyte_1_MS19M.CLPTM1
1449	M Oligodendrocyte 1.32993	Oligodendrocyte 1	NLRP1	1.39192057508989	4.66343615862307	16.7155997823733	7.4168699009699e-05	0.0234013524583665	24	116	1	0.939655172413793	MS-CT	M	Oligodendrocyte_1_MS19M.NLRP1
1450	M Oligodendrocyte 1.32994	Oligodendrocyte 1	MAP3K12	1.25763614489346	4.46042823295255	16.7073250034529	7.44569511361619e-05	0.0234523021465649	24	116	0.958333333333333	0.844827586206897	MS-CT	M	Oligodendrocyte_1_MS19M.MAP3K12
1451	M Oligodendrocyte 1.32995	Oligodendrocyte 1	BLVRB	1.26536497338628	3.71044017784554	16.7111253198918	7.48802092683523e-05	0.0235338633493902	24	116	0.958333333333333	0.741379310344828	MS-CT	M	Oligodendrocyte_1_MS19M.BLVRB
1452	M Oligodendrocyte 1.32996	Oligodendrocyte 1	NDUFB9	1.05127927697498	5.56838575707456	16.6735317317675	7.56460533902677e-05	0.02368903807512	24	116	0.875	0.379310344827586	MS-CT	M	Oligodendrocyte_1_MS19M.NDUFB9
1453	M Oligodendrocyte 1.32997	Oligodendrocyte 1	EIF4H	0.733837810756069	6.00048784729674	16.659911744939	7.61307679347936e-05	0.02377877456748	24	116	0.958333333333333	0.681034482758621	MS-CT	M	Oligodendrocyte_1_MS19M.EIF4H
1454	M Oligodendrocyte 1.32998	Oligodendrocyte 1	PSME1	1.35366729943172	4.05976849182346	16.6181914818039	7.76353372640232e-05	0.0240608308654652	24	116	1	0.939655172413793	MS-CT	M	Oligodendrocyte_1_MS19M.PSME1
1455	M Oligodendrocyte 1.32999	Oligodendrocyte 1	UBL5	1.38767788188014	5.37931163749275	16.6075350724591	7.80244827351192e-05	0.0241328162855151	24	116	1	0.974137931034483	MS-CT	M	Oligodendrocyte_1_MS19M.UBL5
1456	M Oligodendrocyte 1.33000	Oligodendrocyte 1	PIN1	1.06499569620718	5.67084048179372	16.6026541697992	7.82033849465644e-05	0.0241693968345956	24	116	1	0.991379310344828	MS-CT	M	Oligodendrocyte_1_MS19M.PIN1
1457	M Oligodendrocyte 1.33001	Oligodendrocyte 1	IGFBP6	3.07329778347918	1.55279052687293	16.5986055739085	7.83520976596279e-05	0.0242058858758676	24	116	1	0.913793103448276	MS-CT	M	Oligodendrocyte_1_MS19M.IGFBP6
1458	M Oligodendrocyte 1.33002	Oligodendrocyte 1	CACNB3	2.30657208329694	2.49561501460166	16.6066582535492	7.86338963798338e-05	0.0242379135942242	24	116	1	0.905172413793103	MS-CT	M	Oligodendrocyte_1_MS19M.CACNB3
1459	M Oligodendrocyte 1.33003	Oligodendrocyte 1	TUBA4A	1.81429583767766	4.87459239766687	16.5829657105158	7.89292947872722e-05	0.0242906039928505	24	116	1	0.896551724137931	MS-CT	M	Oligodendrocyte_1_MS19M.TUBA4A
1460	M Oligodendrocyte 1.33004	Oligodendrocyte 1	PAF1	1.00686618285476	4.08617946003718	16.5623298083832	7.96975167997116e-05	0.0244372510887116	24	116	1	0.887931034482759	MS-CT	M	Oligodendrocyte_1_MS19M.PAF1
1461	M Oligodendrocyte 1.33005	Oligodendrocyte 1	SERPINH1	3.08415377592112	4.15350051577169	16.5574679660928	7.987961835937e-05	0.024459304409815	24	116	1	0.974137931034483	MS-CT	M	Oligodendrocyte_1_MS19M.SERPINH1
1462	M Oligodendrocyte 1.33006	Oligodendrocyte 1	FOSB	3.6161313476412	1.15746206268259	16.5636874667825	8.02331360281731e-05	0.0245269559106008	24	116	1	0.956896551724138	MS-CT	M	Oligodendrocyte_1_MS19M.FOSB
1463	M Oligodendrocyte 1.33007	Oligodendrocyte 1	CYGB	2.46831130723615	1.51156055474045	16.5395387916181	8.14500872434977e-05	0.0247653414992732	24	116	1	0.991379310344828	MS-CT	M	Oligodendrocyte_1_MS19M.CYGB
1464	M Oligodendrocyte 1.33008	Oligodendrocyte 1	OBSL1	1.5067116165757	2.75088632357528	16.5259209912142	8.16660757929804e-05	0.0247976788329591	24	116	0.958333333333333	0.956896551724138	MS-CT	M	Oligodendrocyte_1_MS19M.OBSL1
1465	M Oligodendrocyte 1.33009	Oligodendrocyte 1	BSG	0.903548674119945	6.5568932856473	16.4994325091818	8.20864123200557e-05	0.0248708833528173	24	116	1	0.939655172413793	MS-CT	M	Oligodendrocyte_1_MS19M.BSG
1466	M Oligodendrocyte 1.33010	Oligodendrocyte 1	OCIAD2	1.82169784774675	2.17252577240446	16.5131356126294	8.21570744477363e-05	0.024885500037709	24	116	1	0.939655172413793	MS-CT	M	Oligodendrocyte_1_MS19M.OCIAD2
1467	M Oligodendrocyte 1.33011	Oligodendrocyte 1	ING1	1.36640500436358	2.81947238400078	16.488020909115	8.25276028428618e-05	0.0249524605716319	24	116	0.958333333333333	0.844827586206897	MS-CT	M	Oligodendrocyte_1_MS19M.ING1
1468	M Oligodendrocyte 1.33012	Oligodendrocyte 1	FAM43B	4.38317488840184	0.847877280791343	16.5971982982787	8.29391698569759e-05	0.0250327748936003	24	116	1	0.982758620689655	MS-CT	M	Oligodendrocyte_1_MS19M.FAM43B
1469	M Oligodendrocyte 1.33013	Oligodendrocyte 1	PDRG1	1.14917023541154	3.04834355531254	16.4765596517306	8.29731483285726e-05	0.0250404411676509	24	116	1	0.96551724137931	MS-CT	M	Oligodendrocyte_1_MS19M.PDRG1
1470	M Oligodendrocyte 1.33014	Oligodendrocyte 1	TNFRSF1A	2.14430610411229	1.65975122187328	16.4513777363676	8.39607102293179e-05	0.0252133700485935	24	116	0.791666666666667	0.681034482758621	MS-CT	M	Oligodendrocyte_1_MS19M.TNFRSF1A
1471	M Oligodendrocyte 1.33015	Oligodendrocyte 1	EGFL7	2.32221134129002	3.76429036589881	16.4474050866501	8.41175976011193e-05	0.0252468224915256	24	116	0.666666666666667	0.387931034482759	MS-CT	M	Oligodendrocyte_1_MS19M.EGFL7
1472	M Oligodendrocyte 1.33016	Oligodendrocyte 1	DAZAP2	0.745795965519238	6.40673716145087	16.4428672229273	8.42971723006678e-05	0.0252802123750695	24	116	0.583333333333333	0.431034482758621	MS-CT	M	Oligodendrocyte_1_MS19M.DAZAP2
1473	M Oligodendrocyte 1.33017	Oligodendrocyte 1	SLC25A22	1.82770630611244	3.07496296471423	16.4637585215714	8.43939141114553e-05	0.0252972637780768	24	116	0.208333333333333	0.129310344827586	MS-CT	M	Oligodendrocyte_1_MS19M.SLC25A22
1474	M Oligodendrocyte 1.33018	Oligodendrocyte 1	CUEDC1	-0.691589539660884	7.98121309204784	16.4186268236484	8.52630720241999e-05	0.0254694327856584	24	116	0.458333333333333	0.344827586206897	MS-CT	M	Oligodendrocyte_1_MS19M.CUEDC1
1475	M Oligodendrocyte 1.33019	Oligodendrocyte 1	ANXA1	2.41716861074609	0.90481522028575	16.4323647885579	8.532933534562e-05	0.0254796069595184	24	116	0.583333333333333	0.560344827586207	MS-CT	M	Oligodendrocyte_1_MS19M.ANXA1
1476	M Oligodendrocyte 1.33020	Oligodendrocyte 1	ADHFE1	-0.950752081411464	5.13401408239573	16.4071610578291	8.69875439084662e-05	0.0257719608851939	24	116	1	0.931034482758621	MS-CT	M	Oligodendrocyte_1_MS19M.ADHFE1
1477	M Oligodendrocyte 1.33021	Oligodendrocyte 1	CD14	2.0351751525637	1.37203741526643	16.3757785302865	8.69981441627443e-05	0.0257733816115629	24	116	1	0.862068965517241	MS-CT	M	Oligodendrocyte_1_MS19M.CD14
1478	M Oligodendrocyte 1.33022	Oligodendrocyte 1	MARCKS	1.33807499446259	5.00496705001417	16.3189931271259	8.93532290292168e-05	0.0261707290826367	24	116	1	0.956896551724138	MS-CT	M	Oligodendrocyte_1_MS19M.MARCKS
1479	M Oligodendrocyte 1.33023	Oligodendrocyte 1	LRRC61	2.5581645793047	1.09473165451416	16.3067476525103	9.08437539787406e-05	0.0264243778468955	24	116	0.958333333333333	0.913793103448276	MS-CT	M	Oligodendrocyte_1_MS19M.LRRC61
1480	M Oligodendrocyte 1.33024	Oligodendrocyte 1	C5orf49	2.77747587311401	0.715144671724915	16.2821554597841	9.09157020050912e-05	0.0264365284434779	24	116	1	0.982758620689655	MS-CT	M	Oligodendrocyte_1_MS19M.C5orf49
1481	M Oligodendrocyte 1.33025	Oligodendrocyte 1	PSMB4	1.00283099164617	4.83720796288729	16.2726665913086	9.13226695921446e-05	0.0265045274154955	24	116	1	0.706896551724138	MS-CT	M	Oligodendrocyte_1_MS19M.PSMB4
1482	M Oligodendrocyte 1.33026	Oligodendrocyte 1	EIF4A2	0.872010968489533	7.13228458348578	16.2553027451944	9.20722058286441e-05	0.0266231732985072	24	116	1	0.827586206896552	MS-CT	M	Oligodendrocyte_1_MS19M.EIF4A2
1483	M Oligodendrocyte 1.33027	Oligodendrocyte 1	ACSS1	-0.589846504780956	6.16839615268685	16.2539845653827	9.21293627219407e-05	0.0266359263808052	24	116	1	0.706896551724138	MS-CT	M	Oligodendrocyte_1_MS19M.ACSS1
1484	M Oligodendrocyte 1.33028	Oligodendrocyte 1	TMEM107	1.58283161373563	2.35391305647277	16.226831605422	9.33148152399178e-05	0.0268565795772621	24	116	0.916666666666667	0.672413793103448	MS-CT	M	Oligodendrocyte_1_MS19M.TMEM107
1485	M Oligodendrocyte 1.33029	Oligodendrocyte 1	PID1	1.24179844548061	4.47142906916446	16.2222563477173	9.351609014791e-05	0.0269037059632223	24	116	0.958333333333333	0.681034482758621	MS-CT	M	Oligodendrocyte_1_MS19M.PID1
1486	M Oligodendrocyte 1.33030	Oligodendrocyte 1	CHCHD5	1.54983472263377	3.06733718842393	16.2197707525854	9.36256221738647e-05	0.0269230057421248	24	116	1	0.974137931034483	MS-CT	M	Oligodendrocyte_1_MS19M.CHCHD5
1487	M Oligodendrocyte 1.33031	Oligodendrocyte 1	COA3	1.29902411665032	4.28421916513236	16.2130984971121	9.39202943402799e-05	0.0269762926931193	24	116	1	0.982758620689655	MS-CT	M	Oligodendrocyte_1_MS19M.COA3
1488	M Oligodendrocyte 1.33032	Oligodendrocyte 1	ACOT7	0.935593398086313	5.90481408511715	16.2050682150491	9.42761972429794e-05	0.0270371225146289	24	116	0.958333333333333	0.741379310344828	MS-CT	M	Oligodendrocyte_1_MS19M.ACOT7
1489	M Oligodendrocyte 1.33033	Oligodendrocyte 1	AZIN1	0.855011746470533	5.981884064866	16.1570888198462	9.64315117729489e-05	0.0274595409226571	24	116	1	0.922413793103448	MS-CT	M	Oligodendrocyte_1_MS19M.AZIN1
1490	M Oligodendrocyte 1.33034	Oligodendrocyte 1	BIRC3	1.48471469805984	2.84427613863657	16.1617581230219	9.68980899302803e-05	0.0275217973659256	24	116	0.958333333333333	0.724137931034483	MS-CT	M	Oligodendrocyte_1_MS19M.BIRC3
1491	M Oligodendrocyte 1.33035	Oligodendrocyte 1	SYP	0.999272121537921	6.71819539833906	16.1282648612693	9.77504417272487e-05	0.0276630198698492	24	116	1	0.982758620689655	MS-CT	M	Oligodendrocyte_1_MS19M.SYP
1492	M Oligodendrocyte 1.33036	Oligodendrocyte 1	UXT	0.961333041994322	4.09329789714537	16.1073340420641	9.87197208869752e-05	0.0278061695335728	24	116	0.875	0.456896551724138	MS-CT	M	Oligodendrocyte_1_MS19M.UXT
1493	M Oligodendrocyte 1.33037	Oligodendrocyte 1	ARPP19	0.942503142522253	7.26100022231009	16.1019023894406	9.8972852641654e-05	0.0278527310407086	24	116	0.958333333333333	0.905172413793103	MS-CT	M	Oligodendrocyte_1_MS19M.ARPP19
1494	M Oligodendrocyte 1.33038	Oligodendrocyte 1	ATOX1	0.807739732811255	6.04443350309761	16.0940016535366	9.93422341312024e-05	0.0279106856664019	24	116	0.958333333333333	0.905172413793103	MS-CT	M	Oligodendrocyte_1_MS19M.ATOX1
1495	M Oligodendrocyte 1.33039	Oligodendrocyte 1	SEC61G	1.09505225636811	4.34260476435052	16.0905787247794	9.95027020628513e-05	0.0279408783643259	24	116	1	0.879310344827586	MS-CT	M	Oligodendrocyte_1_MS19M.SEC61G
1496	M Oligodendrocyte 1.33040	Oligodendrocyte 1	AKR1B1	1.00114260436897	4.36871146420641	16.0793182169802	0.000100032466744822	0.0280265760127683	24	116	1	0.905172413793103	MS-CT	M	Oligodendrocyte_1_MS19M.AKR1B1
1497	M Oligodendrocyte 1.33041	Oligodendrocyte 1	VWA5A	1.6983676853893	3.26847743763761	16.0325582958408	0.000102263318781762	0.0284113620523565	24	116	0.958333333333333	0.887931034482759	MS-CT	M	Oligodendrocyte_1_MS19M.VWA5A
1498	M Oligodendrocyte 1.33042	Oligodendrocyte 1	SCG2	1.90794589751878	4.26220416985932	16.0104515861535	0.000103335610014036	0.0285915323098565	24	116	0.958333333333333	0.637931034482759	MS-CT	M	Oligodendrocyte_1_MS19M.SCG2
1499	M Oligodendrocyte 1.33043	Oligodendrocyte 1	TOMM34	1.18547240905818	3.09368274777633	16.0089442456411	0.000103409140425195	0.0286009531805254	24	116	1	0.879310344827586	MS-CT	M	Oligodendrocyte_1_MS19M.TOMM34
1500	M Oligodendrocyte 1.33044	Oligodendrocyte 1	COX7A1	2.12833783370928	3.06586815428182	15.9926813598169	0.000104205873033627	0.028737067196161	24	116	0.708333333333333	0.387931034482759	MS-CT	M	Oligodendrocyte_1_MS19M.COX7A1
1501	M Oligodendrocyte 1.33045	Oligodendrocyte 1	GLRX	1.21922574207154	3.85383294669087	15.9891158124639	0.000104381387843434	0.0287587484169125	24	116	0.958333333333333	0.862068965517241	MS-CT	M	Oligodendrocyte_1_MS19M.GLRX
1502	M Oligodendrocyte 1.33046	Oligodendrocyte 1	MGAT3	-0.634413751455103	6.49940324806582	15.9774444177562	0.000104958027450532	0.0288477339865321	24	116	0.916666666666667	0.732758620689655	MS-CT	M	Oligodendrocyte_1_MS19M.MGAT3
1503	M Oligodendrocyte 1.33047	Oligodendrocyte 1	AP1S1	1.2478411883663	4.49974438119801	15.9417220535718	0.000106743217597652	0.0291310107633133	24	116	0.916666666666667	0.732758620689655	MS-CT	M	Oligodendrocyte_1_MS19M.AP1S1
1504	M Oligodendrocyte 1.33048	Oligodendrocyte 1	STMN3	1.36032634471248	5.05319853233576	15.9398287909697	0.000106838691653929	0.0291490711242758	24	116	1	0.96551724137931	MS-CT	M	Oligodendrocyte_1_MS19M.STMN3
1505	M Oligodendrocyte 1.33049	Oligodendrocyte 1	LRMP	1.49493524231337	2.44298769467156	15.9354117647587	0.000107061773832496	0.0291807989946619	24	116	1	0.991379310344828	MS-CT	M	Oligodendrocyte_1_MS19M.LRMP
1506	M Oligodendrocyte 1.33050	Oligodendrocyte 1	MT3	1.17588340604363	7.14640804498505	15.9293473113545	0.000107368833996239	0.0292316720091317	24	116	0.958333333333333	0.922413793103448	MS-CT	M	Oligodendrocyte_1_MS19M.MT3
1507	M Oligodendrocyte 1.33051	Oligodendrocyte 1	CHRDL1	2.62391686108902	2.74120268641316	15.9027716439897	0.000108725068801519	0.029462483697795	24	116	0.958333333333333	0.96551724137931	MS-CT	M	Oligodendrocyte_1_MS19M.CHRDL1
1508	M Oligodendrocyte 1.33052	Oligodendrocyte 1	C11orf58	0.518802845093192	6.72744074385942	15.9002656852909	0.000108853853922211	0.0294871308696323	24	116	1	0.939655172413793	MS-CT	M	Oligodendrocyte_1_MS19M.C11orf58
1509	M Oligodendrocyte 1.33053	Oligodendrocyte 1	TYROBP	2.215128441165	1.61354580929121	15.9051046714794	0.000109349951897676	0.0295788536390243	24	116	1	0.991379310344828	MS-CT	M	Oligodendrocyte_1_MS19M.TYROBP
1510	M Oligodendrocyte 1.33054	Oligodendrocyte 1	PROS1	1.54082845050688	3.91574303792628	15.8862427120117	0.000109577394764539	0.0296204543279708	24	116	1	0.956896551724138	MS-CT	M	Oligodendrocyte_1_MS19M.PROS1
1511	M Oligodendrocyte 1.33055	Oligodendrocyte 1	ATP6V1F	1.41948781415455	5.40523236686575	15.8220315802841	0.000112953703566858	0.030176697579734	24	116	0.958333333333333	0.801724137931034	MS-CT	M	Oligodendrocyte_1_MS19M.ATP6V1F
1512	M Oligodendrocyte 1.33056	Oligodendrocyte 1	GADD45GIP1	1.55406308652378	4.97812845467907	15.8069813012638	0.000113760311684783	0.0303043635610325	24	116	1	0.982758620689655	MS-CT	M	Oligodendrocyte_1_MS19M.GADD45GIP1
1513	M Oligodendrocyte 1.33057	Oligodendrocyte 1	CCDC34	1.70041304785449	2.5918960732315	15.8236637386853	0.000114027062677302	0.030341134867124	24	116	1	0.793103448275862	MS-CT	M	Oligodendrocyte_1_MS19M.CCDC34
1514	M Oligodendrocyte 1.33058	Oligodendrocyte 1	NUDT9	0.846986539630937	5.45590053213978	15.7955911846874	0.000114374662281667	0.0303953728559431	24	116	1	0.78448275862069	MS-CT	M	Oligodendrocyte_1_MS19M.NUDT9
1515	M Oligodendrocyte 1.33059	Oligodendrocyte 1	JMJD6	1.06047312168494	4.31226039544547	15.7908370174596	0.000114632089186796	0.0304344435961788	24	116	1	0.836206896551724	MS-CT	M	Oligodendrocyte_1_MS19M.JMJD6
1516	M Oligodendrocyte 1.33060	Oligodendrocyte 1	CRIP2	1.54663537197389	4.22323298829081	15.7899802607541	0.000114678543380324	0.0304365345771326	24	116	1	0.956896551724138	MS-CT	M	Oligodendrocyte_1_MS19M.CRIP2
1517	M Oligodendrocyte 1.33061	Oligodendrocyte 1	HIST1H4C	1.27581027059535	4.18339320862295	15.7788842973456	0.000115281916083523	0.0305307206723445	24	116	1	0.913793103448276	MS-CT	M	Oligodendrocyte_1_MS19M.HIST1H4C
1518	M Oligodendrocyte 1.33062	Oligodendrocyte 1	HPCAL4	2.06333180808367	3.65029255348738	15.7748113323022	0.000115504206508274	0.030563835246575	24	116	0.958333333333333	0.810344827586207	MS-CT	M	Oligodendrocyte_1_MS19M.HPCAL4
1519	M Oligodendrocyte 1.33063	Oligodendrocyte 1	SNCB	2.01456867184179	5.29357159452084	15.7722848544512	0.000115642314008789	0.0305810489449894	24	116	0.958333333333333	0.724137931034483	MS-CT	M	Oligodendrocyte_1_MS19M.SNCB
1520	M Oligodendrocyte 1.33064	Oligodendrocyte 1	FKBP2	1.22670815368843	5.63285912402911	15.7574128648513	0.000116458700023826	0.0307037463839095	24	116	0.916666666666667	0.655172413793103	MS-CT	M	Oligodendrocyte_1_MS19M.FKBP2
1521	M Oligodendrocyte 1.33065	Oligodendrocyte 1	DNAJB6	0.970099094622261	7.41598515060451	15.7564799562972	0.000116510106933241	0.0307037463839095	24	116	0.75	0.362068965517241	MS-CT	M	Oligodendrocyte_1_MS19M.DNAJB6
1522	M Oligodendrocyte 1.33066	Oligodendrocyte 1	ICAM5	2.91271732818468	2.07227703592188	15.7660973610133	0.000117991356093869	0.0309471503817256	24	116	0.958333333333333	0.75	MS-CT	M	Oligodendrocyte_1_MS19M.ICAM5
1523	M Oligodendrocyte 1.33067	Oligodendrocyte 1	GSK3A	0.848204086543947	4.67170050434277	15.7292487398512	0.000118020901931861	0.0309512429482768	24	116	0.958333333333333	0.405172413793103	MS-CT	M	Oligodendrocyte_1_MS19M.GSK3A
1524	M Oligodendrocyte 1.33068	Oligodendrocyte 1	BTN3A3	1.92248676526613	1.78863779371694	15.7041362514187	0.000119431869147951	0.0311959723959325	24	116	0.583333333333333	0.232758620689655	MS-CT	M	Oligodendrocyte_1_MS19M.BTN3A3
1525	M Oligodendrocyte 1.33069	Oligodendrocyte 1	DPF3	-0.604169256744373	7.48980718811088	15.6644882942886	0.000121694665053422	0.0316007278908642	24	116	1	0.974137931034483	MS-CT	M	Oligodendrocyte_1_MS19M.DPF3
1526	M Oligodendrocyte 1.33070	Oligodendrocyte 1	HIST1H4H	1.88930375706945	2.43992729004806	15.7594898751343	0.000122478498878611	0.0317225575942534	24	116	1	0.905172413793103	MS-CT	M	Oligodendrocyte_1_MS19M.HIST1H4H
1527	M Oligodendrocyte 1.33071	Oligodendrocyte 1	NEU4	3.16528381775637	0.982008331858315	15.6710503733519	0.000122543445458213	0.0317287333679311	24	116	1	0.844827586206897	MS-CT	M	Oligodendrocyte_1_MS19M.NEU4
1528	M Oligodendrocyte 1.33072	Oligodendrocyte 1	RRAS2	1.54985050932064	5.23019018278416	15.6468768775015	0.000122713776783738	0.0317602381737304	24	116	1	0.974137931034483	MS-CT	M	Oligodendrocyte_1_MS19M.RRAS2
1529	M Oligodendrocyte 1.33073	Oligodendrocyte 1	BMI1	0.791387494150888	5.56311302313689	15.639527662471	0.000123141622414451	0.0318278867226579	24	116	1	0.931034482758621	MS-CT	M	Oligodendrocyte_1_MS19M.BMI1
1530	M Oligodendrocyte 1.33074	Oligodendrocyte 1	IER5L	3.63551550213159	3.10102488242982	15.6311415693419	0.000123631691802307	0.0319025954541332	24	116	0.708333333333333	0.474137931034483	MS-CT	M	Oligodendrocyte_1_MS19M.IER5L
1531	M Oligodendrocyte 1.33075	Oligodendrocyte 1	SNRPD2	1.12658658925448	5.43603712170474	15.6171590036237	0.000124453240843119	0.0320345340377175	24	116	0.958333333333333	0.836206896551724	MS-CT	M	Oligodendrocyte_1_MS19M.SNRPD2
1532	M Oligodendrocyte 1.33076	Oligodendrocyte 1	OSMR	1.59931316988907	2.89711706866418	15.6003149003125	0.000125450324123189	0.0321718164145018	24	116	1	0.913793103448276	MS-CT	M	Oligodendrocyte_1_MS19M.OSMR
1533	M Oligodendrocyte 1.33077	Oligodendrocyte 1	TIMM13	1.00559890495483	4.9781576519634	15.5894730661108	0.000126096413807856	0.0322704046664311	24	116	1	0.956896551724138	MS-CT	M	Oligodendrocyte_1_MS19M.TIMM13
1534	M Oligodendrocyte 1.33078	Oligodendrocyte 1	LPCAT1	1.2305524711039	3.07804161742264	15.5830468906547	0.000127317573429868	0.0324482586417814	24	116	1	0.827586206896552	MS-CT	M	Oligodendrocyte_1_MS19M.LPCAT1
1535	M Oligodendrocyte 1.33079	Oligodendrocyte 1	ITGB4	1.41361148626306	4.45512891346688	15.5251526188771	0.000129999887060063	0.0328639980956889	24	116	1	0.887931034482759	MS-CT	M	Oligodendrocyte_1_MS19M.ITGB4
1536	M Oligodendrocyte 1.33080	Oligodendrocyte 1	C12orf10	1.31683824006728	3.58836518878549	15.5163095022317	0.000130546119769667	0.0329420571956131	24	116	1	0.879310344827586	MS-CT	M	Oligodendrocyte_1_MS19M.C12orf10
1537	M Oligodendrocyte 1.33081	Oligodendrocyte 1	TMA7	1.07955645184705	6.2118700228524	15.5094227374899	0.000130973132366897	0.0330122929088707	24	116	1	0.956896551724138	MS-CT	M	Oligodendrocyte_1_MS19M.TMA7
1538	M Oligodendrocyte 1.33082	Oligodendrocyte 1	NDUFB11	1.41200418827345	5.32373234923749	15.5068091231172	0.000131135562027822	0.0330363547386625	24	116	1	0.801724137931034	MS-CT	M	Oligodendrocyte_1_MS19M.NDUFB11
1539	M Oligodendrocyte 1.33083	Oligodendrocyte 1	TCEAL5	1.57074292655252	3.69138395915147	15.5200194287827	0.000131611692930523	0.033114966779611	24	116	1	0.896551724137931	MS-CT	M	Oligodendrocyte_1_MS19M.TCEAL5
1540	M Oligodendrocyte 1.33084	Oligodendrocyte 1	NDFIP1	0.567777488939946	7.68816009845858	15.4761485041905	0.000133056470019685	0.0332994569340677	24	116	1	0.974137931034483	MS-CT	M	Oligodendrocyte_1_MS19M.NDFIP1
1541	M Oligodendrocyte 1.33085	Oligodendrocyte 1	C15orf39	2.95288208289323	0.435671833840795	20.3886552215434	0.00013348667413562	0.0333671340334779	24	116	1	0.982758620689655	MS-CT	M	Oligodendrocyte_1_MS19M.C15orf39
1542	M Oligodendrocyte 1.33086	Oligodendrocyte 1	NUDT4	1.22532386965206	4.31689977866072	15.4441140938337	0.000135094144912772	0.0335726265992704	24	116	1	0.913793103448276	MS-CT	M	Oligodendrocyte_1_MS19M.NUDT4
1543	M Oligodendrocyte 1.33087	Oligodendrocyte 1	EIF1AX	0.624008748091599	6.30738957737378	15.4392760527181	0.000135404644749262	0.0336107484252484	24	116	1	0.982758620689655	MS-CT	M	Oligodendrocyte_1_MS19M.EIF1AX
1544	M Oligodendrocyte 1.33088	Oligodendrocyte 1	SULT4A1	1.96914133660994	4.51871109186639	15.4272142326706	0.00013618193436704	0.0337052375190509	24	116	1	0.939655172413793	MS-CT	M	Oligodendrocyte_1_MS19M.SULT4A1
1545	M Oligodendrocyte 1.33089	Oligodendrocyte 1	VSNL1	1.7403639720872	6.64534081981454	15.4241905915418	0.000136377497337648	0.0337310758038184	24	116	1	0.931034482758621	MS-CT	M	Oligodendrocyte_1_MS19M.VSNL1
1546	M Oligodendrocyte 1.33090	Oligodendrocyte 1	RNF208	1.35963006792137	3.62111538438995	15.4225983797075	0.000136480593571625	0.0337379544520746	24	116	1	0.862068965517241	MS-CT	M	Oligodendrocyte_1_MS19M.RNF208
1547	M Oligodendrocyte 1.33091	Oligodendrocyte 1	ZFP37	-0.822004397758833	4.64542934468372	15.4190721451211	0.000136709201709579	0.0337717290350197	24	116	1	0.879310344827586	MS-CT	M	Oligodendrocyte_1_MS19M.ZFP37
1548	M Oligodendrocyte 1.33092	Oligodendrocyte 1	GAL3ST1	-0.621119165357185	6.09833728528119	15.4058401153494	0.000137570534190458	0.0338845857022212	24	116	1	0.939655172413793	MS-CT	M	Oligodendrocyte_1_MS19M.GAL3ST1
1549	M Oligodendrocyte 1.33093	Oligodendrocyte 1	GADD45B	2.80247178927557	3.80171101650204	15.3871790541888	0.000138794691972133	0.0340851175442113	24	116	0.916666666666667	0.862068965517241	MS-CT	M	Oligodendrocyte_1_MS19M.GADD45B
1550	M Oligodendrocyte 1.33094	Oligodendrocyte 1	OSBPL5	-0.77715215983093	5.75496070126534	15.3695769802241	0.00013995957204284	0.0342596122654569	24	116	0.916666666666667	0.870689655172414	MS-CT	M	Oligodendrocyte_1_MS19M.OSBPL5
1551	M Oligodendrocyte 1.33095	Oligodendrocyte 1	NECAB2	2.31796631119331	2.23574237875342	15.381994219099	0.000140497898372564	0.0343445925189284	24	116	1	0.905172413793103	MS-CT	M	Oligodendrocyte_1_MS19M.NECAB2
1552	M Oligodendrocyte 1.33096	Oligodendrocyte 1	LAMTOR4	0.918812734823671	6.0317962804547	15.3603956936047	0.000140571132219546	0.0343549285559272	24	116	0.958333333333333	0.818965517241379	MS-CT	M	Oligodendrocyte_1_MS19M.LAMTOR4
1553	M Oligodendrocyte 1.33097	Oligodendrocyte 1	SF3B5	1.17994487618097	4.55330184153	15.3593987256294	0.000140637703664242	0.0343635623743119	24	116	1	0.879310344827586	MS-CT	M	Oligodendrocyte_1_MS19M.SF3B5
1554	M Oligodendrocyte 1.33098	Oligodendrocyte 1	GAP43	1.56965457477844	5.78977608572822	15.3348467600041	0.00014228732967006	0.0346550875058233	24	116	0.833333333333333	0.551724137931034	MS-CT	M	Oligodendrocyte_1_MS19M.GAP43
1555	M Oligodendrocyte 1.33099	Oligodendrocyte 1	C3AR1	2.37181174000513	0.953635678623812	15.3641579683767	0.000142643841255895	0.0346972371723708	24	116	1	0.887931034482759	MS-CT	M	Oligodendrocyte_1_MS19M.C3AR1
1556	M Oligodendrocyte 1.33100	Oligodendrocyte 1	CELF4	1.35377651429199	5.56106627753491	15.3277280120399	0.000142769316640603	0.0347095423790037	24	116	0.958333333333333	0.689655172413793	MS-CT	M	Oligodendrocyte_1_MS19M.CELF4
1557	M Oligodendrocyte 1.33101	Oligodendrocyte 1	GOT1	0.796787648093102	5.87589241073132	15.325091056178	0.000142948279008496	0.0347332322234002	24	116	0.958333333333333	0.939655172413793	MS-CT	M	Oligodendrocyte_1_MS19M.GOT1
1558	M Oligodendrocyte 1.33102	Oligodendrocyte 1	PDE1B	2.0303388918726	2.27437894555425	15.2904635694154	0.000146249450014363	0.035209722719106	24	116	0.958333333333333	0.853448275862069	MS-CT	M	Oligodendrocyte_1_MS19M.PDE1B
1559	M Oligodendrocyte 1.33103	Oligodendrocyte 1	THY1	1.63522936581738	6.20136180020595	15.257474305733	0.000147616301679861	0.0354082142797119	24	116	1	0.974137931034483	MS-CT	M	Oligodendrocyte_1_MS19M.THY1
1560	M Oligodendrocyte 1.33104	Oligodendrocyte 1	NBL1	2.10600796126393	3.39856708266964	15.2469320603154	0.000148358001582264	0.0355188574213023	24	116	1	0.956896551724138	MS-CT	M	Oligodendrocyte_1_MS19M.NBL1
1561	M Oligodendrocyte 1.33105	Oligodendrocyte 1	POLR3H	0.839597105252591	4.32984952351821	15.2461158947062	0.000148415581370704	0.0355267730269565	24	116	1	0.982758620689655	MS-CT	M	Oligodendrocyte_1_MS19M.POLR3H
1562	M Oligodendrocyte 1.33106	Oligodendrocyte 1	COX17	0.911863814382935	4.70357965119818	15.2263215472201	0.000149819064391317	0.0357166107475806	24	116	0.958333333333333	0.758620689655172	MS-CT	M	Oligodendrocyte_1_MS19M.COX17
1563	M Oligodendrocyte 1.33107	Oligodendrocyte 1	TPI1	1.22800981868155	6.15786885176424	15.2245155485746	0.000149947788171657	0.0357349402429573	24	116	1	0.991379310344828	MS-CT	M	Oligodendrocyte_1_MS19M.TPI1
1564	M Oligodendrocyte 1.33108	Oligodendrocyte 1	OST4	1.42152867983622	4.74823440099977	15.2235693659776	0.000150015273048825	0.0357403579774452	24	116	1	0.887931034482759	MS-CT	M	Oligodendrocyte_1_MS19M.OST4
1565	M Oligodendrocyte 1.33109	Oligodendrocyte 1	DDA1	0.901155121134448	4.2091841480069	15.2144006687129	0.000150670823177938	0.0358100694798149	24	116	1	0.96551724137931	MS-CT	M	Oligodendrocyte_1_MS19M.DDA1
1566	M Oligodendrocyte 1.33110	Oligodendrocyte 1	CD151	2.03903453664506	1.58109241677068	15.2170099464162	0.000151438640894165	0.035904147213394	24	116	1	0.922413793103448	MS-CT	M	Oligodendrocyte_1_MS19M.CD151
1567	M Oligodendrocyte 1.33111	Oligodendrocyte 1	BUD31	0.985893745658863	4.04337179841413	15.2142708072991	0.000151635746219817	0.0359240221286886	24	116	1	0.913793103448276	MS-CT	M	Oligodendrocyte_1_MS19M.BUD31
1568	M Oligodendrocyte 1.33112	Oligodendrocyte 1	PDE4DIP	0.826641084113008	8.22272270278549	15.1877346755196	0.000152594079923779	0.0360702248456575	24	116	0.958333333333333	0.78448275862069	MS-CT	M	Oligodendrocyte_1_MS19M.PDE4DIP
1569	M Oligodendrocyte 1.33113	Oligodendrocyte 1	FAR2	1.24831014364745	4.95793479419296	15.1812553339396	0.000153065168986065	0.0361269533708721	24	116	0.958333333333333	0.836206896551724	MS-CT	M	Oligodendrocyte_1_MS19M.FAR2
1570	M Oligodendrocyte 1.33114	Oligodendrocyte 1	COL20A1	1.81328051226158	1.54881199413046	15.1925987103772	0.000153204510966864	0.0361387894845756	24	116	0.833333333333333	0.594827586206897	MS-CT	M	Oligodendrocyte_1_MS19M.COL20A1
1571	M Oligodendrocyte 1.33115	Oligodendrocyte 1	EEF2	0.703812685205531	6.82879377555038	15.178387256008	0.000153274170220861	0.036142721426659	24	116	1	0.939655172413793	MS-CT	M	Oligodendrocyte_1_MS19M.EEF2
1572	M Oligodendrocyte 1.33116	Oligodendrocyte 1	PPP1CC	0.674579071162698	5.76799628179475	15.1461257770719	0.00015564528384323	0.0364364739583503	24	116	0.958333333333333	0.913793103448276	MS-CT	M	Oligodendrocyte_1_MS19M.PPP1CC
1573	M Oligodendrocyte 1.33117	Oligodendrocyte 1	PITHD1	0.780102888626226	5.46523866025305	15.136211998301	0.000156381411317093	0.0365336763772218	24	116	1	0.96551724137931	MS-CT	M	Oligodendrocyte_1_MS19M.PITHD1
1574	M Oligodendrocyte 1.33118	Oligodendrocyte 1	GDI1	0.749097119777609	7.2647217145792	15.1135653577997	0.000158076355770281	0.0367690671770297	24	116	0.958333333333333	0.96551724137931	MS-CT	M	Oligodendrocyte_1_MS19M.GDI1
1575	M Oligodendrocyte 1.33119	Oligodendrocyte 1	RHOA	0.578338524934471	6.71657934005064	15.0980317528377	0.000159249773486949	0.0369520788190665	24	116	0.958333333333333	0.78448275862069	MS-CT	M	Oligodendrocyte_1_MS19M.RHOA
1576	M Oligodendrocyte 1.33120	Oligodendrocyte 1	COCH	1.17414370479749	3.73886488566211	15.0973692522662	0.000160296704442266	0.0370834202962932	24	116	0.833333333333333	0.275862068965517	MS-CT	M	Oligodendrocyte_1_MS19M.COCH
1577	M Oligodendrocyte 1.33121	Oligodendrocyte 1	ENC1	1.83417754076883	6.32518585143913	15.0771063884612	0.000160844562558627	0.0371444189452266	24	116	1	0.991379310344828	MS-CT	M	Oligodendrocyte_1_MS19M.ENC1
1578	M Oligodendrocyte 1.33122	Oligodendrocyte 1	SPHK1	4.35346920730795	0.460602726829783	15.4628609532793	0.000162923740411996	0.03742988734179	24	116	1	0.96551724137931	MS-CT	M	Oligodendrocyte_1_MS19M.SPHK1
1579	M Oligodendrocyte 1.33123	Oligodendrocyte 1	NDUFA12	1.02064409904643	5.0117324688038	15.0472658097687	0.000163147064810304	0.0374555741035	24	116	1	0.896551724137931	MS-CT	M	Oligodendrocyte_1_MS19M.NDUFA12
1580	M Oligodendrocyte 1.33124	Oligodendrocyte 1	SUB1	0.706092803962185	6.36464751078918	15.0381792382501	0.000163854848958968	0.0375582890830351	24	116	0.791666666666667	0.431034482758621	MS-CT	M	Oligodendrocyte_1_MS19M.SUB1
1581	M Oligodendrocyte 1.33125	Oligodendrocyte 1	HSP90AA1	0.983999296760129	10.2051956739644	15.0219186347521	0.000165129278635673	0.037747126504293	24	116	0.916666666666667	0.646551724137931	MS-CT	M	Oligodendrocyte_1_MS19M.HSP90AA1
1582	M Oligodendrocyte 1.33126	Oligodendrocyte 1	GABARAPL1	0.824531854876149	5.85824314130121	15.0119812224103	0.00016591310470533	0.0378541917252999	24	116	0.958333333333333	0.474137931034483	MS-CT	M	Oligodendrocyte_1_MS19M.GABARAPL1
1583	M Oligodendrocyte 1.33127	Oligodendrocyte 1	GPRASP1	1.35037264019885	4.21623077734044	15.3427425921412	0.000166858955763625	0.0379835586709639	24	116	1	0.982758620689655	MS-CT	M	Oligodendrocyte_1_MS19M.GPRASP1
1584	M Oligodendrocyte 1.33128	Oligodendrocyte 1	CNKSR3	-0.725624794459135	7.79430068646793	14.9843136676157	0.000168115492834164	0.0381508315920875	24	116	1	0.879310344827586	MS-CT	M	Oligodendrocyte_1_MS19M.CNKSR3
1585	M Oligodendrocyte 1.33129	Oligodendrocyte 1	CD9	1.12642875438359	7.97776862417261	14.9699933598924	0.000169267117177641	0.0382947338379885	24	116	0.791666666666667	0.232758620689655	MS-CT	M	Oligodendrocyte_1_MS19M.CD9
1586	M Oligodendrocyte 1.33130	Oligodendrocyte 1	CHRNB2	2.82206724593605	1.53680804892515	14.9574753636639	0.000172969856372237	0.0387760491863353	24	116	0.958333333333333	0.78448275862069	MS-CT	M	Oligodendrocyte_1_MS19M.CHRNB2
1587	M Oligodendrocyte 1.33131	Oligodendrocyte 1	LRPAP1	0.954034463008447	5.26923401622058	14.9216142845851	0.000173217636883528	0.0388052290860889	24	116	1	0.551724137931034	MS-CT	M	Oligodendrocyte_1_MS19M.LRPAP1
1588	M Oligodendrocyte 1.33132	Oligodendrocyte 1	MAB21L1	3.80618909203839	0.130372203603458	15.2812784344019	0.000173644063140919	0.038854892119179	24	116	1	0.939655172413793	MS-CT	M	Oligodendrocyte_1_MS19M.MAB21L1
1589	M Oligodendrocyte 1.33133	Oligodendrocyte 1	JPH4	1.65522599687564	3.86983559188455	14.9252930095926	0.000173974257088838	0.0388861016550767	24	116	1	0.913793103448276	MS-CT	M	Oligodendrocyte_1_MS19M.JPH4
1590	M Oligodendrocyte 1.33134	Oligodendrocyte 1	UBALD2	0.979477929369272	4.8084375137806	14.9026107827664	0.000174795059525405	0.0390086870388857	24	116	1	0.862068965517241	MS-CT	M	Oligodendrocyte_1_MS19M.UBALD2
1591	M Oligodendrocyte 1.33135	Oligodendrocyte 1	NDUFB7	1.02984036822825	6.05803380040979	14.8736805875562	0.000177224683048058	0.0393067102703639	24	116	1	0.991379310344828	MS-CT	M	Oligodendrocyte_1_MS19M.NDUFB7
1592	M Oligodendrocyte 1.33136	Oligodendrocyte 1	PYCARD	4.02936047041976	0.2514442930569	15.1606464102118	0.000178350338167775	0.0394471962210446	24	116	1	0.974137931034483	MS-CT	M	Oligodendrocyte_1_MS19M.PYCARD
1593	M Oligodendrocyte 1.33137	Oligodendrocyte 1	PNP	2.43243920416779	0.840942032720298	14.862204468121	0.000179282598538456	0.0395784699546961	24	116	1	0.956896551724138	MS-CT	M	Oligodendrocyte_1_MS19M.PNP
1594	M Oligodendrocyte 1.33138	Oligodendrocyte 1	CNTN1	1.22687918596624	7.96434250749659	14.8487021323734	0.00017935016315539	0.0395835447580906	24	116	1	0.956896551724138	MS-CT	M	Oligodendrocyte_1_MS19M.CNTN1
1595	M Oligodendrocyte 1.33139	Oligodendrocyte 1	ADCY1	1.22733282131501	4.83637154588316	14.861367010507	0.000179910681326784	0.0396304684093157	24	116	1	0.793103448275862	MS-CT	M	Oligodendrocyte_1_MS19M.ADCY1
1596	M Oligodendrocyte 1.33140	Oligodendrocyte 1	IFNGR2	0.798835544294982	5.24019912274373	14.8288608621967	0.000181057047774696	0.0397637781075044	24	116	1	0.931034482758621	MS-CT	M	Oligodendrocyte_1_MS19M.IFNGR2
1597	M Oligodendrocyte 1.33141	Oligodendrocyte 1	MPC2	1.00371348512106	4.71793352939845	14.8096274258723	0.000182727478748543	0.0399752261502843	24	116	0.916666666666667	0.431034482758621	MS-CT	M	Oligodendrocyte_1_MS19M.MPC2
1598	M Oligodendrocyte 1.33142	Oligodendrocyte 1	TJAP1	-0.545163077698707	7.30036228791631	14.8079405176015	0.0001828747360439	0.0399956172998076	24	116	0.916666666666667	0.75	MS-CT	M	Oligodendrocyte_1_MS19M.TJAP1
1599	M Oligodendrocyte 1.33143	Oligodendrocyte 1	SOD2	0.63215434189629	6.19235516239625	14.8039313478696	0.000184332722741123	0.0401663832667086	24	116	1	0.732758620689655	MS-CT	M	Oligodendrocyte_1_MS19M.SOD2
1600	M Oligodendrocyte 1.33144	Oligodendrocyte 1	PJA2	0.550789942266655	7.46688596226388	14.7909601894532	0.00018436378723565	0.0401687164414457	24	116	1	0.939655172413793	MS-CT	M	Oligodendrocyte_1_MS19M.PJA2
1601	M Oligodendrocyte 1.33145	Oligodendrocyte 1	CACNB1	1.5634517900496	3.21084178388485	14.755702519429	0.000187495303435652	0.0405803852287732	24	116	0.875	0.568965517241379	MS-CT	M	Oligodendrocyte_1_MS19M.CACNB1
1602	M Oligodendrocyte 1.33146	Oligodendrocyte 1	SEC14L5	-0.752468385487301	7.96716249561108	14.747103020993	0.000188267300780456	0.0406820283620076	24	116	0.958333333333333	0.844827586206897	MS-CT	M	Oligodendrocyte_1_MS19M.SEC14L5
1603	M Oligodendrocyte 1.33147	Oligodendrocyte 1	SCRN1	0.615689059536835	6.06825018999952	14.7386365950136	0.00018903052346428	0.0407893804454103	24	116	1	0.948275862068966	MS-CT	M	Oligodendrocyte_1_MS19M.SCRN1
1604	M Oligodendrocyte 1.33148	Oligodendrocyte 1	FAM227A	1.08499124530943	3.17589397692234	14.7323159194236	0.000189602372828769	0.0408680554013921	24	116	1	0.991379310344828	MS-CT	M	Oligodendrocyte_1_MS19M.FAM227A
1605	M Oligodendrocyte 1.33149	Oligodendrocyte 1	MYL12A	1.33719880322176	3.06039467253929	14.7252184726734	0.000190246605113555	0.0409483037348179	24	116	0.875	0.543103448275862	MS-CT	M	Oligodendrocyte_1_MS19M.MYL12A
1606	M Oligodendrocyte 1.33150	Oligodendrocyte 1	ARMCX1	1.14325247359276	3.59100924194619	14.7187560773885	0.000190835138499019	0.0410351925840735	24	116	0.833333333333333	0.620689655172414	MS-CT	M	Oligodendrocyte_1_MS19M.ARMCX1
1607	M Oligodendrocyte 1.33151	Oligodendrocyte 1	SYCP2L	-0.874330382649626	4.30017945456263	14.7163793277598	0.000191052057615272	0.0410679139272707	24	116	0.958333333333333	0.887931034482759	MS-CT	M	Oligodendrocyte_1_MS19M.SYCP2L
1608	M Oligodendrocyte 1.33152	Oligodendrocyte 1	CCK	2.29456812517184	6.66655686951142	14.7131170866469	0.000191350203100755	0.041108119574836	24	116	1	0.931034482758621	MS-CT	M	Oligodendrocyte_1_MS19M.CCK
1609	M Oligodendrocyte 1.33153	Oligodendrocyte 1	HARBI1	-0.851300388941532	3.72419948487667	14.709802605518	0.000191653609634547	0.0411363352568035	24	116	1	0.956896551724138	MS-CT	M	Oligodendrocyte_1_MS19M.HARBI1
1610	M Oligodendrocyte 1.33154	Oligodendrocyte 1	SIRT2	0.620808235861955	7.80119522669372	14.7050750190666	0.000192087221820033	0.0411708336362742	24	116	1	0.922413793103448	MS-CT	M	Oligodendrocyte_1_MS19M.SIRT2
1611	M Oligodendrocyte 1.33155	Oligodendrocyte 1	RTN4R	2.03850037557732	2.65377014706098	14.7041608090204	0.000192171188314971	0.0411749167134104	24	116	0.958333333333333	0.801724137931034	MS-CT	M	Oligodendrocyte_1_MS19M.RTN4R
1612	M Oligodendrocyte 1.33156	Oligodendrocyte 1	HMGB2	1.13396836217968	3.61156684386331	14.6876753998718	0.000193691755965374	0.0413470762086323	24	116	0.958333333333333	0.853448275862069	MS-CT	M	Oligodendrocyte_1_MS19M.HMGB2
1613	M Oligodendrocyte 1.33157	Oligodendrocyte 1	SOX15	1.34469701777241	2.27298615359263	14.6836094032618	0.000195818161461661	0.0416308623644163	24	116	1	0.982758620689655	MS-CT	M	Oligodendrocyte_1_MS19M.SOX15
1614	M Oligodendrocyte 1.33158	Oligodendrocyte 1	RAD21	0.52513518703763	6.8320208296582	14.6517292764662	0.000197050080585356	0.0417947052163254	24	116	0.958333333333333	0.939655172413793	MS-CT	M	Oligodendrocyte_1_MS19M.RAD21
1615	M Oligodendrocyte 1.33159	Oligodendrocyte 1	RAB11A	0.677660540173613	7.13476612963243	14.6403404639601	0.000198126458858259	0.0419139385331364	24	116	1	0.948275862068966	MS-CT	M	Oligodendrocyte_1_MS19M.RAB11A
1616	M Oligodendrocyte 1.33160	Oligodendrocyte 1	HNRNPH2	0.959774795092961	4.59086655939125	14.6313008285433	0.000198985085796015	0.0420144498753235	24	116	1	0.96551724137931	MS-CT	M	Oligodendrocyte_1_MS19M.HNRNPH2
1617	M Oligodendrocyte 1.33161	Oligodendrocyte 1	POLR2I	1.44643894514557	4.85090139162215	14.6254066452357	0.000199546989068167	0.0420720688982008	24	116	1	0.956896551724138	MS-CT	M	Oligodendrocyte_1_MS19M.POLR2I
1618	M Oligodendrocyte 1.33162	Oligodendrocyte 1	HEY1	2.09095146564658	1.45553701111529	14.6182477795436	0.000200231636993052	0.042148044404985	24	116	1	0.948275862068966	MS-CT	M	Oligodendrocyte_1_MS19M.HEY1
1619	M Oligodendrocyte 1.33163	Oligodendrocyte 1	TGFBR3L	3.11091748851017	2.64327554366623	14.6187082261802	0.000201371107122789	0.0422829803569489	24	116	1	0.827586206896552	MS-CT	M	Oligodendrocyte_1_MS19M.TGFBR3L
1620	M Oligodendrocyte 1.33164	Oligodendrocyte 1	SCYL1	0.737182768642037	4.79332754414991	14.590696921072	0.000202888963682886	0.0424791472472204	24	116	1	0.931034482758621	MS-CT	M	Oligodendrocyte_1_MS19M.SCYL1
1621	M Oligodendrocyte 1.33165	Oligodendrocyte 1	CTXN1	2.37885470530517	3.70213855972546	14.5836221781694	0.000203577128902173	0.042571034378609	24	116	1	0.810344827586207	MS-CT	M	Oligodendrocyte_1_MS19M.CTXN1
1622	M Oligodendrocyte 1.33166	Oligodendrocyte 1	CHORDC1	1.29812251823597	7.08602621595872	14.5798030062553	0.00020394961288383	0.0426095197056231	24	116	1	0.982758620689655	MS-CT	M	Oligodendrocyte_1_MS19M.CHORDC1
1623	M Oligodendrocyte 1.33167	Oligodendrocyte 1	SPRYD3	1.05963990529594	4.3408440435669	14.5679578756352	0.00020510930269205	0.0427524973616972	24	116	1	0.96551724137931	MS-CT	M	Oligodendrocyte_1_MS19M.SPRYD3
1624	M Oligodendrocyte 1.33168	Oligodendrocyte 1	TMEM54	1.62938927836434	2.37565609636141	14.5495791658202	0.000206922007435159	0.0429835410453438	24	116	0.958333333333333	0.758620689655172	MS-CT	M	Oligodendrocyte_1_MS19M.TMEM54
1625	M Oligodendrocyte 1.33169	Oligodendrocyte 1	PNPLA8	0.571821830164279	6.37596140852012	14.5474100491729	0.000207137025809224	0.0430156171656289	24	116	1	0.948275862068966	MS-CT	M	Oligodendrocyte_1_MS19M.PNPLA8
1626	M Oligodendrocyte 1.33170	Oligodendrocyte 1	KIAA1755	-0.593550146769504	8.00762943215994	14.5337635689704	0.000208495007251522	0.0431909117349889	24	116	1	0.853448275862069	MS-CT	M	Oligodendrocyte_1_MS19M.KIAA1755
1627	M Oligodendrocyte 1.33171	Oligodendrocyte 1	IMP4	1.03369315569073	4.07447332331193	14.52831135575	0.000209040104414205	0.0432711749168615	24	116	1	0.991379310344828	MS-CT	M	Oligodendrocyte_1_MS19M.IMP4
1628	M Oligodendrocyte 1.33172	Oligodendrocyte 1	IZUMO4	-0.945579824412363	4.85346716403292	14.5160774257302	0.000210268522961786	0.0434121145386524	24	116	0.916666666666667	0.646551724137931	MS-CT	M	Oligodendrocyte_1_MS19M.IZUMO4
1629	M Oligodendrocyte 1.33173	Oligodendrocyte 1	MIEN1	1.33263817786358	4.73941225986649	14.5146718703383	0.000210410127344906	0.0434244320035198	24	116	1	0.844827586206897	MS-CT	M	Oligodendrocyte_1_MS19M.MIEN1
1630	M Oligodendrocyte 1.33174	Oligodendrocyte 1	GYPC	2.59337174290083	0.78997464031155	14.5893821850183	0.0002115945569474	0.0435542429869016	24	116	1	0.991379310344828	MS-CT	M	Oligodendrocyte_1_MS19M.GYPC
1631	M Oligodendrocyte 1.33175	Oligodendrocyte 1	RNF170	-0.517821891425011	6.79834198373833	14.4937106509192	0.000212533487280424	0.0436604731495383	24	116	1	0.982758620689655	MS-CT	M	Oligodendrocyte_1_MS19M.RNF170
1632	M Oligodendrocyte 1.33176	Oligodendrocyte 1	SLC25A6	1.12643197775471	5.45034613785229	14.5010115351088	0.000214303227147131	0.0438717875003395	24	116	1	0.991379310344828	MS-CT	M	Oligodendrocyte_1_MS19M.SLC25A6
1633	M Oligodendrocyte 1.33177	Oligodendrocyte 1	XBP1	1.16702703624606	3.66548341534831	14.4488786518896	0.000217148726236839	0.0442320110143931	24	116	1	0.879310344827586	MS-CT	M	Oligodendrocyte_1_MS19M.XBP1
1634	M Oligodendrocyte 1.33178	Oligodendrocyte 1	TPRG1L	1.05113666340043	4.2704957805175	14.4483482576527	0.000217203936302109	0.0442378415935623	24	116	0.916666666666667	0.53448275862069	MS-CT	M	Oligodendrocyte_1_MS19M.TPRG1L
1635	M Oligodendrocyte 1.33179	Oligodendrocyte 1	ISG20	1.26988859602446	4.17924299049517	14.43554947707	0.000218540550233565	0.0443750455135146	24	116	1	0.96551724137931	MS-CT	M	Oligodendrocyte_1_MS19M.ISG20
1636	M Oligodendrocyte 1.33180	Oligodendrocyte 1	GALNT6	-0.881703573672767	6.59397247689571	14.4262258805291	0.00021951952810125	0.0444824761662049	24	116	0.875	0.706896551724138	MS-CT	M	Oligodendrocyte_1_MS19M.GALNT6
1637	M Oligodendrocyte 1.33181	Oligodendrocyte 1	ZNF57	-1.23775361775249	1.73101822605827	14.4289668024754	0.000220498021071793	0.0445991425765243	24	116	0.958333333333333	0.637931034482759	MS-CT	M	Oligodendrocyte_1_MS19M.ZNF57
1638	M Oligodendrocyte 1.33182	Oligodendrocyte 1	MIIP	1.05443448916498	3.77305287557409	14.4111917243946	0.000221107560865365	0.0446654576055763	24	116	1	0.78448275862069	MS-CT	M	Oligodendrocyte_1_MS19M.MIIP
1639	M Oligodendrocyte 1.33183	Oligodendrocyte 1	UQCRQ	1.31539242419171	5.59001986254733	14.3958116861884	0.000222744274975366	0.0448247740013314	24	116	1	0.724137931034483	MS-CT	M	Oligodendrocyte_1_MS19M.UQCRQ
1640	M Oligodendrocyte 1.33184	Oligodendrocyte 1	PDGFB	2.11467986737584	0.893544789453535	14.3904315130398	0.000224604068241339	0.0450662663009204	24	116	1	0.982758620689655	MS-CT	M	Oligodendrocyte_1_MS19M.PDGFB
1641	M Oligodendrocyte 1.33185	Oligodendrocyte 1	IRS2	0.823674081399781	6.61024856570785	14.3734186697793	0.000225149455222086	0.0451267524703952	24	116	1	0.913793103448276	MS-CT	M	Oligodendrocyte_1_MS19M.IRS2
1642	M Oligodendrocyte 1.33186	Oligodendrocyte 1	ACTB	0.865237929352558	9.12487064298966	14.3677829047833	0.000225758947451961	0.0451877163267688	24	116	1	0.974137931034483	MS-CT	M	Oligodendrocyte_1_MS19M.ACTB
1643	M Oligodendrocyte 1.33187	Oligodendrocyte 1	VPS28	0.933832965027852	5.62334482031589	14.3344866035587	0.000229394407301338	0.0456663867154693	24	116	1	0.887931034482759	MS-CT	M	Oligodendrocyte_1_MS19M.VPS28
1644	M Oligodendrocyte 1.33188	Oligodendrocyte 1	ATP6V0D1	0.767419044283278	5.77457537649669	14.330852108899	0.000229794843795535	0.0457295961997718	24	116	0.791666666666667	0.620689655172414	MS-CT	M	Oligodendrocyte_1_MS19M.ATP6V0D1
1645	M Oligodendrocyte 1.33189	Oligodendrocyte 1	SCG3	1.40258135596496	4.60430741697983	14.3263652642233	0.000230290174525911	0.0457973777023572	24	116	1	0.724137931034483	MS-CT	M	Oligodendrocyte_1_MS19M.SCG3
1646	M Oligodendrocyte 1.33190	Oligodendrocyte 1	NDUFS8	0.931026557517711	5.11052878457365	14.3213544951688	0.000230844633993168	0.0458596839005516	24	116	0.958333333333333	0.905172413793103	MS-CT	M	Oligodendrocyte_1_MS19M.NDUFS8
1647	M Oligodendrocyte 1.33191	Oligodendrocyte 1	EPB41L4A	0.947784855802401	6.37554258163508	14.3169692092003	0.000231331000553706	0.0459097733456291	24	116	1	0.991379310344828	MS-CT	M	Oligodendrocyte_1_MS19M.EPB41L4A
1648	M Oligodendrocyte 1.33192	Oligodendrocyte 1	BCAS2	0.89860677311484	5.08112640824626	14.3103592622146	0.000232066080547693	0.0459875341393972	24	116	0.958333333333333	0.827586206896552	MS-CT	M	Oligodendrocyte_1_MS19M.BCAS2
1649	M Oligodendrocyte 1.33193	Oligodendrocyte 1	SEMA6A	-0.538515447789708	8.88715403331901	14.2647160515208	0.000237207542107126	0.046576370176353	24	116	0.833333333333333	0.474137931034483	MS-CT	M	Oligodendrocyte_1_MS19M.SEMA6A
1650	M Oligodendrocyte 1.33194	Oligodendrocyte 1	RRAS	1.81830930247222	1.40979394662754	14.2574175646145	0.000238040405714918	0.0466669808752793	24	116	1	0.931034482758621	MS-CT	M	Oligodendrocyte_1_MS19M.RRAS
1651	M Oligodendrocyte 1.33195	Oligodendrocyte 1	NOLC1	0.828284060302661	4.06459449795042	14.2413495506801	0.000239884545541203	0.046855421683373	24	116	0.875	0.422413793103448	MS-CT	M	Oligodendrocyte_1_MS19M.NOLC1
1652	M Oligodendrocyte 1.33196	Oligodendrocyte 1	MAP1A	0.789730502601912	7.212166906271	14.2379908895853	0.000240271862823177	0.0469021873776438	24	116	1	0.844827586206897	MS-CT	M	Oligodendrocyte_1_MS19M.MAP1A
1653	M Oligodendrocyte 1.33197	Oligodendrocyte 1	SPARC	1.00640780646662	6.21049061604064	14.2199023826698	0.000242368824706009	0.0471560304941697	24	116	1	0.956896551724138	MS-CT	M	Oligodendrocyte_1_MS19M.SPARC
1654	M Oligodendrocyte 1.33198	Oligodendrocyte 1	LGALS1	1.7291249962011	4.96047580481648	14.2131311534729	0.000243158600516831	0.0472620568748716	24	116	1	0.887931034482759	MS-CT	M	Oligodendrocyte_1_MS19M.LGALS1
1655	M Oligodendrocyte 1.33199	Oligodendrocyte 1	ATP1B2	1.3811119410583	3.86403152918691	14.2114843023493	0.000243351081493248	0.0472826989839161	24	116	0.958333333333333	0.905172413793103	MS-CT	M	Oligodendrocyte_1_MS19M.ATP1B2
1656	M Oligodendrocyte 1.33200	Oligodendrocyte 1	LOXL2	-0.804072126568473	4.38491869708547	14.2128197932638	0.000244563417610686	0.0474077045921261	24	116	0.958333333333333	0.922413793103448	MS-CT	M	Oligodendrocyte_1_MS19M.LOXL2
1657	M Oligodendrocyte 1.33201	Oligodendrocyte 1	FBL	0.953873843914955	3.37947765865234	14.1986873269505	0.000244852083627585	0.0474352826030117	24	116	1	0.96551724137931	MS-CT	M	Oligodendrocyte_1_MS19M.FBL
1658	M Oligodendrocyte 1.33202	Oligodendrocyte 1	ATP6V1G1	0.830543289614813	5.28884253509365	14.1961609252356	0.000245149530471359	0.0474641005941786	24	116	0.958333333333333	0.793103448275862	MS-CT	M	Oligodendrocyte_1_MS19M.ATP6V1G1
1659	M Oligodendrocyte 1.33203	Oligodendrocyte 1	NAP1L2	1.3616745184089	4.03904533176047	14.1889480433888	0.000246000775121795	0.0475804052032041	24	116	1	0.96551724137931	MS-CT	M	Oligodendrocyte_1_MS19M.NAP1L2
1660	M Oligodendrocyte 1.33204	Oligodendrocyte 1	MRPL36	1.60242543350451	3.33113224574855	14.176193937831	0.000247513378846702	0.0477425908826121	24	116	1	0.78448275862069	MS-CT	M	Oligodendrocyte_1_MS19M.MRPL36
1661	M Oligodendrocyte 1.33205	Oligodendrocyte 1	KARS	0.779970411131284	4.45196027499936	14.1724115639283	0.000247963783041717	0.0477922312571806	24	116	0.958333333333333	0.732758620689655	MS-CT	M	Oligodendrocyte_1_MS19M.KARS
1662	M Oligodendrocyte 1.33206	Oligodendrocyte 1	KLF6	1.58744056267785	5.16646289300013	14.1671059581501	0.000248596984975032	0.0478644063963657	24	116	1	0.836206896551724	MS-CT	M	Oligodendrocyte_1_MS19M.KLF6
1663	M Oligodendrocyte 1.33207	Oligodendrocyte 1	IER5	1.52472172500293	2.79681281651246	14.1406350298184	0.000251780953453702	0.0482301944067453	24	116	1	0.948275862068966	MS-CT	M	Oligodendrocyte_1_MS19M.IER5
1664	M Oligodendrocyte 1.33208	Oligodendrocyte 1	IL6R	1.92033142482104	3.87608226483168	14.1317932104081	0.000252853721098553	0.0483506757599508	24	116	0.958333333333333	0.672413793103448	MS-CT	M	Oligodendrocyte_1_MS19M.IL6R
1665	M Oligodendrocyte 1.33209	Oligodendrocyte 1	SCARA3	1.12772398842168	3.93247286786939	14.117820052094	0.00025455859972849	0.048530228783042	24	116	1	0.931034482758621	MS-CT	M	Oligodendrocyte_1_MS19M.SCARA3
1666	M Oligodendrocyte 1.33210	Oligodendrocyte 1	CRYAB	1.44336012070728	9.70297178082934	14.0991297733186	0.0002568573990656	0.0487691979605732	24	116	0.958333333333333	0.543103448275862	MS-CT	M	Oligodendrocyte_1_MS19M.CRYAB
1667	M Oligodendrocyte 1.33211	Oligodendrocyte 1	SLC4A3	2.06031782949716	2.25972621045608	14.0948422121325	0.000258814967645707	0.0489633277642509	24	116	1	0.931034482758621	MS-CT	M	Oligodendrocyte_1_MS19M.SLC4A3
1668	M Oligodendrocyte 1.33212	Oligodendrocyte 1	SHC2	-1.44318750904448	5.47907990574694	14.0615006068669	0.000261550137531202	0.0492515555348782	24	116	1	0.818965517241379	MS-CT	M	Oligodendrocyte_1_MS19M.SHC2
1669	M Oligodendrocyte 1.33213	Oligodendrocyte 1	BTF3	1.15922561704981	5.69444250614003	14.0555286638731	0.000262302915071852	0.0493456455961599	24	116	0.958333333333333	0.793103448275862	MS-CT	M	Oligodendrocyte_1_MS19M.BTF3
1670	M Oligodendrocyte 1.33214	Oligodendrocyte 1	EFS	-0.730934408224479	6.05187312699118	14.0441494239456	0.000263743429571943	0.0495147072848193	24	116	1	0.991379310344828	MS-CT	M	Oligodendrocyte_1_MS19M.EFS
1671	M Oligodendrocyte 1.33215	Oligodendrocyte 1	SLC6A17	1.78146089952933	4.02233467245721	14.0341119366343	0.000265020799353739	0.0496513048871523	24	116	1	0.96551724137931	MS-CT	M	Oligodendrocyte_1_MS19M.SLC6A17
1672	M Oligodendrocyte 1.33216	Oligodendrocyte 1	POMP	0.765045591587409	5.40541826372761	14.0333040375501	0.000265123887024225	0.0496638047302113	24	116	1	0.982758620689655	MS-CT	M	Oligodendrocyte_1_MS19M.POMP
13062	M Oligodendrocyte 1.44606	Oligodendrocyte 1	RGS1	-3.46280612379134	1.00341325958	66.6944379607682	1.13785096757496e-13	4.63484279492211e-09	42	116	0.976190476190476	0.71551724137931	AD-CT	M	Oligodendrocyte_1_AD19M.RGS1
13063	M Oligodendrocyte 1.44607	Oligodendrocyte 1	APOC1	-2.85549081356053	0.878658355779721	56.7026796061508	4.20032830134386e-12	9.91976789094981e-08	42	116	0.880952380952381	0.75	AD-CT	M	Oligodendrocyte_1_AD19M.APOC1
13064	M Oligodendrocyte 1.44608	Oligodendrocyte 1	HSPA6	-3.04887937303481	0.58158457859664	47.0700665380132	3.20805506527173e-10	3.41571700862157e-06	42	116	0.880952380952381	0.560344827586207	AD-CT	M	Oligodendrocyte_1_AD19M.HSPA6
13065	M Oligodendrocyte 1.44609	Oligodendrocyte 1	KLHL35	-1.65498388172109	2.36958978509158	43.0551405731626	7.90496142716503e-10	6.90895184828992e-06	42	116	1	0.853448275862069	AD-CT	M	Oligodendrocyte_1_AD19M.KLHL35
13066	M Oligodendrocyte 1.44610	Oligodendrocyte 1	OLR1	-2.18964000054587	1.06915487966743	40.6917711275194	2.03835067159581e-09	1.48362857333416e-05	42	116	1	0.913793103448276	AD-CT	M	Oligodendrocyte_1_AD19M.OLR1
13067	M Oligodendrocyte 1.44611	Oligodendrocyte 1	SRGN	-1.94005055115	1.78550214206179	35.402539774718	1.74280705269039e-08	7.78297646768199e-05	42	116	0.976190476190476	0.827586206896552	AD-CT	M	Oligodendrocyte_1_AD19M.SRGN
13068	M Oligodendrocyte 1.44612	Oligodendrocyte 1	NCKAP1L	-1.66708364539169	0.565235444033235	35.1188233224256	2.00404559147189e-08	8.68927943646853e-05	42	116	0.976190476190476	0.896551724137931	AD-CT	M	Oligodendrocyte_1_AD19M.NCKAP1L
13069	M Oligodendrocyte 1.44613	Oligodendrocyte 1	SRPX	-1.94648224717102	0.46764022851778	34.6913564974567	2.81079028844759e-08	0.000112429838967451	42	116	1	0.991379310344828	AD-CT	M	Oligodendrocyte_1_AD19M.SRPX
13070	M Oligodendrocyte 1.44614	Oligodendrocyte 1	S100A11	-1.84334623340355	0.193137646279242	32.7512227691753	5.57657436452383e-08	0.000189583459558042	42	116	1	0.96551724137931	AD-CT	M	Oligodendrocyte_1_AD19M.S100A11
13071	M Oligodendrocyte 1.44615	Oligodendrocyte 1	TMC8	1.03299218890221	4.03745745783679	32.4251053288693	6.10510533378282e-08	0.000202739269443698	42	116	1	0.836206896551724	AD-CT	M	Oligodendrocyte_1_AD19M.TMC8
13072	M Oligodendrocyte 1.44616	Oligodendrocyte 1	INHBA	-2.02514545717434	0.168791654249489	32.7048048587969	7.01905116870663e-08	0.000225849969029163	42	116	0.976190476190476	0.905172413793103	AD-CT	M	Oligodendrocyte_1_AD19M.INHBA
13073	M Oligodendrocyte 1.44617	Oligodendrocyte 1	LILRB4	-1.97720797763363	-0.0733177434627996	32.4510632487146	7.60381360978762e-08	0.00023909631841717	42	116	1	0.948275862068966	AD-CT	M	Oligodendrocyte_1_AD19M.LILRB4
13074	M Oligodendrocyte 1.44618	Oligodendrocyte 1	TNFRSF1B	-1.52702983039578	0.742077591287825	27.8394293186419	4.57072336232019e-07	0.000857488049911256	42	116	0.928571428571429	0.75	AD-CT	M	Oligodendrocyte_1_AD19M.TNFRSF1B
13075	M Oligodendrocyte 1.44619	Oligodendrocyte 1	ADAM28	-1.34854005996478	1.83997217228112	27.0977912996757	6.10256795405667e-07	0.00104573425458336	42	116	1	0.948275862068966	AD-CT	M	Oligodendrocyte_1_AD19M.ADAM28
13076	M Oligodendrocyte 1.44620	Oligodendrocyte 1	CITED1	-2.01089385144697	0.0727010018568306	27.2417551115405	6.98581443926879e-07	0.00115089154372329	42	116	0.976190476190476	0.948275862068966	AD-CT	M	Oligodendrocyte_1_AD19M.CITED1
13077	M Oligodendrocyte 1.44621	Oligodendrocyte 1	CXCR4	1.71596408480018	2.97006242274924	26.3340181080927	8.54528089103758e-07	0.00132612544517807	42	116	1	0.974137931034483	AD-CT	M	Oligodendrocyte_1_AD19M.CXCR4
13078	M Oligodendrocyte 1.44622	Oligodendrocyte 1	RAMP1	0.862885146678824	4.61329244951263	25.4483584791555	1.26538498863912e-06	0.00175186179376629	42	116	1	0.931034482758621	AD-CT	M	Oligodendrocyte_1_AD19M.RAMP1
13079	M Oligodendrocyte 1.44623	Oligodendrocyte 1	PLSCR1	-1.4140256821037	1.44807923678341	25.4422068997726	1.26885068165045e-06	0.00175501813301566	42	116	1	1	AD-CT	M	Oligodendrocyte_1_AD19M.PLSCR1
13080	M Oligodendrocyte 1.44624	Oligodendrocyte 1	IRAK3	-1.10185543582351	2.42310154059048	24.990675255908	1.55144590731459e-06	0.00200183412591202	42	116	1	0.905172413793103	AD-CT	M	Oligodendrocyte_1_AD19M.IRAK3
13081	M Oligodendrocyte 1.44625	Oligodendrocyte 1	CD74	-1.24453960410906	1.99424661928731	24.8292573554928	1.66732805799342e-06	0.00210188558903558	42	116	0.976190476190476	0.887931034482759	AD-CT	M	Oligodendrocyte_1_AD19M.CD74
13082	M Oligodendrocyte 1.44626	Oligodendrocyte 1	TRIM38	-1.58225227183864	0.163885721874926	25.0346150085143	1.68705986007792e-06	0.00211713614600219	42	116	0.928571428571429	0.844827586206897	AD-CT	M	Oligodendrocyte_1_AD19M.TRIM38
13083	M Oligodendrocyte 1.44627	Oligodendrocyte 1	RGS16	-1.57397044408177	0.648705719086514	24.4990222213036	1.9325624697839e-06	0.00232532305866331	42	116	1	1	AD-CT	M	Oligodendrocyte_1_AD19M.RGS16
13084	M Oligodendrocyte 1.44628	Oligodendrocyte 1	TFDP1	-0.773075182829359	3.9352049547635	24.4737011210843	1.95458936714245e-06	0.00234420312502885	42	116	1	0.974137931034483	AD-CT	M	Oligodendrocyte_1_AD19M.TFDP1
13085	M Oligodendrocyte 1.44629	Oligodendrocyte 1	IFI44L	-1.78405130086741	0.322002612851479	24.0594064436658	2.39307103496067e-06	0.0026723007747115	42	116	1	0.939655172413793	AD-CT	M	Oligodendrocyte_1_AD19M.IFI44L
13086	M Oligodendrocyte 1.44630	Oligodendrocyte 1	CD37	-1.67714698333863	-0.096879055637052	24.0453262623193	2.52542630862478e-06	0.00276720533821629	42	116	1	0.862068965517241	AD-CT	M	Oligodendrocyte_1_AD19M.CD37
13087	M Oligodendrocyte 1.44631	Oligodendrocyte 1	FOSB	-2.17447695130295	0.17056804079761	23.9627620861363	2.65296064652338e-06	0.00285412153218283	42	116	0.976190476190476	0.853448275862069	AD-CT	M	Oligodendrocyte_1_AD19M.FOSB
13088	M Oligodendrocyte 1.44632	Oligodendrocyte 1	FANCC	0.647272398757435	6.81553013728463	23.7125020515729	2.75061373343486e-06	0.00292515746909927	42	116	1	0.991379310344828	AD-CT	M	Oligodendrocyte_1_AD19M.FANCC
13089	M Oligodendrocyte 1.44633	Oligodendrocyte 1	CD84	-1.68509218247986	0.0775346211213311	23.5192447470018	3.11799752117792e-06	0.0031773446716097	42	116	0.952380952380952	0.724137931034483	AD-CT	M	Oligodendrocyte_1_AD19M.CD84
13090	M Oligodendrocyte 1.44634	Oligodendrocyte 1	MS4A6A	-1.66981643464969	0.298085087531031	23.5750109288242	3.60346778690695e-06	0.00348185957151725	42	116	0.857142857142857	0.689655172413793	AD-CT	M	Oligodendrocyte_1_AD19M.MS4A6A
13091	M Oligodendrocyte 1.44635	Oligodendrocyte 1	FCGR3A	-1.77497771657549	0.0699350547985909	23.6520830668505	3.6985221729756e-06	0.00354362959677591	42	116	1	0.887931034482759	AD-CT	M	Oligodendrocyte_1_AD19M.FCGR3A
13092	M Oligodendrocyte 1.44636	Oligodendrocyte 1	VGF	-1.78940009581054	2.97053080369037	22.9860071251149	3.83700836336458e-06	0.00363784935783756	42	116	1	0.931034482758621	AD-CT	M	Oligodendrocyte_1_AD19M.VGF
13093	M Oligodendrocyte 1.44637	Oligodendrocyte 1	LCTL	-1.30515823033052	0.500695031406074	22.6987805741781	4.39152193398386e-06	0.00397009896295843	42	116	0.976190476190476	0.931034482758621	AD-CT	M	Oligodendrocyte_1_AD19M.LCTL
13094	M Oligodendrocyte 1.44638	Oligodendrocyte 1	ADAMTS9	-1.46846506413835	2.76615238375413	22.5169009860033	4.72182090592964e-06	0.00416853784289665	42	116	0.976190476190476	0.887931034482759	AD-CT	M	Oligodendrocyte_1_AD19M.ADAMTS9
13095	M Oligodendrocyte 1.44639	Oligodendrocyte 1	TPD52L1	1.57047542601056	4.54998281198749	22.3164771071152	5.17188791409073e-06	0.00443297689312912	42	116	0.976190476190476	0.853448275862069	AD-CT	M	Oligodendrocyte_1_AD19M.TPD52L1
13096	M Oligodendrocyte 1.44640	Oligodendrocyte 1	MDK	-1.25655651484234	0.986051487782208	22.2522334552822	5.32519310247994e-06	0.00451211538387285	42	116	0.976190476190476	0.853448275862069	AD-CT	M	Oligodendrocyte_1_AD19M.MDK
13097	M Oligodendrocyte 1.44641	Oligodendrocyte 1	SDC2	1.10975102707106	3.0317990372327	22.1648729509941	5.54110172081908e-06	0.00463744489146126	42	116	0.738095238095238	0.568965517241379	AD-CT	M	Oligodendrocyte_1_AD19M.SDC2
13098	M Oligodendrocyte 1.44642	Oligodendrocyte 1	CD53	-1.29593572974157	0.965634446818335	22.1475623616287	5.63860901561404e-06	0.00468732996193508	42	116	0.952380952380952	0.827586206896552	AD-CT	M	Oligodendrocyte_1_AD19M.CD53
13099	M Oligodendrocyte 1.44643	Oligodendrocyte 1	NUPR1	1.25446863935327	3.37452356261751	21.8926602778682	6.27265458622317e-06	0.00499331663940743	42	116	1	0.982758620689655	AD-CT	M	Oligodendrocyte_1_AD19M.NUPR1
13100	M Oligodendrocyte 1.44644	Oligodendrocyte 1	CD99	-1.13296942867744	1.83842637850318	21.8433322767184	6.41537642222821e-06	0.00505890278303455	42	116	0.880952380952381	0.543103448275862	AD-CT	M	Oligodendrocyte_1_AD19M.CD99
13101	M Oligodendrocyte 1.44645	Oligodendrocyte 1	ANXA2	-1.67856556962371	1.15586384676744	21.6913109834273	6.87632880478143e-06	0.00530686920740713	42	116	0.976190476190476	0.818965517241379	AD-CT	M	Oligodendrocyte_1_AD19M.ANXA2
13102	M Oligodendrocyte 1.44646	Oligodendrocyte 1	TLR2	-1.67205134620501	0.844152062317449	22.06900381171	7.34854347387896e-06	0.0055375116473149	42	116	0.833333333333333	0.620689655172414	AD-CT	M	Oligodendrocyte_1_AD19M.TLR2
13103	M Oligodendrocyte 1.44647	Oligodendrocyte 1	P2RX6	-1.08288032121855	2.24987238176376	21.2638701206847	8.43602589372292e-06	0.00601440473514347	42	116	0.880952380952381	0.612068965517241	AD-CT	M	Oligodendrocyte_1_AD19M.P2RX6
13104	M Oligodendrocyte 1.44648	Oligodendrocyte 1	TYROBP	-1.56829690907769	0.340806282846453	20.9975560317421	9.53005884967448e-06	0.00648770226746937	42	116	0.928571428571429	0.663793103448276	AD-CT	M	Oligodendrocyte_1_AD19M.TYROBP
13105	M Oligodendrocyte 1.44649	Oligodendrocyte 1	SPHK1	-1.80670140678516	-0.297659126790329	21.2160195118369	1.20093964170665e-05	0.00754117579136735	42	116	0.976190476190476	0.948275862068966	AD-CT	M	Oligodendrocyte_1_AD19M.SPHK1
13106	M Oligodendrocyte 1.44650	Oligodendrocyte 1	THBS1	-2.0801757855287	-0.266885698148957	21.0255196114592	1.21657593735092e-05	0.00759599493956188	42	116	1	0.931034482758621	AD-CT	M	Oligodendrocyte_1_AD19M.THBS1
13107	M Oligodendrocyte 1.44651	Oligodendrocyte 1	PROS1	-1.02162293789986	3.04103059416364	20.3271180790166	1.2862326303073e-05	0.00788455452475533	42	116	1	0.887931034482759	AD-CT	M	Oligodendrocyte_1_AD19M.PROS1
13108	M Oligodendrocyte 1.44652	Oligodendrocyte 1	TGFBI	-1.51047917071322	-0.141816724787505	20.2445623915993	1.37619343277566e-05	0.0082458873252141	42	116	0.976190476190476	0.879310344827586	AD-CT	M	Oligodendrocyte_1_AD19M.TGFBI
13109	M Oligodendrocyte 1.44653	Oligodendrocyte 1	ITGAX	-1.47583354256601	0.687150978424172	20.1571156901517	1.39126345817927e-05	0.00829810903529539	42	116	0.833333333333333	0.767241379310345	AD-CT	M	Oligodendrocyte_1_AD19M.ITGAX
13110	M Oligodendrocyte 1.44654	Oligodendrocyte 1	VEGFB	0.674170732419318	4.07161347706604	20.0892558117873	1.43558708366238e-05	0.00847128074544054	42	116	1	0.939655172413793	AD-CT	M	Oligodendrocyte_1_AD19M.VEGFB
13111	M Oligodendrocyte 1.44655	Oligodendrocyte 1	SAT1	-0.721100187122914	4.87203078875092	19.8411079078857	1.61026171519967e-05	0.00916083873304596	42	116	0.714285714285714	0.491379310344828	AD-CT	M	Oligodendrocyte_1_AD19M.SAT1
13112	M Oligodendrocyte 1.44656	Oligodendrocyte 1	RNF144B	-1.19731823866605	1.51272100307537	19.7066281971642	1.71380484075005e-05	0.00951979673037829	42	116	0.666666666666667	0.379310344827586	AD-CT	M	Oligodendrocyte_1_AD19M.RNF144B
13113	M Oligodendrocyte 1.44657	Oligodendrocyte 1	NRCAM	-0.99137452082477	6.13884696536473	19.5637119804766	1.83128287771848e-05	0.00993859893322161	42	116	0.976190476190476	0.672413793103448	AD-CT	M	Oligodendrocyte_1_AD19M.NRCAM
13114	M Oligodendrocyte 1.44658	Oligodendrocyte 1	CALCRL	-1.16300822866969	1.49624790507235	19.5529104196052	1.8404880225991e-05	0.00997514402609668	42	116	1	0.870689655172414	AD-CT	M	Oligodendrocyte_1_AD19M.CALCRL
13115	M Oligodendrocyte 1.44659	Oligodendrocyte 1	GPRC5C	-1.48210106708468	0.209433058800458	19.525416896424	1.87848214271096e-05	0.010116847670896	42	116	0.904761904761905	0.75	AD-CT	M	Oligodendrocyte_1_AD19M.GPRC5C
13116	M Oligodendrocyte 1.44660	Oligodendrocyte 1	LRP3	-0.993889751109102	2.55170059070159	19.4307205277414	1.94795536215856e-05	0.0103466747829987	42	116	1	0.96551724137931	AD-CT	M	Oligodendrocyte_1_AD19M.LRP3
13117	M Oligodendrocyte 1.44661	Oligodendrocyte 1	GPR27	-1.21430160956564	1.31294873279955	19.3390213280334	2.03278093862045e-05	0.0106256240555794	42	116	1	0.775862068965517	AD-CT	M	Oligodendrocyte_1_AD19M.GPR27
13118	M Oligodendrocyte 1.44662	Oligodendrocyte 1	FKBP14	-0.677058652810672	3.91341697053214	19.2959398303241	2.07392097689364e-05	0.0107653970291654	42	116	1	0.870689655172414	AD-CT	M	Oligodendrocyte_1_AD19M.FKBP14
13119	M Oligodendrocyte 1.44663	Oligodendrocyte 1	DENND3	-1.06157189380304	2.40727167141807	18.9577764714536	2.42771813910921e-05	0.0118618890694125	42	116	0.714285714285714	0.517241379310345	AD-CT	M	Oligodendrocyte_1_AD19M.DENND3
13120	M Oligodendrocyte 1.44664	Oligodendrocyte 1	FBXO2	0.994728555221197	4.44633999957923	18.8088348576971	2.60247123113774e-05	0.0123819087281022	42	116	0.904761904761905	0.71551724137931	AD-CT	M	Oligodendrocyte_1_AD19M.FBXO2
13121	M Oligodendrocyte 1.44665	Oligodendrocyte 1	CD180	-1.88781307573976	-0.619662335919757	27.4631162423737	2.79328256176776e-05	0.0129052851659412	42	116	0.880952380952381	0.577586206896552	AD-CT	M	Oligodendrocyte_1_AD19M.CD180
13122	M Oligodendrocyte 1.44666	Oligodendrocyte 1	KCND3	-0.978309997560153	4.70010574313135	18.6172391552131	2.84624362154234e-05	0.0130499039500108	42	116	1	0.948275862068966	AD-CT	M	Oligodendrocyte_1_AD19M.KCND3
13123	M Oligodendrocyte 1.44667	Oligodendrocyte 1	MNDA	-1.69083756466602	-0.00224611097159351	18.4821672251722	3.05313764798584e-05	0.0136087917251499	42	116	1	0.982758620689655	AD-CT	M	Oligodendrocyte_1_AD19M.MNDA
13124	M Oligodendrocyte 1.44668	Oligodendrocyte 1	HES4	-1.36831685266329	2.67415277266939	18.2985589363002	3.30434311571064e-05	0.0142950912303782	42	116	0.904761904761905	0.801724137931034	AD-CT	M	Oligodendrocyte_1_AD19M.HES4
13125	M Oligodendrocyte 1.44669	Oligodendrocyte 1	GRTP1	1.02684414817457	2.07250263823552	18.2985585776033	3.32702808077097e-05	0.0143554633495213	42	116	1	0.931034482758621	AD-CT	M	Oligodendrocyte_1_AD19M.GRTP1
13126	M Oligodendrocyte 1.44670	Oligodendrocyte 1	PLCB2	-1.24474052508728	0.50714287394725	18.3032098316212	3.33138143250913e-05	0.0143672660161634	42	116	1	0.913793103448276	AD-CT	M	Oligodendrocyte_1_AD19M.PLCB2
13127	M Oligodendrocyte 1.44671	Oligodendrocyte 1	NPFFR1	1.11413483909873	2.12957775708606	18.1622493657258	3.54643208664773e-05	0.0149401967950433	42	116	0.952380952380952	0.689655172413793	AD-CT	M	Oligodendrocyte_1_AD19M.NPFFR1
13128	M Oligodendrocyte 1.44672	Oligodendrocyte 1	CAB39L	0.468656412910302	6.28789032554399	17.9974378527651	3.80611991613422e-05	0.0155962618199639	42	116	0.976190476190476	0.913793103448276	AD-CT	M	Oligodendrocyte_1_AD19M.CAB39L
13129	M Oligodendrocyte 1.44673	Oligodendrocyte 1	VSIG4	-1.32310120489365	0.0186769099968492	17.6487214676777	4.52880049186501e-05	0.0173790468174989	42	116	1	0.974137931034483	AD-CT	M	Oligodendrocyte_1_AD19M.VSIG4
13130	M Oligodendrocyte 1.44674	Oligodendrocyte 1	CLIC1	-1.37432211798963	0.0016117103551588	17.6548115499575	4.62590181991694e-05	0.0176206934345434	42	116	0.976190476190476	0.775862068965517	AD-CT	M	Oligodendrocyte_1_AD19M.CLIC1
13131	M Oligodendrocyte 1.44675	Oligodendrocyte 1	ALPK1	-1.14490760870096	1.2855085327843	17.5733281921298	4.64746965393226e-05	0.0176704886539863	42	116	0.976190476190476	0.956896551724138	AD-CT	M	Oligodendrocyte_1_AD19M.ALPK1
13132	M Oligodendrocyte 1.44676	Oligodendrocyte 1	ST8SIA4	-1.1082412820935	2.0036741186729	17.4548038921263	4.94589531030385e-05	0.0183684056587849	42	116	1	0.982758620689655	AD-CT	M	Oligodendrocyte_1_AD19M.ST8SIA4
13133	M Oligodendrocyte 1.44677	Oligodendrocyte 1	FAM214B	-0.651044153267366	3.98378156424342	17.3250739311841	5.22552267459246e-05	0.0190042602730035	42	116	1	0.982758620689655	AD-CT	M	Oligodendrocyte_1_AD19M.FAM214B
13134	M Oligodendrocyte 1.44678	Oligodendrocyte 1	CXCL12	-1.57163550050567	0.409047709283454	17.3476809919932	5.26995714565388e-05	0.0190928117745435	42	116	1	0.974137931034483	AD-CT	M	Oligodendrocyte_1_AD19M.CXCL12
13135	M Oligodendrocyte 1.44679	Oligodendrocyte 1	TIMP1	-1.42684351686767	1.14116002080269	17.2949826078294	5.31673615720545e-05	0.0191902580005375	42	116	0.976190476190476	0.922413793103448	AD-CT	M	Oligodendrocyte_1_AD19M.TIMP1
13136	M Oligodendrocyte 1.44680	Oligodendrocyte 1	RAD18	0.513188275738784	5.75410710876235	16.9190445086873	6.33332091228127e-05	0.0213609096916325	42	116	0.976190476190476	0.931034482758621	AD-CT	M	Oligodendrocyte_1_AD19M.RAD18
13137	M Oligodendrocyte 1.44681	Oligodendrocyte 1	RELN	0.890317481862535	5.83058669761523	16.8979312014722	6.3970754465402e-05	0.0214639101993393	42	116	1	0.844827586206897	AD-CT	M	Oligodendrocyte_1_AD19M.RELN
13138	M Oligodendrocyte 1.44682	Oligodendrocyte 1	LAMC1	-0.881313530776628	2.55651574842824	16.8836020765729	6.44071607419121e-05	0.0215544799271002	42	116	0.976190476190476	0.896551724137931	AD-CT	M	Oligodendrocyte_1_AD19M.LAMC1
13139	M Oligodendrocyte 1.44683	Oligodendrocyte 1	S100A4	1.68289565256245	-0.0632522576070335	16.6872008886104	7.17586954662687e-05	0.02295604349565	42	116	0.642857142857143	0.594827586206897	AD-CT	M	Oligodendrocyte_1_AD19M.S100A4
13140	M Oligodendrocyte 1.44684	Oligodendrocyte 1	KLHL6	-1.24294407149041	0.741029904983334	16.5806827890301	7.43771847733299e-05	0.0234374258418104	42	116	0.952380952380952	0.758620689655172	AD-CT	M	Oligodendrocyte_1_AD19M.KLHL6
13141	M Oligodendrocyte 1.44685	Oligodendrocyte 1	IMPA2	0.999741322071759	1.49659777103646	16.514634504421	7.67520940234427e-05	0.0239022181957988	42	116	0.976190476190476	0.879310344827586	AD-CT	M	Oligodendrocyte_1_AD19M.IMPA2
13142	M Oligodendrocyte 1.44686	Oligodendrocyte 1	ARL4A	0.897275636299607	3.52070613199081	16.4381478033137	7.9599056546041e-05	0.0244258242523137	42	116	1	0.982758620689655	AD-CT	M	Oligodendrocyte_1_AD19M.ARL4A
13143	M Oligodendrocyte 1.44687	Oligodendrocyte 1	METTL4	0.452997363022346	5.05481327501821	16.1471753317147	9.14490237771652e-05	0.0265325007578044	42	116	1	0.887931034482759	AD-CT	M	Oligodendrocyte_1_AD19M.METTL4
13144	M Oligodendrocyte 1.44688	Oligodendrocyte 1	C17orf67	0.724928911074564	4.45377858010173	16.1377387139725	9.18620933139251e-05	0.0265898209770712	42	116	1	0.698275862068966	AD-CT	M	Oligodendrocyte_1_AD19M.C17orf67
13145	M Oligodendrocyte 1.44689	Oligodendrocyte 1	ETV5	0.948071164941319	5.83334242130317	16.1353234977988	9.19681198047841e-05	0.0266101019331936	42	116	1	0.991379310344828	AD-CT	M	Oligodendrocyte_1_AD19M.ETV5
13146	M Oligodendrocyte 1.44690	Oligodendrocyte 1	MVP	-0.589546256159435	5.430119657499	15.9696548419162	9.95465872289838e-05	0.0279468782191326	42	116	1	0.922413793103448	AD-CT	M	Oligodendrocyte_1_AD19M.MVP
13147	M Oligodendrocyte 1.44691	Oligodendrocyte 1	ADCY10	0.860237709829928	2.98902342838567	15.877656698807	0.000104026755377183	0.0287042872111025	42	116	1	0.913793103448276	AD-CT	M	Oligodendrocyte_1_AD19M.ADCY10
13148	M Oligodendrocyte 1.44692	Oligodendrocyte 1	SIK1	-1.73339800971275	-0.3577527420553	16.1858634101655	0.000105736952595977	0.0289630442059571	42	116	1	0.870689655172414	AD-CT	M	Oligodendrocyte_1_AD19M.SIK1
13149	M Oligodendrocyte 1.44693	Oligodendrocyte 1	TNFRSF1A	-1.07327508574492	0.985609808582631	15.8149095517801	0.000107199792647678	0.0291995553347814	42	116	0.976190476190476	0.905172413793103	AD-CT	M	Oligodendrocyte_1_AD19M.TNFRSF1A
13150	M Oligodendrocyte 1.44694	Oligodendrocyte 1	ACKR3	-1.32090246549726	0.274104728429385	15.9428449355936	0.000108631215158056	0.0294471574037918	42	116	0.571428571428571	0.379310344827586	AD-CT	M	Oligodendrocyte_1_AD19M.ACKR3
13151	M Oligodendrocyte 1.44695	Oligodendrocyte 1	SH2D6	0.76999412700939	3.66249931199087	15.6983546123144	0.000113951404205215	0.0303337285252628	42	116	0.976190476190476	0.939655172413793	AD-CT	M	Oligodendrocyte_1_AD19M.SH2D6
13152	M Oligodendrocyte 1.44696	Oligodendrocyte 1	SAMSN1	-0.98938673558464	1.77038689849557	15.6073018389021	0.000118418784826019	0.0310226053406058	42	116	0.976190476190476	0.836206896551724	AD-CT	M	Oligodendrocyte_1_AD19M.SAMSN1
13153	M Oligodendrocyte 1.44697	Oligodendrocyte 1	LCP2	-1.04006791547942	0.965217579483042	15.5989991706319	0.000118891556298001	0.0311079136987555	42	116	0.976190476190476	0.948275862068966	AD-CT	M	Oligodendrocyte_1_AD19M.LCP2
13154	M Oligodendrocyte 1.44698	Oligodendrocyte 1	SOWAHA	0.877019702578622	4.29447664527964	15.5947877958491	0.000119132095564747	0.0311469888741482	42	116	1	0.948275862068966	AD-CT	M	Oligodendrocyte_1_AD19M.SOWAHA
13155	M Oligodendrocyte 1.44699	Oligodendrocyte 1	RBM3	-0.553605071676159	4.54298212001644	15.5164762004779	0.000123696451205853	0.0319127854673238	42	116	0.928571428571429	0.646551724137931	AD-CT	M	Oligodendrocyte_1_AD19M.RBM3
13156	M Oligodendrocyte 1.44700	Oligodendrocyte 1	GALM	0.650779565686221	3.35710560910834	15.4812729475916	0.000125805934710869	0.0322280412619696	42	116	1	0.974137931034483	AD-CT	M	Oligodendrocyte_1_AD19M.GALM
13157	M Oligodendrocyte 1.44701	Oligodendrocyte 1	ADM	-1.37350745280868	-0.242177083439458	15.6182142289944	0.000126137324221799	0.0322752933340303	42	116	1	0.991379310344828	AD-CT	M	Oligodendrocyte_1_AD19M.ADM
13158	M Oligodendrocyte 1.44702	Oligodendrocyte 1	TSPAN19	0.982112633180374	2.56134864302675	15.4495015107716	0.000127741236613522	0.032505854463404	42	116	1	0.922413793103448	AD-CT	M	Oligodendrocyte_1_AD19M.TSPAN19
13159	M Oligodendrocyte 1.44703	Oligodendrocyte 1	CSF2RA	-1.05038830611889	1.54753795022487	15.4937320891462	0.000128092208729685	0.0325634377500825	42	116	1	0.887931034482759	AD-CT	M	Oligodendrocyte_1_AD19M.CSF2RA
13160	M Oligodendrocyte 1.44704	Oligodendrocyte 1	IRS1	0.884055018032022	2.74079451845096	15.435240174234	0.000128619780090307	0.0326358909713314	42	116	1	0.982758620689655	AD-CT	M	Oligodendrocyte_1_AD19M.IRS1
13161	M Oligodendrocyte 1.44705	Oligodendrocyte 1	TPH1	-1.07137448717586	1.49817449435044	15.3691996112827	0.000133438468284484	0.0333615739274736	42	116	0.952380952380952	0.775862068965517	AD-CT	M	Oligodendrocyte_1_AD19M.TPH1
13162	M Oligodendrocyte 1.44706	Oligodendrocyte 1	YOD1	0.591653193579974	4.41292134208949	15.1878285439885	0.000144880470470912	0.0350092230597271	42	116	1	0.922413793103448	AD-CT	M	Oligodendrocyte_1_AD19M.YOD1
13163	M Oligodendrocyte 1.44707	Oligodendrocyte 1	RAB23	0.794426337484969	2.98592773551651	15.1865275207184	0.000144971300936664	0.0350216240365483	42	116	0.547619047619048	0.293103448275862	AD-CT	M	Oligodendrocyte_1_AD19M.RAB23
13164	M Oligodendrocyte 1.44708	Oligodendrocyte 1	COL6A1	0.941390262001034	3.62509578963583	15.1816958327169	0.000145309131768595	0.0350688902219567	42	116	0.857142857142857	0.663793103448276	AD-CT	M	Oligodendrocyte_1_AD19M.COL6A1
13165	M Oligodendrocyte 1.44709	Oligodendrocyte 1	GPC5	0.661592457206263	6.87471454220172	15.158068749114	0.000146972725349786	0.0353129829786393	42	116	0.976190476190476	0.775862068965517	AD-CT	M	Oligodendrocyte_1_AD19M.GPC5
13166	M Oligodendrocyte 1.44710	Oligodendrocyte 1	EFHB	-1.19397616231458	2.7898550465423	15.1385456862973	0.000148361992813034	0.0355188574213023	42	116	1	0.991379310344828	AD-CT	M	Oligodendrocyte_1_AD19M.EFHB
13167	M Oligodendrocyte 1.44711	Oligodendrocyte 1	PRR22	-0.946757043438118	1.95318129136013	15.1088724504243	0.000151235412209002	0.0358808722736514	42	116	0.833333333333333	0.603448275862069	AD-CT	M	Oligodendrocyte_1_AD19M.PRR22
13168	M Oligodendrocyte 1.44712	Oligodendrocyte 1	CTF1	0.943788472777562	1.30448096010738	15.0877520886321	0.000152781410534921	0.0360949440594548	42	116	1	0.974137931034483	AD-CT	M	Oligodendrocyte_1_AD19M.CTF1
13169	M Oligodendrocyte 1.44713	Oligodendrocyte 1	GLIPR1L2	0.609732236804782	5.08436847376878	15.0674153174767	0.000153537875699892	0.0361809053470734	42	116	0.595238095238095	0.413793103448276	AD-CT	M	Oligodendrocyte_1_AD19M.GLIPR1L2
13170	M Oligodendrocyte 1.44714	Oligodendrocyte 1	CEP97	0.307428173845156	7.3616888879008	14.9216516332963	0.000164727265933743	0.0376979294797796	42	116	0.80952380952381	0.456896551724138	AD-CT	M	Oligodendrocyte_1_AD19M.CEP97
13171	M Oligodendrocyte 1.44715	Oligodendrocyte 1	LARP7	0.407738767074994	6.34463016163598	14.8425917490343	0.000171140466564572	0.0385627973973048	42	116	0.976190476190476	0.887931034482759	AD-CT	M	Oligodendrocyte_1_AD19M.LARP7
13172	M Oligodendrocyte 1.44716	Oligodendrocyte 1	PPP4R4	0.757159308028532	4.06745635470039	14.781070791448	0.000176306645786771	0.0391963663917501	42	116	0.761904761904762	0.517241379310345	AD-CT	M	Oligodendrocyte_1_AD19M.PPP4R4
13173	M Oligodendrocyte 1.44717	Oligodendrocyte 1	CXCL16	-1.0613415461101	1.13636040126551	14.790290137771	0.00017634923082992	0.0391977173214684	42	116	0.976190476190476	0.922413793103448	AD-CT	M	Oligodendrocyte_1_AD19M.CXCL16
13174	M Oligodendrocyte 1.44718	Oligodendrocyte 1	MPZL3	-1.10336480920903	0.239367435351774	14.7813344207774	0.000178404904560655	0.0394526541879749	42	116	1	0.956896551724138	AD-CT	M	Oligodendrocyte_1_AD19M.MPZL3
13175	M Oligodendrocyte 1.44719	Oligodendrocyte 1	TRIP10	0.971659097150018	2.05628040586858	14.7386589743197	0.000179960485981405	0.0396354958342885	42	116	0.80952380952381	0.448275862068966	AD-CT	M	Oligodendrocyte_1_AD19M.TRIP10
13176	M Oligodendrocyte 1.44720	Oligodendrocyte 1	GEN1	-0.551991017862399	4.03593343764286	14.7040129670796	0.000183002529415004	0.0400078005034988	42	116	0.976190476190476	0.818965517241379	AD-CT	M	Oligodendrocyte_1_AD19M.GEN1
13177	M Oligodendrocyte 1.44721	Oligodendrocyte 1	PPP1R18	-1.16720593926194	0.569422767470428	14.6985111420392	0.000184782212250617	0.0402162336552102	42	116	0.976190476190476	0.879310344827586	AD-CT	M	Oligodendrocyte_1_AD19M.PPP1R18
13178	M Oligodendrocyte 1.44722	Oligodendrocyte 1	SNRNP48	0.429507448154196	5.18567764139523	14.6391042661164	0.000188843633639333	0.0407664854460963	42	116	0.833333333333333	0.663793103448276	AD-CT	M	Oligodendrocyte_1_AD19M.SNRNP48
13179	M Oligodendrocyte 1.44723	Oligodendrocyte 1	DCLK2	-0.547906021737779	5.59097051887606	14.6263668659592	0.000190011995457836	0.0409188596467914	42	116	0.523809523809524	0.327586206896552	AD-CT	M	Oligodendrocyte_1_AD19M.DCLK2
13180	M Oligodendrocyte 1.44724	Oligodendrocyte 1	JDP2	0.96925583877455	3.54353047423931	14.5378481483737	0.000198337771195348	0.0419356074319425	42	116	1	0.948275862068966	AD-CT	M	Oligodendrocyte_1_AD19M.JDP2
13181	M Oligodendrocyte 1.44725	Oligodendrocyte 1	IRS2	0.499493739954411	6.59952379769678	14.5251809377258	0.000199559268634058	0.0420720688982008	42	116	1	0.896551724137931	AD-CT	M	Oligodendrocyte_1_AD19M.IRS2
13182	M Oligodendrocyte 1.44726	Oligodendrocyte 1	PAPOLA	0.445233645069568	7.47941401053287	14.5209119966258	0.000199972647982874	0.0421148163816811	42	116	0.928571428571429	0.775862068965517	AD-CT	M	Oligodendrocyte_1_AD19M.PAPOLA
13183	M Oligodendrocyte 1.44727	Oligodendrocyte 1	LAPTM5	-1.03058389988813	1.25533308842014	14.5147049802628	0.000200575257542842	0.0421777068874771	42	116	1	0.905172413793103	AD-CT	M	Oligodendrocyte_1_AD19M.LAPTM5
13184	M Oligodendrocyte 1.44728	Oligodendrocyte 1	PURG	0.467148435347912	5.64964619384133	14.3802491385067	0.000214093433259582	0.0438418533692167	42	116	0.571428571428571	0.318965517241379	AD-CT	M	Oligodendrocyte_1_AD19M.PURG
13185	M Oligodendrocyte 1.44729	Oligodendrocyte 1	CD300A	-1.30650930159253	-0.161735655687551	15.791080732123	0.000216712241119867	0.0441937893034783	42	116	1	0.887931034482759	AD-CT	M	Oligodendrocyte_1_AD19M.CD300A
13186	M Oligodendrocyte 1.44730	Oligodendrocyte 1	JADE2	0.497233022955852	5.99283393290295	14.3209596347206	0.000220346196281615	0.0445768446824556	42	116	1	0.862068965517241	AD-CT	M	Oligodendrocyte_1_AD19M.JADE2
13187	M Oligodendrocyte 1.44731	Oligodendrocyte 1	SLC16A4	0.771997757902589	3.08900602743745	14.3084255532496	0.000221691733063693	0.0447160964188054	42	116	0.904761904761905	0.741379310344828	AD-CT	M	Oligodendrocyte_1_AD19M.SLC16A4
13188	M Oligodendrocyte 1.44732	Oligodendrocyte 1	PARP14	-0.929268414378341	2.37899901331342	14.287920179886	0.000223911084459533	0.0449841421368513	42	116	0.976190476190476	0.853448275862069	AD-CT	M	Oligodendrocyte_1_AD19M.PARP14
13189	M Oligodendrocyte 1.44733	Oligodendrocyte 1	ABCA1	-0.652020299688039	5.46303860530976	14.2176272667966	0.000231692543084314	0.0459472937475922	42	116	1	0.931034482758621	AD-CT	M	Oligodendrocyte_1_AD19M.ABCA1
13190	M Oligodendrocyte 1.44734	Oligodendrocyte 1	IQUB	0.745169008573783	2.88797242162449	14.1973628153921	0.000233986646672371	0.0462155462822237	42	116	0.785714285714286	0.551724137931034	AD-CT	M	Oligodendrocyte_1_AD19M.IQUB
13191	M Oligodendrocyte 1.44735	Oligodendrocyte 1	FAM83H	-1.20564903878429	0.0899481607480275	14.1851191239989	0.000236413636908572	0.0464945073936692	42	116	1	0.913793103448276	AD-CT	M	Oligodendrocyte_1_AD19M.FAM83H
13192	M Oligodendrocyte 1.44736	Oligodendrocyte 1	ARHGDIB	-1.14392845208923	0.0749947978808553	14.0350107838242	0.000253223251202929	0.0483816812855419	42	116	1	0.96551724137931	AD-CT	M	Oligodendrocyte_1_AD19M.ARHGDIB
13193	M Oligodendrocyte 1.44737	Oligodendrocyte 1	SLC38A2	0.617887683521928	7.93522999582133	14.0273885271046	0.000254165062583742	0.0484906791989273	42	116	1	0.982758620689655	AD-CT	M	Oligodendrocyte_1_AD19M.SLC38A2
13194	M Oligodendrocyte 1.44738	Oligodendrocyte 1	CHSY3	0.616411766674262	6.3865435254724	14.0051809986803	0.000256929463456419	0.0487691979605732	42	116	1	0.974137931034483	AD-CT	M	Oligodendrocyte_1_AD19M.CHSY3
13195	M Oligodendrocyte 1.44739	Oligodendrocyte 1	HMOX1	-1.02331733182411	1.09600781643876	13.9981084579858	0.000257816280151293	0.0488785275516516	42	116	0.642857142857143	0.637931034482759	AD-CT	M	Oligodendrocyte_1_AD19M.HMOX1
13196	M Oligodendrocyte 1.44740	Oligodendrocyte 1	ST6GAL1	-0.847353064298035	3.60099458630163	13.9602898850912	0.000262611571912282	0.0493827875346447	42	116	1	0.948275862068966	AD-CT	M	Oligodendrocyte_1_AD19M.ST6GAL1
13197	M Oligodendrocyte 1.44741	Oligodendrocyte 1	SLC11A1	-0.922965432319396	1.73403451723864	13.9333640358038	0.000266081065866088	0.0497402764839721	42	116	1	0.956896551724138	AD-CT	M	Oligodendrocyte_1_AD19M.SLC11A1
25107	M Oligodendrocyte 1.56651	Oligodendrocyte 1	PDK4	2.01125057723714	6.61247755672525	74.2185970868084	1.04877483257586e-14	6.55843217239231e-10	32	116	0.4375	0.71551724137931	ASD-CT	M	Oligodendrocyte_1_ASD19M.PDK4
25108	M Oligodendrocyte 1.56652	Oligodendrocyte 1	PRKX	2.01806362679569	5.79090026595408	46.6798432038239	2.10690659476627e-10	2.42974488241575e-06	32	116	0.8125	0.75	ASD-CT	M	Oligodendrocyte_1_ASD19M.PRKX
25109	M Oligodendrocyte 1.56653	Oligodendrocyte 1	HSPA6	6.80245579825742	2.30757367788793	48.9543272494272	4.7233872796967e-10	4.61927508474532e-06	32	116	0.59375	0.560344827586207	ASD-CT	M	Oligodendrocyte_1_ASD19M.HSPA6
25110	M Oligodendrocyte 1.56654	Oligodendrocyte 1	DDIT4	2.13497360846253	4.62671952929167	41.4169678917158	1.66114438731868e-09	1.26074611958766e-05	32	116	0.90625	0.853448275862069	ASD-CT	M	Oligodendrocyte_1_ASD19M.DDIT4
25111	M Oligodendrocyte 1.56655	Oligodendrocyte 1	PARP9	2.17458549901646	4.27160615583075	39.5707673661651	3.47960897429366e-09	2.25865793468358e-05	32	116	0.9375	0.913793103448276	ASD-CT	M	Oligodendrocyte_1_ASD19M.PARP9
25112	M Oligodendrocyte 1.56656	Oligodendrocyte 1	DNAJB4	1.7860803240149	3.82056580819643	40.1579342986651	3.87784258041e-09	2.47731649036544e-05	32	116	0.8125	0.827586206896552	ASD-CT	M	Oligodendrocyte_1_ASD19M.DNAJB4
25113	M Oligodendrocyte 1.56657	Oligodendrocyte 1	IKZF2	1.12113768031994	7.55753051546098	38.9334173354241	4.49996075347162e-09	2.77493204835573e-05	32	116	0.96875	0.896551724137931	ASD-CT	M	Oligodendrocyte_1_ASD19M.IKZF2
25114	M Oligodendrocyte 1.56658	Oligodendrocyte 1	METTL7A	1.53982970186694	5.69196100855795	38.6652797315654	5.01556680233795e-09	2.96521511487408e-05	32	116	1	0.991379310344828	ASD-CT	M	Oligodendrocyte_1_ASD19M.METTL7A
25115	M Oligodendrocyte 1.56659	Oligodendrocyte 1	HIST1H4H	2.31243045512711	2.44311021360681	40.1693717324529	5.66251716559109e-09	3.25607734807502e-05	32	116	1	0.96551724137931	ASD-CT	M	Oligodendrocyte_1_ASD19M.HIST1H4H
25116	M Oligodendrocyte 1.56660	Oligodendrocyte 1	APOL6	2.54318409701925	2.81294915805652	38.3082193730888	5.79659347686589e-09	3.32083474525693e-05	32	116	0.90625	0.836206896551724	ASD-CT	M	Oligodendrocyte_1_ASD19M.APOL6
25117	M Oligodendrocyte 1.56661	Oligodendrocyte 1	BBS2	0.756431662552474	7.73016741823796	36.2372920823868	1.35023929323512e-08	6.39804476543588e-05	32	116	0.9375	0.905172413793103	ASD-CT	M	Oligodendrocyte_1_ASD19M.BBS2
25118	M Oligodendrocyte 1.56662	Oligodendrocyte 1	BIRC3	2.24016365717972	2.5376420560462	34.5059864579612	2.82384566294026e-08	0.000112727050605548	32	116	1	0.948275862068966	ASD-CT	M	Oligodendrocyte_1_ASD19M.BIRC3
25119	M Oligodendrocyte 1.56663	Oligodendrocyte 1	FCGR3A	2.83418744982432	1.14886340620194	34.9758599983786	3.28059421873738e-08	0.000126109166143711	32	116	0.6875	0.75	ASD-CT	M	Oligodendrocyte_1_ASD19M.FCGR3A
25120	M Oligodendrocyte 1.56664	Oligodendrocyte 1	DTX3L	2.39150480072692	2.63040121339732	33.9138608360812	3.53218767774825e-08	0.000133697067656136	32	116	0.96875	0.948275862068966	ASD-CT	M	Oligodendrocyte_1_ASD19M.DTX3L
25121	M Oligodendrocyte 1.56665	Oligodendrocyte 1	LDLR	-1.16407097732862	5.37535939711991	33.7444910767994	3.79075867863608e-08	0.00014155343296919	32	116	0.96875	0.948275862068966	ASD-CT	M	Oligodendrocyte_1_ASD19M.LDLR
25122	M Oligodendrocyte 1.56666	Oligodendrocyte 1	BCL2	1.13319576847902	7.86840626173635	33.2105105490895	4.73888175175902e-08	0.000168382302467095	32	116	1	0.974137931034483	ASD-CT	M	Oligodendrocyte_1_ASD19M.BCL2
25123	M Oligodendrocyte 1.56667	Oligodendrocyte 1	LRRC1	0.838714368569465	8.41489036539035	33.0661826580959	5.03427194009708e-08	0.000176415272415116	32	116	0.96875	0.931034482758621	ASD-CT	M	Oligodendrocyte_1_ASD19M.LRRC1
25124	M Oligodendrocyte 1.56668	Oligodendrocyte 1	CTBS	1.30095685331125	4.5848184178431	33.0571432804518	5.05338296343988e-08	0.00017694532035383	32	116	1	1	ASD-CT	M	Oligodendrocyte_1_ASD19M.CTBS
25125	M Oligodendrocyte 1.56669	Oligodendrocyte 1	KLF15	1.35015460973154	4.90278175252137	32.9473640087627	5.29144343486221e-08	0.000182829871204263	32	116	0.9375	0.905172413793103	ASD-CT	M	Oligodendrocyte_1_ASD19M.KLF15
25126	M Oligodendrocyte 1.56670	Oligodendrocyte 1	INSIG1	-0.994643493463687	6.83261650642904	32.3646615065805	6.75967558428704e-08	0.000218909455995212	32	116	0.9375	0.887931034482759	ASD-CT	M	Oligodendrocyte_1_ASD19M.INSIG1
25127	M Oligodendrocyte 1.56671	Oligodendrocyte 1	ITGB4	1.78151737093773	3.86726839712799	31.5156559695868	9.67382122725127e-08	0.000284821545633354	32	116	0.84375	0.844827586206897	ASD-CT	M	Oligodendrocyte_1_ASD19M.ITGB4
25128	M Oligodendrocyte 1.56672	Oligodendrocyte 1	MKNK2	1.61974942314174	4.46869909207712	31.0156829606009	1.19584425120403e-07	0.000330807773598024	32	116	1	1	ASD-CT	M	Oligodendrocyte_1_ASD19M.MKNK2
25129	M Oligodendrocyte 1.56673	Oligodendrocyte 1	NANOS1	2.71103680748919	1.59051805664893	30.9682662954601	1.24333356795691e-07	0.000340577074604923	32	116	1	0.974137931034483	ASD-CT	M	Oligodendrocyte_1_ASD19M.NANOS1
25130	M Oligodendrocyte 1.56674	Oligodendrocyte 1	SYT12	-1.59153420491548	3.30708953340167	30.3673133682586	1.57590609704898e-07	0.000406133651028237	32	116	1	0.939655172413793	ASD-CT	M	Oligodendrocyte_1_ASD19M.SYT12
25131	M Oligodendrocyte 1.56675	Oligodendrocyte 1	MAT2A	0.782003181755313	7.40306156623101	29.8607482108043	1.95672589318477e-07	0.000470369572004757	32	116	0.875	0.862068965517241	ASD-CT	M	Oligodendrocyte_1_ASD19M.MAT2A
25132	M Oligodendrocyte 1.56676	Oligodendrocyte 1	LPL	1.7013830657265	2.34694083092235	29.8441808024234	2.00574541612056e-07	0.000479040841602806	32	116	0.78125	0.853448275862069	ASD-CT	M	Oligodendrocyte_1_ASD19M.LPL
25133	M Oligodendrocyte 1.56677	Oligodendrocyte 1	FKBP5	2.12543731848132	7.97964988710004	29.5707500145311	2.21556968430386e-07	0.000515835045014749	32	116	1	0.991379310344828	ASD-CT	M	Oligodendrocyte_1_ASD19M.FKBP5
25134	M Oligodendrocyte 1.56678	Oligodendrocyte 1	ZDHHC20	0.7825392008677	9.26739988563448	29.5693453872689	2.21690460238337e-07	0.000515875327634171	32	116	0.75	0.724137931034483	ASD-CT	M	Oligodendrocyte_1_ASD19M.ZDHHC20
25135	M Oligodendrocyte 1.56679	Oligodendrocyte 1	DNAJC5G	-2.15770300592048	1.62843093861707	29.3956187482971	2.49544339959975e-07	0.000557604127487917	32	116	0.90625	0.689655172413793	ASD-CT	M	Oligodendrocyte_1_ASD19M.DNAJC5G
25136	M Oligodendrocyte 1.56680	Oligodendrocyte 1	HTATIP2	0.876187810734626	5.84437656745412	28.8322123473065	3.04345773874024e-07	0.00064108817758377	32	116	0.90625	0.887931034482759	ASD-CT	M	Oligodendrocyte_1_ASD19M.HTATIP2
25137	M Oligodendrocyte 1.56681	Oligodendrocyte 1	ZBTB16	1.18344626260685	8.47751945650397	28.264008857022	3.88970595604977e-07	0.000768046998514926	32	116	0.9375	0.931034482758621	ASD-CT	M	Oligodendrocyte_1_ASD19M.ZBTB16
25138	M Oligodendrocyte 1.56682	Oligodendrocyte 1	SV2C	-1.33095139979593	2.92349039088903	28.1939854296749	4.00936901379724e-07	0.000783853710498845	32	116	0.9375	0.931034482758621	ASD-CT	M	Oligodendrocyte_1_ASD19M.SV2C
25139	M Oligodendrocyte 1.56683	Oligodendrocyte 1	RAD21	0.569183409078512	6.77041938656925	28.0696711866613	4.23110151381113e-07	0.000813801323459949	32	116	0.875	0.887931034482759	ASD-CT	M	Oligodendrocyte_1_ASD19M.RAD21
25140	M Oligodendrocyte 1.56684	Oligodendrocyte 1	CPOX	0.717737855117948	7.55334593002586	27.816949662654	4.72105665033315e-07	0.000876081138983811	32	116	0.875	0.853448275862069	ASD-CT	M	Oligodendrocyte_1_ASD19M.CPOX
25141	M Oligodendrocyte 1.56685	Oligodendrocyte 1	SEMA4B	1.24444168029965	5.55843158372489	27.6988220318794	4.9694704074867e-07	0.000908304104452137	32	116	0.84375	0.853448275862069	ASD-CT	M	Oligodendrocyte_1_ASD19M.SEMA4B
25142	M Oligodendrocyte 1.56686	Oligodendrocyte 1	ERAP2	1.59895971317703	3.440334433643	27.6573368125764	5.05982742868471e-07	0.000920708180140988	32	116	0.59375	0.568965517241379	ASD-CT	M	Oligodendrocyte_1_ASD19M.ERAP2
25143	M Oligodendrocyte 1.56687	Oligodendrocyte 1	VSIG4	2.37307880625784	0.962879603226868	27.6847372602714	5.24449718407462e-07	0.000943102486127518	32	116	0.78125	0.827586206896552	ASD-CT	M	Oligodendrocyte_1_ASD19M.VSIG4
25144	M Oligodendrocyte 1.56688	Oligodendrocyte 1	COL9A2	-0.855316863239332	6.93507594379213	27.3714215015424	5.72967949811582e-07	0.000999189940851115	32	116	0.96875	0.982758620689655	ASD-CT	M	Oligodendrocyte_1_ASD19M.COL9A2
25145	M Oligodendrocyte 1.56689	Oligodendrocyte 1	BCL6	1.79624770960208	6.19036730176655	27.1651059976923	6.26843116410813e-07	0.00106633699534324	32	116	0.59375	0.543103448275862	ASD-CT	M	Oligodendrocyte_1_ASD19M.BCL6
25146	M Oligodendrocyte 1.56690	Oligodendrocyte 1	CHORDC1	1.20363473280422	6.69407079031961	27.0886216690094	6.48099218886978e-07	0.00109452840049938	32	116	0.78125	0.818965517241379	ASD-CT	M	Oligodendrocyte_1_ASD19M.CHORDC1
25147	M Oligodendrocyte 1.56691	Oligodendrocyte 1	ZNF652	0.736825903552142	8.62271186248685	26.7999859344244	7.35131810180899e-07	0.00119895140413022	32	116	0.625	0.620689655172414	ASD-CT	M	Oligodendrocyte_1_ASD19M.ZNF652
25148	M Oligodendrocyte 1.56692	Oligodendrocyte 1	FSTL4	-1.47955627276936	4.62906150549058	26.7597672022491	7.48168098882051e-07	0.00121411329944056	32	116	0.53125	0.612068965517241	ASD-CT	M	Oligodendrocyte_1_ASD19M.FSTL4
25149	M Oligodendrocyte 1.56693	Oligodendrocyte 1	NELL1	-1.17318876494625	5.19075076637485	26.4895624292871	8.42059347397766e-07	0.00131412462505862	32	116	0.625	0.663793103448276	ASD-CT	M	Oligodendrocyte_1_ASD19M.NELL1
25150	M Oligodendrocyte 1.56694	Oligodendrocyte 1	EPS8	0.700873706383978	7.0328483572635	26.3230756227944	9.0578765978782e-07	0.00138105556467093	32	116	1	0.948275862068966	ASD-CT	M	Oligodendrocyte_1_ASD19M.EPS8
25151	M Oligodendrocyte 1.56695	Oligodendrocyte 1	BAG3	3.00108126921499	3.58836740791817	26.1892383385235	9.60557812385769e-07	0.00143789934185635	32	116	0.9375	0.931034482758621	ASD-CT	M	Oligodendrocyte_1_ASD19M.BAG3
25152	M Oligodendrocyte 1.56696	Oligodendrocyte 1	ICA1	-1.2711968697931	3.79978063815875	26.2089072459125	9.65849143464348e-07	0.00144198140833651	32	116	1	0.887931034482759	ASD-CT	M	Oligodendrocyte_1_ASD19M.ICA1
25153	M Oligodendrocyte 1.56697	Oligodendrocyte 1	CD14	2.15181923847133	1.38812129284025	26.1601052670891	9.72919215063999e-07	0.00144821948343733	32	116	0.9375	0.879310344827586	ASD-CT	M	Oligodendrocyte_1_ASD19M.CD14
25154	M Oligodendrocyte 1.56698	Oligodendrocyte 1	PARP14	2.04334041565476	3.31685454556334	26.0461733517838	1.02283396161768e-06	0.00150225312312444	32	116	0.875	0.767241379310345	ASD-CT	M	Oligodendrocyte_1_ASD19M.PARP14
25155	M Oligodendrocyte 1.56699	Oligodendrocyte 1	NLRC5	1.69717772714111	4.14809725433938	25.4624965882491	1.32249875713266e-06	0.00180782078409976	32	116	1	0.939655172413793	ASD-CT	M	Oligodendrocyte_1_ASD19M.NLRC5
25156	M Oligodendrocyte 1.56700	Oligodendrocyte 1	MXI1	0.565466045573315	8.37528020797137	25.2696737746448	1.43999824095264e-06	0.00190736616645371	32	116	0.375	0.491379310344828	ASD-CT	M	Oligodendrocyte_1_ASD19M.MXI1
25157	M Oligodendrocyte 1.56701	Oligodendrocyte 1	RYR3	-1.02332318122326	5.20658107061058	25.2203311956906	1.47173553513181e-06	0.0019315408674247	32	116	0.5	0.379310344827586	ASD-CT	M	Oligodendrocyte_1_ASD19M.RYR3
25158	M Oligodendrocyte 1.56702	Oligodendrocyte 1	PSMB8	2.04097505342721	1.66825980790705	24.62218407301	1.91809038780435e-06	0.00231543965620559	32	116	0.59375	0.672413793103448	ASD-CT	M	Oligodendrocyte_1_ASD19M.PSMB8
25159	M Oligodendrocyte 1.56703	Oligodendrocyte 1	ITGB3BP	1.0574191802868	6.05717289527539	24.4147555736467	2.10319317408793e-06	0.00246386028217103	32	116	0.96875	0.870689655172414	ASD-CT	M	Oligodendrocyte_1_ASD19M.ITGB3BP
25160	M Oligodendrocyte 1.56704	Oligodendrocyte 1	PTPN13	0.902385988497721	8.34727122049522	24.3526379926334	2.16208377664983e-06	0.00250377786802128	32	116	0.6875	0.75	ASD-CT	M	Oligodendrocyte_1_ASD19M.PTPN13
25161	M Oligodendrocyte 1.56705	Oligodendrocyte 1	FADS2	-0.896523931952569	5.32493140827407	24.2550256799937	2.25803140650579e-06	0.00257526364826285	32	116	1	0.96551724137931	ASD-CT	M	Oligodendrocyte_1_ASD19M.FADS2
25162	M Oligodendrocyte 1.56706	Oligodendrocyte 1	ABHD3	1.5123603852311	5.13633638001977	24.1752928414796	2.33960914810144e-06	0.00263227678920119	32	116	0.84375	0.775862068965517	ASD-CT	M	Oligodendrocyte_1_ASD19M.ABHD3
25163	M Oligodendrocyte 1.56707	Oligodendrocyte 1	EFHD1	0.667357864349432	8.5183702685994	23.8792566354222	2.66961983140179e-06	0.00286787446843352	32	116	0.875	0.870689655172414	ASD-CT	M	Oligodendrocyte_1_ASD19M.EFHD1
25164	M Oligodendrocyte 1.56708	Oligodendrocyte 1	SP110	0.950233744906787	5.03907448516152	23.6214251609845	2.99544626295421e-06	0.00309676072537314	32	116	0.65625	0.517241379310345	ASD-CT	M	Oligodendrocyte_1_ASD19M.SP110
25165	M Oligodendrocyte 1.56709	Oligodendrocyte 1	MT3	1.17941212476171	7.16518089587861	23.5802479196415	3.05110797318534e-06	0.00313436044039445	32	116	0.6875	0.71551724137931	ASD-CT	M	Oligodendrocyte_1_ASD19M.MT3
25166	M Oligodendrocyte 1.56710	Oligodendrocyte 1	SUGT1	0.609439682363949	7.00335112054086	23.3219068486259	3.42514875127346e-06	0.0033725579065769	32	116	0.59375	0.577586206896552	ASD-CT	M	Oligodendrocyte_1_ASD19M.SUGT1
25167	M Oligodendrocyte 1.56711	Oligodendrocyte 1	ABLIM1	-0.994131280484502	5.25388028438496	23.3185231607195	3.4303455447249e-06	0.00337349204434969	32	116	0.96875	0.948275862068966	ASD-CT	M	Oligodendrocyte_1_ASD19M.ABLIM1
25168	M Oligodendrocyte 1.56712	Oligodendrocyte 1	AGBL4	-1.20011900887812	6.56737758567461	23.2558603072266	3.52804759165378e-06	0.00344118724596031	32	116	1	0.982758620689655	ASD-CT	M	Oligodendrocyte_1_ASD19M.AGBL4
25169	M Oligodendrocyte 1.56713	Oligodendrocyte 1	SAMHD1	1.12488849828198	5.28497182830656	22.9540038530425	4.03986642878785e-06	0.00376413565215865	32	116	0.84375	0.801724137931034	ASD-CT	M	Oligodendrocyte_1_ASD19M.SAMHD1
25170	M Oligodendrocyte 1.56714	Oligodendrocyte 1	C1QB	1.82788733975318	2.0639439727769	22.8388369824107	4.30211432153491e-06	0.00391621455787436	32	116	1	0.931034482758621	ASD-CT	M	Oligodendrocyte_1_ASD19M.C1QB
25171	M Oligodendrocyte 1.56715	Oligodendrocyte 1	HSPA4L	1.51953445023677	5.4445956975063	22.8125933112475	4.3050082849454e-06	0.00391667161790764	32	116	0.875	0.913793103448276	ASD-CT	M	Oligodendrocyte_1_ASD19M.HSPA4L
25172	M Oligodendrocyte 1.56716	Oligodendrocyte 1	MRPS6	2.15777374248076	4.4396424414784	22.9438163926496	4.36073920882483e-06	0.00394807847378418	32	116	0.65625	0.689655172413793	ASD-CT	M	Oligodendrocyte_1_ASD19M.MRPS6
25173	M Oligodendrocyte 1.56717	Oligodendrocyte 1	SERPINH1	2.23862502037579	2.428345366517	22.7348789935613	4.45818734429864e-06	0.00401420396178703	32	116	0.96875	0.913793103448276	ASD-CT	M	Oligodendrocyte_1_ASD19M.SERPINH1
25174	M Oligodendrocyte 1.56718	Oligodendrocyte 1	LACC1	1.02619045331252	4.6837709982499	22.5800393001905	4.78011542123545e-06	0.00420098532506055	32	116	1	0.974137931034483	ASD-CT	M	Oligodendrocyte_1_ASD19M.LACC1
25175	M Oligodendrocyte 1.56719	Oligodendrocyte 1	SNAP23	0.759373200649502	6.62843181977848	22.4612062860261	5.04314070577435e-06	0.00434358714137512	32	116	0.78125	0.775862068965517	ASD-CT	M	Oligodendrocyte_1_ASD19M.SNAP23
25176	M Oligodendrocyte 1.56720	Oligodendrocyte 1	OSMR	1.94110039902637	2.63842978451995	22.39814050785	5.18866120308618e-06	0.00444220835623186	32	116	0.96875	0.956896551724138	ASD-CT	M	Oligodendrocyte_1_ASD19M.OSMR
25177	M Oligodendrocyte 1.56721	Oligodendrocyte 1	DNAJB1	1.60616639961013	6.15081107734431	22.3639874428045	5.26924231779558e-06	0.00448353143810849	32	116	1	0.982758620689655	ASD-CT	M	Oligodendrocyte_1_ASD19M.DNAJB1
25178	M Oligodendrocyte 1.56722	Oligodendrocyte 1	PROS1	1.63331611162212	3.73833243165734	22.3228437870274	5.36800921493997e-06	0.00453603766832666	32	116	1	0.982758620689655	ASD-CT	M	Oligodendrocyte_1_ASD19M.PROS1
25179	M Oligodendrocyte 1.56723	Oligodendrocyte 1	ADIPOR2	0.597384455657701	9.11610151581747	22.3018704884698	5.41907872530359e-06	0.00456379556237427	32	116	1	0.974137931034483	ASD-CT	M	Oligodendrocyte_1_ASD19M.ADIPOR2
25180	M Oligodendrocyte 1.56724	Oligodendrocyte 1	RHOBTB3	0.605583489079629	7.31461596406897	22.2922542545694	5.44265895759551e-06	0.00457931112101517	32	116	0.90625	0.922413793103448	ASD-CT	M	Oligodendrocyte_1_ASD19M.RHOBTB3
25181	M Oligodendrocyte 1.56725	Oligodendrocyte 1	FRAS1	-1.16648763028424	4.45950132626568	22.2868412027166	5.51448380779938e-06	0.00462222429540546	32	116	0.96875	0.931034482758621	ASD-CT	M	Oligodendrocyte_1_ASD19M.FRAS1
25182	M Oligodendrocyte 1.56726	Oligodendrocyte 1	ANXA2	2.53487184393037	2.14109177474058	22.1914749518073	5.69614952340219e-06	0.00471925828576956	32	116	0.8125	0.844827586206897	ASD-CT	M	Oligodendrocyte_1_ASD19M.ANXA2
25183	M Oligodendrocyte 1.56727	Oligodendrocyte 1	SPR	2.22161993214721	1.78494994668341	22.1094529483569	5.91130205176109e-06	0.00482547661678169	32	116	0.96875	0.896551724137931	ASD-CT	M	Oligodendrocyte_1_ASD19M.SPR
25184	M Oligodendrocyte 1.56728	Oligodendrocyte 1	ASIC2	-1.05291670578429	6.12849895782061	22.0119548269616	6.17783290769113e-06	0.0049475370962924	32	116	0.5	0.594827586206897	ASD-CT	M	Oligodendrocyte_1_ASD19M.ASIC2
25185	M Oligodendrocyte 1.56729	Oligodendrocyte 1	CXXC4	0.777223114928291	5.82297244321304	21.7365369582861	6.99870841089421e-06	0.00535754748875544	32	116	0.65625	0.758620689655172	ASD-CT	M	Oligodendrocyte_1_ASD19M.CXXC4
25186	M Oligodendrocyte 1.56730	Oligodendrocyte 1	C1QC	2.0136821174817	1.48796554246843	21.9000782437737	7.02869989200641e-06	0.0053749458338815	32	116	0.96875	0.879310344827586	ASD-CT	M	Oligodendrocyte_1_ASD19M.C1QC
25187	M Oligodendrocyte 1.56731	Oligodendrocyte 1	P4HA2	1.49653097947246	3.01250896353282	21.6096029862907	7.41357531248821e-06	0.00556844140938032	32	116	1	0.982758620689655	ASD-CT	M	Oligodendrocyte_1_ASD19M.P4HA2
25188	M Oligodendrocyte 1.56732	Oligodendrocyte 1	TMEM140	1.06277329533029	4.97874111034178	21.5821351311953	7.50659386472236e-06	0.0056080685340395	32	116	0.96875	0.887931034482759	ASD-CT	M	Oligodendrocyte_1_ASD19M.TMEM140
25189	M Oligodendrocyte 1.56733	Oligodendrocyte 1	RAP1GAP2	-0.935520188362118	4.75898981743572	21.5667162144408	7.55932856151015e-06	0.00563608558524026	32	116	0.75	0.698275862068966	ASD-CT	M	Oligodendrocyte_1_ASD19M.RAP1GAP2
25190	M Oligodendrocyte 1.56734	Oligodendrocyte 1	ATAD3C	1.16608035119637	4.96982965521373	21.5096858661943	7.75767564829412e-06	0.00572627378904913	32	116	1	0.991379310344828	ASD-CT	M	Oligodendrocyte_1_ASD19M.ATAD3C
25191	M Oligodendrocyte 1.56735	Oligodendrocyte 1	BSN	-0.763602683788233	4.86758298751812	21.4035736250449	8.14092798860611e-06	0.00588971002190842	32	116	0.9375	0.922413793103448	ASD-CT	M	Oligodendrocyte_1_ASD19M.BSN
25192	M Oligodendrocyte 1.56736	Oligodendrocyte 1	SGK1	0.71542613330553	10.0518997655667	21.3268648188504	8.42992844777228e-06	0.00601161134165075	32	116	0.90625	0.913793103448276	ASD-CT	M	Oligodendrocyte_1_ASD19M.SGK1
25193	M Oligodendrocyte 1.56737	Oligodendrocyte 1	KSR2	-1.01566463496332	4.93997960228909	21.2448108683885	8.75063422611801e-06	0.00615919521553077	32	116	0.9375	0.870689655172414	ASD-CT	M	Oligodendrocyte_1_ASD19M.KSR2
25194	M Oligodendrocyte 1.56738	Oligodendrocyte 1	MTHFD2	1.78682413866897	2.16573469025657	21.069243274822	9.4791708937208e-06	0.00646694149141945	32	116	0.96875	0.905172413793103	ASD-CT	M	Oligodendrocyte_1_ASD19M.MTHFD2
25195	M Oligodendrocyte 1.56739	Oligodendrocyte 1	NUPR1	2.01382622395993	3.01224747565503	21.0451489096982	9.5838591894953e-06	0.00651533669135138	32	116	0.3125	0.379310344827586	ASD-CT	M	Oligodendrocyte_1_ASD19M.NUPR1
25196	M Oligodendrocyte 1.56740	Oligodendrocyte 1	PYGL	1.31092009240454	3.70658255673672	20.9266804867382	1.01159635940782e-05	0.00674184482741756	32	116	0.96875	0.939655172413793	ASD-CT	M	Oligodendrocyte_1_ASD19M.PYGL
25197	M Oligodendrocyte 1.56741	Oligodendrocyte 1	DLGAP2	-1.22862905690896	5.85717192756904	20.9096040633974	1.01951035635466e-05	0.00677830879977502	32	116	0.71875	0.836206896551724	ASD-CT	M	Oligodendrocyte_1_ASD19M.DLGAP2
25198	M Oligodendrocyte 1.56742	Oligodendrocyte 1	PPM1K	0.663604174126158	6.83523894416922	20.4615491453346	1.25128095234801e-05	0.00773841974107676	32	116	0.9375	0.948275862068966	ASD-CT	M	Oligodendrocyte_1_ASD19M.PPM1K
25199	M Oligodendrocyte 1.56743	Oligodendrocyte 1	FMO5	1.0465290237324	4.83710310176939	20.4355634503344	1.26626350371108e-05	0.00780037563871327	32	116	0.96875	0.948275862068966	ASD-CT	M	Oligodendrocyte_1_ASD19M.FMO5
25200	M Oligodendrocyte 1.56744	Oligodendrocyte 1	MCMDC2	0.967365555721582	4.17384142002869	20.4035401092888	1.284978514466e-05	0.00787940877879176	32	116	0.46875	0.646551724137931	ASD-CT	M	Oligodendrocyte_1_ASD19M.MCMDC2
25201	M Oligodendrocyte 1.56745	Oligodendrocyte 1	DRC1	-1.75133579906656	1.71592465241291	20.363447661028	1.32078772720497e-05	0.00801259759005748	32	116	1	0.974137931034483	ASD-CT	M	Oligodendrocyte_1_ASD19M.DRC1
25202	M Oligodendrocyte 1.56746	Oligodendrocyte 1	DNAJA1	0.926668176413735	6.287471616993	20.3434881508929	1.32083617898549e-05	0.00801259759005748	32	116	0.9375	0.991379310344828	ASD-CT	M	Oligodendrocyte_1_ASD19M.DNAJA1
25203	M Oligodendrocyte 1.56747	Oligodendrocyte 1	LDLRAD4	-0.558262242156331	8.37090540831334	20.2888376380099	1.35435303169019e-05	0.00816238992261741	32	116	0.96875	0.922413793103448	ASD-CT	M	Oligodendrocyte_1_ASD19M.LDLRAD4
25204	M Oligodendrocyte 1.56748	Oligodendrocyte 1	NFKBIA	1.1077997693129	5.1825682084203	20.2473649552552	1.3803645257612e-05	0.00826307384233912	32	116	0.8125	0.887931034482759	ASD-CT	M	Oligodendrocyte_1_ASD19M.NFKBIA
25205	M Oligodendrocyte 1.56749	Oligodendrocyte 1	TNFRSF11B	2.25693795943868	0.713310154694317	20.3949589952071	1.40573751988418e-05	0.00835190176188865	32	116	1	0.982758620689655	ASD-CT	M	Oligodendrocyte_1_ASD19M.TNFRSF11B
25206	M Oligodendrocyte 1.56750	Oligodendrocyte 1	SRRM4	-1.14091814464624	4.52166590690449	20.1946812799151	1.42689966047491e-05	0.00843811215973943	32	116	0.59375	0.775862068965517	ASD-CT	M	Oligodendrocyte_1_ASD19M.SRRM4
25207	M Oligodendrocyte 1.56751	Oligodendrocyte 1	RXFP1	-1.03101530245788	4.01274222871224	20.1671645311483	1.43211714354553e-05	0.00845995192807624	32	116	1	0.922413793103448	ASD-CT	M	Oligodendrocyte_1_ASD19M.RXFP1
25208	M Oligodendrocyte 1.56752	Oligodendrocyte 1	COQ4	-0.636085115303524	5.62873653245372	20.1390284814933	1.45073728878207e-05	0.00852683612732616	32	116	0.34375	0.293103448275862	ASD-CT	M	Oligodendrocyte_1_ASD19M.COQ4
25209	M Oligodendrocyte 1.56753	Oligodendrocyte 1	TACC1	0.578998230919214	8.41935819352605	20.1182335804811	1.46465729117718e-05	0.00858252058442167	32	116	0.46875	0.663793103448276	ASD-CT	M	Oligodendrocyte_1_ASD19M.TACC1
25210	M Oligodendrocyte 1.56754	Oligodendrocyte 1	PTGES3	0.979388201460267	7.59686935464605	20.1057155357292	1.47310225823235e-05	0.00861394503455601	32	116	0.8125	0.775862068965517	ASD-CT	M	Oligodendrocyte_1_ASD19M.PTGES3
25211	M Oligodendrocyte 1.56755	Oligodendrocyte 1	MARCH4	-1.28115329793761	2.92895358434962	20.0896201134538	1.48403345980742e-05	0.00865607551130156	32	116	1	0.991379310344828	ASD-CT	M	Oligodendrocyte_1_ASD19M.MARCH4
25212	M Oligodendrocyte 1.56756	Oligodendrocyte 1	HIST1H4E	1.57232911570114	2.7334050694066	20.1087250382701	1.48423963982797e-05	0.00865614094845845	32	116	0.59375	0.603448275862069	ASD-CT	M	Oligodendrocyte_1_ASD19M.HIST1H4E
25213	M Oligodendrocyte 1.56757	Oligodendrocyte 1	PLXNA4	-0.998651611170692	4.74232492916803	20.0654186045878	1.51401153943623e-05	0.00878132626295112	32	116	1	0.974137931034483	ASD-CT	M	Oligodendrocyte_1_ASD19M.PLXNA4
25214	M Oligodendrocyte 1.56758	Oligodendrocyte 1	SOCS6	0.564155501834777	5.70583364744973	20.037439089619	1.52004303895126e-05	0.00880480716233642	32	116	0.3125	0.413793103448276	ASD-CT	M	Oligodendrocyte_1_ASD19M.SOCS6
25215	M Oligodendrocyte 1.56759	Oligodendrocyte 1	IL12RB2	-1.47097249241764	2.36818879129215	19.9500414828068	1.58235882674082e-05	0.00905547349368794	32	116	0.5625	0.456896551724138	ASD-CT	M	Oligodendrocyte_1_ASD19M.IL12RB2
25216	M Oligodendrocyte 1.56760	Oligodendrocyte 1	LRFN2	-1.24564537823051	3.62048214064697	19.947831822928	1.58396760653057e-05	0.0090604293935368	32	116	0.84375	0.887931034482759	ASD-CT	M	Oligodendrocyte_1_ASD19M.LRFN2
25217	M Oligodendrocyte 1.56761	Oligodendrocyte 1	SVOP	-1.14078834262947	3.94541204865605	19.8879954068438	1.62817109741306e-05	0.00922885956917806	32	116	0.5	0.517241379310345	ASD-CT	M	Oligodendrocyte_1_ASD19M.SVOP
25218	M Oligodendrocyte 1.56762	Oligodendrocyte 1	ADCY2	-0.907537259390741	5.7333306319043	19.8762607735286	1.63698609160457e-05	0.00926345100394838	32	116	0.90625	0.922413793103448	ASD-CT	M	Oligodendrocyte_1_ASD19M.ADCY2
25219	M Oligodendrocyte 1.56763	Oligodendrocyte 1	LAMB1	-1.26601608191746	3.07977463637795	19.8161031802741	1.6829447438674e-05	0.00942977897102372	32	116	0.96875	0.956896551724138	ASD-CT	M	Oligodendrocyte_1_ASD19M.LAMB1
25220	M Oligodendrocyte 1.56764	Oligodendrocyte 1	ABHD5	0.666167020743668	5.66132447686787	19.7902999516443	1.70305801277573e-05	0.00948971191792237	32	116	0.40625	0.448275862068966	ASD-CT	M	Oligodendrocyte_1_ASD19M.ABHD5
25221	M Oligodendrocyte 1.56765	Oligodendrocyte 1	KALRN	-0.80153121700512	7.13594073041873	19.7754926444933	1.71471039676575e-05	0.00952006268839837	32	116	0.8125	0.818965517241379	ASD-CT	M	Oligodendrocyte_1_ASD19M.KALRN
25222	M Oligodendrocyte 1.56766	Oligodendrocyte 1	ZC3HAV1	1.45920766618931	3.1668349275463	19.7349098395172	1.74706404968112e-05	0.00964061904809927	32	116	0.9375	0.879310344827586	ASD-CT	M	Oligodendrocyte_1_ASD19M.ZC3HAV1
25223	M Oligodendrocyte 1.56767	Oligodendrocyte 1	EXTL1	-1.21090067604167	2.81183808354125	19.7696483271156	1.76575194082104e-05	0.00970514361798657	32	116	0.46875	0.663793103448276	ASD-CT	M	Oligodendrocyte_1_ASD19M.EXTL1
25224	M Oligodendrocyte 1.56768	Oligodendrocyte 1	BCL11A	-1.04196641172703	4.50722022619528	19.7093621722251	1.76774926240541e-05	0.00971371656266294	32	116	0.25	0.327586206896552	ASD-CT	M	Oligodendrocyte_1_ASD19M.BCL11A
25225	M Oligodendrocyte 1.56769	Oligodendrocyte 1	PAPOLA	0.606993275340653	7.43681474504267	19.5214219998231	1.9277835496524e-05	0.0102850564955638	32	116	0.96875	0.948275862068966	ASD-CT	M	Oligodendrocyte_1_ASD19M.PAPOLA
25226	M Oligodendrocyte 1.56770	Oligodendrocyte 1	NDRG1	0.636923025873758	8.61120441610347	19.0654598129918	2.38019008386362e-05	0.0117160502871936	32	116	0.875	0.896551724137931	ASD-CT	M	Oligodendrocyte_1_ASD19M.NDRG1
25227	M Oligodendrocyte 1.56771	Oligodendrocyte 1	SOHLH1	-1.55376717675021	2.13288637406938	19.0837250699212	2.41999658085317e-05	0.0118319738126059	32	116	0.75	0.775862068965517	ASD-CT	M	Oligodendrocyte_1_ASD19M.SOHLH1
25228	M Oligodendrocyte 1.56772	Oligodendrocyte 1	KANSL1L	0.553204474538199	7.89738735055836	18.9841753022505	2.47154777865221e-05	0.0120099585519003	32	116	0.9375	0.905172413793103	ASD-CT	M	Oligodendrocyte_1_ASD19M.KANSL1L
25229	M Oligodendrocyte 1.56773	Oligodendrocyte 1	CRYZ	1.0748106149913	3.6127818052893	18.9816724731794	2.47441673576021e-05	0.0120173234495776	32	116	0.15625	0.318965517241379	ASD-CT	M	Oligodendrocyte_1_ASD19M.CRYZ
25230	M Oligodendrocyte 1.56774	Oligodendrocyte 1	MICAL2	-0.732779358606844	5.44215401392576	18.8336035353464	2.65032174341393e-05	0.0125085781575331	32	116	0.875	0.887931034482759	ASD-CT	M	Oligodendrocyte_1_ASD19M.MICAL2
25231	M Oligodendrocyte 1.56775	Oligodendrocyte 1	SLIT3	-0.997170058052145	4.4859176101021	18.7062142906762	2.81182462265888e-05	0.012958588848746	32	116	0.9375	0.862068965517241	ASD-CT	M	Oligodendrocyte_1_ASD19M.SLIT3
25232	M Oligodendrocyte 1.56776	Oligodendrocyte 1	SIDT1	-1.19869360742344	3.55892542010305	18.6921843304682	2.8302136142711e-05	0.0129974662106027	32	116	0.6875	0.741379310344828	ASD-CT	M	Oligodendrocyte_1_ASD19M.SIDT1
25233	M Oligodendrocyte 1.56777	Oligodendrocyte 1	RBFOX3	-1.02922667705435	5.04092150931687	18.685730888377	2.83871316747194e-05	0.0130297609362697	32	116	0.8125	0.853448275862069	ASD-CT	M	Oligodendrocyte_1_ASD19M.RBFOX3
25234	M Oligodendrocyte 1.56778	Oligodendrocyte 1	WWP1	0.478836063836541	7.69421588690802	18.6485048347203	2.88825181672886e-05	0.0131713597870264	32	116	1	0.931034482758621	ASD-CT	M	Oligodendrocyte_1_ASD19M.WWP1
25235	M Oligodendrocyte 1.56779	Oligodendrocyte 1	PAM	-1.02103434978194	5.08311901396403	18.5973596033432	2.95775230923228e-05	0.0133457451324489	32	116	0.40625	0.551724137931034	ASD-CT	M	Oligodendrocyte_1_ASD19M.PAM
25236	M Oligodendrocyte 1.56780	Oligodendrocyte 1	RGCC	0.79526337904008	7.70936631497149	18.490800767211	3.1080740539526e-05	0.0137542422349903	32	116	0.875	0.913793103448276	ASD-CT	M	Oligodendrocyte_1_ASD19M.RGCC
25237	M Oligodendrocyte 1.56781	Oligodendrocyte 1	TOB2	0.567672973134895	7.0509814361743	18.4628078823929	3.14883820242826e-05	0.0138806803019334	32	116	1	0.96551724137931	ASD-CT	M	Oligodendrocyte_1_ASD19M.TOB2
25238	M Oligodendrocyte 1.56782	Oligodendrocyte 1	ZMAT4	-1.09155480280543	4.43340388745419	18.4497970414511	3.19235129205978e-05	0.0139862631045664	32	116	1	0.982758620689655	ASD-CT	M	Oligodendrocyte_1_ASD19M.ZMAT4
25239	M Oligodendrocyte 1.56783	Oligodendrocyte 1	ABCA6	1.47530190358258	6.21106203222212	18.3941209929316	3.25118445119195e-05	0.0141492171930804	32	116	1	0.974137931034483	ASD-CT	M	Oligodendrocyte_1_ASD19M.ABCA6
25240	M Oligodendrocyte 1.56784	Oligodendrocyte 1	ACSL6	-0.906348404315125	4.40696166765789	18.5694611495164	3.25471851347535e-05	0.014154885267445	32	116	0.9375	0.637931034482759	ASD-CT	M	Oligodendrocyte_1_ASD19M.ACSL6
25241	M Oligodendrocyte 1.56785	Oligodendrocyte 1	CCDC173	-1.51968671544023	1.30200243042774	18.5171704261178	3.31725259318515e-05	0.0143258139345011	32	116	0.9375	0.948275862068966	ASD-CT	M	Oligodendrocyte_1_ASD19M.CCDC173
25242	M Oligodendrocyte 1.56786	Oligodendrocyte 1	CDKL1	0.84192036800857	7.37294691699138	18.2973562877468	3.4011439036001e-05	0.0145564303565753	32	116	1	0.956896551724138	ASD-CT	M	Oligodendrocyte_1_ASD19M.CDKL1
25243	M Oligodendrocyte 1.56787	Oligodendrocyte 1	MARCH11	-1.24341521428703	2.51428923226909	18.3266905928787	3.4203883093793e-05	0.0146023054361944	32	116	0.71875	0.75	ASD-CT	M	Oligodendrocyte_1_ASD19M.MARCH11
25244	M Oligodendrocyte 1.56788	Oligodendrocyte 1	DNAH14	-1.03452652201626	4.01151043501289	18.2332804964799	3.50430255120041e-05	0.0148236071133301	32	116	0.25	0.301724137931034	ASD-CT	M	Oligodendrocyte_1_ASD19M.DNAH14
25245	M Oligodendrocyte 1.56789	Oligodendrocyte 1	RIMBP2	-0.984194444513047	4.28340124313671	18.2335662740882	3.53024784529949e-05	0.0148936272479861	32	116	0.5625	0.5	ASD-CT	M	Oligodendrocyte_1_ASD19M.RIMBP2
25246	M Oligodendrocyte 1.56790	Oligodendrocyte 1	LEPR	0.837276730982067	5.04289080740923	18.1971309554619	3.56390145474287e-05	0.0149795748310573	32	116	1	0.982758620689655	ASD-CT	M	Oligodendrocyte_1_ASD19M.LEPR
25247	M Oligodendrocyte 1.56791	Oligodendrocyte 1	KIAA1217	-0.960974543878996	5.70948610548925	18.1761163405098	3.59902111263461e-05	0.0150649588089184	32	116	0.03125	0.103448275862069	ASD-CT	M	Oligodendrocyte_1_ASD19M.KIAA1217
25248	M Oligodendrocyte 1.56792	Oligodendrocyte 1	AK3	0.499411927149654	7.04529320488756	18.1713018883342	3.60711652452625e-05	0.0150832520781553	32	116	1	0.974137931034483	ASD-CT	M	Oligodendrocyte_1_ASD19M.AK3
25249	M Oligodendrocyte 1.56793	Oligodendrocyte 1	ARNTL2	-1.1854536371333	3.04525814763731	18.1336922303739	3.69840416499085e-05	0.0153220636411942	32	116	0.96875	0.818965517241379	ASD-CT	M	Oligodendrocyte_1_ASD19M.ARNTL2
25250	M Oligodendrocyte 1.56794	Oligodendrocyte 1	CDH12	-1.03118625795629	6.56484274355578	18.1057706538894	3.71916807080422e-05	0.0153765209913454	32	116	0.6875	0.663793103448276	ASD-CT	M	Oligodendrocyte_1_ASD19M.CDH12
25251	M Oligodendrocyte 1.56795	Oligodendrocyte 1	PKNOX2	-1.00967201022377	4.22329786785821	18.1035331548662	3.72305592843137e-05	0.0153911617395906	32	116	0.78125	0.836206896551724	ASD-CT	M	Oligodendrocyte_1_ASD19M.PKNOX2
25252	M Oligodendrocyte 1.56796	Oligodendrocyte 1	SPTSSB	-1.32761636767586	2.01903062925467	18.043553750023	3.87169061820476e-05	0.0157808090759991	32	116	1	0.956896551724138	ASD-CT	M	Oligodendrocyte_1_ASD19M.SPTSSB
25253	M Oligodendrocyte 1.56797	Oligodendrocyte 1	ADAM11	-0.944773363118596	3.86518150810069	18.0162333445607	3.87802280610764e-05	0.0157945385760045	32	116	1	0.982758620689655	ASD-CT	M	Oligodendrocyte_1_ASD19M.ADAM11
25254	M Oligodendrocyte 1.56798	Oligodendrocyte 1	PDIA4	0.887797076766835	5.29260762533948	17.9298224554539	4.03788389525416e-05	0.01617749278103	32	116	0.96875	0.939655172413793	ASD-CT	M	Oligodendrocyte_1_ASD19M.PDIA4
25255	M Oligodendrocyte 1.56799	Oligodendrocyte 1	KIF19	1.23811223791001	5.73754359911015	17.9278984653016	4.04151868141781e-05	0.0161876951187978	32	116	0.96875	0.905172413793103	ASD-CT	M	Oligodendrocyte_1_ASD19M.KIF19
25256	M Oligodendrocyte 1.56800	Oligodendrocyte 1	HIST2H2BF	1.1721792661527	3.40395715563132	17.9102773469727	4.0749637448696e-05	0.016268416183874	32	116	0.9375	0.913793103448276	ASD-CT	M	Oligodendrocyte_1_ASD19M.HIST2H2BF
25257	M Oligodendrocyte 1.56801	Oligodendrocyte 1	RAD51AP2	-1.69116320103381	0.776010768505368	17.9513568376172	4.08839462326444e-05	0.0162965129160364	32	116	1	0.974137931034483	ASD-CT	M	Oligodendrocyte_1_ASD19M.RAD51AP2
25258	M Oligodendrocyte 1.56802	Oligodendrocyte 1	ABCA1	0.950185036842777	5.69553643817757	17.8421723707117	4.20689963878939e-05	0.0165926444996448	32	116	0.9375	0.939655172413793	ASD-CT	M	Oligodendrocyte_1_ASD19M.ABCA1
25259	M Oligodendrocyte 1.56803	Oligodendrocyte 1	NRXN1	-0.887985937761138	8.87724038928916	17.7536965906673	4.3848207106854e-05	0.0170326308118928	32	116	1	0.913793103448276	ASD-CT	M	Oligodendrocyte_1_ASD19M.NRXN1
25260	M Oligodendrocyte 1.56804	Oligodendrocyte 1	FERMT3	1.53854890735377	2.39994199140564	17.6928628890188	4.51158402419055e-05	0.0173440863899971	32	116	0.5625	0.637931034482759	ASD-CT	M	Oligodendrocyte_1_ASD19M.FERMT3
25261	M Oligodendrocyte 1.56805	Oligodendrocyte 1	SRRM3	-1.00044054614088	4.36742334581991	17.6923427036044	4.51268391429395e-05	0.0173456849550612	32	116	0.8125	0.724137931034483	ASD-CT	M	Oligodendrocyte_1_ASD19M.SRRM3
25262	M Oligodendrocyte 1.56806	Oligodendrocyte 1	MT2A	1.36532144021347	5.96919467456539	17.6620388240511	4.57723265653389e-05	0.0175028788120959	32	116	0.96875	0.896551724137931	ASD-CT	M	Oligodendrocyte_1_ASD19M.MT2A
25263	M Oligodendrocyte 1.56807	Oligodendrocyte 1	FGF2	1.02942343258578	3.9669078259498	17.6370959519828	4.63106727064774e-05	0.0176373430322243	32	116	0.75	0.75	ASD-CT	M	Oligodendrocyte_1_ASD19M.FGF2
25264	M Oligodendrocyte 1.56808	Oligodendrocyte 1	NCR3LG1	-1.27740897779234	1.82640565446031	17.6402164503947	4.69117076014369e-05	0.0177728749360404	32	116	0.9375	0.844827586206897	ASD-CT	M	Oligodendrocyte_1_ASD19M.NCR3LG1
25265	M Oligodendrocyte 1.56809	Oligodendrocyte 1	FCGR1A	2.30678080453894	0.916553010999504	17.7581872988452	4.91082019404251e-05	0.0182717656114432	32	116	0.9375	0.896551724137931	ASD-CT	M	Oligodendrocyte_1_ASD19M.FCGR1A
25266	M Oligodendrocyte 1.56810	Oligodendrocyte 1	NDUFAF6	0.595985479249344	7.07281160089958	17.420531293286	5.12645942714356e-05	0.018779513077968	32	116	0.9375	0.931034482758621	ASD-CT	M	Oligodendrocyte_1_ASD19M.NDUFAF6
25267	M Oligodendrocyte 1.56811	Oligodendrocyte 1	HIST1H2AC	0.728341364029002	6.72931656182648	17.2640989443819	5.51760577666675e-05	0.0196611423884398	32	116	0.90625	0.939655172413793	ASD-CT	M	Oligodendrocyte_1_ASD19M.HIST1H2AC
25268	M Oligodendrocyte 1.56812	Oligodendrocyte 1	HPRT1	0.513633579511804	6.39162034485813	17.2406146416051	5.57889752919718e-05	0.0197905996379102	32	116	0.9375	0.896551724137931	ASD-CT	M	Oligodendrocyte_1_ASD19M.HPRT1
25269	M Oligodendrocyte 1.56813	Oligodendrocyte 1	RNF141	0.471518409828447	6.21256849270466	17.2105468510903	5.65838528519447e-05	0.0199625225103643	32	116	0.96875	0.939655172413793	ASD-CT	M	Oligodendrocyte_1_ASD19M.RNF141
25270	M Oligodendrocyte 1.56814	Oligodendrocyte 1	PTPRN2	-0.895582588490374	5.7826535946761	17.1720451686136	5.76185625841513e-05	0.0201800413799993	32	116	1	0.991379310344828	ASD-CT	M	Oligodendrocyte_1_ASD19M.PTPRN2
25271	M Oligodendrocyte 1.56815	Oligodendrocyte 1	MVD	-0.655036644127837	5.53151274817682	17.1699474538676	5.76754879988347e-05	0.0201936069261625	32	116	0.9375	0.922413793103448	ASD-CT	M	Oligodendrocyte_1_ASD19M.MVD
25272	M Oligodendrocyte 1.56816	Oligodendrocyte 1	HIBCH	0.634135046238797	8.64170490491626	17.0988104892015	5.96402221024613e-05	0.0205764559265973	32	116	0.84375	0.810344827586207	ASD-CT	M	Oligodendrocyte_1_ASD19M.HIBCH
25273	M Oligodendrocyte 1.56817	Oligodendrocyte 1	CAMK1D	-0.845338881968873	5.87954518558025	17.0822605974282	6.01070094714875e-05	0.020674717335163	32	116	1	0.974137931034483	ASD-CT	M	Oligodendrocyte_1_ASD19M.CAMK1D
25274	M Oligodendrocyte 1.56818	Oligodendrocyte 1	SCIN	1.51724157480401	1.52295227635721	17.0748970348684	6.03158924717097e-05	0.0207176725334998	32	116	0.875	0.853448275862069	ASD-CT	M	Oligodendrocyte_1_ASD19M.SCIN
25275	M Oligodendrocyte 1.56819	Oligodendrocyte 1	MCHR2	-1.21715541711989	2.8662768574836	17.058624927021	6.07801118445945e-05	0.0208192749561928	32	116	0.9375	0.956896551724138	ASD-CT	M	Oligodendrocyte_1_ASD19M.MCHR2
25276	M Oligodendrocyte 1.56820	Oligodendrocyte 1	GIPC1	-0.5134610034191	6.92930982258542	17.0572542054191	6.08193823592847e-05	0.0208291809333336	32	116	0.96875	0.956896551724138	ASD-CT	M	Oligodendrocyte_1_ASD19M.GIPC1
25277	M Oligodendrocyte 1.56821	Oligodendrocyte 1	MLIP	-1.22176952943668	4.44508877558356	17.0264036128245	6.17101078441291e-05	0.0210146156711447	32	116	1	0.939655172413793	ASD-CT	M	Oligodendrocyte_1_ASD19M.MLIP
25278	M Oligodendrocyte 1.56822	Oligodendrocyte 1	COL24A1	-1.01751275176981	4.14245364588847	16.9770714745639	6.31621447845491e-05	0.0213229523904851	32	116	0.96875	0.922413793103448	ASD-CT	M	Oligodendrocyte_1_ASD19M.COL24A1
25279	M Oligodendrocyte 1.56823	Oligodendrocyte 1	UTP23	0.696949783825353	6.14690504879028	16.9709604531191	6.33444228881454e-05	0.0213617091143031	32	116	0.96875	0.982758620689655	ASD-CT	M	Oligodendrocyte_1_ASD19M.UTP23
25280	M Oligodendrocyte 1.56824	Oligodendrocyte 1	FMN1	-1.1153579716937	6.28772015213153	16.9178226100414	6.49521720079431e-05	0.0216645762855712	32	116	0.96875	0.931034482758621	ASD-CT	M	Oligodendrocyte_1_ASD19M.FMN1
25281	M Oligodendrocyte 1.56825	Oligodendrocyte 1	CABP1	-1.07692135466181	5.22002899860788	16.8231248832356	6.79211858995794e-05	0.0222311323930055	32	116	0.71875	0.672413793103448	ASD-CT	M	Oligodendrocyte_1_ASD19M.CABP1
25282	M Oligodendrocyte 1.56826	Oligodendrocyte 1	MS4A6A	2.35468444006042	1.15009005841636	16.9550950821379	6.81988498091797e-05	0.0222924331320968	32	116	0.78125	0.844827586206897	ASD-CT	M	Oligodendrocyte_1_ASD19M.MS4A6A
25283	M Oligodendrocyte 1.56827	Oligodendrocyte 1	ZNF385B	-1.0505001254599	5.57873934191535	16.7959268847567	6.92479522036671e-05	0.0224962362206503	32	116	0.375	0.362068965517241	ASD-CT	M	Oligodendrocyte_1_ASD19M.ZNF385B
25284	M Oligodendrocyte 1.56828	Oligodendrocyte 1	PLA2R1	-1.17437861385645	3.03613233403608	16.7463835938754	7.04284386201987e-05	0.0227204430288482	32	116	0.4375	0.655172413793103	ASD-CT	M	Oligodendrocyte_1_ASD19M.PLA2R1
25285	M Oligodendrocyte 1.56829	Oligodendrocyte 1	ZFP36	2.36841263460192	3.79567500496811	16.7018025415309	7.19280731103686e-05	0.0229785299787681	32	116	0.96875	0.948275862068966	ASD-CT	M	Oligodendrocyte_1_ASD19M.ZFP36
25286	M Oligodendrocyte 1.56830	Oligodendrocyte 1	RGPD2	-1.62496162037866	2.51386959652595	16.6971269942576	7.25525452513149e-05	0.0231105050706333	32	116	0.9375	0.896551724137931	ASD-CT	M	Oligodendrocyte_1_ASD19M.RGPD2
25287	M Oligodendrocyte 1.56831	Oligodendrocyte 1	VAV3	-1.29727030727026	3.17563920508778	16.6750813418639	7.28424869282015e-05	0.0231639838839085	32	116	0.71875	0.741379310344828	ASD-CT	M	Oligodendrocyte_1_ASD19M.VAV3
25288	M Oligodendrocyte 1.56832	Oligodendrocyte 1	CACNB1	-0.989501581833652	3.30147046313065	16.6713847638017	7.29699151822091e-05	0.0231789338162221	32	116	0.78125	0.810344827586207	ASD-CT	M	Oligodendrocyte_1_ASD19M.CACNB1
25289	M Oligodendrocyte 1.56833	Oligodendrocyte 1	IQSEC1	-0.456193662093283	7.01774224284101	16.6652803811081	7.31808426245113e-05	0.0232233449070007	32	116	0.59375	0.672413793103448	ASD-CT	M	Oligodendrocyte_1_ASD19M.IQSEC1
25290	M Oligodendrocyte 1.56834	Oligodendrocyte 1	GABBR2	-0.896457730124985	5.74214125303541	16.6599209971042	7.33665399204194e-05	0.023248465360456	32	116	0.8125	0.862068965517241	ASD-CT	M	Oligodendrocyte_1_ASD19M.GABBR2
25291	M Oligodendrocyte 1.56835	Oligodendrocyte 1	RAPGEFL1	-0.710296634225141	4.57062393100307	16.6211198708563	7.47253611006884e-05	0.0235001680487165	32	116	0.84375	0.836206896551724	ASD-CT	M	Oligodendrocyte_1_ASD19M.RAPGEFL1
25292	M Oligodendrocyte 1.56836	Oligodendrocyte 1	PLOD3	0.783635024448551	6.29661295499004	16.6086406259826	7.51678146458758e-05	0.0235925233479898	32	116	1	0.956896551724138	ASD-CT	M	Oligodendrocyte_1_ASD19M.PLOD3
25293	M Oligodendrocyte 1.56837	Oligodendrocyte 1	TAP1	1.23808679882366	2.76741604311686	16.5943437407522	7.56779953345994e-05	0.0236973694778156	32	116	0.78125	0.706896551724138	ASD-CT	M	Oligodendrocyte_1_ASD19M.TAP1
25294	M Oligodendrocyte 1.56838	Oligodendrocyte 1	PCSK1	-1.17461455945601	3.29377563293461	16.5547321263488	7.71100360604885e-05	0.0239731895375313	32	116	0.75	0.71551724137931	ASD-CT	M	Oligodendrocyte_1_ASD19M.PCSK1
25295	M Oligodendrocyte 1.56839	Oligodendrocyte 1	OCA2	-1.17400380479323	2.49496792899946	16.4909817744063	7.99748529428143e-05	0.024481711860617	32	116	0.96875	0.956896551724138	ASD-CT	M	Oligodendrocyte_1_ASD19M.OCA2
25296	M Oligodendrocyte 1.56840	Oligodendrocyte 1	CDH4	-1.0506883885318	5.68551655402862	16.4602015785297	8.06401446724965e-05	0.024595493407691	32	116	0.375	0.422413793103448	ASD-CT	M	Oligodendrocyte_1_ASD19M.CDH4
25297	M Oligodendrocyte 1.56841	Oligodendrocyte 1	RUFY3	0.363898389627956	8.45333852343863	16.4349203821837	8.16118526845341e-05	0.0247913870477315	32	116	0.78125	0.767241379310345	ASD-CT	M	Oligodendrocyte_1_ASD19M.RUFY3
25298	M Oligodendrocyte 1.56842	Oligodendrocyte 1	GDPD5	1.17060936470052	2.9951654563891	16.4322769705251	8.17141415033385e-05	0.0248071841562337	32	116	0.46875	0.629310344827586	ASD-CT	M	Oligodendrocyte_1_ASD19M.GDPD5
25299	M Oligodendrocyte 1.56843	Oligodendrocyte 1	ARRDC2	0.736562795046627	5.73278577986116	16.3708222937534	8.41293618690112e-05	0.0252471875158126	32	116	0.78125	0.78448275862069	ASD-CT	M	Oligodendrocyte_1_ASD19M.ARRDC2
25300	M Oligodendrocyte 1.56844	Oligodendrocyte 1	XPO1	0.57459536517629	7.67138959052429	16.2364705508682	8.96661080611214e-05	0.0262243095424422	32	116	0.6875	0.612068965517241	ASD-CT	M	Oligodendrocyte_1_ASD19M.XPO1
25301	M Oligodendrocyte 1.56845	Oligodendrocyte 1	HIST1H2BD	1.29327355225722	3.740546281666	16.2097639248684	9.08102279472523e-05	0.0264206936770003	32	116	0.8125	0.818965517241379	ASD-CT	M	Oligodendrocyte_1_ASD19M.HIST1H2BD
25302	M Oligodendrocyte 1.56846	Oligodendrocyte 1	RNF217	0.511651951306567	7.12575330718763	16.1597431314797	9.2993330653317e-05	0.0267967210908347	32	116	1	0.956896551724138	ASD-CT	M	Oligodendrocyte_1_ASD19M.RNF217
25303	M Oligodendrocyte 1.56847	Oligodendrocyte 1	FBLN7	-1.31004288235342	2.26965322082831	16.1796855121502	9.35575697595184e-05	0.026913895341608	32	116	0.0625	0.120689655172414	ASD-CT	M	Oligodendrocyte_1_ASD19M.FBLN7
25304	M Oligodendrocyte 1.56848	Oligodendrocyte 1	PGAP1	0.512672479625054	6.62269619217738	16.1053186481429	9.54294635598341e-05	0.0272633767545984	32	116	1	0.96551724137931	ASD-CT	M	Oligodendrocyte_1_ASD19M.PGAP1
25305	M Oligodendrocyte 1.56849	Oligodendrocyte 1	HSPB1	2.63849396035902	6.23914050681181	16.047382666736	9.80943348921147e-05	0.0277154163985491	32	116	0.8125	0.836206896551724	ASD-CT	M	Oligodendrocyte_1_ASD19M.HSPB1
25306	M Oligodendrocyte 1.56850	Oligodendrocyte 1	CNTNAP1	-0.773866918971869	4.22296230056166	15.9152666298338	0.000104458647656615	0.0287657658489666	32	116	1	0.974137931034483	ASD-CT	M	Oligodendrocyte_1_ASD19M.CNTNAP1
25307	M Oligodendrocyte 1.56851	Oligodendrocyte 1	PTPRG	-1.07400696150112	6.61223543249078	15.7797480035688	0.000111424990154637	0.0299437056371934	32	116	0.875	0.853448275862069	ASD-CT	M	Oligodendrocyte_1_ASD19M.PTPRG
25308	M Oligodendrocyte 1.56852	Oligodendrocyte 1	FCGR1B	2.12974789164355	0.755792992958676	19.3610891071949	0.000112547598656884	0.0301135024529745	32	116	1	0.974137931034483	ASD-CT	M	Oligodendrocyte_1_ASD19M.FCGR1B
25309	M Oligodendrocyte 1.56853	Oligodendrocyte 1	CACNG8	-0.932722606782053	4.32967291732689	15.714381019873	0.000114952746092698	0.0304814946225128	32	116	0.625	0.801724137931034	ASD-CT	M	Oligodendrocyte_1_ASD19M.CACNG8
25310	M Oligodendrocyte 1.56854	Oligodendrocyte 1	HSPH1	1.18029418652243	7.22308517846949	15.7054468219174	0.000115443679156035	0.0305587464612924	32	116	0.59375	0.689655172413793	ASD-CT	M	Oligodendrocyte_1_ASD19M.HSPH1
25311	M Oligodendrocyte 1.56855	Oligodendrocyte 1	CSDC2	-1.08151777299733	2.21557422902983	15.7080199003932	0.000115970327220019	0.0306355252778313	32	116	1	0.931034482758621	ASD-CT	M	Oligodendrocyte_1_ASD19M.CSDC2
25312	M Oligodendrocyte 1.56856	Oligodendrocyte 1	WIPI1	0.650300758118717	5.21933592758345	15.6562788818481	0.000118183962954046	0.0309757097189232	32	116	0.6875	0.672413793103448	ASD-CT	M	Oligodendrocyte_1_ASD19M.WIPI1
25313	M Oligodendrocyte 1.56857	Oligodendrocyte 1	CACNA1A	-0.752310581982272	6.15335301811064	15.5891254879482	0.000122034147731777	0.0316577898649576	32	116	0.75	0.836206896551724	ASD-CT	M	Oligodendrocyte_1_ASD19M.CACNA1A
25314	M Oligodendrocyte 1.56858	Oligodendrocyte 1	ASIC1	-0.659687545884832	5.05826988896151	15.5765002442324	0.0001227721677777	0.0317711768688858	32	116	1	0.887931034482759	ASD-CT	M	Oligodendrocyte_1_ASD19M.ASIC1
25315	M Oligodendrocyte 1.56859	Oligodendrocyte 1	KLHL3	0.542284342761877	7.24323773607519	15.5761613712711	0.000122792039496375	0.0317711768688858	32	116	0.78125	0.71551724137931	ASD-CT	M	Oligodendrocyte_1_ASD19M.KLHL3
25316	M Oligodendrocyte 1.56860	Oligodendrocyte 1	LDB2	-0.804906481437968	6.61555987184832	15.554033022287	0.000124096784244347	0.0319817178587185	32	116	0.96875	0.948275862068966	ASD-CT	M	Oligodendrocyte_1_ASD19M.LDB2
25317	M Oligodendrocyte 1.56861	Oligodendrocyte 1	CACNA1B	-0.903069561005399	5.58682694915894	15.5208384665253	0.000126080582842358	0.0322682131761167	32	116	0.875	0.913793103448276	ASD-CT	M	Oligodendrocyte_1_ASD19M.CACNA1B
25318	M Oligodendrocyte 1.56862	Oligodendrocyte 1	MKX	-1.22691258074342	2.38061703967478	15.5254505708239	0.000126882945724058	0.0323765170809549	32	116	1	0.96551724137931	ASD-CT	M	Oligodendrocyte_1_ASD19M.MKX
25319	M Oligodendrocyte 1.56863	Oligodendrocyte 1	COL11A1	-0.846370416950764	4.31716378073522	15.4717401143855	0.000129074298057304	0.0327038428566548	32	116	0.8125	0.862068965517241	ASD-CT	M	Oligodendrocyte_1_ASD19M.COL11A1
25320	M Oligodendrocyte 1.56864	Oligodendrocyte 1	C8orf34	-0.807613844962054	5.12610675964743	15.4280625729836	0.000131798379873102	0.0331394031458818	32	116	0.71875	0.75	ASD-CT	M	Oligodendrocyte_1_ASD19M.C8orf34
25321	M Oligodendrocyte 1.56865	Oligodendrocyte 1	KCNK2	-1.17234954958044	2.25467800530763	15.419010036245	0.000132370263836429	0.0332173574586152	32	116	0.9375	0.922413793103448	ASD-CT	M	Oligodendrocyte_1_ASD19M.KCNK2
25322	M Oligodendrocyte 1.56866	Oligodendrocyte 1	THAP2	0.692450773278711	4.44190771957151	15.4143567016234	0.000132665217111014	0.0332462763113227	32	116	0.4375	0.551724137931034	ASD-CT	M	Oligodendrocyte_1_ASD19M.THAP2
25323	M Oligodendrocyte 1.56867	Oligodendrocyte 1	ANKRD55	-1.15082785619708	2.38294992313287	15.422494756701	0.000132891323394131	0.0332786167161533	32	116	0.75	0.672413793103448	ASD-CT	M	Oligodendrocyte_1_ASD19M.ANKRD55
25324	M Oligodendrocyte 1.56868	Oligodendrocyte 1	NQO1	1.29324104993248	3.35569530193536	15.422397490891	0.000132897497558462	0.0332786167161533	32	116	1	0.974137931034483	ASD-CT	M	Oligodendrocyte_1_ASD19M.NQO1
25325	M Oligodendrocyte 1.56869	Oligodendrocyte 1	NETO2	-0.856573358679233	4.31520442264657	15.3993321483394	0.000133622137157883	0.0333790136135598	32	116	0.8125	0.844827586206897	ASD-CT	M	Oligodendrocyte_1_ASD19M.NETO2
25326	M Oligodendrocyte 1.56870	Oligodendrocyte 1	FAM153A	-0.964117387591542	3.16602945196261	15.4248176584152	0.000133900386692955	0.0334124849035942	32	116	1	0.974137931034483	ASD-CT	M	Oligodendrocyte_1_ASD19M.FAM153A
25327	M Oligodendrocyte 1.56871	Oligodendrocyte 1	MYO5B	0.952239540692243	4.4063211614976	15.3786148531438	0.000134953186887405	0.0335508695399603	32	116	0.875	0.879310344827586	ASD-CT	M	Oligodendrocyte_1_ASD19M.MYO5B
25328	M Oligodendrocyte 1.56872	Oligodendrocyte 1	SAMD5	-1.00495568261516	3.10004759465613	15.3871911812614	0.000135151626960581	0.033581285484535	32	116	0.90625	0.836206896551724	ASD-CT	M	Oligodendrocyte_1_ASD19M.SAMD5
25329	M Oligodendrocyte 1.56873	Oligodendrocyte 1	ZNF281	0.570426268567133	6.47540383044053	15.3754112159658	0.000135160218713636	0.0335815282525593	32	116	1	0.896551724137931	ASD-CT	M	Oligodendrocyte_1_ASD19M.ZNF281
25330	M Oligodendrocyte 1.56874	Oligodendrocyte 1	ADTRP	-1.54179143640814	1.57163938771793	15.4082237746767	0.000135364251575089	0.0336107484252484	32	116	0.9375	0.887931034482759	ASD-CT	M	Oligodendrocyte_1_ASD19M.ADTRP
25331	M Oligodendrocyte 1.56875	Oligodendrocyte 1	PAK2	0.431874151561826	7.35082784117871	15.3671393794459	0.000135696276874797	0.0336525705515679	32	116	1	0.991379310344828	ASD-CT	M	Oligodendrocyte_1_ASD19M.PAK2
25332	M Oligodendrocyte 1.56876	Oligodendrocyte 1	PARS2	1.31847439297958	1.5352480367217	15.388284274896	0.000136252928001708	0.0337079938907823	32	116	1	0.974137931034483	ASD-CT	M	Oligodendrocyte_1_ASD19M.PARS2
25333	M Oligodendrocyte 1.56877	Oligodendrocyte 1	MGAT5B	-0.943967902747885	3.10434656496038	15.3681507123544	0.000136386927006441	0.0337315290120157	32	116	0.21875	0.224137931034483	ASD-CT	M	Oligodendrocyte_1_ASD19M.MGAT5B
25334	M Oligodendrocyte 1.56878	Oligodendrocyte 1	CACNG2	-1.05235101731861	3.45009290185829	15.3626846847918	0.000136743672866324	0.0337783651646477	32	116	1	0.974137931034483	ASD-CT	M	Oligodendrocyte_1_ASD19M.CACNG2
25335	M Oligodendrocyte 1.56879	Oligodendrocyte 1	TTF2	-0.56205665258733	5.40277778999831	15.3420263756185	0.00013733705146098	0.0338571290890144	32	116	1	0.948275862068966	ASD-CT	M	Oligodendrocyte_1_ASD19M.TTF2
25336	M Oligodendrocyte 1.56880	Oligodendrocyte 1	NMI	1.36690368326905	2.21607644641667	15.3374187960375	0.000137640280252793	0.0338923636793735	32	116	0.9375	0.862068965517241	ASD-CT	M	Oligodendrocyte_1_ASD19M.NMI
25337	M Oligodendrocyte 1.56881	Oligodendrocyte 1	PPP1R14C	-0.924036765396456	3.39019142024916	15.347116605482	0.000138155143291346	0.0339732760641667	32	116	0.96875	0.956896551724138	ASD-CT	M	Oligodendrocyte_1_ASD19M.PPP1R14C
25338	M Oligodendrocyte 1.56882	Oligodendrocyte 1	KLF9	0.828519820636996	6.18424602286663	15.314111098924	0.000139184675159672	0.0341517262759287	32	116	0.46875	0.543103448275862	ASD-CT	M	Oligodendrocyte_1_ASD19M.KLF9
25339	M Oligodendrocyte 1.56883	Oligodendrocyte 1	HCN1	-0.986267501756099	5.63788808497394	15.3120451721316	0.000139322415641186	0.0341682375650558	32	116	0.9375	0.896551724137931	ASD-CT	M	Oligodendrocyte_1_ASD19M.HCN1
25340	M Oligodendrocyte 1.56884	Oligodendrocyte 1	GOLGA8A	-0.625663766848071	6.02876864932388	15.2676370730051	0.000142317061556127	0.0346561061521307	32	116	0.59375	0.741379310344828	ASD-CT	M	Oligodendrocyte_1_ASD19M.GOLGA8A
25341	M Oligodendrocyte 1.56885	Oligodendrocyte 1	GPR61	-1.36422155246743	1.47364748351023	15.2437575031041	0.000145980684367641	0.0351736050330722	32	116	0.9375	0.862068965517241	ASD-CT	M	Oligodendrocyte_1_ASD19M.GPR61
25342	M Oligodendrocyte 1.56886	Oligodendrocyte 1	NEK10	-0.808173956411408	4.67425137972693	15.1860638741613	0.000147990103183066	0.0354633904806557	32	116	0.625	0.724137931034483	ASD-CT	M	Oligodendrocyte_1_ASD19M.NEK10
25343	M Oligodendrocyte 1.56887	Oligodendrocyte 1	FAM20C	0.745725343812022	5.71423220587587	15.1745644536934	0.000148808181020234	0.0355806940146032	32	116	0.78125	0.672413793103448	ASD-CT	M	Oligodendrocyte_1_ASD19M.FAM20C
25344	M Oligodendrocyte 1.56888	Oligodendrocyte 1	KCNMB4	0.77172325990476	8.85561911696913	15.1723479523293	0.000148966394089083	0.0356012682801132	32	116	0.5	0.362068965517241	ASD-CT	M	Oligodendrocyte_1_ASD19M.KCNMB4
25345	M Oligodendrocyte 1.56889	Oligodendrocyte 1	GRIK1	-0.938290373122741	5.63359129906916	15.1487139706904	0.00015148316119028	0.035911000403452	32	116	0.34375	0.301724137931034	ASD-CT	M	Oligodendrocyte_1_ASD19M.GRIK1
25346	M Oligodendrocyte 1.56890	Oligodendrocyte 1	CDKN1B	0.642564640602643	5.67846613134593	15.1360575896339	0.000151581325715182	0.0359202003554545	32	116	0.28125	0.232758620689655	ASD-CT	M	Oligodendrocyte_1_ASD19M.CDKN1B
25347	M Oligodendrocyte 1.56891	Oligodendrocyte 1	PLEKHG5	-0.934551169403912	2.75823380068107	15.1117421555234	0.000154189685079804	0.0362592501860945	32	116	0.5625	0.53448275862069	ASD-CT	M	Oligodendrocyte_1_ASD19M.PLEKHG5
25348	M Oligodendrocyte 1.56892	Oligodendrocyte 1	KCNH5	-0.877517916415778	4.18437087082725	15.0567234525905	0.00015746208873676	0.0366665260211361	32	116	0.34375	0.28448275862069	ASD-CT	M	Oligodendrocyte_1_ASD19M.KCNH5
25349	M Oligodendrocyte 1.56893	Oligodendrocyte 1	CHST3	0.63039616009913	6.45857633243733	15.0379104397464	0.00015889044755961	0.0368865668755615	32	116	0.96875	0.913793103448276	ASD-CT	M	Oligodendrocyte_1_ASD19M.CHST3
25350	M Oligodendrocyte 1.56894	Oligodendrocyte 1	SREBF1	-0.650235045577217	7.06830472359903	15.0245072064928	0.000159916130328084	0.0370378938199046	32	116	1	0.974137931034483	ASD-CT	M	Oligodendrocyte_1_ASD19M.SREBF1
25351	M Oligodendrocyte 1.56895	Oligodendrocyte 1	TRIP6	-0.791037432990625	3.63610299529644	15.0339941152525	0.000160043336885164	0.0370518934579489	32	116	0.5625	0.629310344827586	ASD-CT	M	Oligodendrocyte_1_ASD19M.TRIP6
25352	M Oligodendrocyte 1.56896	Oligodendrocyte 1	CHD5	-0.987242542962971	4.92503196722762	15.0047594975885	0.000161439644123446	0.0372212209885703	32	116	0.375	0.474137931034483	ASD-CT	M	Oligodendrocyte_1_ASD19M.CHD5
25353	M Oligodendrocyte 1.56897	Oligodendrocyte 1	SLC10A4	-1.37589149568436	0.946449473571349	15.1703926425219	0.000161512030493781	0.0372295736908835	32	116	0.46875	0.53448275862069	ASD-CT	M	Oligodendrocyte_1_ASD19M.SLC10A4
25354	M Oligodendrocyte 1.56898	Oligodendrocyte 1	SORCS3	-0.865157277559682	4.50671143659293	14.9955017861606	0.000163024844442426	0.0374405313096415	32	116	1	0.939655172413793	ASD-CT	M	Oligodendrocyte_1_ASD19M.SORCS3
25355	M Oligodendrocyte 1.56899	Oligodendrocyte 1	ROBO2	-0.973481912680104	7.84085339806883	14.9741877823159	0.000163827477382399	0.0375558927950452	32	116	0.5	0.620689655172414	ASD-CT	M	Oligodendrocyte_1_ASD19M.ROBO2
25356	M Oligodendrocyte 1.56900	Oligodendrocyte 1	FAM167A	-1.86868251152654	2.25492369465497	14.9675004839691	0.0001643545795511	0.0376378599332739	32	116	0.9375	0.844827586206897	ASD-CT	M	Oligodendrocyte_1_ASD19M.FAM167A
25357	M Oligodendrocyte 1.56901	Oligodendrocyte 1	STIP1	0.931462664745864	5.96250729028541	14.9611442137097	0.000164857193202696	0.0377139008455918	32	116	0.65625	0.646551724137931	ASD-CT	M	Oligodendrocyte_1_ASD19M.STIP1
25358	M Oligodendrocyte 1.56902	Oligodendrocyte 1	KIAA0319	-0.955997095525309	3.79509440730968	14.9594295836164	0.000164993043625844	0.037721353773736	32	116	1	0.96551724137931	ASD-CT	M	Oligodendrocyte_1_ASD19M.KIAA0319
25359	M Oligodendrocyte 1.56903	Oligodendrocyte 1	REEP2	-0.86751169318959	4.44600444829306	14.9418684985363	0.000166391002700895	0.037918411159564	32	116	0.40625	0.663793103448276	ASD-CT	M	Oligodendrocyte_1_ASD19M.REEP2
25360	M Oligodendrocyte 1.56904	Oligodendrocyte 1	HSP90AA1	0.724784958047056	9.9320187556324	14.928798352607	0.000167439296321434	0.0380615786870992	32	116	1	0.96551724137931	ASD-CT	M	Oligodendrocyte_1_ASD19M.HSP90AA1
25361	M Oligodendrocyte 1.56905	Oligodendrocyte 1	MMD2	-0.998808602667687	4.15010907070388	14.9036754160592	0.000169473247258201	0.0383218413393994	32	116	1	0.96551724137931	ASD-CT	M	Oligodendrocyte_1_ASD19M.MMD2
25362	M Oligodendrocyte 1.56906	Oligodendrocyte 1	FRMPD4	-0.961848177315455	6.14393619197408	14.8793158176295	0.000171469467570985	0.0385992623639919	32	116	0.96875	0.905172413793103	ASD-CT	M	Oligodendrocyte_1_ASD19M.FRMPD4
25363	M Oligodendrocyte 1.56907	Oligodendrocyte 1	ACOT11	-0.847655424793861	3.8604980611193	14.8702233201544	0.000172220712756339	0.0386928402584886	32	116	1	0.982758620689655	ASD-CT	M	Oligodendrocyte_1_ASD19M.ACOT11
25364	M Oligodendrocyte 1.56908	Oligodendrocyte 1	YBX3	1.32043271773146	2.5635121918968	14.8269737509707	0.000175840337867734	0.0391357356914677	32	116	0.96875	0.956896551724138	ASD-CT	M	Oligodendrocyte_1_ASD19M.YBX3
25365	M Oligodendrocyte 1.56909	Oligodendrocyte 1	AMZ1	-1.08140435957734	5.18884452546079	14.8083772676891	0.000177420477593384	0.0393336246607676	32	116	0.90625	0.870689655172414	ASD-CT	M	Oligodendrocyte_1_ASD19M.AMZ1
25366	M Oligodendrocyte 1.56910	Oligodendrocyte 1	TBR1	-1.1468276991149	2.56115453564809	14.9114602352137	0.000177440676461786	0.0393341745790093	32	116	1	0.991379310344828	ASD-CT	M	Oligodendrocyte_1_ASD19M.TBR1
25367	M Oligodendrocyte 1.56911	Oligodendrocyte 1	PARD3	0.82090883077225	6.08421906665075	14.8043916046151	0.000177761019387217	0.039373733240603	32	116	0.75	0.767241379310345	ASD-CT	M	Oligodendrocyte_1_ASD19M.PARD3
25368	M Oligodendrocyte 1.56912	Oligodendrocyte 1	EML6	-0.727936798580219	5.57293467287565	14.7982149358654	0.000178290082356291	0.0394389125153103	32	116	1	0.991379310344828	ASD-CT	M	Oligodendrocyte_1_ASD19M.EML6
25369	M Oligodendrocyte 1.56913	Oligodendrocyte 1	QTRT1	-0.624652069349505	5.9395727534363	14.7964439082194	0.000178442075975844	0.0394526541879749	32	116	1	0.887931034482759	ASD-CT	M	Oligodendrocyte_1_ASD19M.QTRT1
25370	M Oligodendrocyte 1.56914	Oligodendrocyte 1	ZP3	-1.0041848979372	2.90410890324001	14.7893359429994	0.000179986446217486	0.0396363624297122	32	116	0.96875	0.862068965517241	ASD-CT	M	Oligodendrocyte_1_ASD19M.ZP3
25371	M Oligodendrocyte 1.56915	Oligodendrocyte 1	HOMER1	-0.752341626555206	5.82001879901583	14.7661517602061	0.000181062382064451	0.0397637781075044	32	116	1	0.931034482758621	ASD-CT	M	Oligodendrocyte_1_ASD19M.HOMER1
25372	M Oligodendrocyte 1.56916	Oligodendrocyte 1	BAG2	0.976416940451448	3.94639767721119	14.7590066476954	0.0001816861436489	0.0398318072176111	32	116	0.90625	0.844827586206897	ASD-CT	M	Oligodendrocyte_1_ASD19M.BAG2
25373	M Oligodendrocyte 1.56917	Oligodendrocyte 1	CNNM1	-1.06613592124736	3.24113030955052	14.7792606486056	0.000182321118426211	0.0399099247317501	32	116	0.65625	0.655172413793103	ASD-CT	M	Oligodendrocyte_1_ASD19M.CNNM1
25374	M Oligodendrocyte 1.56918	Oligodendrocyte 1	AIFM3	-1.33738288378328	1.44218808720667	14.830299196369	0.000185635158804321	0.0403410068342258	32	116	0.96875	0.974137931034483	ASD-CT	M	Oligodendrocyte_1_ASD19M.AIFM3
25375	M Oligodendrocyte 1.56919	Oligodendrocyte 1	TNK2	-0.464747473670764	6.15031298446108	14.7013956585301	0.000186796314500318	0.0405001738763257	32	116	0.78125	0.758620689655172	ASD-CT	M	Oligodendrocyte_1_ASD19M.TNK2
25376	M Oligodendrocyte 1.56920	Oligodendrocyte 1	SPOCK2	-0.753012199677782	4.54717774992018	14.6869380024354	0.000188101591491347	0.0406673325125106	32	116	0.96875	0.827586206896552	ASD-CT	M	Oligodendrocyte_1_ASD19M.SPOCK2
25377	M Oligodendrocyte 1.56921	Oligodendrocyte 1	FXR1	0.491463312020173	7.86415009941443	14.6474009404538	0.000191718833070575	0.0411415272361062	32	116	0.9375	0.905172413793103	ASD-CT	M	Oligodendrocyte_1_ASD19M.FXR1
25378	M Oligodendrocyte 1.56922	Oligodendrocyte 1	NRG1	-0.952581869572311	6.50446301443041	14.6468297191082	0.000191771610952717	0.0411468868031361	32	116	0.96875	0.887931034482759	ASD-CT	M	Oligodendrocyte_1_ASD19M.NRG1
25379	M Oligodendrocyte 1.56923	Oligodendrocyte 1	MYL5	-1.12089733601436	3.17216747144835	14.6238753557611	0.000194895320951579	0.0414982535177702	32	116	0.40625	0.422413793103448	ASD-CT	M	Oligodendrocyte_1_ASD19M.MYL5
25380	M Oligodendrocyte 1.56924	Oligodendrocyte 1	HTR1E	-1.24210007343938	3.01857896921224	14.6001148461639	0.000197648805981063	0.0418724585111782	32	116	0.96875	0.896551724137931	ASD-CT	M	Oligodendrocyte_1_ASD19M.HTR1E
25381	M Oligodendrocyte 1.56925	Oligodendrocyte 1	XKR4	-0.859552956739731	5.83345088704783	14.5292939884757	0.000202952901003792	0.0424845537289581	32	116	1	0.982758620689655	ASD-CT	M	Oligodendrocyte_1_ASD19M.XKR4
25382	M Oligodendrocyte 1.56926	Oligodendrocyte 1	CPNE4	-0.842132521154248	4.96732916265596	14.4946253826812	0.000206376378959243	0.0429176650652413	32	116	1	0.974137931034483	ASD-CT	M	Oligodendrocyte_1_ASD19M.CPNE4
25383	M Oligodendrocyte 1.56927	Oligodendrocyte 1	SLC25A48	1.16918826145655	5.40740884049848	14.4942526507343	0.00020641350417634	0.0429176650652413	32	116	0.96875	0.956896551724138	ASD-CT	M	Oligodendrocyte_1_ASD19M.SLC25A48
25384	M Oligodendrocyte 1.56928	Oligodendrocyte 1	MAP3K9	-0.948344628638269	2.93850638435901	14.4911655037836	0.000206721255334602	0.0429638345485752	32	116	1	0.887931034482759	ASD-CT	M	Oligodendrocyte_1_ASD19M.MAP3K9
25385	M Oligodendrocyte 1.56929	Oligodendrocyte 1	CACNG3	-0.95343975398501	4.63065169444879	14.4308414782092	0.000212829702128158	0.0436789167258863	32	116	0.5	0.53448275862069	ASD-CT	M	Oligodendrocyte_1_ASD19M.CACNG3
25386	M Oligodendrocyte 1.56930	Oligodendrocyte 1	CDK14	-0.572909594337913	6.3802114142536	14.4248016877018	0.000213451352556202	0.0437574271522166	32	116	0.96875	0.948275862068966	ASD-CT	M	Oligodendrocyte_1_ASD19M.CDK14
25387	M Oligodendrocyte 1.56931	Oligodendrocyte 1	SMOC1	0.74140509266154	7.05015756620167	14.4190425350873	0.000214045843888275	0.0438352658512394	32	116	1	0.982758620689655	ASD-CT	M	Oligodendrocyte_1_ASD19M.SMOC1
25388	M Oligodendrocyte 1.56932	Oligodendrocyte 1	PRKAG2	-0.822507392491307	4.59316165026799	14.3349921941054	0.000222916812647661	0.0448472991063813	32	116	1	0.939655172413793	ASD-CT	M	Oligodendrocyte_1_ASD19M.PRKAG2
25389	M Oligodendrocyte 1.56933	Oligodendrocyte 1	BTN3A2	1.17785305341299	2.47188641065183	14.3037669035242	0.000226307254854108	0.0452668545318917	32	116	1	0.956896551724138	ASD-CT	M	Oligodendrocyte_1_ASD19M.BTN3A2
25390	M Oligodendrocyte 1.56934	Oligodendrocyte 1	ATCAY	-0.82780912160161	4.51406893259062	14.286142609435	0.000228244089465991	0.0455209675744649	32	116	0.59375	0.801724137931034	ASD-CT	M	Oligodendrocyte_1_ASD19M.ATCAY
25391	M Oligodendrocyte 1.56935	Oligodendrocyte 1	CHI3L1	1.64300726473342	1.73548713092777	14.2893331914901	0.000228446667395994	0.045551138993645	32	116	0.84375	0.818965517241379	ASD-CT	M	Oligodendrocyte_1_ASD19M.CHI3L1
25392	M Oligodendrocyte 1.56936	Oligodendrocyte 1	SLC13A5	-1.31399225296777	1.37746644668787	14.2826697917436	0.000228627728068946	0.0455790538675926	32	116	1	0.991379310344828	ASD-CT	M	Oligodendrocyte_1_ASD19M.SLC13A5
25393	M Oligodendrocyte 1.56937	Oligodendrocyte 1	SLC7A5	1.21072493938373	3.46884318634652	14.2669048349359	0.000230377558597005	0.0458123944040293	32	116	0.6875	0.793103448275862	ASD-CT	M	Oligodendrocyte_1_ASD19M.SLC7A5
25394	M Oligodendrocyte 1.56938	Oligodendrocyte 1	GIMAP7	2.08906520600767	0.54004530201608	20.3757612583829	0.000231032270662283	0.0458797778606118	32	116	0.96875	0.931034482758621	ASD-CT	M	Oligodendrocyte_1_ASD19M.GIMAP7
25395	M Oligodendrocyte 1.56939	Oligodendrocyte 1	PTPN3	-1.17491779437531	2.39903126050068	14.2420917761575	0.000234296125769588	0.0462468385035153	32	116	0.65625	0.75	ASD-CT	M	Oligodendrocyte_1_ASD19M.PTPN3
25396	M Oligodendrocyte 1.56940	Oligodendrocyte 1	FAM189A1	-0.767846344453761	4.70179989851135	14.2299406640405	0.000234534190746664	0.0462723135822934	32	116	0.96875	0.974137931034483	ASD-CT	M	Oligodendrocyte_1_ASD19M.FAM189A1
25397	M Oligodendrocyte 1.56941	Oligodendrocyte 1	IRF2BP2	0.519003350795174	6.64731186755147	14.2247504991644	0.000235123924105955	0.046327050872271	32	116	1	0.96551724137931	ASD-CT	M	Oligodendrocyte_1_ASD19M.IRF2BP2
25398	M Oligodendrocyte 1.56942	Oligodendrocyte 1	ANKRD37	1.0867615076832	3.44057921753526	14.2093813199936	0.000236879141791209	0.0465386436573762	32	116	0.875	0.879310344827586	ASD-CT	M	Oligodendrocyte_1_ASD19M.ANKRD37
25399	M Oligodendrocyte 1.56943	Oligodendrocyte 1	HS3ST2	-1.06587638105796	3.19908298661896	14.1850679596182	0.000239683175530867	0.0468345658368614	32	116	1	0.982758620689655	ASD-CT	M	Oligodendrocyte_1_ASD19M.HS3ST2
25400	M Oligodendrocyte 1.56944	Oligodendrocyte 1	APOLD1	0.805911117436409	6.83751704173198	14.1830544814832	0.000239916901423113	0.0468596801045012	32	116	0.75	0.75	ASD-CT	M	Oligodendrocyte_1_ASD19M.APOLD1
25401	M Oligodendrocyte 1.56945	Oligodendrocyte 1	KCNA2	-0.819524004217542	4.16895732930781	14.1535020886905	0.000243374251546721	0.0472832731225586	32	116	0.65625	0.629310344827586	ASD-CT	M	Oligodendrocyte_1_ASD19M.KCNA2
25402	M Oligodendrocyte 1.56946	Oligodendrocyte 1	GCLM	0.764978230431143	4.22523616181959	14.1451870869604	0.000244356164960056	0.0474062598347365	32	116	0.96875	0.922413793103448	ASD-CT	M	Oligodendrocyte_1_ASD19M.GCLM
25403	M Oligodendrocyte 1.56947	Oligodendrocyte 1	HIST1H2BE	1.16043476949181	3.09345143701177	14.5118570821399	0.000244482592733292	0.0474077045921261	32	116	0.5625	0.637931034482759	ASD-CT	M	Oligodendrocyte_1_ASD19M.HIST1H2BE
25404	M Oligodendrocyte 1.56948	Oligodendrocyte 1	SP140L	1.34627282064421	1.94953929517259	14.0823894092543	0.000251903710103054	0.0482437492817088	32	116	1	0.956896551724138	ASD-CT	M	Oligodendrocyte_1_ASD19M.SP140L
25405	M Oligodendrocyte 1.56949	Oligodendrocyte 1	CCDC6	0.581731414706815	6.04156290367762	14.0673551465816	0.000253745694354775	0.0484356457754342	32	116	0.84375	0.879310344827586	ASD-CT	M	Oligodendrocyte_1_ASD19M.CCDC6
25406	M Oligodendrocyte 1.56950	Oligodendrocyte 1	CORO6	-1.02358053740457	3.66922757180068	14.0663969041665	0.000253863562389104	0.0484539784437389	32	116	0.375	0.370689655172414	ASD-CT	M	Oligodendrocyte_1_ASD19M.CORO6
25407	M Oligodendrocyte 1.56951	Oligodendrocyte 1	MSH4	0.832923611838832	4.35133053159826	14.0573800886306	0.000254975411314822	0.0485743146811558	32	116	1	0.948275862068966	ASD-CT	M	Oligodendrocyte_1_ASD19M.MSH4
25408	M Oligodendrocyte 1.56952	Oligodendrocyte 1	HSPA1A	1.90258939564176	8.30899437205489	14.0424367879755	0.000256829002487911	0.0487684027463926	32	116	0.875	0.922413793103448	ASD-CT	M	Oligodendrocyte_1_ASD19M.HSPA1A
25409	M Oligodendrocyte 1.56953	Oligodendrocyte 1	NEDD4	0.706961911685397	5.10414171415172	14.0322468205103	0.000258100865258362	0.0489032464766167	32	116	0.71875	0.818965517241379	ASD-CT	M	Oligodendrocyte_1_ASD19M.NEDD4
25410	M Oligodendrocyte 1.56954	Oligodendrocyte 1	SLC35F1	-0.700249092123996	5.99850644915125	14.0269664862861	0.000258762458409847	0.0489631030483446	32	116	0.3125	0.370689655172414	ASD-CT	M	Oligodendrocyte_1_ASD19M.SLC35F1
25411	M Oligodendrocyte 1.56955	Oligodendrocyte 1	SLC4A8	-0.619924540961537	8.22942683306605	14.0226660995944	0.000259302549101385	0.0490158875524401	32	116	1	0.974137931034483	ASD-CT	M	Oligodendrocyte_1_ASD19M.SLC4A8
25412	M Oligodendrocyte 1.56956	Oligodendrocyte 1	ARID3B	-0.688119996663512	4.19110809881235	14.0008045965588	0.000262066009008053	0.0493157046441946	32	116	1	0.887931034482759	ASD-CT	M	Oligodendrocyte_1_ASD19M.ARID3B
25413	M Oligodendrocyte 1.56957	Oligodendrocyte 1	UNC80	-0.944994083472555	5.36701545903192	13.9941231178495	0.000262916582885674	0.0494159216653747	32	116	0.875	0.870689655172414	ASD-CT	M	Oligodendrocyte_1_ASD19M.UNC80
25414	M Oligodendrocyte 1.56958	Oligodendrocyte 1	UPP1	-0.799583891901555	3.4879699571154	13.9839088098694	0.000264222348210963	0.049566420799387	32	116	0.125	0.21551724137931	ASD-CT	M	Oligodendrocyte_1_ASD19M.UPP1
25415	M Oligodendrocyte 1.56959	Oligodendrocyte 1	ABCC8	-0.932521076776119	3.70835994603331	13.9775794632563	0.000265034792401121	0.0496513048871523	32	116	0.9375	0.870689655172414	ASD-CT	M	Oligodendrocyte_1_ASD19M.ABCC8
25416	M Oligodendrocyte 1.56960	Oligodendrocyte 1	AFF2	-1.08342428396217	3.14196879160827	13.9624862016573	0.000266982492999057	0.049858405053262	32	116	0.78125	0.870689655172414	ASD-CT	M	Oligodendrocyte_1_ASD19M.AFF2
37152	M Oligodendrocyte 1.68696	Oligodendrocyte 1	CCL2	-5.5660259489808	0.695499512570383	29.2382702234761	4.74611281751648e-07	0.000879482833133387	11	116	0.727272727272727	0.71551724137931	FTD-CT	M	Oligodendrocyte_1_FTD19M.CCL2
37153	M Oligodendrocyte 1.68697	Oligodendrocyte 1	BCL2	2.89074888218793	7.98409398174094	26.8626696097912	8.42590204444616e-07	0.00131437546096586	11	116	1	0.75	FTD-CT	M	Oligodendrocyte_1_FTD19M.BCL2
37154	M Oligodendrocyte 1.68698	Oligodendrocyte 1	P4HA1	-1.89388235587359	6.47457638024041	26.7797382481788	8.72927680203113e-07	0.00134714556661947	11	116	0.909090909090909	0.560344827586207	FTD-CT	M	Oligodendrocyte_1_FTD19M.P4HA1
37155	M Oligodendrocyte 1.68699	Oligodendrocyte 1	CSNK1G2	8.70845508926306	4.82558102043935	20.4610632284849	1.40335276083188e-05	0.00834108169129893	11	116	0.909090909090909	0.853448275862069	FTD-CT	M	Oligodendrocyte_1_FTD19M.CSNK1G2
37156	M Oligodendrocyte 1.68700	Oligodendrocyte 1	SOCS3	-5.36238643920167	2.59372523383656	19.6551801454347	1.99416853174544e-05	0.0104942143998489	11	116	1	0.913793103448276	FTD-CT	M	Oligodendrocyte_1_FTD19M.SOCS3
37157	M Oligodendrocyte 1.68701	Oligodendrocyte 1	ITGB8	1.70104175442902	7.95041827545769	18.6325888822158	3.17436846851704e-05	0.013940626898539	11	116	0.818181818181818	0.827586206896552	FTD-CT	M	Oligodendrocyte_1_FTD19M.ITGB8
37158	M Oligodendrocyte 1.68702	Oligodendrocyte 1	RCBTB1	2.61733761264749	6.48259503087819	18.2503932363104	3.78096069930503e-05	0.0155350738827183	11	116	1	0.896551724137931	FTD-CT	M	Oligodendrocyte_1_FTD19M.RCBTB1
37159	M Oligodendrocyte 1.68703	Oligodendrocyte 1	SNX30	1.55264833262791	7.74160225718676	18.192053407929	3.88345591798602e-05	0.0158040993894992	11	116	1	0.991379310344828	FTD-CT	M	Oligodendrocyte_1_FTD19M.SNX30
37160	M Oligodendrocyte 1.68704	Oligodendrocyte 1	JAK1	1.94018712019262	6.89676787035476	17.7483294250623	4.76186946154039e-05	0.0179400654037989	11	116	1	0.96551724137931	FTD-CT	M	Oligodendrocyte_1_FTD19M.JAK1
37161	M Oligodendrocyte 1.68705	Oligodendrocyte 1	MAVS	2.14150226225403	6.06677084847932	17.2859376454521	5.89465747084901e-05	0.0204355950218995	11	116	0.909090909090909	0.836206896551724	FTD-CT	M	Oligodendrocyte_1_FTD19M.MAVS
37162	M Oligodendrocyte 1.68706	Oligodendrocyte 1	FLT1	-2.77551505706768	3.70124475680538	16.8299684133126	7.28209039588671e-05	0.0231629194330189	11	116	1	0.905172413793103	FTD-CT	M	Oligodendrocyte_1_FTD19M.FLT1
37163	M Oligodendrocyte 1.68707	Oligodendrocyte 1	ANGPTL4	-2.32724051504762	3.45870669122136	16.6839469409316	7.79362948285053e-05	0.0241168393067549	11	116	1	0.948275862068966	FTD-CT	M	Oligodendrocyte_1_FTD19M.ANGPTL4
37164	M Oligodendrocyte 1.68708	Oligodendrocyte 1	HSD17B11	3.54941732833208	4.78502295721708	15.4722819345931	0.000137419363371648	0.0338635190771618	11	116	0.909090909090909	0.75	FTD-CT	M	Oligodendrocyte_1_FTD19M.HSD17B11
37165	M Oligodendrocyte 1.68709	Oligodendrocyte 1	ZBTB16	2.80122410395232	8.55337141252493	15.4185380679627	0.000140942864829301	0.0344200927205018	11	116	1	0.948275862068966	FTD-CT	M	Oligodendrocyte_1_FTD19M.ZBTB16
37166	M Oligodendrocyte 1.68710	Oligodendrocyte 1	HSPA4	-1.33584103496051	6.245442527518	15.265570662621	0.00015148555206025	0.035911000403452	11	116	1	0.948275862068966	FTD-CT	M	Oligodendrocyte_1_FTD19M.HSPA4
37167	M Oligodendrocyte 1.68711	Oligodendrocyte 1	BRD1	1.95956169726731	5.6801061370772	15.0062972667029	0.000171231930179933	0.0385777729484378	11	116	1	0.974137931034483	FTD-CT	M	Oligodendrocyte_1_FTD19M.BRD1
37168	M Oligodendrocyte 1.68712	Oligodendrocyte 1	PNRC1	-1.53750441679972	5.67399471939321	14.9404688768835	0.000176651932706241	0.0392304069815996	11	116	1	0.931034482758621	FTD-CT	M	Oligodendrocyte_1_FTD19M.PNRC1
37169	M Oligodendrocyte 1.68713	Oligodendrocyte 1	SH3BP4	1.93322349512353	6.88872183942153	14.7109800194536	0.000196957430035573	0.0417810416788266	11	116	1	1	FTD-CT	M	Oligodendrocyte_1_FTD19M.SH3BP4
37170	M Oligodendrocyte 1.68714	Oligodendrocyte 1	RTKN	1.91111801880136	6.8251910240843	14.7003952288797	0.000197949608890495	0.0418952395028719	11	116	1	0.905172413793103	FTD-CT	M	Oligodendrocyte_1_FTD19M.RTKN
37171	M Oligodendrocyte 1.68715	Oligodendrocyte 1	RBM4	8.35806875135982	5.33666264502852	14.5262171560432	0.000216460645564806	0.0441708849187677	11	116	0.909090909090909	0.887931034482759	FTD-CT	M	Oligodendrocyte_1_FTD19M.RBM4
37172	M Oligodendrocyte 1.68716	Oligodendrocyte 1	MFAP3	3.42729736899922	4.87393357626198	14.5016421418168	0.000217559230060878	0.0442810925242594	11	116	0.909090909090909	0.844827586206897	FTD-CT	M	Oligodendrocyte_1_FTD19M.MFAP3
37173	M Oligodendrocyte 1.68717	Oligodendrocyte 1	GNLY	-4.33464729805002	1.18329088841635	14.6269180979216	0.000247198787627503	0.0477064655692757	11	116	1	1	FTD-CT	M	Oligodendrocyte_1_FTD19M.GNLY
49197	M Oligodendrocyte 1.80741	Oligodendrocyte 1	NPFFR1	4.38181409526506	2.09278022095702	33.30935429703	6.58472985968157e-08	0.00021512685537819	4	116	0.5	0.71551724137931	HD-CT	M	Oligodendrocyte_1_HD19M.NPFFR1
49198	M Oligodendrocyte 1.80742	Oligodendrocyte 1	SLC14A1	4.40006094424545	2.28374352292849	27.1363887739086	8.07389896932523e-07	0.00127707681691757	4	116	1	0.75	HD-CT	M	Oligodendrocyte_1_HD19M.SLC14A1
49199	M Oligodendrocyte 1.80743	Oligodendrocyte 1	TPD52L1	3.94401578796024	4.28061476708647	23.6352927702784	3.5997748310936e-06	0.00348003048669353	4	116	0.5	0.560344827586207	HD-CT	M	Oligodendrocyte_1_HD19M.TPD52L1
49200	M Oligodendrocyte 1.80744	Oligodendrocyte 1	TJP2	3.42562033351613	6.70151733070067	23.270221321688	4.28857045369138e-06	0.00390754357053053	4	116	0.75	0.853448275862069	HD-CT	M	Oligodendrocyte_1_HD19M.TJP2
49201	M Oligodendrocyte 1.80745	Oligodendrocyte 1	MRAS	1.84071045816761	4.85645911403392	19.9132396619867	1.85367355583748e-05	0.0100172600179765	4	116	1	0.913793103448276	HD-CT	M	Oligodendrocyte_1_HD19M.MRAS
49202	M Oligodendrocyte 1.80746	Oligodendrocyte 1	FTCDNL1	-1.56241059262615	7.32034056265897	19.3732557545903	2.36205218704716e-05	0.0116681646270987	4	116	1	0.827586206896552	HD-CT	M	Oligodendrocyte_1_HD19M.FTCDNL1
49203	M Oligodendrocyte 1.80747	Oligodendrocyte 1	VEGFA	4.03520414647166	3.07497873327188	19.2773772083453	2.46623301120356e-05	0.0119933208471336	4	116	1	0.896551724137931	HD-CT	M	Oligodendrocyte_1_HD19M.VEGFA
49204	M Oligodendrocyte 1.80748	Oligodendrocyte 1	EMX2	3.47109404960371	1.73523419094171	18.4507314198658	3.60387334961732e-05	0.0150724805964266	4	116	1	0.991379310344828	HD-CT	M	Oligodendrocyte_1_HD19M.EMX2
49205	M Oligodendrocyte 1.80749	Oligodendrocyte 1	GADD45G	5.54348259175911	1.54039927842115	18.3782967403302	3.74519696145597e-05	0.0154453021968021	4	116	1	0.96551724137931	HD-CT	M	Oligodendrocyte_1_HD19M.GADD45G
49206	M Oligodendrocyte 1.80750	Oligodendrocyte 1	ZNF496	-1.76402122174519	4.89659333903217	17.8064746081482	4.80568617111322e-05	0.0180484198923562	4	116	0.75	0.836206896551724	HD-CT	M	Oligodendrocyte_1_HD19M.ZNF496
49207	M Oligodendrocyte 1.80751	Oligodendrocyte 1	ASAH2	5.32943533790669	0.732710857642959	17.4859622876658	5.80853785617219e-05	0.0202827380918243	4	116	1	0.905172413793103	HD-CT	M	Oligodendrocyte_1_HD19M.ASAH2
49208	M Oligodendrocyte 1.80752	Oligodendrocyte 1	DHRS3	3.15239114747181	1.8129267456081	17.1900592040196	6.37393138915434e-05	0.0214295087025958	4	116	1	0.948275862068966	HD-CT	M	Oligodendrocyte_1_HD19M.DHRS3
49209	M Oligodendrocyte 1.80753	Oligodendrocyte 1	SYCP2L	-2.53478704720264	4.43129648180557	16.880899259232	7.34864520246787e-05	0.0232604764338727	4	116	0.5	0.75	HD-CT	M	Oligodendrocyte_1_HD19M.SYCP2L
49210	M Oligodendrocyte 1.80754	Oligodendrocyte 1	STK17B	3.11744263096955	2.29639436298025	16.6090809921454	8.40937335539123e-05	0.0252413663073298	4	116	1	0.948275862068966	HD-CT	M	Oligodendrocyte_1_HD19M.STK17B
49211	M Oligodendrocyte 1.80755	Oligodendrocyte 1	PLCD1	2.6744121814401	2.63790604840669	16.3057731237702	9.58715060998789e-05	0.0273316881740765	4	116	1	0.948275862068966	HD-CT	M	Oligodendrocyte_1_HD19M.PLCD1
49212	M Oligodendrocyte 1.80756	Oligodendrocyte 1	NOP2	5.03316105973042	2.79259622101871	16.2685896544872	9.8878800513586e-05	0.0278368494556012	4	116	1	0.974137931034483	HD-CT	M	Oligodendrocyte_1_HD19M.NOP2
49213	M Oligodendrocyte 1.80757	Oligodendrocyte 1	GSTA4	-1.41843955808152	6.17065364674871	16.0645369257212	0.000107233887349068	0.0292048422371333	4	116	1	0.931034482758621	HD-CT	M	Oligodendrocyte_1_HD19M.GSTA4
49214	M Oligodendrocyte 1.80758	Oligodendrocyte 1	MT1G	2.99528802093566	2.29342567294866	16.0933663508615	0.000107727483000426	0.0292857909284954	4	116	1	1	HD-CT	M	Oligodendrocyte_1_HD19M.MT1G
49215	M Oligodendrocyte 1.80759	Oligodendrocyte 1	LPL	2.5075239096453	2.40011561860132	16.0615529018938	0.000108334496521084	0.0293822319079983	4	116	0.75	0.905172413793103	HD-CT	M	Oligodendrocyte_1_HD19M.LPL
49216	M Oligodendrocyte 1.80760	Oligodendrocyte 1	LRRN4CL	5.77569337131839	0.505649006996989	17.4826996661333	0.000122917683124234	0.0317867032927824	4	116	1	0.887931034482759	HD-CT	M	Oligodendrocyte_1_HD19M.LRRN4CL
49217	M Oligodendrocyte 1.80761	Oligodendrocyte 1	JAM2	1.99104688808881	3.60536653779849	15.6965853216033	0.000127280329731127	0.0324454571611723	4	116	0.5	0.844827586206897	HD-CT	M	Oligodendrocyte_1_HD19M.JAM2
49218	M Oligodendrocyte 1.80762	Oligodendrocyte 1	OPALIN	-1.85848713367497	8.72874368434358	15.6620572301558	0.000129348209208613	0.0327514681785913	4	116	1	1	HD-CT	M	Oligodendrocyte_1_HD19M.OPALIN
49219	M Oligodendrocyte 1.80763	Oligodendrocyte 1	CRISPLD2	2.66373581575635	2.9916626205832	15.5680893255748	0.00013515167813978	0.033581285484535	4	116	1	0.974137931034483	HD-CT	M	Oligodendrocyte_1_HD19M.CRISPLD2
49220	M Oligodendrocyte 1.80764	Oligodendrocyte 1	GFAP	2.96103907332333	5.26092144053652	15.2144993543221	0.000159483935542153	0.0369860282022288	4	116	1	0.939655172413793	HD-CT	M	Oligodendrocyte_1_HD19M.GFAP
49221	M Oligodendrocyte 1.80765	Oligodendrocyte 1	FDPS	1.46603391741268	6.16582166901586	15.2008819603863	0.000160505981499001	0.03710746451632	4	116	1	0.862068965517241	HD-CT	M	Oligodendrocyte_1_HD19M.FDPS
49222	M Oligodendrocyte 1.80766	Oligodendrocyte 1	IRF2BPL	2.19963397638803	4.11064377310763	14.95755982971	0.000179941866675142	0.0396333610530292	4	116	1	0.853448275862069	HD-CT	M	Oligodendrocyte_1_HD19M.IRF2BPL
49223	M Oligodendrocyte 1.80767	Oligodendrocyte 1	ARL4A	2.24540025989653	3.45934082250618	14.9124377656436	0.000183802810107865	0.0401061360262651	4	116	1	0.991379310344828	HD-CT	M	Oligodendrocyte_1_HD19M.ARL4A
49224	M Oligodendrocyte 1.80768	Oligodendrocyte 1	KCNIP3	2.43316491956414	4.39994284859077	14.862306215602	0.000188191930064309	0.0406756399596158	4	116	1	0.724137931034483	HD-CT	M	Oligodendrocyte_1_HD19M.KCNIP3
49225	M Oligodendrocyte 1.80769	Oligodendrocyte 1	SLC6A1	-1.29074016468734	7.63990503751636	14.847880362575	0.000189474707201738	0.0408560861397182	4	116	0.75	0.689655172413793	HD-CT	M	Oligodendrocyte_1_HD19M.SLC6A1
49226	M Oligodendrocyte 1.80770	Oligodendrocyte 1	NAALADL2	-1.87449310910743	9.38868687828704	14.4024185055397	0.000233821280633867	0.0461991066220507	4	116	1	0.887931034482759	HD-CT	M	Oligodendrocyte_1_HD19M.NAALADL2
49227	M Oligodendrocyte 1.80771	Oligodendrocyte 1	POLR2F	-1.48360756742752	9.76081915337518	14.3982488562207	0.000234283156427862	0.0462468385035153	4	116	1	0.931034482758621	HD-CT	M	Oligodendrocyte_1_HD19M.POLR2F
49228	M Oligodendrocyte 1.80772	Oligodendrocyte 1	HIF3A	2.70342377782269	3.69594951267388	14.3870685035164	0.000235526228801061	0.0463836757170413	4	116	1	0.931034482758621	HD-CT	M	Oligodendrocyte_1_HD19M.HIF3A
49229	M Oligodendrocyte 1.80773	Oligodendrocyte 1	DDIT4	3.77537940963594	4.4892181782301	14.3670275841341	0.000237771374808286	0.0466334596763209	4	116	1	0.887931034482759	HD-CT	M	Oligodendrocyte_1_HD19M.DDIT4
49230	M Oligodendrocyte 1.80774	Oligodendrocyte 1	WDR62	1.93988732534258	2.6547440666686	14.3205980771074	0.000243057338257297	0.0472485800284028	4	116	1	0.853448275862069	HD-CT	M	Oligodendrocyte_1_HD19M.WDR62
49231	M Oligodendrocyte 1.80775	Oligodendrocyte 1	SLC13A3	-1.41539045817914	7.83961794847285	14.2469190403522	0.000251693800352133	0.048219889866059	4	116	1	0.853448275862069	HD-CT	M	Oligodendrocyte_1_HD19M.SLC13A3
49232	M Oligodendrocyte 1.80776	Oligodendrocyte 1	CCDC102B	-1.42023241356119	6.06832784060121	14.1521245628006	0.000263269477631831	0.0494708841976424	4	116	0.25	0.568965517241379	HD-CT	M	Oligodendrocyte_1_HD19M.CCDC102B
61242	M Oligodendrocyte 1.92786	Oligodendrocyte 1	CXXC5	-1.23623218381778	6.97287368310709	22.3632179532366	5.62331610435193e-06	0.00468351715803911	17	116	0.647058823529412	0.71551724137931	Suicide-CT	M	Oligodendrocyte_1_Suicide19M.CXXC5
61243	M Oligodendrocyte 1.92787	Oligodendrocyte 1	KLF3	-1.41738020994572	6.40124785974336	20.8728644609505	1.09798215296497e-05	0.00711985380519025	17	116	0.647058823529412	0.75	Suicide-CT	M	Oligodendrocyte_1_Suicide19M.KLF3
61244	M Oligodendrocyte 1.92788	Oligodendrocyte 1	NAT10	1.75135949644135	5.29367737672414	22.7298247950258	1.33973850908125e-05	0.00810069118110696	17	116	0.235294117647059	0.560344827586207	Suicide-CT	M	Oligodendrocyte_1_Suicide19M.NAT10
61245	M Oligodendrocyte 1.92789	Oligodendrocyte 1	TUBB4A	-1.2102070957124	7.96840646874259	18.8034490261465	2.81934767625759e-05	0.012976720030768	17	116	0.764705882352941	0.853448275862069	Suicide-CT	M	Oligodendrocyte_1_Suicide19M.TUBB4A
61246	M Oligodendrocyte 1.92790	Oligodendrocyte 1	VAMP3	-1.52657108344876	5.25534106286843	17.159198250863	6.03790914565226e-05	0.0207278338089575	17	116	0.764705882352941	0.913793103448276	Suicide-CT	M	Oligodendrocyte_1_Suicide19M.VAMP3
61247	M Oligodendrocyte 1.92791	Oligodendrocyte 1	UBE2V2	-1.14523914328594	5.75066498092682	14.4252278374232	0.000219917359221646	0.0445222598481127	17	116	0.705882352941177	0.827586206896552	Suicide-CT	M	Oligodendrocyte_1_Suicide19M.UBE2V2
73287	M Oligodendrocyte 1.104831	Oligodendrocyte 1	SLC16A9	5.43398573866922	2.94242851768828	49.8082630969257	1.15230451197969e-10	1.50033764571084e-06	7	116	1	0.71551724137931	COVID_19-CT	M	Oligodendrocyte_1_COVID_1919M.SLC16A9
73288	M Oligodendrocyte 1.104832	Oligodendrocyte 1	SNX31	-4.87333739555029	2.44362376294052	36.7415659929195	1.5788860253394e-08	7.20466950717901e-05	7	116	1	0.75	COVID_19-CT	M	Oligodendrocyte_1_COVID_1919M.SNX31
73289	M Oligodendrocyte 1.104833	Oligodendrocyte 1	NEFM	-3.27982306245064	4.84689217372038	32.5187644229224	8.52163066969699e-08	0.000259172804890307	7	116	0.571428571428571	0.560344827586207	COVID_19-CT	M	Oligodendrocyte_1_COVID_1919M.NEFM
73290	M Oligodendrocyte 1.104834	Oligodendrocyte 1	CBLN2	-4.41056141283249	4.47046400111828	30.0330966583374	2.41515896578215e-07	0.000545984559416759	7	116	1	0.853448275862069	COVID_19-CT	M	Oligodendrocyte_1_COVID_1919M.CBLN2
73291	M Oligodendrocyte 1.104835	Oligodendrocyte 1	GPCPD1	1.92947582267727	5.14079313104517	29.3116774592101	3.17598848460518e-07	0.00066078568661917	7	116	1	0.913793103448276	COVID_19-CT	M	Oligodendrocyte_1_COVID_1919M.GPCPD1
73292	M Oligodendrocyte 1.104836	Oligodendrocyte 1	KCNK12	-2.10332439768353	4.06238252128308	25.537562664037	1.58758901093677e-06	0.00203164313198491	7	116	1	0.827586206896552	COVID_19-CT	M	Oligodendrocyte_1_COVID_1919M.KCNK12
73293	M Oligodendrocyte 1.104837	Oligodendrocyte 1	MAP7D2	-2.55414912572729	3.98128420469047	25.166457666934	1.82623045104501e-06	0.00222950086659616	7	116	1	0.896551724137931	COVID_19-CT	M	Oligodendrocyte_1_COVID_1919M.MAP7D2
73294	M Oligodendrocyte 1.104838	Oligodendrocyte 1	SLC43A2	1.77443374759331	4.33240056384393	24.3705744067897	2.57231328902469e-06	0.00279707603639994	7	116	1	0.991379310344828	COVID_19-CT	M	Oligodendrocyte_1_COVID_1919M.SLC43A2
73295	M Oligodendrocyte 1.104839	Oligodendrocyte 1	DHCR24	-2.29788126759006	7.08795892559289	23.3920341958263	3.9317453282775e-06	0.00370315528964343	7	116	1	0.96551724137931	COVID_19-CT	M	Oligodendrocyte_1_COVID_1919M.DHCR24
73296	M Oligodendrocyte 1.104840	Oligodendrocyte 1	DRAXIN	3.31247838171577	1.81676593616068	23.0297796998823	4.79536769827169e-06	0.00420932107577095	7	116	1	0.836206896551724	COVID_19-CT	M	Oligodendrocyte_1_COVID_1919M.DRAXIN
73297	M Oligodendrocyte 1.104841	Oligodendrocyte 1	GSTM3	-3.20500118930561	2.6119918004017	22.4131843376403	6.03161774762808e-06	0.00487795274794651	7	116	1	0.905172413793103	COVID_19-CT	M	Oligodendrocyte_1_COVID_1919M.GSTM3
73298	M Oligodendrocyte 1.104842	Oligodendrocyte 1	VWA3B	-3.62166729801964	1.93817260194554	22.3689298428887	6.14996959105371e-06	0.00493323116285584	7	116	1	0.948275862068966	COVID_19-CT	M	Oligodendrocyte_1_COVID_1919M.VWA3B
73299	M Oligodendrocyte 1.104843	Oligodendrocyte 1	PTPN6	-3.0320865554055	1.3586688669271	20.6999449327094	1.33116283602167e-05	0.00805982518824178	7	116	1	0.75	COVID_19-CT	M	Oligodendrocyte_1_COVID_1919M.PTPN6
73300	M Oligodendrocyte 1.104844	Oligodendrocyte 1	MKNK2	-1.97008609333592	4.25889661545274	20.0305398656976	1.73573681988496e-05	0.00960317754356613	7	116	1	0.948275862068966	COVID_19-CT	M	Oligodendrocyte_1_COVID_1919M.MKNK2
73301	M Oligodendrocyte 1.104845	Oligodendrocyte 1	FMO5	-1.45630295829887	4.68803856194422	19.642481320701	2.06624024248625e-05	0.0107331464153088	7	116	1	0.948275862068966	COVID_19-CT	M	Oligodendrocyte_1_COVID_1919M.FMO5
73302	M Oligodendrocyte 1.104846	Oligodendrocyte 1	MAP1A	-1.28294322217424	7.09319633259093	19.3397588847767	2.36820483831518e-05	0.0116868552937431	7	116	1	0.974137931034483	COVID_19-CT	M	Oligodendrocyte_1_COVID_1919M.MAP1A
73303	M Oligodendrocyte 1.104847	Oligodendrocyte 1	KLHL29	-2.25318307945319	4.13535948275546	19.3356111449572	2.37264120910428e-05	0.0116985239525278	7	116	1	0.931034482758621	COVID_19-CT	M	Oligodendrocyte_1_COVID_1919M.KLHL29
73304	M Oligodendrocyte 1.104848	Oligodendrocyte 1	BTNL9	-4.01408007299743	1.12334856506084	19.280791413899	2.43207893802258e-05	0.0118773642171258	7	116	1	1	COVID_19-CT	M	Oligodendrocyte_1_COVID_1919M.BTNL9
73305	M Oligodendrocyte 1.104849	Oligodendrocyte 1	DNAJB1	-2.25961991248437	5.73692955854699	19.2120811065496	2.50872916905862e-05	0.0121190097917293	7	116	1	0.905172413793103	COVID_19-CT	M	Oligodendrocyte_1_COVID_1919M.DNAJB1
73306	M Oligodendrocyte 1.104850	Oligodendrocyte 1	PLCD1	2.01025536034316	2.77683717455087	18.9921826779904	2.77102438082323e-05	0.012844310581642	7	116	1	0.887931034482759	COVID_19-CT	M	Oligodendrocyte_1_COVID_1919M.PLCD1
73307	M Oligodendrocyte 1.104851	Oligodendrocyte 1	DHFR	-2.10921212546105	5.89696281023302	18.8315137364545	2.98023734282023e-05	0.0134131223370581	7	116	1	0.844827586206897	COVID_19-CT	M	Oligodendrocyte_1_COVID_1919M.DHFR
73308	M Oligodendrocyte 1.104852	Oligodendrocyte 1	SMOC1	-1.38387035041274	6.86484876310778	18.7333253766201	3.11596262647685e-05	0.013777995208458	7	116	1	1	COVID_19-CT	M	Oligodendrocyte_1_COVID_1919M.SMOC1
73309	M Oligodendrocyte 1.104853	Oligodendrocyte 1	CNR2	-3.50889573625385	1.43459260772545	18.9761325214708	3.56411539180322e-05	0.0149795748310573	7	116	1	0.974137931034483	COVID_19-CT	M	Oligodendrocyte_1_COVID_1919M.CNR2
73310	M Oligodendrocyte 1.104854	Oligodendrocyte 1	MAP1B	-1.1073217791218	8.84436920442311	18.4282576415479	3.57931429179439e-05	0.0150159947959875	7	116	1	0.939655172413793	COVID_19-CT	M	Oligodendrocyte_1_COVID_1919M.MAP1B
73311	M Oligodendrocyte 1.104855	Oligodendrocyte 1	SAT1	1.7754454533013	5.13917842384333	18.4253920335125	3.58398523479546e-05	0.0150252575993931	7	116	1	0.862068965517241	COVID_19-CT	M	Oligodendrocyte_1_COVID_1919M.SAT1
73312	M Oligodendrocyte 1.104856	Oligodendrocyte 1	LRP1	1.83697818582298	4.54707293755058	18.1546383372057	4.05461494551985e-05	0.0162152824131345	7	116	1	0.853448275862069	COVID_19-CT	M	Oligodendrocyte_1_COVID_1919M.LRP1
73313	M Oligodendrocyte 1.104857	Oligodendrocyte 1	ZNF442	2.08804971400752	2.05874776425053	18.1539548457461	4.09891651045679e-05	0.0163218855446389	7	116	1	0.991379310344828	COVID_19-CT	M	Oligodendrocyte_1_COVID_1919M.ZNF442
73314	M Oligodendrocyte 1.104858	Oligodendrocyte 1	NACC2	-1.04549439831281	6.35511122333495	17.693277598769	5.00699148451219e-05	0.0185157527845906	7	116	0.857142857142857	0.724137931034483	COVID_19-CT	M	Oligodendrocyte_1_COVID_1919M.NACC2
73315	M Oligodendrocyte 1.104859	Oligodendrocyte 1	ZNF358	-1.28819995007348	5.20181802915591	17.4312188514364	5.64683853779341e-05	0.0199407999913347	7	116	0.571428571428571	0.689655172413793	COVID_19-CT	M	Oligodendrocyte_1_COVID_1919M.ZNF358
73316	M Oligodendrocyte 1.104860	Oligodendrocyte 1	SLC16A4	-1.89758073100355	2.8449065162186	17.2735932325869	6.07134563161018e-05	0.0208076801313431	7	116	1	0.887931034482759	COVID_19-CT	M	Oligodendrocyte_1_COVID_1919M.SLC16A4
73317	M Oligodendrocyte 1.104861	Oligodendrocyte 1	PDE9A	-1.33724260854333	5.26340011527769	17.2313994111868	6.19041591984896e-05	0.0210532465377365	7	116	1	0.931034482758621	COVID_19-CT	M	Oligodendrocyte_1_COVID_1919M.PDE9A
73318	M Oligodendrocyte 1.104862	Oligodendrocyte 1	SLC3A2	1.46704288027179	4.61910809963062	17.0776004170601	6.64500414593421e-05	0.0219526127342162	7	116	1	0.931034482758621	COVID_19-CT	M	Oligodendrocyte_1_COVID_1919M.SLC3A2
73319	M Oligodendrocyte 1.104863	Oligodendrocyte 1	CHRM5	5.0875093049793	7.09470526090461	17.0657861115638	6.68130440572985e-05	0.0220259309995041	7	116	1	0.887931034482759	COVID_19-CT	M	Oligodendrocyte_1_COVID_1919M.CHRM5
73320	M Oligodendrocyte 1.104864	Oligodendrocyte 1	HSPB1	-3.9927928258017	4.97889519257782	17.0391432407427	6.76391182525614e-05	0.0221949046675045	7	116	0.857142857142857	0.853448275862069	COVID_19-CT	M	Oligodendrocyte_1_COVID_1919M.HSPB1
73321	M Oligodendrocyte 1.104865	Oligodendrocyte 1	MYRFL	-2.22611479728455	2.87140541415331	17.0087420299137	6.85944778048836e-05	0.0223706977993416	7	116	1	0.853448275862069	COVID_19-CT	M	Oligodendrocyte_1_COVID_1919M.MYRFL
73322	M Oligodendrocyte 1.104866	Oligodendrocyte 1	RASGEF1C	-1.46407020033597	5.40907091340265	16.6850327248829	7.96641041164355e-05	0.0244338497937203	7	116	0.571428571428571	0.568965517241379	COVID_19-CT	M	Oligodendrocyte_1_COVID_1919M.RASGEF1C
73323	M Oligodendrocyte 1.104867	Oligodendrocyte 1	RCE1	2.48085971271239	2.35985776023023	16.4659264028296	8.93745510005255e-05	0.0261752473762377	7	116	0.857142857142857	0.827586206896552	COVID_19-CT	M	Oligodendrocyte_1_COVID_1919M.RCE1
73324	M Oligodendrocyte 1.104868	Oligodendrocyte 1	CDKL1	-1.39141402898689	7.3540161289002	16.1234277877494	0.000103392844437166	0.0286009531805254	7	116	1	0.982758620689655	COVID_19-CT	M	Oligodendrocyte_1_COVID_1919M.CDKL1
73325	M Oligodendrocyte 1.104869	Oligodendrocyte 1	AFF3	-1.58460944178472	6.7706271142733	15.9708329636333	0.000111011585911844	0.0298663073766937	7	116	0.428571428571429	0.543103448275862	COVID_19-CT	M	Oligodendrocyte_1_COVID_1919M.AFF3
73326	M Oligodendrocyte 1.104870	Oligodendrocyte 1	SOX8	-1.21847178282202	7.13672603474326	15.8016629443092	0.000120131559851082	0.0313271300675211	7	116	1	0.818965517241379	COVID_19-CT	M	Oligodendrocyte_1_COVID_1919M.SOX8
73327	M Oligodendrocyte 1.104871	Oligodendrocyte 1	PPP1R9B	-1.80910527863847	3.84241341731456	15.5686151812538	0.000133965262424435	0.0334174047753312	7	116	0.857142857142857	0.620689655172414	COVID_19-CT	M	Oligodendrocyte_1_COVID_1919M.PPP1R9B
73328	M Oligodendrocyte 1.104872	Oligodendrocyte 1	EFR3B	-1.04384496227266	6.58598791255243	15.5442474187648	0.000135502804977372	0.0336228509013058	7	116	0.857142857142857	0.612068965517241	COVID_19-CT	M	Oligodendrocyte_1_COVID_1919M.EFR3B
73329	M Oligodendrocyte 1.104873	Oligodendrocyte 1	GCNT2	1.95965094119544	2.92897764552901	15.5151057991399	0.000137365280922717	0.0338622081909499	7	116	0.714285714285714	0.663793103448276	COVID_19-CT	M	Oligodendrocyte_1_COVID_1919M.GCNT2
73330	M Oligodendrocyte 1.104874	Oligodendrocyte 1	KIF1A	-0.85300841605153	7.2170783337344	15.3171624883402	0.00015072859070529	0.035816130143438	7	116	1	0.948275862068966	COVID_19-CT	M	Oligodendrocyte_1_COVID_1919M.KIF1A
73331	M Oligodendrocyte 1.104875	Oligodendrocyte 1	CMC2	0.800610749746145	6.67586795041649	15.203965999827	0.000158960937836358	0.0368994320451602	7	116	1	0.931034482758621	COVID_19-CT	M	Oligodendrocyte_1_COVID_1919M.CMC2
73332	M Oligodendrocyte 1.104876	Oligodendrocyte 1	PCBD1	-2.6302828584498	2.36325467464744	15.1343264756286	0.000164252645400244	0.0376242195682766	7	116	1	0.887931034482759	COVID_19-CT	M	Oligodendrocyte_1_COVID_1919M.PCBD1
73333	M Oligodendrocyte 1.104877	Oligodendrocyte 1	NPIPB11	-1.69190475046245	3.94725478633085	15.0199857482346	0.000174657533334566	0.0389877939657184	7	116	1	0.879310344827586	COVID_19-CT	M	Oligodendrocyte_1_COVID_1919M.NPIPB11
73334	M Oligodendrocyte 1.104878	Oligodendrocyte 1	DNAH5	-2.77054021307427	1.91317618845703	14.9898811128347	0.00017714736581957	0.0392966227291173	7	116	1	0.767241379310345	COVID_19-CT	M	Oligodendrocyte_1_COVID_1919M.DNAH5
73335	M Oligodendrocyte 1.104879	Oligodendrocyte 1	ZNF433	1.70238194838662	2.38717716145196	14.7737381551585	0.000196866577762646	0.0417657599677802	7	116	1	0.939655172413793	COVID_19-CT	M	Oligodendrocyte_1_COVID_1919M.ZNF433
73336	M Oligodendrocyte 1.104880	Oligodendrocyte 1	PPM1E	-1.26806933869449	5.99010767400523	14.7433776940159	0.000197492483067592	0.0418585449850245	7	116	0.285714285714286	0.491379310344828	COVID_19-CT	M	Oligodendrocyte_1_COVID_1919M.PPM1E
73337	M Oligodendrocyte 1.104881	Oligodendrocyte 1	GIT1	-1.06832789920551	6.40654459111896	14.6333762732517	0.000208032920268036	0.0431371084486879	7	116	0.142857142857143	0.379310344827586	COVID_19-CT	M	Oligodendrocyte_1_COVID_1919M.GIT1
73338	M Oligodendrocyte 1.104882	Oligodendrocyte 1	PCLO	1.65224320552126	6.73163316045627	14.5912893055161	0.000212216428983104	0.0436215782192107	7	116	0.571428571428571	0.672413793103448	COVID_19-CT	M	Oligodendrocyte_1_COVID_1919M.PCLO
73339	M Oligodendrocyte 1.104883	Oligodendrocyte 1	C11orf87	-2.45978993444586	3.51852266273734	14.5420683266343	0.000217994200296938	0.0443242372937473	7	116	1	0.870689655172414	COVID_19-CT	M	Oligodendrocyte_1_COVID_1919M.C11orf87
73340	M Oligodendrocyte 1.104884	Oligodendrocyte 1	GSAP	1.37604948518886	5.01036971256315	14.5176640173685	0.00021974307427882	0.0445011798842712	7	116	0.714285714285714	0.75	COVID_19-CT	M	Oligodendrocyte_1_COVID_1919M.GSAP
73341	M Oligodendrocyte 1.104885	Oligodendrocyte 1	SLC25A23	-0.994763032478135	5.19561828323066	14.4956257770434	0.000222048726609241	0.0447415839679677	7	116	1	0.96551724137931	COVID_19-CT	M	Oligodendrocyte_1_COVID_1919M.SLC25A23
73342	M Oligodendrocyte 1.104886	Oligodendrocyte 1	LHPP	-0.905904025198772	7.20487147092916	14.4764308403509	0.000224077075248431	0.0449971292947881	7	116	1	0.775862068965517	COVID_19-CT	M	Oligodendrocyte_1_COVID_1919M.LHPP
73343	M Oligodendrocyte 1.104887	Oligodendrocyte 1	SC5D	-1.0495874486697	5.2722291854377	14.3733905029523	0.000235294122817204	0.0463485214183189	7	116	1	0.870689655172414	COVID_19-CT	M	Oligodendrocyte_1_COVID_1919M.SC5D
73344	M Oligodendrocyte 1.104888	Oligodendrocyte 1	ANKRD18B	-2.15295490199249	2.85700650190177	14.384531764299	0.000238317140259328	0.0466940286235462	7	116	0.857142857142857	0.517241379310345	COVID_19-CT	M	Oligodendrocyte_1_COVID_1919M.ANKRD18B
73345	M Oligodendrocyte 1.104889	Oligodendrocyte 1	CHRNA4	-2.44007192041427	2.57786025058993	14.2072738864658	0.000254601901165874	0.048530228783042	7	116	0.857142857142857	0.71551724137931	COVID_19-CT	M	Oligodendrocyte_1_COVID_1919M.CHRNA4
73346	M Oligodendrocyte 1.104890	Oligodendrocyte 1	F3	3.20959015601496	2.70269332555326	14.1573497457532	0.000260715924428887	0.0491512230626957	7	116	0.714285714285714	0.577586206896552	COVID_19-CT	M	Oligodendrocyte_1_COVID_1919M.F3
73347	M Oligodendrocyte 1.104891	Oligodendrocyte 1	ZC2HC1A	0.998820211583628	5.87207493573638	14.1504727872626	0.000261569817432353	0.0492515555348782	7	116	1	0.948275862068966	COVID_19-CT	M	Oligodendrocyte_1_COVID_1919M.ZC2HC1A
73348	M Oligodendrocyte 1.104892	Oligodendrocyte 1	ANXA11	-2.73855927913737	2.78308562829622	14.1050396060427	0.000267283520566988	0.049895733327909	7	116	1	0.982758620689655	COVID_19-CT	M	Oligodendrocyte_1_COVID_1919M.ANXA11
85332	M Oligodendrocyte 1.116876	Oligodendrocyte 1	RHPN1	5.46796705939623	3.46802556968835	34.7748121784326	3.75204673566074e-08	0.000140462266973543	1	116	1	0.71551724137931	Influenza-CT	M	Oligodendrocyte_1_Influenza19M.RHPN1
85333	M Oligodendrocyte 1.116877	Oligodendrocyte 1	C1QA	10.1267326045568	1.46275591476007	31.9516640026131	1.24856133003882e-07	0.000340930191025784	1	116	0	0.75	Influenza-CT	M	Oligodendrocyte_1_Influenza19M.C1QA
85334	M Oligodendrocyte 1.116878	Oligodendrocyte 1	GRIN1	4.55997428346885	6.41600840566387	27.3481788657793	7.65432988474095e-07	0.00123535764758844	1	116	0	0.560344827586207	Influenza-CT	M	Oligodendrocyte_1_Influenza19M.GRIN1
85335	M Oligodendrocyte 1.116879	Oligodendrocyte 1	CD109	6.09576948576477	2.14178952543191	24.7382812329975	2.30577640784834e-06	0.00261160353226992	1	116	1	0.853448275862069	Influenza-CT	M	Oligodendrocyte_1_Influenza19M.CD109
85336	M Oligodendrocyte 1.116880	Oligodendrocyte 1	FGF17	4.87158189557481	2.63032688127237	24.631679775046	2.41324503133021e-06	0.00268202768286012	1	116	1	0.913793103448276	Influenza-CT	M	Oligodendrocyte_1_Influenza19M.FGF17
85337	M Oligodendrocyte 1.116881	Oligodendrocyte 1	RNF112	4.60767029186684	3.11885376053902	24.3341373664469	2.74105388449409e-06	0.00291809201526713	1	116	0	0.827586206896552	Influenza-CT	M	Oligodendrocyte_1_Influenza19M.RNF112
85338	M Oligodendrocyte 1.116882	Oligodendrocyte 1	LAMB2	7.17658886597359	1.87870220939823	24.30331567028	2.7775102623975e-06	0.00294178223743476	1	116	1	0.896551724137931	Influenza-CT	M	Oligodendrocyte_1_Influenza19M.LAMB2
85339	M Oligodendrocyte 1.116883	Oligodendrocyte 1	SAT1	4.56719611862768	5.18573994922431	23.9964348608795	3.16862351589419e-06	0.00321051268985031	1	116	1	0.991379310344828	Influenza-CT	M	Oligodendrocyte_1_Influenza19M.SAT1
85340	M Oligodendrocyte 1.116884	Oligodendrocyte 1	MAN2C1	3.10785145963555	5.4499122343408	23.9007603372321	3.30171133369928e-06	0.00329571335124911	1	116	1	0.96551724137931	Influenza-CT	M	Oligodendrocyte_1_Influenza19M.MAN2C1
85341	M Oligodendrocyte 1.116885	Oligodendrocyte 1	DMAP1	3.12248396693179	4.93610701610125	23.8273921469553	3.40762303837172e-06	0.00335989512697263	1	116	1	0.836206896551724	Influenza-CT	M	Oligodendrocyte_1_Influenza19M.DMAP1
85342	M Oligodendrocyte 1.116886	Oligodendrocyte 1	RBM47	6.56763398390605	3.13831843245168	22.6719060786049	5.61782260611316e-06	0.00468056654598611	1	116	1	0.905172413793103	Influenza-CT	M	Oligodendrocyte_1_Influenza19M.RBM47
85343	M Oligodendrocyte 1.116887	Oligodendrocyte 1	PHYHIP	4.26874749948034	5.42841820184153	21.9602452731051	7.66289431082848e-06	0.00568276504718167	1	116	1	0.948275862068966	Influenza-CT	M	Oligodendrocyte_1_Influenza19M.PHYHIP
85344	M Oligodendrocyte 1.116888	Oligodendrocyte 1	FAM50A	2.88372496370542	5.73358755810908	19.5313384445029	2.24476794241744e-05	0.0113092165020796	1	116	0	0.75	Influenza-CT	M	Oligodendrocyte_1_Influenza19M.FAM50A
85345	M Oligodendrocyte 1.116889	Oligodendrocyte 1	LINGO1	4.11587434898864	9.62267780390057	19.4046202830792	2.37582782021968e-05	0.0117062581442992	1	116	1	0.948275862068966	Influenza-CT	M	Oligodendrocyte_1_Influenza19M.LINGO1
85346	M Oligodendrocyte 1.116890	Oligodendrocyte 1	OAT	2.79429054932722	6.0423518496353	19.3545416831693	2.42975342692835e-05	0.0118691193866044	1	116	1	0.948275862068966	Influenza-CT	M	Oligodendrocyte_1_Influenza19M.OAT
85347	M Oligodendrocyte 1.116891	Oligodendrocyte 1	PDLIM7	5.39979470874887	2.18652598050964	18.8409825794118	3.09813964179361e-05	0.0137335494606516	1	116	1	0.974137931034483	Influenza-CT	M	Oligodendrocyte_1_Influenza19M.PDLIM7
85348	M Oligodendrocyte 1.116892	Oligodendrocyte 1	SENP5	-11.1126046647981	7.00650605677219	19.6335204506213	3.22289467618589e-05	0.0140730003536959	1	116	1	0.931034482758621	Influenza-CT	M	Oligodendrocyte_1_Influenza19M.SENP5
85349	M Oligodendrocyte 1.116893	Oligodendrocyte 1	NFATC4	7.43916340431848	1.50045842114451	18.6294775748975	3.38686383696378e-05	0.0145163030752491	1	116	1	1	Influenza-CT	M	Oligodendrocyte_1_Influenza19M.NFATC4
85350	M Oligodendrocyte 1.116894	Oligodendrocyte 1	SEMA6A	-2.66957823829709	8.94760010855782	17.7282258225834	5.06629793132498e-05	0.018637839236248	1	116	1	0.905172413793103	Influenza-CT	M	Oligodendrocyte_1_Influenza19M.SEMA6A
85351	M Oligodendrocyte 1.116895	Oligodendrocyte 1	FCGR2A	6.01857208074553	1.22152620719328	17.3917978759554	6.54739905907887e-05	0.0217794293751844	1	116	1	0.887931034482759	Influenza-CT	M	Oligodendrocyte_1_Influenza19M.FCGR2A
85352	M Oligodendrocyte 1.116896	Oligodendrocyte 1	ARHGAP15	4.67490871805972	3.67280507551294	16.7582759567229	7.89757618445263e-05	0.0242981674372093	1	116	0	0.844827586206897	Influenza-CT	M	Oligodendrocyte_1_Influenza19M.ARHGAP15
85353	M Oligodendrocyte 1.116897	Oligodendrocyte 1	CTSB	3.06409224038136	5.08918317651137	16.709046345957	8.07849740408762e-05	0.0246261331818268	1	116	1	1	Influenza-CT	M	Oligodendrocyte_1_Influenza19M.CTSB
85354	M Oligodendrocyte 1.116898	Oligodendrocyte 1	ACHE	4.86472378310809	1.92818981345257	16.5418715294125	8.81080955314369e-05	0.0259628098955649	1	116	0	0.974137931034483	Influenza-CT	M	Oligodendrocyte_1_Influenza19M.ACHE
85355	M Oligodendrocyte 1.116899	Oligodendrocyte 1	MAPK11	5.14744284796755	3.08470829589318	16.5275610356925	8.82549543350234e-05	0.0259884057718222	1	116	1	0.939655172413793	Influenza-CT	M	Oligodendrocyte_1_Influenza19M.MAPK11
85356	M Oligodendrocyte 1.116900	Oligodendrocyte 1	TMEM63B	2.57769076622649	5.35466417491219	16.4064307385858	9.2876953448696e-05	0.02677671349603	1	116	1	0.862068965517241	Influenza-CT	M	Oligodendrocyte_1_Influenza19M.TMEM63B
85357	M Oligodendrocyte 1.116901	Oligodendrocyte 1	ATRN	-11.0212181806072	7.15774558854364	15.9696690347478	0.000113678396441709	0.0302901111872673	1	116	1	0.853448275862069	Influenza-CT	M	Oligodendrocyte_1_Influenza19M.ATRN
85358	M Oligodendrocyte 1.116902	Oligodendrocyte 1	FBLL1	4.64362742328969	2.28877391875445	15.9349537228822	0.000117135386788207	0.0308044511913348	1	116	1	0.991379310344828	Influenza-CT	M	Oligodendrocyte_1_Influenza19M.FBLL1
85359	M Oligodendrocyte 1.116903	Oligodendrocyte 1	VTI1A	-3.09981847437631	8.36252747026256	15.7120288384982	0.00012812778032866	0.0325706158086927	1	116	0	0.724137931034483	Influenza-CT	M	Oligodendrocyte_1_Influenza19M.VTI1A
85360	M Oligodendrocyte 1.116904	Oligodendrocyte 1	MFSD3	4.83286804457229	2.6387903803049	15.5220714674123	0.000139974613425913	0.0342596122654569	1	116	1	0.689655172413793	Influenza-CT	M	Oligodendrocyte_1_Influenza19M.MFSD3
85361	M Oligodendrocyte 1.116905	Oligodendrocyte 1	MMP17	3.89791454095567	4.54864587653346	15.4167354501465	0.000148298861667357	0.0355149024415483	1	116	1	0.887931034482759	Influenza-CT	M	Oligodendrocyte_1_Influenza19M.MMP17
85362	M Oligodendrocyte 1.116906	Oligodendrocyte 1	HDAC8	-3.89832025457525	7.73255680999735	15.3122961751953	0.000154366788795383	0.0362806488050544	1	116	0	0.931034482758621	Influenza-CT	M	Oligodendrocyte_1_Influenza19M.HDAC8
85363	M Oligodendrocyte 1.116907	Oligodendrocyte 1	FAM107B	-2.10667705164385	9.59211300172138	15.1985657259839	0.000162794046341083	0.0374213911556388	1	116	1	0.931034482758621	Influenza-CT	M	Oligodendrocyte_1_Influenza19M.FAM107B
85364	M Oligodendrocyte 1.116908	Oligodendrocyte 1	GALNT9	4.84440044786923	3.11121088096771	14.9456102574099	0.000185554457862037	0.0403353878038216	1	116	1	0.887931034482759	Influenza-CT	M	Oligodendrocyte_1_Influenza19M.GALNT9
85365	M Oligodendrocyte 1.116909	Oligodendrocyte 1	CHD5	4.0174722715295	4.98916562255046	14.9064030267122	0.00018666939663694	0.0404805633589063	1	116	0	0.853448275862069	Influenza-CT	M	Oligodendrocyte_1_Influenza19M.CHD5
85366	M Oligodendrocyte 1.116910	Oligodendrocyte 1	ARHGEF25	4.17043257468053	3.02955885656552	14.8881174809384	0.000189817682672005	0.0409015881497653	1	116	1	0.853448275862069	Influenza-CT	M	Oligodendrocyte_1_Influenza19M.ARHGEF25
85367	M Oligodendrocyte 1.116911	Oligodendrocyte 1	MAPK8IP2	3.46652691167626	4.31442811031975	14.8110760151973	0.000195212250434945	0.0415478034165967	1	116	0	0.568965517241379	Influenza-CT	M	Oligodendrocyte_1_Influenza19M.MAPK8IP2
85368	M Oligodendrocyte 1.116912	Oligodendrocyte 1	NUDT4	3.78267575354961	4.29934861929315	14.5465347103418	0.000221078500013824	0.0446636512975556	1	116	1	0.827586206896552	Influenza-CT	M	Oligodendrocyte_1_Influenza19M.NUDT4
85369	M Oligodendrocyte 1.116913	Oligodendrocyte 1	LENG8	2.01041872452344	7.24120792213249	14.5220855295945	0.000223639748525252	0.0449535768274121	1	116	1	0.982758620689655	Influenza-CT	M	Oligodendrocyte_1_Influenza19M.LENG8
85370	M Oligodendrocyte 1.116914	Oligodendrocyte 1	NR1D2	-10.9239491106606	6.74888405714142	14.521001796959	0.00022375397894913	0.0449607170417998	1	116	0	0.543103448275862	Influenza-CT	M	Oligodendrocyte_1_Influenza19M.NR1D2
85371	M Oligodendrocyte 1.116915	Oligodendrocyte 1	CCDC88B	4.08476684960772	2.2659638840014	15.53768467692	0.000242556928255975	0.0471822905792573	1	116	0	0.818965517241379	Influenza-CT	M	Oligodendrocyte_1_Influenza19M.CCDC88B
85372	M Oligodendrocyte 1.116916	Oligodendrocyte 1	APBB1IP	5.63427527747617	3.34467415758539	14.3332122377876	0.000244478412704634	0.0474077045921261	1	116	1	0.620689655172414	Influenza-CT	M	Oligodendrocyte_1_Influenza19M.APBB1IP
85373	M Oligodendrocyte 1.116917	Oligodendrocyte 1	LY6H	4.50394461354546	4.91391566680309	14.2232163082285	0.000258483489369668	0.0489402387614956	1	116	0	0.612068965517241	Influenza-CT	M	Oligodendrocyte_1_Influenza19M.LY6H
97397	M Oligodendrocyte 1.3081191	Oligodendrocyte 1	UBA52	1.1009617259201	12.6687955538168	37.0741063802073	1.0742976249706e-08	5.31158825616451e-05	24	105	0.833333333333333	0.419047619047619	MS-CT	M	Oligodendrocyte_1_MS25M.UBA52
97398	M Oligodendrocyte 1.3081192	Oligodendrocyte 1	RPS20	1.10925088436575	12.6932689571154	28.329286613524	4.06607495985117e-07	0.00079249211120553	24	105	0.833333333333333	0.542857142857143	MS-CT	M	Oligodendrocyte_1_MS25M.RPS20
97399	M Oligodendrocyte 1.3081193	Oligodendrocyte 1	RSRP1	-0.935595272623017	14.7274086714473	28.2129840840991	4.27370399164015e-07	0.000819652119378093	24	105	0.958333333333333	0.971428571428571	MS-CT	M	Oligodendrocyte_1_MS25M.RSRP1
97400	M Oligodendrocyte 1.3081194	Oligodendrocyte 1	RPL11	1.18422105712908	13.3011479207774	27.1231677623249	6.82897960617901e-07	0.0011321953481278	24	105	0.166666666666667	0.20952380952381	MS-CT	M	Oligodendrocyte_1_MS25M.RPL11
97401	M Oligodendrocyte 1.3081195	Oligodendrocyte 1	RPL30	1.26288949104086	12.7180086149761	25.6551689763456	1.29150479381215e-06	0.00177584108987005	24	105	1	0.990476190476191	MS-CT	M	Oligodendrocyte_1_MS25M.RPL30
97402	M Oligodendrocyte 1.3081196	Oligodendrocyte 1	RPL24	1.09307666340231	12.2910558838053	24.9540199733972	1.75523341295182e-06	0.00217180080141386	24	105	1	0.933333333333333	MS-CT	M	Oligodendrocyte_1_MS25M.RPL24
97403	M Oligodendrocyte 1.3081197	Oligodendrocyte 1	RPL32	1.08684405350123	13.2506341512893	24.195774208358	2.45027789879795e-06	0.00271011651835481	24	105	1	0.933333333333333	MS-CT	M	Oligodendrocyte_1_MS25M.RPL32
97404	M Oligodendrocyte 1.3081198	Oligodendrocyte 1	SPPL2B	-0.982657640350399	12.3574652743418	23.5354671440499	3.28144376866302e-06	0.00327965172653656	24	105	0.958333333333333	0.676190476190476	MS-CT	M	Oligodendrocyte_1_MS25M.SPPL2B
97405	M Oligodendrocyte 1.3081199	Oligodendrocyte 1	AZIN2	-1.00741970407608	13.2005205878123	23.3610738697444	3.54547775338507e-06	0.00345136440289125	24	105	0.333333333333333	0.0761904761904762	MS-CT	M	Oligodendrocyte_1_MS25M.AZIN2
97406	M Oligodendrocyte 1.3081200	Oligodendrocyte 1	RPL23	0.854165692928732	12.0735090016576	23.2866408080712	3.6646594597799e-06	0.0035209452287281	24	105	0.125	0.0571428571428571	MS-CT	M	Oligodendrocyte_1_MS25M.RPL23
97407	M Oligodendrocyte 1.3081201	Oligodendrocyte 1	FAU	1.29937138637728	13.134803979569	23.2325659361234	3.75379357774889e-06	0.0035845586031915	24	105	0.416666666666667	0.133333333333333	MS-CT	M	Oligodendrocyte_1_MS25M.FAU
97408	M Oligodendrocyte 1.3081202	Oligodendrocyte 1	RPL18	1.06916760976216	13.1965163114119	23.2107515955939	3.79037274461754e-06	0.00360982189189398	24	105	1	0.933333333333333	MS-CT	M	Oligodendrocyte_1_MS25M.RPL18
97409	M Oligodendrocyte 1.3081203	Oligodendrocyte 1	RAB7B	-2.26838490127513	9.88862192860635	22.9953320589391	4.25172812531879e-06	0.00388663274767277	24	105	1	0.942857142857143	MS-CT	M	Oligodendrocyte_1_MS25M.RAB7B
97410	M Oligodendrocyte 1.3081204	Oligodendrocyte 1	RPS3	0.925442085826848	13.135174499112	22.607938646834	4.95845473848163e-06	0.00429648554781942	24	105	0.833333333333333	0.552380952380952	MS-CT	M	Oligodendrocyte_1_MS25M.RPS3
97411	M Oligodendrocyte 1.3081205	Oligodendrocyte 1	RPL15	0.969011342560849	13.4551921710544	22.2632860751185	5.78490963251705e-06	0.00475823222449088	24	105	1	0.914285714285714	MS-CT	M	Oligodendrocyte_1_MS25M.RPL15
97412	M Oligodendrocyte 1.3081206	Oligodendrocyte 1	RPL7	1.17667472872118	12.1613058590615	22.1244307695422	6.15632363933463e-06	0.00493625817576773	24	105	0.791666666666667	0.466666666666667	MS-CT	M	Oligodendrocyte_1_MS25M.RPL7
97413	M Oligodendrocyte 1.3081207	Oligodendrocyte 1	RPL36	0.904778268956438	13.1060708565252	21.4056692605479	8.50532780865003e-06	0.00604701277681568	24	105	0.958333333333333	0.942857142857143	MS-CT	M	Oligodendrocyte_1_MS25M.RPL36
97414	M Oligodendrocyte 1.3081208	Oligodendrocyte 1	RPL19	1.16622485566714	13.1725471736628	20.5946017173918	1.22763856340583e-05	0.00764035504180324	24	105	1	0.761904761904762	MS-CT	M	Oligodendrocyte_1_MS25M.RPL19
97415	M Oligodendrocyte 1.3081209	Oligodendrocyte 1	KRT17	4.38175105546338	8.63424157591856	20.318394632907	1.42838908469931e-05	0.00844467050443275	24	105	0.958333333333333	0.761904761904762	MS-CT	M	Oligodendrocyte_1_MS25M.KRT17
97416	M Oligodendrocyte 1.3081210	Oligodendrocyte 1	SEMA3B	-0.956971015394023	14.9666518790048	20.0982124482248	1.53864899656518e-05	0.00887783474895338	24	105	0.958333333333333	0.942857142857143	MS-CT	M	Oligodendrocyte_1_MS25M.SEMA3B
97417	M Oligodendrocyte 1.3081211	Oligodendrocyte 1	RPL35A	0.947303333157367	12.6377847607789	19.2392810917376	2.27929616465946e-05	0.0114155842305206	24	105	1	0.914285714285714	MS-CT	M	Oligodendrocyte_1_MS25M.RPL35A
97418	M Oligodendrocyte 1.3081212	Oligodendrocyte 1	RPS11	0.7986021867877	12.8884443819084	19.0170178348203	2.52444331043664e-05	0.0121697628526677	24	105	1	0.923809523809524	MS-CT	M	Oligodendrocyte_1_MS25M.RPS11
97419	M Oligodendrocyte 1.3081213	Oligodendrocyte 1	RPL41	1.09341353662281	13.1613949393838	18.7759802632157	2.82081098558923e-05	0.0129797940918719	24	105	1	0.923809523809524	MS-CT	M	Oligodendrocyte_1_MS25M.RPL41
97420	M Oligodendrocyte 1.3081214	Oligodendrocyte 1	RPS23	1.06688757250471	12.78959554975	18.4098960960299	3.34029886192075e-05	0.014386184287159	24	105	0.958333333333333	0.714285714285714	MS-CT	M	Oligodendrocyte_1_MS25M.RPS23
97421	M Oligodendrocyte 1.3081215	Oligodendrocyte 1	RPS16	0.871060473888249	12.9315759804108	18.1531451947595	3.76194569702128e-05	0.0154813009162811	24	105	1	0.857142857142857	MS-CT	M	Oligodendrocyte_1_MS25M.RPS16
97422	M Oligodendrocyte 1.3081216	Oligodendrocyte 1	RPL28	0.76987134490383	14.035752057879	18.0556469113687	3.93593605430135e-05	0.015935875037	24	105	1	0.80952380952381	MS-CT	M	Oligodendrocyte_1_MS25M.RPL28
97423	M Oligodendrocyte 1.3081217	Oligodendrocyte 1	RPL10	0.92540245933498	13.8886596715477	17.9133473611876	4.20471653867053e-05	0.0165869809875961	24	105	0.958333333333333	0.895238095238095	MS-CT	M	Oligodendrocyte_1_MS25M.RPL10
97424	M Oligodendrocyte 1.3081218	Oligodendrocyte 1	RPS19	0.828497687885772	13.5429109995134	17.8931629786983	4.24432852463167e-05	0.0166744934181587	24	105	0.916666666666667	0.676190476190476	MS-CT	M	Oligodendrocyte_1_MS25M.RPS19
97425	M Oligodendrocyte 1.3081219	Oligodendrocyte 1	RPS15	0.999461572899397	14.0110181989076	17.2336708670005	5.77125868248425e-05	0.020196287495664	24	105	0.958333333333333	0.723809523809524	MS-CT	M	Oligodendrocyte_1_MS25M.RPS15
97426	M Oligodendrocyte 1.3081220	Oligodendrocyte 1	RPL38	0.845187566048618	12.9795850827024	17.1391487549516	6.03204247523705e-05	0.0207176725334998	24	105	0.916666666666667	0.771428571428571	MS-CT	M	Oligodendrocyte_1_MS25M.RPL38
97427	M Oligodendrocyte 1.3081221	Oligodendrocyte 1	RPSA	0.840895457592494	12.8314254566256	17.0811001339398	6.19812147005609e-05	0.0210746097859903	24	105	1	0.857142857142857	MS-CT	M	Oligodendrocyte_1_MS25M.RPSA
97428	M Oligodendrocyte 1.3081222	Oligodendrocyte 1	SUSD6	-0.845931362335832	12.4864595401967	17.0418943129427	6.31292165526804e-05	0.0213163968703888	24	105	0.875	0.647619047619048	MS-CT	M	Oligodendrocyte_1_MS25M.SUSD6
97429	M Oligodendrocyte 1.3081223	Oligodendrocyte 1	RPLP1	0.897839998262972	13.5288008429222	16.6407292554855	7.61992435681025e-05	0.0237934670156358	24	105	1	0.79047619047619	MS-CT	M	Oligodendrocyte_1_MS25M.RPLP1
97430	M Oligodendrocyte 1.3081224	Oligodendrocyte 1	RPS6	0.85770691085774	13.1572386378148	16.3648808577328	8.67601175205548e-05	0.0257268983225163	24	105	0.958333333333333	0.857142857142857	MS-CT	M	Oligodendrocyte_1_MS25M.RPS6
97431	M Oligodendrocyte 1.3081225	Oligodendrocyte 1	RPL10A	1.03490140726984	12.2767291964294	16.1224088956304	9.72725011441664e-05	0.027582934168371	24	105	0.916666666666667	0.666666666666667	MS-CT	M	Oligodendrocyte_1_MS25M.RPL10A
97432	M Oligodendrocyte 1.3081226	Oligodendrocyte 1	RPS8	0.837641478476882	12.9961587571933	16.1011006755708	9.82563189167481e-05	0.0277314897245099	24	105	1	0.876190476190476	MS-CT	M	Oligodendrocyte_1_MS25M.RPS8
97433	M Oligodendrocyte 1.3081227	Oligodendrocyte 1	RPL23A	0.973269604327151	12.655572554212	15.8557368724262	0.000110344246434953	0.0297516687966199	24	105	0.916666666666667	0.476190476190476	MS-CT	M	Oligodendrocyte_1_MS25M.RPL23A
97434	M Oligodendrocyte 1.3081228	Oligodendrocyte 1	RPS2	0.860247263804777	12.9145897200635	15.5142558750393	0.000129740682129173	0.0328190261398004	24	105	0.5	0.39047619047619	MS-CT	M	Oligodendrocyte_1_MS25M.RPS2
97435	M Oligodendrocyte 1.3081229	Oligodendrocyte 1	CFAP20	-0.735285265084401	11.8158448019048	15.2424956409417	0.000147642435840133	0.0354106568798446	24	105	1	0.876190476190476	MS-CT	M	Oligodendrocyte_1_MS25M.CFAP20
97436	M Oligodendrocyte 1.3081230	Oligodendrocyte 1	RPS5	0.931957098093418	12.4193928405411	15.1575943471959	0.000153737297335413	0.0362088823379586	24	105	0.916666666666667	0.819047619047619	MS-CT	M	Oligodendrocyte_1_MS25M.RPS5
97437	M Oligodendrocyte 1.3081231	Oligodendrocyte 1	RPL7A	0.870139032376067	12.4443116668675	15.0711450356069	0.000160207472356457	0.0370751389827005	24	105	0.25	0.0952380952380952	MS-CT	M	Oligodendrocyte_1_MS25M.RPL7A
97438	M Oligodendrocyte 1.3081232	Oligodendrocyte 1	RPS28	0.991872223972832	12.6310958630023	14.7908314302786	0.000183164553409783	0.0400261065910717	24	105	1	0.971428571428571	MS-CT	M	Oligodendrocyte_1_MS25M.RPS28
97439	M Oligodendrocyte 1.3081233	Oligodendrocyte 1	MTERF1	-0.808358659479633	14.2038920058189	14.695642990233	0.00019170262872487	0.0411415272361062	24	105	0.958333333333333	0.8	MS-CT	M	Oligodendrocyte_1_MS25M.MTERF1
97440	M Oligodendrocyte 1.3081234	Oligodendrocyte 1	RPL27A	0.784982705996239	12.9021524804833	14.6270973808904	0.000198101741444225	0.0419134176215683	24	105	0.833333333333333	0.580952380952381	MS-CT	M	Oligodendrocyte_1_MS25M.RPL27A
97441	M Oligodendrocyte 1.3081235	Oligodendrocyte 1	CD24	2.6502248135509	8.41210255840052	14.2737374880972	0.000238031604623271	0.0466669808752793	24	105	1	0.752380952380952	MS-CT	M	Oligodendrocyte_1_MS25M.CD24
97442	M Oligodendrocyte 1.3081236	Oligodendrocyte 1	RPS7	0.79892675380637	12.4573572504198	14.2409293354887	0.000238458587536318	0.0467044250842975	24	105	0.958333333333333	0.657142857142857	MS-CT	M	Oligodendrocyte_1_MS25M.RPS7
97443	M Oligodendrocyte 1.3081237	Oligodendrocyte 1	RPS13	0.921755669119502	12.2273050596752	14.1181872682122	0.000252973165341109	0.0483672011882246	24	105	1	0.933333333333333	MS-CT	M	Oligodendrocyte_1_MS25M.RPS13
97444	M Oligodendrocyte 1.3081238	Oligodendrocyte 1	RPL35	0.66846215805421	13.181098100455	14.1000116637273	0.00025519794710591	0.0485958578355612	24	105	0.875	0.561904761904762	MS-CT	M	Oligodendrocyte_1_MS25M.RPL35
97637	M Oligodendrocyte 1.3081431	Oligodendrocyte 1	SMIM3	-1.22069608833919	7.01783005375776	15.3494099252566	0.000133513972422716	0.033367956280778	42	105	0.595238095238095	0.419047619047619	AD-CT	M	Oligodendrocyte_1_AD25M.SMIM3
97638	M Oligodendrocyte 1.3081432	Oligodendrocyte 1	CIART	-0.929330376091542	7.71047011775454	14.1500222025693	0.000238624575853398	0.0467198598529666	42	105	0.80952380952381	0.542857142857143	AD-CT	M	Oligodendrocyte_1_AD25M.CIART
97877	M Oligodendrocyte 1.3081671	Oligodendrocyte 1	CFAP46	-1.65981749179189	9.29863965036483	19.7008413630919	1.75904483196862e-05	0.00967786359455071	32	105	0.53125	0.419047619047619	ASD-CT	M	Oligodendrocyte_1_ASD25M.CFAP46
97878	M Oligodendrocyte 1.3081672	Oligodendrocyte 1	COL26A1	-1.07579143272696	11.0771666267224	17.8314955951294	4.16796165608136e-05	0.0164874002099833	32	105	0.40625	0.542857142857143	ASD-CT	M	Oligodendrocyte_1_ASD25M.COL26A1
97879	M Oligodendrocyte 1.3081673	Oligodendrocyte 1	NWD2	-1.17539955477552	10.6052254935532	14.1270408453873	0.000245298930049844	0.0474826733442125	32	105	0.96875	0.971428571428571	ASD-CT	M	Oligodendrocyte_1_ASD25M.NWD2
98837	M Oligodendrocyte 1.3082631	Oligodendrocyte 1	NEFL	-3.36727460514278	12.3096447636449	27.3563223225633	7.04061245292612e-07	0.00115734270448428	7	105	0.571428571428571	0.419047619047619	COVID_19-CT	M	Oligodendrocyte_1_COVID_1925M.NEFL
99497	M Oligodendrocyte 1.3143987	Oligodendrocyte 1	AC125421	-2.19971265688246	15.6764237034969	13.5142195876383	0.000237504095742336	0.0466034731052874	20	88	0.3	0.021978021978022	AD-CT	M	Oligodendrocyte_1_AD38M.AC125421
NA.3	NA	NA	NA	NA	NA	NA	NA	NA	NA	NA	NA	NA	NA	NA	NA
NA.4	NA	NA	NA	NA	NA	NA	NA	NA	NA	NA	NA	NA	NA	NA	NA
NA.5	NA	NA	NA	NA	NA	NA	NA	NA	NA	NA	NA	NA	NA	NA	NA
99684	M Oligodendrocyte 1.3152587	Oligodendrocyte 1	HLA-DRB5	4.15772568563716	11.7805957805913	40.844932941183	1.47043607806914e-09	1.15346877316281e-05	24	115	0.28	0.226086956521739	MS-CT	M	Oligodendrocyte_1_MS45M.HLA-DRB5
99685	M Oligodendrocyte 1.3152588	Oligodendrocyte 1	HLA-DPA1	3.28783068206893	12.3863409522993	36.0683071724323	1.06140869744416e-08	5.27134263763227e-05	24	115	0.76	0.6	MS-CT	M	Oligodendrocyte_1_MS45M.HLA-DPA1
99686	M Oligodendrocyte 1.3152589	Oligodendrocyte 1	HLA-E	3.21638363594064	14.1603353825227	35.2134522661827	1.50409275341674e-08	6.94908068540853e-05	24	115	0.8	0.426086956521739	MS-CT	M	Oligodendrocyte_1_MS45M.HLA-E
99687	M Oligodendrocyte 1.3152590	Oligodendrocyte 1	HLA-C	3.21153780442446	15.7185462993689	31.0878628968748	8.9983551608893e-08	0.000269764125789921	24	115	0.72	0.643478260869565	MS-CT	M	Oligodendrocyte_1_MS45M.HLA-C
99688	M Oligodendrocyte 1.3152591	Oligodendrocyte 1	HLA-F	2.90891765230707	12.9641259977549	29.6004179747726	1.73259760311971e-07	0.000433652654446714	24	115	0.76	0.6	MS-CT	M	Oligodendrocyte_1_MS45M.HLA-F
99689	M Oligodendrocyte 1.3152592	Oligodendrocyte 1	HLA-DRB1	3.32499907998797	12.6428779102238	28.5138083551779	2.8381450608287e-07	0.000609930561467821	24	115	0.12	0.2	MS-CT	M	Oligodendrocyte_1_MS45M.HLA-DRB1
99690	M Oligodendrocyte 1.3152593	Oligodendrocyte 1	HLA-B	4.15372918143832	14.9174372084279	28.4371210343304	3.65397465052678e-07	0.000734090120819609	24	115	0.6	0.452173913043478	MS-CT	M	Oligodendrocyte_1_MS45M.HLA-B
99691	M Oligodendrocyte 1.3152594	Oligodendrocyte 1	HLA-DPB1	3.13049638339051	12.2173986338091	26.8747013516672	5.84174122194165e-07	0.00101415932967382	24	115	0.32	0.173913043478261	MS-CT	M	Oligodendrocyte_1_MS45M.HLA-DPB1
99692	M Oligodendrocyte 1.3152595	Oligodendrocyte 1	HLA-A	2.52349564583696	16.1810182169317	26.430432611649	7.13498676624947e-07	0.00116939246190749	24	115	0.36	0.208695652173913	MS-CT	M	Oligodendrocyte_1_MS45M.HLA-A
99693	M Oligodendrocyte 1.3152596	Oligodendrocyte 1	HLA-DRA	2.51393911010613	13.0316231920286	16.4400607378416	7.79458495440395e-05	0.0241168393067549	24	115	0.72	0.434782608695652	MS-CT	M	Oligodendrocyte_1_MS45M.HLA-DRA
99694	M Oligodendrocyte 1.3152597	Oligodendrocyte 1	HLA-DQB1	2.48014310648506	11.7890364213261	14.72784918163	0.000173787600404115	0.0388639458377276	24	115	0.56	0.391304347826087	MS-CT	M	Oligodendrocyte_1_MS45M.HLA-DQB1
99769	M Oligodendrocyte 1.3152672	Oligodendrocyte 1	HLA-DRB5	-2.51330158578057	10.4819267455641	54.799800605514	3.34223818577787e-12	8.19851026971311e-08	42	115	0.142857142857143	0.224137931034483	AD-CT	M	Oligodendrocyte_1_AD45M.HLA-DRB5
99770	M Oligodendrocyte 1.3152673	Oligodendrocyte 1	HLA-DRB1	-1.61779931714994	11.2369844429029	21.9693286458188	4.9152587738501e-06	0.00427404716348066	42	115	0.904761904761905	0.560344827586207	AD-CT	M	Oligodendrocyte_1_AD45M.HLA-DRB1
99771	M Oligodendrocyte 1.3152674	Oligodendrocyte 1	HLA-DQA1	-1.5336982489599	10.445649233958	18.0162382220373	3.44491120230945e-05	0.0146724006567162	42	115	0.69047619047619	0.413793103448276	AD-CT	M	Oligodendrocyte_1_AD45M.HLA-DQA1
99772	M Oligodendrocyte 1.3152675	Oligodendrocyte 1	HLA-DRA	-1.31374554426519	11.4625228054342	16.2998413287065	7.73775519561982e-05	0.0240211798529494	42	115	0.952380952380952	0.637931034482759	AD-CT	M	Oligodendrocyte_1_AD45M.HLA-DRA
100394	M Oligodendrocyte 1.3178210	Oligodendrocyte 1	GBP2	4.46007681383735	10.1584398817067	49.5736988088976	3.46572285071167e-11	5.74162942408965e-07	24	112	0.958333333333333	0.5625	MS-CT	M	Oligodendrocyte_1_MS53M.GBP2
100395	M Oligodendrocyte 1.3178211	Oligodendrocyte 1	DEC1	3.66125029217516	10.9675086015949	44.6901573309986	2.11519261756217e-10	2.43298112914321e-06	24	112	0.666666666666667	0.276785714285714	MS-CT	M	Oligodendrocyte_1_MS53M.DEC1
100396	M Oligodendrocyte 1.3178212	Oligodendrocyte 1	ADIRF	3.43172444618236	9.47181174947818	40.0384263946534	1.52146532306551e-09	1.1830472034743e-05	24	112	0	0.00892857142857143	MS-CT	M	Oligodendrocyte_1_MS53M.ADIRF
100397	M Oligodendrocyte 1.3178213	Oligodendrocyte 1	GAGE10	4.96854485749824	8.32534150941346	33.3636578044914	3.02990472494642e-08	0.000118457136485596	24	112	0.5	0.25	MS-CT	M	Oligodendrocyte_1_MS53M.GAGE10
100398	M Oligodendrocyte 1.3178214	Oligodendrocyte 1	OOEP	2.00960705443627	12.0317455090965	29.8891069447657	1.31314869509859e-07	0.000355288743804331	24	112	0.833333333333333	0.508928571428571	MS-CT	M	Oligodendrocyte_1_MS53M.OOEP
100399	M Oligodendrocyte 1.3178215	Oligodendrocyte 1	MAMDC2	1.85038911603927	12.0972786920082	26.4338734352022	6.31537362983512e-07	0.00107267853252922	24	112	0.625	0.330357142857143	MS-CT	M	Oligodendrocyte_1_MS53M.MAMDC2
100400	M Oligodendrocyte 1.3178216	Oligodendrocyte 1	CA12	2.85049452351124	8.25699467369736	25.3649105290948	1.05922476578257e-06	0.00153839836910075	24	112	0.708333333333333	0.267857142857143	MS-CT	M	Oligodendrocyte_1_MS53M.CA12
100401	M Oligodendrocyte 1.3178217	Oligodendrocyte 1	HIST1H2BJ	2.8124077037798	9.65100870269886	24.4827856555952	1.56369435232306e-06	0.00201136584506403	24	112	0.708333333333333	0.321428571428571	MS-CT	M	Oligodendrocyte_1_MS53M.HIST1H2BJ
100402	M Oligodendrocyte 1.3178218	Oligodendrocyte 1	PAQR9	4.32848385526463	8.44865066983566	23.8392672298692	2.21901107291262e-06	0.0025456209642578	24	112	0.916666666666667	0.598214285714286	MS-CT	M	Oligodendrocyte_1_MS53M.PAQR9
100403	M Oligodendrocyte 1.3178219	Oligodendrocyte 1	FAP	1.84773673095119	10.8853249409222	22.8174045069153	3.37585296548002e-06	0.00334416574230783	24	112	0.875	0.544642857142857	MS-CT	M	Oligodendrocyte_1_MS53M.FAP
100404	M Oligodendrocyte 1.3178220	Oligodendrocyte 1	GBP1	3.21914689846589	8.97947040708922	22.6495329995832	3.67323859542863e-06	0.00352691515393045	24	112	0.958333333333333	0.616071428571429	MS-CT	M	Oligodendrocyte_1_MS53M.GBP1
100405	M Oligodendrocyte 1.3178221	Oligodendrocyte 1	CPLX3	3.98946452665162	7.95649722445851	22.1323702903386	5.960382803582e-06	0.0048497644132937	24	112	0.916666666666667	0.535714285714286	MS-CT	M	Oligodendrocyte_1_MS53M.CPLX3
100406	M Oligodendrocyte 1.3178222	Oligodendrocyte 1	SGCA	3.65507487952651	7.75897712697857	21.1832580813564	8.00959362154081e-06	0.00583079767307553	24	112	0.666666666666667	0.392857142857143	MS-CT	M	Oligodendrocyte_1_MS53M.SGCA
100407	M Oligodendrocyte 1.3178223	Oligodendrocyte 1	SEC14L6	2.43208902175374	8.81473598932055	20.7628697568963	8.93410230867402e-06	0.00623469756225061	24	112	0.875	0.339285714285714	MS-CT	M	Oligodendrocyte_1_MS53M.SEC14L6
100408	M Oligodendrocyte 1.3178224	Oligodendrocyte 1	LTF	3.20078796949984	7.79283251491677	20.4310827188205	1.09026439920647e-05	0.00708636746299044	24	112	0.958333333333333	0.723214285714286	MS-CT	M	Oligodendrocyte_1_MS53M.LTF
100409	M Oligodendrocyte 1.3178225	Oligodendrocyte 1	DAPL1	1.98339687316394	9.45718915529185	20.0804172901705	1.23538894885336e-05	0.007673531695135	24	112	0.666666666666667	0.553571428571429	MS-CT	M	Oligodendrocyte_1_MS53M.DAPL1
100410	M Oligodendrocyte 1.3178226	Oligodendrocyte 1	MZB1	3.66297563548839	7.66307797279174	20.7560848586636	1.44439459263851e-05	0.00850419159752485	24	112	0.833333333333333	0.473214285714286	MS-CT	M	Oligodendrocyte_1_MS53M.MZB1
100411	M Oligodendrocyte 1.3178227	Oligodendrocyte 1	NR0B1	3.39293783102421	8.03002284667299	19.467491834126	1.8151944494216e-05	0.00987421746118654	24	112	0.708333333333333	0.267857142857143	MS-CT	M	Oligodendrocyte_1_MS53M.NR0B1
100412	M Oligodendrocyte 1.3178228	Oligodendrocyte 1	NOS3	3.26485942249721	8.26317870645495	18.9272350346968	2.20659412722336e-05	0.0112031143090712	24	112	0.916666666666667	0.526785714285714	MS-CT	M	Oligodendrocyte_1_MS53M.NOS3
100413	M Oligodendrocyte 1.3178229	Oligodendrocyte 1	RAB39A	2.55875998569923	9.66072014133601	18.8114316701994	2.3374475946357e-05	0.0115998766672674	24	112	0.875	0.732142857142857	MS-CT	M	Oligodendrocyte_1_MS53M.RAB39A
100414	M Oligodendrocyte 1.3178230	Oligodendrocyte 1	GABRE	2.66005288090073	8.3958890152974	18.6378798516197	2.46257037474331e-05	0.0119820713248593	24	112	0.791666666666667	0.482142857142857	MS-CT	M	Oligodendrocyte_1_MS53M.GABRE
100415	M Oligodendrocyte 1.3178231	Oligodendrocyte 1	GPRC5A	2.32773405761704	8.79420907006732	18.499538901454	2.72551809602022e-05	0.0127272923433562	24	112	0.833333333333333	0.392857142857143	MS-CT	M	Oligodendrocyte_1_MS53M.GPRC5A
100416	M Oligodendrocyte 1.3178232	Oligodendrocyte 1	SLFN12L	2.30451346802939	8.16585311200052	18.3794494066034	2.77744134818677e-05	0.0128628821999112	24	112	0.833333333333333	0.491071428571429	MS-CT	M	Oligodendrocyte_1_MS53M.SLFN12L
100417	M Oligodendrocyte 1.3178233	Oligodendrocyte 1	C9orf135	2.51523257782196	9.36576639422898	18.3660936178121	2.82354876874916e-05	0.0129804709724158	24	112	0.958333333333333	0.6875	MS-CT	M	Oligodendrocyte_1_MS53M.C9orf135
100418	M Oligodendrocyte 1.3178234	Oligodendrocyte 1	UMODL1	2.48228123121153	8.24485602265843	18.1600901362073	3.10534698015754e-05	0.0137476550180585	24	112	0.416666666666667	0.107142857142857	MS-CT	M	Oligodendrocyte_1_MS53M.UMODL1
100419	M Oligodendrocyte 1.3178235	Oligodendrocyte 1	ITGBL1	1.65720100137863	10.6928232987189	18.1083428070432	3.16531728074962e-05	0.0139237630570084	24	112	0.875	0.428571428571429	MS-CT	M	Oligodendrocyte_1_MS53M.ITGBL1
100420	M Oligodendrocyte 1.3178236	Oligodendrocyte 1	CPA4	2.13948345078038	8.54894306070215	17.8815272343408	3.55192644981179e-05	0.0149481562107231	24	112	0.583333333333333	0.366071428571429	MS-CT	M	Oligodendrocyte_1_MS53M.CPA4
100421	M Oligodendrocyte 1.3178237	Oligodendrocyte 1	FXYD4	2.43688655700726	8.6948159605124	17.7720006088197	3.7592778432217e-05	0.0154748478149366	24	112	0.791666666666667	0.517857142857143	MS-CT	M	Oligodendrocyte_1_MS53M.FXYD4
100422	M Oligodendrocyte 1.3178238	Oligodendrocyte 1	SLC47A2	1.79191295080193	9.14863924086733	17.0002434689119	5.43344961298347e-05	0.0194596563202176	24	112	0.791666666666667	0.303571428571429	MS-CT	M	Oligodendrocyte_1_MS53M.SLC47A2
100423	M Oligodendrocyte 1.3178239	Oligodendrocyte 1	ACAN	2.48467846601068	9.27248705093981	16.9198482089133	5.67973040495398e-05	0.0200063570074803	24	112	0.875	0.741071428571429	MS-CT	M	Oligodendrocyte_1_MS53M.ACAN
100424	M Oligodendrocyte 1.3178240	Oligodendrocyte 1	ACVRL1	2.89091541241682	7.87816882611268	19.3515402590111	6.03193900721393e-05	0.0207176725334998	24	112	0.916666666666667	0.651785714285714	MS-CT	M	Oligodendrocyte_1_MS53M.ACVRL1
100425	M Oligodendrocyte 1.3178241	Oligodendrocyte 1	PGAM2	2.16493760790357	8.55550416230702	16.3092697506937	7.6085026927951e-05	0.0237695041942174	24	112	0.791666666666667	0.535714285714286	MS-CT	M	Oligodendrocyte_1_MS53M.PGAM2
100426	M Oligodendrocyte 1.3178242	Oligodendrocyte 1	ABCG2	1.78172678095734	9.0328591447974	15.8305776165826	9.66188396973263e-05	0.0274719588054236	24	112	0.916666666666667	0.723214285714286	MS-CT	M	Oligodendrocyte_1_MS53M.ABCG2
100427	M Oligodendrocyte 1.3178243	Oligodendrocyte 1	C8orf48	3.3275727278623	7.7845463324238	15.8348266756715	0.000103709008411886	0.028649871684805	24	112	0.666666666666667	0.348214285714286	MS-CT	M	Oligodendrocyte_1_MS53M.C8orf48
100428	M Oligodendrocyte 1.3178244	Oligodendrocyte 1	C11orf42	2.30917344044745	8.11362569114281	15.6386481989943	0.000105666743396367	0.0289546962912938	24	112	0.75	0.330357142857143	MS-CT	M	Oligodendrocyte_1_MS53M.C11orf42
100429	M Oligodendrocyte 1.3178245	Oligodendrocyte 1	CEBPA	2.67343893152077	8.13328752121429	15.4810091796589	0.000114687218824492	0.0304365345771326	24	112	0.75	0.25	MS-CT	M	Oligodendrocyte_1_MS53M.CEBPA
100430	M Oligodendrocyte 1.3178246	Oligodendrocyte 1	CLCA2	1.71289726560687	9.10133802054972	15.1182895659313	0.000137083426724406	0.0338265936609649	24	112	0.583333333333333	0.321428571428571	MS-CT	M	Oligodendrocyte_1_MS53M.CLCA2
100431	M Oligodendrocyte 1.3178247	Oligodendrocyte 1	ZNF593	1.65996792164997	9.90897725964697	14.8370269567741	0.00015682409467535	0.03658739389351	24	112	0.75	0.178571428571429	MS-CT	M	Oligodendrocyte_1_MS53M.ZNF593
100432	M Oligodendrocyte 1.3178248	Oligodendrocyte 1	MTRNR2L1	2.61474449857679	9.55863126719465	14.8098042142779	0.000161226423315738	0.0371938504972898	24	112	0.375	0.160714285714286	MS-CT	M	Oligodendrocyte_1_MS53M.MTRNR2L1
100433	M Oligodendrocyte 1.3178249	Oligodendrocyte 1	CYSLTR2	3.18742942044427	10.4096540386244	14.7705380349944	0.000164375144738657	0.0376386867653174	24	112	0.333333333333333	0.160714285714286	MS-CT	M	Oligodendrocyte_1_MS53M.CYSLTR2
100434	M Oligodendrocyte 1.3178250	Oligodendrocyte 1	BMF	2.34126688584155	8.0953343085477	14.7504590514647	0.000166256839832997	0.0378965355287289	24	112	0.958333333333333	0.517857142857143	MS-CT	M	Oligodendrocyte_1_MS53M.BMF
100435	M Oligodendrocyte 1.3178251	Oligodendrocyte 1	TM4SF18	2.61032482717215	7.96311663238693	14.8276190472972	0.00016876053640915	0.038242467872072	24	112	0.833333333333333	0.3125	MS-CT	M	Oligodendrocyte_1_MS53M.TM4SF18
100436	M Oligodendrocyte 1.3178252	Oligodendrocyte 1	SLC12A1	1.44358243243439	9.52943541616703	14.4655734959966	0.00018798505306965	0.0406556402706476	24	112	0.916666666666667	0.651785714285714	MS-CT	M	Oligodendrocyte_1_MS53M.SLC12A1
100437	M Oligodendrocyte 1.3178253	Oligodendrocyte 1	ICAM1	1.85384923323145	8.53564830949829	14.4463382779016	0.000189786994098328	0.0408969602362158	24	112	1	0.919642857142857	MS-CT	M	Oligodendrocyte_1_MS53M.ICAM1
100438	M Oligodendrocyte 1.3178254	Oligodendrocyte 1	SLC2A9	1.42632022383929	10.8727419851817	14.4318223726657	0.000191158449930419	0.0410828276586265	24	112	0.625	0.428571428571429	MS-CT	M	Oligodendrocyte_1_MS53M.SLC2A9
100439	M Oligodendrocyte 1.3178255	Oligodendrocyte 1	HEPN1	1.81179261209854	13.3608585565892	14.3025721388584	0.000203823059464669	0.0426020252939055	24	112	1	0.598214285714286	MS-CT	M	Oligodendrocyte_1_MS53M.HEPN1
100440	M Oligodendrocyte 1.3178256	Oligodendrocyte 1	CD93	3.30768440703097	7.72696410633085	14.3616955158454	0.000209006261510631	0.0432682039757959	24	112	0.916666666666667	0.794642857142857	MS-CT	M	Oligodendrocyte_1_MS53M.CD93
100441	M Oligodendrocyte 1.3178257	Oligodendrocyte 1	IL5RA	2.46183286651446	8.27451815549357	14.0115535672859	0.000236128393657015	0.046452813099809	24	112	0.416666666666667	0.223214285714286	MS-CT	M	Oligodendrocyte_1_MS53M.IL5RA
100442	M Oligodendrocyte 1.3178258	Oligodendrocyte 1	HSPB9	2.53239085022961	8.05827737669153	13.8453666653639	0.000261157243703196	0.0492030841481426	24	112	0.541666666666667	0.294642857142857	MS-CT	M	Oligodendrocyte_1_MS53M.HSPB9
100443	M Oligodendrocyte 1.3178259	Oligodendrocyte 1	TGFB1I1	3.16350580436616	7.97455451801012	15.1536498716171	0.000265589606433483	0.0496857855502366	24	112	0.916666666666667	0.678571428571429	MS-CT	M	Oligodendrocyte_1_MS53M.TGFB1I1
102420	M Oligodendrocyte 1.3180236	Oligodendrocyte 1	ZMYND15	-1.61054078350478	7.71801957913616	30.630314067749	9.83604299826716e-08	0.000288450081831548	42	112	0.833333333333333	0.5625	AD-CT	M	Oligodendrocyte_1_AD53M.ZMYND15
102421	M Oligodendrocyte 1.3180237	Oligodendrocyte 1	NRARP	-2.13534066446583	7.3087192509621	30.1794320094614	1.42924038008546e-07	0.000376824658001949	42	112	0.5	0.276785714285714	AD-CT	M	Oligodendrocyte_1_AD53M.NRARP
102422	M Oligodendrocyte 1.3180238	Oligodendrocyte 1	SAMD9L	-1.72648793319907	7.69409376664879	28.0803649422648	3.73694333236728e-07	0.000745697384704605	42	112	0.142857142857143	0.00892857142857143	AD-CT	M	Oligodendrocyte_1_AD53M.SAMD9L
102423	M Oligodendrocyte 1.3180239	Oligodendrocyte 1	AREG	-2.02691620898845	6.94741301787293	28.5246033431863	3.08168293716389e-06	0.00315062318050042	42	112	0.428571428571429	0.25	AD-CT	M	Oligodendrocyte_1_AD53M.AREG
102424	M Oligodendrocyte 1.3180240	Oligodendrocyte 1	PMAIP1	2.2069446608341	7.36961639644952	22.6556840052219	4.16400293994192e-06	0.00383964310968563	42	112	0.833333333333333	0.508928571428571	AD-CT	M	Oligodendrocyte_1_AD53M.PMAIP1
102425	M Oligodendrocyte 1.3180241	Oligodendrocyte 1	SGCA	1.60847301598314	7.50423236964385	22.2368128413287	5.00628517477072e-06	0.00432358602140046	42	112	0.642857142857143	0.330357142857143	AD-CT	M	Oligodendrocyte_1_AD53M.SGCA
102426	M Oligodendrocyte 1.3180242	Oligodendrocyte 1	SLC15A3	-1.56516971279946	7.36007830189592	20.9485063451723	8.39517427024088e-06	0.00599742334636695	42	112	0.5	0.267857142857143	AD-CT	M	Oligodendrocyte_1_AD53M.SLC15A3
102427	M Oligodendrocyte 1.3180243	Oligodendrocyte 1	ODF3B	-1.67312732203728	7.0740531768363	18.9598276019986	2.56464051971378e-05	0.0122914770970345	42	112	0.619047619047619	0.321428571428571	AD-CT	M	Oligodendrocyte_1_AD53M.ODF3B
102428	M Oligodendrocyte 1.3180244	Oligodendrocyte 1	PLA2G4A	-1.0890407728179	8.78414506645007	18.3390578130995	2.87062835573941e-05	0.0131192886829625	42	112	0.928571428571429	0.598214285714286	AD-CT	M	Oligodendrocyte_1_AD53M.PLA2G4A
102429	M Oligodendrocyte 1.3180245	Oligodendrocyte 1	DLL4	-1.12036905483676	7.75661335881832	17.9063428390964	3.61800651095153e-05	0.0151073973931807	42	112	0.738095238095238	0.544642857142857	AD-CT	M	Oligodendrocyte_1_AD53M.DLL4
102430	M Oligodendrocyte 1.3180246	Oligodendrocyte 1	TEAD4	-1.06303673947247	8.37734047617227	17.7214113917293	4.01683931136846e-05	0.0161412665071266	42	112	0.880952380952381	0.616071428571429	AD-CT	M	Oligodendrocyte_1_AD53M.TEAD4
102431	M Oligodendrocyte 1.3180247	Oligodendrocyte 1	GPRC5A	-1.31696149517443	7.97351284129098	17.3259996600199	4.85536199128448e-05	0.0181551855869662	42	112	0.785714285714286	0.535714285714286	AD-CT	M	Oligodendrocyte_1_AD53M.GPRC5A
102432	M Oligodendrocyte 1.3180248	Oligodendrocyte 1	C9orf135	-1.59283812833271	8.53315519325504	16.9099336520262	5.82229922686732e-05	0.0202988621957951	42	112	0.69047619047619	0.392857142857143	AD-CT	M	Oligodendrocyte_1_AD53M.C9orf135
102433	M Oligodendrocyte 1.3180249	Oligodendrocyte 1	HRCT1	-1.52375098777455	7.12163181240132	16.7935790028577	6.78572270664541e-05	0.022224943801207	42	112	0.714285714285714	0.339285714285714	AD-CT	M	Oligodendrocyte_1_AD53M.HRCT1
102434	M Oligodendrocyte 1.3180250	Oligodendrocyte 1	FUT3	-1.39978825700507	7.61565878397133	16.7364755122661	6.91051516227502e-05	0.0224679288111011	42	112	0.857142857142857	0.723214285714286	AD-CT	M	Oligodendrocyte_1_AD53M.FUT3
102435	M Oligodendrocyte 1.3180251	Oligodendrocyte 1	GLOD5	-1.24656808580328	7.71573670286358	16.4488895495719	7.1882386567212e-05	0.0229721992795913	42	112	0.785714285714286	0.553571428571429	AD-CT	M	Oligodendrocyte_1_AD53M.GLOD5
102436	M Oligodendrocyte 1.3180252	Oligodendrocyte 1	CLEC2B	-1.61031381244102	7.27103782831448	16.5982255062015	7.68309811132816e-05	0.0239200741865432	42	112	0.714285714285714	0.473214285714286	AD-CT	M	Oligodendrocyte_1_AD53M.CLEC2B
102437	M Oligodendrocyte 1.3180253	Oligodendrocyte 1	SP6	-1.64390085260541	6.91636840462514	24.8350916811082	8.7303151494181e-05	0.025813790717472	42	112	0.5	0.267857142857143	AD-CT	M	Oligodendrocyte_1_AD53M.SP6
102438	M Oligodendrocyte 1.3180254	Oligodendrocyte 1	ANKRD30B	-1.02421035402283	9.5836211957823	15.8878489452741	9.42042260102985e-05	0.027026374333801	42	112	0.880952380952381	0.526785714285714	AD-CT	M	Oligodendrocyte_1_AD53M.ANKRD30B
102439	M Oligodendrocyte 1.3180255	Oligodendrocyte 1	EPSTI1	-1.04894776180663	8.33240665336793	15.7040946649743	0.000103400441351802	0.0286009531805254	42	112	0.976190476190476	0.732142857142857	AD-CT	M	Oligodendrocyte_1_AD53M.EPSTI1
102440	M Oligodendrocyte 1.3180256	Oligodendrocyte 1	HSPB9	1.20521401198262	7.88981862551622	15.7690583037553	0.000104878704896405	0.0288384287007304	42	112	0.785714285714286	0.482142857142857	AD-CT	M	Oligodendrocyte_1_AD53M.HSPB9
102441	M Oligodendrocyte 1.3180257	Oligodendrocyte 1	SLC18A2	1.05239549546556	8.33791965067543	15.5447667221818	0.000111794160240652	0.0299968722957198	42	112	0.738095238095238	0.392857142857143	AD-CT	M	Oligodendrocyte_1_AD53M.SLC18A2
102442	M Oligodendrocyte 1.3180258	Oligodendrocyte 1	BCL2A1	-1.43505403080812	7.12060337727747	18.1441442099077	0.000117287113779407	0.0308176998624061	42	112	0.714285714285714	0.491071428571429	AD-CT	M	Oligodendrocyte_1_AD53M.BCL2A1
102443	M Oligodendrocyte 1.3180259	Oligodendrocyte 1	CCDC168	1.22113530358907	8.81841589824893	15.1057684488272	0.000138276321740662	0.0339980722774403	42	112	0.904761904761905	0.6875	AD-CT	M	Oligodendrocyte_1_AD53M.CCDC168
102444	M Oligodendrocyte 1.3180260	Oligodendrocyte 1	PLB1	-0.928940666481799	9.14275247342465	14.5791159671131	0.000179298252933268	0.0395799578454733	42	112	0.404761904761905	0.107142857142857	AD-CT	M	Oligodendrocyte_1_AD53M.PLB1
102445	M Oligodendrocyte 1.3180261	Oligodendrocyte 1	CORIN	0.932485218826794	10.7085755042666	14.2661455791092	0.000209342504133111	0.0433007369527253	42	112	0.80952380952381	0.428571428571429	AD-CT	M	Oligodendrocyte_1_AD53M.CORIN
102446	M Oligodendrocyte 1.3180262	Oligodendrocyte 1	ALB	-1.0822859545664	7.59312232358084	14.1917608706339	0.000217207241271745	0.0442378415935623	42	112	0.619047619047619	0.366071428571429	AD-CT	M	Oligodendrocyte_1_AD53M.ALB
102447	M Oligodendrocyte 1.3180263	Oligodendrocyte 1	FBXO5	0.843054120705477	9.24970491081185	13.98471639025	0.000241341385551959	0.0470509729495788	42	112	0.738095238095238	0.517857142857143	AD-CT	M	Oligodendrocyte_1_AD53M.FBXO5
102448	M Oligodendrocyte 1.3180264	Oligodendrocyte 1	TNC	-1.11643548308396	8.82725868127756	13.8726079297538	0.000254513364911707	0.0485300203681526	42	112	0.5	0.303571428571429	AD-CT	M	Oligodendrocyte_1_AD53M.TNC
102449	M Oligodendrocyte 1.3180265	Oligodendrocyte 1	SCEL	0.896520113965306	9.23994344515812	13.8692588599393	0.000254937621693814	0.0485691995145683	42	112	0.904761904761905	0.741071428571429	AD-CT	M	Oligodendrocyte_1_AD53M.SCEL
102450	M Oligodendrocyte 1.3180266	Oligodendrocyte 1	ZNF750	1.1055473427171	7.91768020641869	13.9163359474977	0.000255343042901909	0.0486088940732956	42	112	0.904761904761905	0.651785714285714	AD-CT	M	Oligodendrocyte_1_AD53M.ZNF750
102451	M Oligodendrocyte 1.3180267	Oligodendrocyte 1	C9orf153	0.905274418775708	12.2390993269943	13.8590640626667	0.00025623352191815	0.0487011515826221	42	112	0.928571428571429	0.535714285714286	AD-CT	M	Oligodendrocyte_1_AD53M.C9orf153
104446	M Oligodendrocyte 1.3182262	Oligodendrocyte 1	GBP2	3.63899231077091	8.81439533407559	52.6944940619728	8.46233482394559e-12	1.77227237051324e-07	32	112	0.46875	0.5625	ASD-CT	M	Oligodendrocyte_1_ASD53M.GBP2
104447	M Oligodendrocyte 1.3182263	Oligodendrocyte 1	GDNF	2.76186829421442	9.90342625699674	41.3436011305504	7.95699051417788e-10	6.92715311639486e-06	32	112	0.1875	0.276785714285714	ASD-CT	M	Oligodendrocyte_1_ASD53M.GDNF
104448	M Oligodendrocyte 1.3182264	Oligodendrocyte 1	PTGER4	2.27844093441937	8.57354567455169	34.5999945435784	1.68011939651636e-08	7.586926816145e-05	32	112	0.03125	0.00892857142857143	ASD-CT	M	Oligodendrocyte_1_ASD53M.PTGER4
104449	M Oligodendrocyte 1.3182265	Oligodendrocyte 1	TEAD4	2.68210370481579	9.50997858661418	32.9558726529056	3.46138269450026e-08	0.000131607695623737	32	112	0.1875	0.25	ASD-CT	M	Oligodendrocyte_1_ASD53M.TEAD4
104450	M Oligodendrocyte 1.3182266	Oligodendrocyte 1	GPRC5A	2.86129628455041	9.04202552074948	32.2104685628326	4.81319786475536e-08	0.000170416759136071	32	112	0.59375	0.508928571428571	ASD-CT	M	Oligodendrocyte_1_ASD53M.GPRC5A
104451	M Oligodendrocyte 1.3182267	Oligodendrocyte 1	SLC22A10	-1.6851497763674	10.8495483295153	30.2834571282971	1.04355510130546e-07	0.000300864389671374	32	112	0.34375	0.330357142857143	ASD-CT	M	Oligodendrocyte_1_ASD53M.SLC22A10
104452	M Oligodendrocyte 1.3182268	Oligodendrocyte 1	CYSLTR2	-2.84430923825097	10.5279164703269	27.7682246850787	3.43862510644838e-07	0.000700614566081383	32	112	0.4375	0.267857142857143	ASD-CT	M	Oligodendrocyte_1_ASD53M.CYSLTR2
104453	M Oligodendrocyte 1.3182269	Oligodendrocyte 1	TRPM1	-1.9630461489516	11.2137588926507	26.292864120046	6.46869808418991e-07	0.00109286783428224	32	112	0.4375	0.321428571428571	ASD-CT	M	Oligodendrocyte_1_ASD53M.TRPM1
104454	M Oligodendrocyte 1.3182270	Oligodendrocyte 1	DTHD1	1.71166473843151	10.4516686442432	25.919193891301	7.68868173331365e-07	0.00123865053295324	32	112	0.65625	0.598214285714286	ASD-CT	M	Oligodendrocyte_1_ASD53M.DTHD1
104455	M Oligodendrocyte 1.3182271	Oligodendrocyte 1	LIF	3.23416615452354	8.01075965230087	25.7500100000951	1.57606082741991e-06	0.00202234643446921	32	112	0.53125	0.544642857142857	ASD-CT	M	Oligodendrocyte_1_ASD53M.LIF
104456	M Oligodendrocyte 1.3182272	Oligodendrocyte 1	NOS3	-2.54515205304328	8.34061994882262	23.6502247535654	2.34308482237828e-06	0.00263409593879123	32	112	0.5	0.616071428571429	ASD-CT	M	Oligodendrocyte_1_ASD53M.NOS3
104457	M Oligodendrocyte 1.3182273	Oligodendrocyte 1	HIST1H2BF	2.58552994672695	8.04532754032395	26.0853148152971	4.10763102650799e-06	0.00380663623951651	32	112	0.71875	0.535714285714286	ASD-CT	M	Oligodendrocyte_1_ASD53M.HIST1H2BF
104458	M Oligodendrocyte 1.3182274	Oligodendrocyte 1	DDX60	1.68482866015358	10.0331085423599	22.1591801412821	4.48416231696021e-06	0.00402779016709309	32	112	0.3125	0.392857142857143	ASD-CT	M	Oligodendrocyte_1_ASD53M.DDX60
104459	M Oligodendrocyte 1.3182275	Oligodendrocyte 1	DEPDC1B	1.42186555220352	10.8054703466514	20.5394791125762	9.62913183845784e-06	0.0065375597883769	32	112	0.3125	0.339285714285714	ASD-CT	M	Oligodendrocyte_1_ASD53M.DEPDC1B
104460	M Oligodendrocyte 1.3182276	Oligodendrocyte 1	NXPH2	-1.34191784368599	9.31534305630751	20.0882495474465	1.20740945152754e-05	0.00756002460318808	32	112	0.625	0.723214285714286	ASD-CT	M	Oligodendrocyte_1_ASD53M.NXPH2
104461	M Oligodendrocyte 1.3182277	Oligodendrocyte 1	MTRNR2L1	1.96324072361707	9.63605091104668	19.9131951232399	1.33624352616749e-05	0.00808507456955141	32	112	0.59375	0.553571428571429	ASD-CT	M	Oligodendrocyte_1_ASD53M.MTRNR2L1
104462	M Oligodendrocyte 1.3182278	Oligodendrocyte 1	C8orf86	-1.45480424553135	8.84457006686783	17.9873608438816	3.31596449767534e-05	0.0143244310684605	32	112	0.46875	0.473214285714286	ASD-CT	M	Oligodendrocyte_1_ASD53M.C8orf86
104463	M Oligodendrocyte 1.3182279	Oligodendrocyte 1	CAPN14	-1.39416457274723	8.82057551145932	16.7920440403126	5.88407671185575e-05	0.0204151173861478	32	112	0.3125	0.267857142857143	ASD-CT	M	Oligodendrocyte_1_ASD53M.CAPN14
104464	M Oligodendrocyte 1.3182280	Oligodendrocyte 1	ST8SIA2	-1.62911554802475	8.43248637274994	16.2584442514004	7.75683190504378e-05	0.0240434171182358	32	112	0.53125	0.526785714285714	ASD-CT	M	Oligodendrocyte_1_ASD53M.ST8SIA2
104465	M Oligodendrocyte 1.3182281	Oligodendrocyte 1	CEACAM4	-2.01691590338776	8.02431306565124	15.8636831760148	0.000100785404341002	0.0281593443015383	32	112	0.75	0.732142857142857	ASD-CT	M	Oligodendrocyte_1_ASD53M.CEACAM4
104466	M Oligodendrocyte 1.3182282	Oligodendrocyte 1	SLC9C2	-1.21733025950767	9.26741244238561	15.5536699188865	0.000108116896764547	0.0293579263318338	32	112	0.53125	0.482142857142857	ASD-CT	M	Oligodendrocyte_1_ASD53M.SLC9C2
104467	M Oligodendrocyte 1.3182283	Oligodendrocyte 1	DEC1	-1.33598851868447	10.042016786692	15.4793045651752	0.000112159583194763	0.0300368356483458	32	112	0.3125	0.392857142857143	ASD-CT	M	Oligodendrocyte_1_ASD53M.DEC1
104468	M Oligodendrocyte 1.3182284	Oligodendrocyte 1	STK31	-1.06888497987564	11.4157179229722	15.3155902062979	0.00012160899468804	0.031582767346593	32	112	0.28125	0.491071428571429	ASD-CT	M	Oligodendrocyte_1_ASD53M.STK31
104469	M Oligodendrocyte 1.3182285	Oligodendrocyte 1	DDX60L	1.21998805547642	10.1495866752418	15.3049077183048	0.000122567517473587	0.0317306500145164	32	112	0.53125	0.6875	ASD-CT	M	Oligodendrocyte_1_ASD53M.DDX60L
104470	M Oligodendrocyte 1.3182286	Oligodendrocyte 1	C9orf153	1.04238431494636	11.8037765238578	15.1260578432777	0.000133563988584745	0.0333716803509885	32	112	0.03125	0.107142857142857	ASD-CT	M	Oligodendrocyte_1_ASD53M.C9orf153
104471	M Oligodendrocyte 1.3182287	Oligodendrocyte 1	ANKRD30B	-1.15658561907762	10.127447357976	15.1151225156137	0.000134798433691497	0.0335400287619737	32	112	0.46875	0.428571428571429	ASD-CT	M	Oligodendrocyte_1_ASD53M.ANKRD30B
104472	M Oligodendrocyte 1.3182288	Oligodendrocyte 1	KCNK4	-1.53165303497172	8.84081623891101	15.2038550505346	0.000138743368086167	0.0340770505209279	32	112	0.0625	0.366071428571429	ASD-CT	M	Oligodendrocyte_1_ASD53M.KCNK4
104473	M Oligodendrocyte 1.3182289	Oligodendrocyte 1	SERPINE1	1.70778423189584	8.85519223970323	15.0375068586079	0.000139899806481951	0.0342530797283231	32	112	0.5	0.517857142857143	ASD-CT	M	Oligodendrocyte_1_ASD53M.SERPINE1
104474	M Oligodendrocyte 1.3182290	Oligodendrocyte 1	HORMAD1	-1.56393865208632	8.31307745967156	14.9153093761478	0.000152495511313769	0.0360507638329877	32	112	0.21875	0.303571428571429	ASD-CT	M	Oligodendrocyte_1_ASD53M.HORMAD1
104475	M Oligodendrocyte 1.3182291	Oligodendrocyte 1	ENPEP	-1.23843692238373	9.26480000955871	14.5115369603918	0.000181191409022067	0.0397774053176499	32	112	0.625	0.741071428571429	ASD-CT	M	Oligodendrocyte_1_ASD53M.ENPEP
104476	M Oligodendrocyte 1.3182292	Oligodendrocyte 1	COL13A1	-1.3783010484156	8.45824641125163	14.3812549820954	0.000193330107450784	0.0412956867109574	32	112	0.625	0.651785714285714	ASD-CT	M	Oligodendrocyte_1_ASD53M.COL13A1
104477	M Oligodendrocyte 1.3182293	Oligodendrocyte 1	KLRC2	-1.26479877987589	8.95016439628098	14.0845113058742	0.000227573280339339	0.0454157422949047	32	112	0.40625	0.535714285714286	ASD-CT	M	Oligodendrocyte_1_ASD53M.KLRC2
106472	M Oligodendrocyte 1.3184288	Oligodendrocyte 1	SERPINI2	7.29019170148781	9.69476327023191	14.3972158440764	0.000176968550332212	0.0392785430752099	11	112	0.545454545454545	0.5625	FTD-CT	M	Oligodendrocyte_1_FTD53M.SERPINI2
110524	M Oligodendrocyte 1.3188340	Oligodendrocyte 1	CCDC168	-3.94922427063549	8.73834371766769	32.6623574232182	3.7239866706591e-08	0.000139653987418341	7	112	0.714285714285714	0.5625	COVID_19-CT	M	Oligodendrocyte_1_COVID_1953M.CCDC168
110525	M Oligodendrocyte 1.3188341	Oligodendrocyte 1	IL12A	4.03880426332827	8.84414886020414	23.48201107714	2.42576012559126e-06	0.00269187831902435	7	112	0.142857142857143	0.276785714285714	COVID_19-CT	M	Oligodendrocyte_1_COVID_1953M.IL12A
110526	M Oligodendrocyte 1.3188342	Oligodendrocyte 1	MTTP	2.76986975009869	9.81184588418595	22.5096567787801	3.82873507494814e-06	0.00363078080335636	7	112	0	0.00892857142857143	COVID_19-CT	M	Oligodendrocyte_1_COVID_1953M.MTTP
110527	M Oligodendrocyte 1.3188343	Oligodendrocyte 1	KLRC2	2.20016178006857	9.29646341247333	16.6797796701517	6.39721625493774e-05	0.0214639101993393	7	112	0.142857142857143	0.25	COVID_19-CT	M	Oligodendrocyte_1_COVID_1953M.KLRC2
110528	M Oligodendrocyte 1.3188344	Oligodendrocyte 1	SPATA18	3.1459569738336	8.30873574199022	16.1881216525037	8.18413248748507e-05	0.0248254255347131	7	112	0.571428571428571	0.508928571428571	COVID_19-CT	M	Oligodendrocyte_1_COVID_1953M.SPATA18
110529	M Oligodendrocyte 1.3188345	Oligodendrocyte 1	NR0B1	4.37908165075892	8.1540755688606	15.9448825787463	9.64455847833681e-05	0.0274617870356711	7	112	0	0.330357142857143	COVID_19-CT	M	Oligodendrocyte_1_COVID_1953M.NR0B1
110530	M Oligodendrocyte 1.3188346	Oligodendrocyte 1	SLC27A6	-2.130455891439	11.6425141582823	14.4613988171615	0.000186816539829325	0.040502066477125	7	112	0.428571428571429	0.267857142857143	COVID_19-CT	M	Oligodendrocyte_1_COVID_1953M.SLC27A6
110531	M Oligodendrocyte 1.3188347	Oligodendrocyte 1	IL5RA	-3.19617136289457	8.33989906985617	14.2233724068159	0.000211045732656792	0.043496756538117	7	112	0.142857142857143	0.321428571428571	COVID_19-CT	M	Oligodendrocyte_1_COVID_1953M.IL5RA
NA.6	NA	NA	NA	NA	NA	NA	NA	NA	NA	NA	NA	NA	NA	NA	NA
NA.7	NA	NA	NA	NA	NA	NA	NA	NA	NA	NA	NA	NA	NA	NA	NA
NA.8	NA	NA	NA	NA	NA	NA	NA	NA	NA	NA	NA	NA	NA	NA	NA
NA.9	NA	NA	NA	NA	NA	NA	NA	NA	NA	NA	NA	NA	NA	NA	NA
NA.10	NA	NA	NA	NA	NA	NA	NA	NA	NA	NA	NA	NA	NA	NA	NA
114774	M Oligodendrocyte 1.3633785	Oligodendrocyte 1	NUCB1-AS1	2.69153637491007	12.2365099136523	25.2826976770027	1.08743030637321e-06	0.00156401504378866	24	94	0.923076923076923	0.861702127659574	MS-CT	M	Oligodendrocyte_1_MS66M.NUCB1-AS1
114775	M Oligodendrocyte 1.3633786	Oligodendrocyte 1	AGAP2-AS1	2.61213575876847	11.4091356749248	21.9526778316342	5.12055601751973e-06	0.00439576764865939	24	94	0.884615384615385	0.670212765957447	MS-CT	M	Oligodendrocyte_1_MS66M.AGAP2-AS1
114776	M Oligodendrocyte 1.3633787	Oligodendrocyte 1	CADM2-AS2	2.05674869158055	11.8820661863244	17.4023445072808	4.51043614924589e-05	0.0173440863899971	24	94	0.884615384615385	0.606382978723404	MS-CT	M	Oligodendrocyte_1_MS66M.CADM2-AS2
114777	M Oligodendrocyte 1.3633788	Oligodendrocyte 1	ZBTB20-AS1	1.87947965729268	12.700674937579	15.351231280177	0.000122392130540011	0.0317085868782242	24	94	0.384615384615385	0.212765957446809	MS-CT	M	Oligodendrocyte_1_MS66M.ZBTB20-AS1
114778	M Oligodendrocyte 1.3633789	Oligodendrocyte 1	OPA1-AS1	1.67364115266135	12.1704960231767	14.9354160545287	0.0001497679205358	0.0357082527883426	24	94	0.115384615384615	0.0851063829787234	MS-CT	M	Oligodendrocyte_1_MS66M.OPA1-AS1
114779	M Oligodendrocyte 1.3633790	Oligodendrocyte 1	LSAMP-AS1	1.76454431681911	14.1711071846628	14.306016184689	0.000205009324320735	0.0427436980197869	24	94	0.269230769230769	0.180851063829787	MS-CT	M	Oligodendrocyte_1_MS66M.LSAMP-AS1
114780	M Oligodendrocyte 1.3633791	Oligodendrocyte 1	TTC3-AS1	1.70734456995918	11.5929005521716	14.1811038796676	0.000218109657264462	0.0443362151166654	24	94	0.576923076923077	0.457446808510638	MS-CT	M	Oligodendrocyte_1_MS66M.TTC3-AS1
115093	M Oligodendrocyte 1.3634104	Oligodendrocyte 1	LINC00906	-2.2637841805918	12.4897805462829	33.4332173971392	2.94268552988346e-08	0.000115827285148009	32	94	0.84375	0.822916666666667	ASD-CT	M	Oligodendrocyte_1_ASD66M.LINC00906
115094	M Oligodendrocyte 1.3634105	Oligodendrocyte 1	ZFX-AS1	1.63649368386343	11.2206894807305	20.262421941853	1.16522951769621e-05	0.00739656175354258	32	94	0.75	0.677083333333333	ASD-CT	M	Oligodendrocyte_1_ASD66M.ZFX-AS1
115095	M Oligodendrocyte 1.3634106	Oligodendrocyte 1	GPR158-AS1	-1.50590992634043	11.0526888538365	17.2948303928242	4.83935088612499e-05	0.0181101657613763	32	94	0.8125	0.552083333333333	ASD-CT	M	Oligodendrocyte_1_ASD66M.GPR158-AS1
115096	M Oligodendrocyte 1.3634107	Oligodendrocyte 1	GRIK1-AS1	1.42792762397736	12.0144133083321	17.209688719761	5.0422297012752e-05	0.0185878004961664	32	94	0.25	0.166666666666667	ASD-CT	M	Oligodendrocyte_1_ASD66M.GRIK1-AS1
115097	M Oligodendrocyte 1.3634108	Oligodendrocyte 1	FER1L6-AS2	-1.38816812942114	11.4133071996971	16.6616285447315	6.59766605571692e-05	0.0218622102028205	32	94	0.125	0.0729166666666667	ASD-CT	M	Oligodendrocyte_1_ASD66M.FER1L6-AS2
115098	M Oligodendrocyte 1.3634109	Oligodendrocyte 1	TERC	-2.01401505008981	10.7848950669846	15.7776775544835	0.000157307392330819	0.0366401117632658	32	94	0.09375	0.145833333333333	ASD-CT	M	Oligodendrocyte_1_ASD66M.TERC
115099	M Oligodendrocyte 1.3634110	Oligodendrocyte 1	PHEX-AS1	-1.98389105920801	10.8166457126108	20.2723099293391	0.000264162751244483	0.0495632236364485	32	94	0.5625	0.395833333333333	ASD-CT	M	Oligodendrocyte_1_ASD66M.PHEX-AS1
115731	M Oligodendrocyte 1.3634742	Oligodendrocyte 1	LINC00691	2.18800770965694	9.80814217986935	22.2100432843882	5.85992829682938e-06	0.00480030838430658	24	94	0.958333333333333	0.864583333333333	AD-CT	M	Oligodendrocyte_1_AD66M.LINC00691
115732	M Oligodendrocyte 1.3634743	Oligodendrocyte 1	LBX2-AS1	2.10427794381987	10.1039074813963	20.8224720176271	1.16462965379622e-05	0.00739541495820861	24	94	0.916666666666667	0.6875	AD-CT	M	Oligodendrocyte_1_AD66M.LBX2-AS1
115733	M Oligodendrocyte 1.3634744	Oligodendrocyte 1	VIPR1-AS1	1.50502078194986	10.2910644223897	17.8379731479616	4.08549280032952e-05	0.0162918107139995	24	94	0.875	0.645833333333333	AD-CT	M	Oligodendrocyte_1_AD66M.VIPR1-AS1
117007	M Oligodendrocyte 1.3684200	Oligodendrocyte 1	THSD4-AS1	1.26658681821308	9.13161122628027	20.4836734557561	1.49128333375953e-05	0.00868011747779098	24	89	1	0.955056179775281	MS-CT	M	Oligodendrocyte_1_MS69M.THSD4-AS1
117075	M Oligodendrocyte 1.3684268	Oligodendrocyte 1	PARD6G-AS1	1.40570932484028	8.32647453310324	16.7338952835185	7.59228136044668e-05	0.0237338574812983	32	89	1	0.955056179775281	ASD-CT	M	Oligodendrocyte_1_ASD69M.PARD6G-AS1
117076	M Oligodendrocyte 1.3684269	Oligodendrocyte 1	NDUFV2-AS1	0.813035936474552	8.53731160348859	16.5186606711016	8.39296107791563e-05	0.0252074407621389	32	89	0.5625	0.685393258426966	ASD-CT	M	Oligodendrocyte_1_ASD69M.NDUFV2-AS1
117415	M Oligodendrocyte 1.3684608	Oligodendrocyte 1	BAALC-AS1	-2.08427169774387	9.27619680182539	22.3538080509112	7.34377039062762e-06	0.00553579396781991	7	89	1	0.955056179775281	COVID_19-CT	M	Oligodendrocyte_1_COVID_1969M.BAALC-AS1
117735	M Oligodendrocyte 1.3704520	Oligodendrocyte 1	NOV	4.09878156082208	9.94217028840184	26.8198432218028	9.43360514445874e-07	0.00142070692389422	24	91	1	0.945054945054945	MS-CT	M	Oligodendrocyte_1_MS74M.NOV
117736	M Oligodendrocyte 1.3704521	Oligodendrocyte 1	CYR61	4.44625288266136	9.34865860672724	20.9558584552834	1.16562746967624e-05	0.00739656175354258	24	91	0.958333333333333	0.725274725274725	MS-CT	M	Oligodendrocyte_1_MS74M.CYR61
117737	M Oligodendrocyte 1.3704522	Oligodendrocyte 1	C8orf59	1.01828300445061	13.3401530267206	19.2615716063709	2.48526497247545e-05	0.0120423469488627	24	91	1	0.912087912087912	MS-CT	M	Oligodendrocyte_1_MS74M.C8orf59
117738	M Oligodendrocyte 1.3704523	Oligodendrocyte 1	CTGF	2.73348392358397	10.2000485327883	17.9994763506111	4.40276195028878e-05	0.0170754322728386	24	91	1	0.956043956043956	MS-CT	M	Oligodendrocyte_1_MS74M.CTGF
117739	M Oligodendrocyte 1.3704524	Oligodendrocyte 1	FAM69B	2.61406744051528	9.85997958476214	17.0902909398065	6.74223250629794e-05	0.0221593310916333	24	91	1	0.89010989010989	MS-CT	M	Oligodendrocyte_1_MS74M.FAM69B
117740	M Oligodendrocyte 1.3704525	Oligodendrocyte 1	C6orf48	1.05876870698233	13.307974168948	15.9132802941557	0.000115098863180837	0.0305020231349225	24	91	0.958333333333333	0.879120879120879	MS-CT	M	Oligodendrocyte_1_MS74M.C6orf48
NA.11	NA	NA	NA	NA	NA	NA	NA	NA	NA	NA	NA	NA	NA	NA	NA
NA.12	NA	NA	NA	NA	NA	NA	NA	NA	NA	NA	NA	NA	NA	NA	NA
NA.13	NA	NA	NA	NA	NA	NA	NA	NA	NA	NA	NA	NA	NA	NA	NA
118329	M Oligodendrocyte 1.3721156	Oligodendrocyte 1	LINC01606	-2.08408681839387	14.7601545599116	18.9105329050103	3.62594202289988e-05	0.0151246633158402	15	58	0.933333333333333	0.75	ASD-CT	M	Oligodendrocyte_1_ASD95M.LINC01606
118399	M Oligodendrocyte 1.3722922	Oligodendrocyte 1	AL136115	2.21133562793025	16.4930529964604	15.1623540515049	0.000113960931925241	0.0303344460721123	12	55	0.6	0.627906976744186	MS-CT	M	Oligodendrocyte_1_MS97M.AL136115
118407	M Oligodendrocyte 1.3722930	Oligodendrocyte 1	AL627171	1.27428463703314	17.1176596167094	14.8376701429097	0.000205663823948117	0.0428178271528633	15	55	0.466666666666667	0.642857142857143	ASD-CT	M	Oligodendrocyte_1_ASD97M.AL627171
118538	M Oligodendrocyte 1.3724880	Oligodendrocyte 1	VWA5B2	-2.26353563275976	13.9275822087506	22.4826401430957	2.77682445732357e-06	0.00294178223743476	15	52	0.5	0.576923076923077	ASD-CT	M	Oligodendrocyte_1_ASD110M.VWA5B2
NA.14	NA	NA	NA	NA	NA	NA	NA	NA	NA	NA	NA	NA	NA	NA	NA
NA.15	NA	NA	NA	NA	NA	NA	NA	NA	NA	NA	NA	NA	NA	NA	NA
NA.16	NA	NA	NA	NA	NA	NA	NA	NA	NA	NA	NA	NA	NA	NA	NA
118633	M Oligodendrocyte 1.3728766	Oligodendrocyte 1	LINC00685	-1.37001060072379	14.2587521935086	24.0631067689462	2.80269498035429e-06	0.00295787248018171	24	100	0.5	0.28	MS-CT	M	Oligodendrocyte_1_MS126M.LINC00685
118634	M Oligodendrocyte 1.3728767	Oligodendrocyte 1	ZFAS1	1.25148935555988	12.3465209092112	23.9014372321926	2.91933285206991e-06	0.00304478118625576	24	100	0.708333333333333	0.57	MS-CT	M	Oligodendrocyte_1_MS126M.ZFAS1
118635	M Oligodendrocyte 1.3728768	Oligodendrocyte 1	MEG9	3.84641206515282	7.79732406876483	16.3457390551515	9.73058716912522e-05	0.0275882029947728	24	100	0.916666666666667	0.85	MS-CT	M	Oligodendrocyte_1_MS126M.MEG9
118636	M Oligodendrocyte 1.3728769	Oligodendrocyte 1	FAM66B	-0.986064752093022	12.6977471510813	15.0137522111817	0.000168000073842926	0.0381343848597865	24	100	0.958333333333333	0.92	MS-CT	M	Oligodendrocyte_1_MS126M.FAM66B
118637	M Oligodendrocyte 1.3728770	Oligodendrocyte 1	SNHG15	1.25761722232908	10.6702353727689	14.419461395017	0.000222987894828374	0.0448595670088511	24	100	0.958333333333333	0.82	MS-CT	M	Oligodendrocyte_1_MS126M.SNHG15
118738	M Oligodendrocyte 1.3728871	Oligodendrocyte 1	MEG3	-1.03891037795709	15.6273575074934	18.8255601828973	2.75960387642333e-05	0.0128083295411334	32	100	0.21875	0.28	ASD-CT	M	Oligodendrocyte_1_ASD126M.MEG3
118739	M Oligodendrocyte 1.3728872	Oligodendrocyte 1	HAR1A	-1.78483569097242	8.12124697071624	18.4686454620157	3.3110737006659e-05	0.0143088723533167	32	100	0.59375	0.57	ASD-CT	M	Oligodendrocyte_1_ASD126M.HAR1A
118740	M Oligodendrocyte 1.3728873	Oligodendrocyte 1	LINC00862	0.895409586058713	14.1482933286844	15.1371303431632	0.00015442334987465	0.0362866513562468	32	100	0.875	0.85	ASD-CT	M	Oligodendrocyte_1_ASD126M.LINC00862
118948	M Oligodendrocyte 1.3729081	Oligodendrocyte 1	MEG3	2.96454766423378	15.5978802410263	22.1631078715963	6.33967867439678e-06	0.00502520202785161	4	100	1	0.28	HD-CT	M	Oligodendrocyte_1_HD126M.MEG3
118949	M Oligodendrocyte 1.3729082	Oligodendrocyte 1	C1orf229	2.74029790438736	8.59675653559678	16.6042273491999	9.25970462862823e-05	0.0267328437296218	4	100	0.75	0.57	HD-CT	M	Oligodendrocyte_1_HD126M.C1orf229
118950	M Oligodendrocyte 1.3729083	Oligodendrocyte 1	LINC00599	3.19417155246954	11.8559692147115	14.4314575799833	0.000222456829972902	0.0447831672229239	4	100	0.75	0.85	HD-CT	M	Oligodendrocyte_1_HD126M.LINC00599
119053	M Oligodendrocyte 1.3729186	Oligodendrocyte 1	LINC01068	1.85916541855121	8.85707194806417	15.3306158478366	0.000144532841474623	0.034971831320772	24	100	0.833333333333333	0.28	AD-CT	M	Oligodendrocyte_1_AD126M.LINC01068
119368	M Oligodendrocyte 1.3729501	Oligodendrocyte 1	MEG3	3.14811261029635	15.6352474753084	20.601434370898	1.30043749921114e-05	0.00793329412733242	1	100	0	0.28	Influenza-CT	M	Oligodendrocyte_1_Influenza126M.MEG3
NA.17	NA	NA	NA	NA	NA	NA	NA	NA	NA	NA	NA	NA	NA	NA	NA
NA.18	NA	NA	NA	NA	NA	NA	NA	NA	NA	NA	NA	NA	NA	NA	NA
NA.19	NA	NA	NA	NA	NA	NA	NA	NA	NA	NA	NA	NA	NA	NA	NA
NA.20	NA	NA	NA	NA	NA	NA	NA	NA	NA	NA	NA	NA	NA	NA	NA
NA.21	NA	NA	NA	NA	NA	NA	NA	NA	NA	NA	NA	NA	NA	NA	NA
NA.22	NA	NA	NA	NA	NA	NA	NA	NA	NA	NA	NA	NA	NA	NA	NA
NA.23	NA	NA	NA	NA	NA	NA	NA	NA	NA	NA	NA	NA	NA	NA	NA
119502	M Oligodendrocyte 1.3755737	Oligodendrocyte 1	PLPPR4	2.57558544244714	11.819482693467	18.4400049020164	4.14497516167584e-05	0.0164306553917471	12	80	1	0.975	MS-CT	M	Oligodendrocyte_1_MS140M.PLPPR4
119503	M Oligodendrocyte 1.3755738	Oligodendrocyte 1	GPAT3	3.16754401897353	9.18235611066005	15.8923524183852	0.000129553686516467	0.0327829305468515	12	80	1	0.6375	MS-CT	M	Oligodendrocyte_1_MS140M.GPAT3
119576	M Oligodendrocyte 1.3755811	Oligodendrocyte 1	TMEM266	-2.64753025401359	11.0078811405322	58.4465434659021	5.16887953172108e-12	1.18296202573579e-07	42	80	1	0.975	AD-CT	M	Oligodendrocyte_1_AD140M.TMEM266
119650	M Oligodendrocyte 1.3755885	Oligodendrocyte 1	PLPP4	1.20748776494693	13.3441131246925	15.869487935992	0.000127461785048283	0.0324634286260672	15	80	1	0.975	ASD-CT	M	Oligodendrocyte_1_ASD140M.PLPP4
119651	M Oligodendrocyte 1.3755886	Oligodendrocyte 1	PLPPR4	-1.3049142689825	11.8690234567727	15.2678102995224	0.000167955114061414	0.0381319773764928	15	80	0.733333333333333	0.6375	ASD-CT	M	Oligodendrocyte_1_ASD140M.PLPPR4
119798	M Oligodendrocyte 1.3756033	Oligodendrocyte 1	CFAP161	2.42242217394232	12.1422056818097	14.9201744915589	0.000204035507312865	0.0426170129230182	4	80	1	0.975	HD-CT	M	Oligodendrocyte_1_HD140M.CFAP161
120171	M Oligodendrocyte 1.3773121	Oligodendrocyte 1	LINC01550	3.60126142069224	10.4546132542027	14.7588416828436	0.000205514157614469	0.0427987089032462	4	89	1	0.820224719101124	HD-CT	M	Oligodendrocyte_1_HD145M.LINC01550
120287	M Oligodendrocyte 1.3773237	Oligodendrocyte 1	PVT1	-3.37128353746555	13.0333349566615	40.8681151245167	3.87455878584922e-09	2.47731649036544e-05	7	89	1	0.820224719101124	COVID_19-CT	M	Oligodendrocyte_1_COVID_19145M.PVT1
120288	M Oligodendrocyte 1.3773238	Oligodendrocyte 1	LINC01588	-1.7735110345054	12.200811569808	15.1032011408403	0.000172888831311557	0.0387683994346021	7	89	1	0.98876404494382	COVID_19-CT	M	Oligodendrocyte_1_COVID_19145M.LINC01588
120352	M Oligodendrocyte 1.3784953	Oligodendrocyte 1	MRC2	1.43886102186306	11.0459536368912	14.0705543586532	0.000250858407069784	0.0481307535241064	24	112	0.958333333333333	0.803571428571429	MS-CT	M	Oligodendrocyte_1_MS147M.MRC2
120395	M Oligodendrocyte 1.3784996	Oligodendrocyte 1	CNOT2	0.574685211049206	17.3707842502517	20.085613566775	1.37751470581646e-05	0.00825046387130135	32	112	0.84375	0.803571428571429	ASD-CT	M	Oligodendrocyte_1_ASD147M.CNOT2
120396	M Oligodendrocyte 1.3784997	Oligodendrocyte 1	FADS6	-1.31042743208664	10.424033249258	15.0544171111402	0.000151858985718623	0.0359577231327228	32	112	0.9375	0.892857142857143	ASD-CT	M	Oligodendrocyte_1_ASD147M.FADS6
120397	M Oligodendrocyte 1.3784998	Oligodendrocyte 1	DIRC3	-0.811096857237645	13.3896078363996	14.0280318565227	0.000248362694818847	0.047835891879535	32	112	1	0.991071428571429	ASD-CT	M	Oligodendrocyte_1_ASD147M.DIRC3
120696	M Oligodendrocyte 1.3794370	Oligodendrocyte 1	WDR87	3.11842480557641	14.6565611989144	21.3740873918908	4.64016310159728e-06	0.00412094834849407	24	106	0.192307692307692	0.0754716981132075	MS-CT	M	Oligodendrocyte_1_MS149M.WDR87
120697	M Oligodendrocyte 1.3794371	Oligodendrocyte 1	FAM25C	3.01871504487344	14.9841747356705	20.7437173026643	5.25931128242293e-06	0.00447679715148928	24	106	0.230769230769231	0.0566037735849057	MS-CT	M	Oligodendrocyte_1_MS149M.FAM25C
120698	M Oligodendrocyte 1.3794372	Oligodendrocyte 1	NXPE4	3.04913928045542	14.6810631785563	17.1500593467238	3.45808460443456e-05	0.0147009321885936	24	106	0.230769230769231	0.245283018867925	MS-CT	M	Oligodendrocyte_1_MS149M.NXPE4
120699	M Oligodendrocyte 1.3794373	Oligodendrocyte 1	TBC1D28	2.97726350315451	14.7933226208063	16.9301498440765	3.8825614101716e-05	0.015801907490937	24	106	0.230769230769231	0.0849056603773585	MS-CT	M	Oligodendrocyte_1_MS149M.TBC1D28
120700	M Oligodendrocyte 1.3794374	Oligodendrocyte 1	LGSN	2.7355239766401	14.6164202764764	17.2314517556785	6.85331188159962e-05	0.0223671163058443	24	106	0.230769230769231	0.122641509433962	MS-CT	M	Oligodendrocyte_1_MS149M.LGSN
121302	M Oligodendrocyte 1.3794976	Oligodendrocyte 1	ETV3L	-3.562335161247	14.6747114546714	79.3838514014498	3.60607656488309e-18	1.00067047017009e-12	38	106	0.210526315789474	0.0833333333333333	AD-CT	M	Oligodendrocyte_1_AD149M.ETV3L
121303	M Oligodendrocyte 1.3794977	Oligodendrocyte 1	NPAS4	-2.04413476997035	14.9474343454515	14.3040239423002	0.000167491329643748	0.0380695085095303	38	106	0.263157894736842	0.0648148148148148	AD-CT	M	Oligodendrocyte_1_AD149M.NPAS4
121908	M Oligodendrocyte 1.3795582	Oligodendrocyte 1	ZP4	-1.97597941901246	15.0080888542472	18.2096221783817	2.56020494601356e-05	0.0122768449572891	32	106	0.09375	0.0833333333333333	ASD-CT	M	Oligodendrocyte_1_ASD149M.ZP4
121909	M Oligodendrocyte 1.3795583	Oligodendrocyte 1	PLEKHS1	-1.75348756974132	14.932623384845	20.1033846824404	0.000157260157809009	0.036635740610807	32	106	0.0625	0.0462962962962963	ASD-CT	M	Oligodendrocyte_1_ASD149M.PLEKHS1
125079	M Oligodendrocyte 1.3842233	Oligodendrocyte 1	C10orf143	-1.52820754275547	10.174349368381	25.3195282868546	4.58349413249804e-06	0.00408888750325538	12	51	1	0.862745098039216	MS-CT	M	Oligodendrocyte_1_MS159M.C10orf143
125376	M Oligodendrocyte 1.3842530	Oligodendrocyte 1	KHDC4	-0.373285976806383	11.6563308953167	16.3583305960978	0.000121119862856321	0.0314979038652648	30	51	1	0.862745098039216	AD-CT	M	Oligodendrocyte_1_AD159M.KHDC4
125673	M Oligodendrocyte 1.3842827	Oligodendrocyte 1	CCNQ	1.3493016552558	10.1646788610553	21.15059477657	2.03590202199873e-05	0.0106338383625338	15	51	0.933333333333333	0.862745098039216	ASD-CT	M	Oligodendrocyte_1_ASD159M.CCNQ
125674	M Oligodendrocyte 1.3842828	Oligodendrocyte 1	SEM1	1.00998238179301	13.8098221397043	20.0331066079695	3.05514738534986e-05	0.0136136496694464	15	51	0.933333333333333	0.96078431372549	ASD-CT	M	Oligodendrocyte_1_ASD159M.SEM1
125675	M Oligodendrocyte 1.3842829	Oligodendrocyte 1	BICDL1	-1.34659563350193	10.1415941709299	18.3503444086194	6.05110222039654e-05	0.0207607374093233	15	51	1	1	ASD-CT	M	Oligodendrocyte_1_ASD159M.BICDL1
125676	M Oligodendrocyte 1.3842830	Oligodendrocyte 1	GALNT17	-1.49403377538852	11.50349324545	18.3325275792757	6.28965607965363e-05	0.0212661510443241	15	51	0.466666666666667	0.803921568627451	ASD-CT	M	Oligodendrocyte_1_ASD159M.GALNT17
127524	M Oligodendrocyte 1.3926205	Oligodendrocyte 1	AL139099	7.48409530092127	11.7159365258978	19.7558774133881	4.02674568722766e-05	0.0161622211850988	12	51	0.55	0.463414634146341	MS-CT	M	Oligodendrocyte_1_MS169M.AL139099
127616	M Oligodendrocyte 1.3927743	Oligodendrocyte 1	ZNF667-AS1	1.06385610528937	12.6480059657965	28.2100974534227	4.28281601047653e-07	0.000821045047037784	24	99	0.28	0.333333333333333	MS-CT	M	Oligodendrocyte_1_MS172M.ZNF667-AS1
127617	M Oligodendrocyte 1.3927744	Oligodendrocyte 1	EPB41L4A-AS1	1.36116667158143	11.4426530561857	19.3611494473156	2.15632196036107e-05	0.0110331053542453	24	99	0.96	0.848484848484849	MS-CT	M	Oligodendrocyte_1_MS172M.EPB41L4A-AS1
127618	M Oligodendrocyte 1.3927745	Oligodendrocyte 1	SLC26A4-AS1	2.48627578118758	10.0749840375832	16.34876610901	8.837596869279e-05	0.0260063039951073	24	99	0.84	0.767676767676768	MS-CT	M	Oligodendrocyte_1_MS172M.SLC26A4-AS1
127619	M Oligodendrocyte 1.3927746	Oligodendrocyte 1	LRP4-AS1	1.55168041847744	11.8970021406001	14.8994913831273	0.000173942508325377	0.0388816525090191	24	99	0.52	0.272727272727273	MS-CT	M	Oligodendrocyte_1_MS172M.LRP4-AS1
127620	M Oligodendrocyte 1.3927747	Oligodendrocyte 1	SBF2-AS1	0.992311731935036	11.330703631196	14.6422120082711	0.000196728480835642	0.0417484315035174	24	99	0.76	0.575757575757576	MS-CT	M	Oligodendrocyte_1_MS172M.SBF2-AS1
127621	M Oligodendrocyte 1.3927748	Oligodendrocyte 1	PRKAG2-AS1	2.48953263780983	9.99200292358265	14.0852482378499	0.00025917849374797	0.0490029321675294	24	99	1	0.858585858585859	MS-CT	M	Oligodendrocyte_1_MS172M.PRKAG2-AS1
127782	M Oligodendrocyte 1.3927909	Oligodendrocyte 1	AQP4-AS1	-1.00312453641648	12.5122840684879	17.9159208858148	4.02916157502097e-05	0.0161668813128057	32	99	0.28125	0.28	ASD-CT	M	Oligodendrocyte_1_ASD172M.AQP4-AS1
127783	M Oligodendrocyte 1.3927910	Oligodendrocyte 1	LY86-AS1	-1.31811713873429	11.3848356606931	16.7941174872407	6.94336304194048e-05	0.0225236021529118	32	99	0.90625	0.82	ASD-CT	M	Oligodendrocyte_1_ASD172M.LY86-AS1
127784	M Oligodendrocyte 1.3927911	Oligodendrocyte 1	PRR7-AS1	-0.96705789850421	10.943029016716	14.8432936105383	0.000173383426999226	0.0388204881006895	32	99	0.8125	0.74	ASD-CT	M	Oligodendrocyte_1_ASD172M.PRR7-AS1
128114	M Oligodendrocyte 1.3928241	Oligodendrocyte 1	FBXL19-AS1	2.64045726217993	10.0564079297501	14.5019330105343	0.000218977084734362	0.044427467854973	4	99	0	0.3	HD-CT	M	Oligodendrocyte_1_HD172M.FBXL19-AS1
128280	M Oligodendrocyte 1.3928407	Oligodendrocyte 1	CCDC13-AS1	-1.82164422091368	10.3978705779777	36.4691063296683	1.41470623192199e-08	6.61875304562425e-05	24	99	0.5	0.27	AD-CT	M	Oligodendrocyte_1_AD172M.CCDC13-AS1
128281	M Oligodendrocyte 1.3928408	Oligodendrocyte 1	ITGB2-AS1	-1.76902226674757	7.19193086043608	15.6799902542035	0.000127096885115065	0.032414341612323	24	99	1	0.84	AD-CT	M	Oligodendrocyte_1_AD172M.ITGB2-AS1
128612	M Oligodendrocyte 1.3928739	Oligodendrocyte 1	LY86-AS1	-4.07062535426818	11.2845660773139	19.3352923068406	2.43411216451604e-05	0.0118813628216795	7	99	0.285714285714286	0.3	COVID_19-CT	M	Oligodendrocyte_1_COVID_19172M.LY86-AS1
128613	M Oligodendrocyte 1.3928740	Oligodendrocyte 1	SLC8A1-AS1	-2.6039498797367	11.915347909084	16.6685276403232	8.00067153856132e-05	0.0244846542770323	7	99	0.857142857142857	0.84	COVID_19-CT	M	Oligodendrocyte_1_COVID_19172M.SLC8A1-AS1
NA.24	NA	NA	NA	NA	NA	NA	NA	NA	NA	NA	NA	NA	NA	NA	NA
128956	M Oligodendrocyte 1.3968170	Oligodendrocyte 1	GUCY1B1	1.88538980129111	12.1068111561625	21.2595597840825	1.84558425935079e-05	0.00999257383023041	12	47	0.916666666666667	0.553191489361702	MS-CT	M	Oligodendrocyte_1_MS180M.GUCY1B1
128957	M Oligodendrocyte 1.3968171	Oligodendrocyte 1	YJU2	1.39021993499354	11.4313886899202	16.8898753680281	0.000109771541665601	0.0296525317256771	12	47	1	0.574468085106383	MS-CT	M	Oligodendrocyte_1_MS180M.YJU2
128958	M Oligodendrocyte 1.3968172	Oligodendrocyte 1	ATP5F1B	1.36869304215309	13.0140863160812	15.2710116930533	0.000218692568069994	0.0443917018127833	12	47	1	0.936170212765957	MS-CT	M	Oligodendrocyte_1_MS180M.ATP5F1B
129194	M Oligodendrocyte 1.3968408	Oligodendrocyte 1	AC005832	1.38955322812577	9.82125811364284	23.7367900064242	4.92108561031579e-06	0.00427578779526603	30	47	0.9	0.553191489361702	AD-CT	M	Oligodendrocyte_1_AD180M.AC005832
129195	M Oligodendrocyte 1.3968409	Oligodendrocyte 1	SGO1	1.12456623389815	8.17468454480191	16.4539678358458	0.000108465618609069	0.0294094506278451	30	47	0.966666666666667	0.574468085106383	AD-CT	M	Oligodendrocyte_1_AD180M.SGO1
129432	M Oligodendrocyte 1.3968646	Oligodendrocyte 1	AC007846	2.02088661624746	8.97517463779719	19.0316685456567	4.17216966738283e-05	0.0165014047413939	15	47	0.666666666666667	0.553191489361702	ASD-CT	M	Oligodendrocyte_1_ASD180M.AC007846
129433	M Oligodendrocyte 1.3968647	Oligodendrocyte 1	CFAP299	-1.53977479780605	10.3777237511582	17.5480635270101	7.3345398662155e-05	0.023248465360456	15	47	0.666666666666667	0.574468085106383	ASD-CT	M	Oligodendrocyte_1_ASD180M.CFAP299
129434	M Oligodendrocyte 1.3968648	Oligodendrocyte 1	TENT5D	-2.36013920397718	8.18918367289738	16.6703580339203	0.000109283151740229	0.0295697205134985	15	47	1	0.936170212765957	ASD-CT	M	Oligodendrocyte_1_ASD180M.TENT5D
129435	M Oligodendrocyte 1.3968649	Oligodendrocyte 1	DEPP1	1.85897020493883	9.04023433394788	14.9624365994013	0.00023040274562047	0.0458136084178734	15	47	0.133333333333333	0.553191489361702	ASD-CT	M	Oligodendrocyte_1_ASD180M.DEPP1
NA.25	NA	NA	NA	NA	NA	NA	NA	NA	NA	NA	NA	NA	NA	NA	NA
NA.26	NA	NA	NA	NA	NA	NA	NA	NA	NA	NA	NA	NA	NA	NA	NA
NA.27	NA	NA	NA	NA	NA	NA	NA	NA	NA	NA	NA	NA	NA	NA	NA
NA.28	NA	NA	NA	NA	NA	NA	NA	NA	NA	NA	NA	NA	NA	NA	NA
130443	M Oligodendrocyte 1.4029444	Oligodendrocyte 1	NACA2	1.95988940226729	15.9004512473478	29.8457645147563	2.19272365000232e-07	0.000511661933025129	23	108	0.923076923076923	0.833333333333333	MS-CT	M	Oligodendrocyte_1_MS194M.NACA2
131242	M Oligodendrocyte 1.4046205	Oligodendrocyte 1	IGKC	7.76294416826869	15.1452651893083	50.0958453213672	5.25408238407625e-10	5.00595665226002e-06	24	84	0.52	0.226190476190476	MS-CT	M	Oligodendrocyte_1_MS200M.IGKC
131243	M Oligodendrocyte 1.4046206	Oligodendrocyte 1	IGHG1	4.36500439741	14.0126031234004	41.9939627986967	3.78990816479238e-09	2.4351558550082e-05	24	84	0.08	0.0119047619047619	MS-CT	M	Oligodendrocyte_1_MS200M.IGHG1
131244	M Oligodendrocyte 1.4046207	Oligodendrocyte 1	IGHG4	5.3396936314547	11.940265741864	20.7215106152685	3.30530381013636e-05	0.0142955489828212	24	84	0.24	0.214285714285714	MS-CT	M	Oligodendrocyte_1_MS200M.IGHG4
131348	M Oligodendrocyte 1.4046311	Oligodendrocyte 1	LINC01527	-2.65669315841045	12.7649580363363	16.9966209915404	6.82537585950288e-05	0.0223038132331513	32	84	0.28125	0.188235294117647	ASD-CT	M	Oligodendrocyte_1_ASD200M.LINC01527
131349	M Oligodendrocyte 1.4046312	Oligodendrocyte 1	LINC01494	-1.51866372481132	12.4747999546492	16.3271611324394	8.38344115234117e-05	0.0251975980744071	32	84	0.03125	0.0117647058823529	ASD-CT	M	Oligodendrocyte_1_ASD200M.LINC01494
131560	M Oligodendrocyte 1.4046523	Oligodendrocyte 1	IGKC	-2.3520029963554	10.6143787790406	19.9078687494338	4.34518096945117e-05	0.0169275242096125	24	84	0.791666666666667	0.223529411764706	AD-CT	M	Oligodendrocyte_1_AD200M.IGKC
131772	M Oligodendrocyte 1.4046735	Oligodendrocyte 1	LINC01229	-3.79151038783446	12.3730386021928	17.8642933451427	4.43204567018111e-05	0.0171560353377569	7	84	0.428571428571429	0.211764705882353	COVID_19-CT	M	Oligodendrocyte_1_COVID_19200M.LINC01229
131878	M Oligodendrocyte 1.4046841	Oligodendrocyte 1	IGKC	8.39205275432215	11.9392996557856	31.389512609772	1.88040514050491e-07	0.000458541137715582	1	84	0	0.211764705882353	Influenza-CT	M	Oligodendrocyte_1_Influenza200M.IGKC
132507	M Oligodendrocyte 1.4082582	Oligodendrocyte 1	C8orf34-AS1	-1.96037343659224	14.9846525019269	15.155053037119	0.000112872935201122	0.030164194726587	14	57	0.785714285714286	0.721311475409836	ASD-CT	M	Oligodendrocyte_1_ASD207M.C8orf34-AS1
132559	M Oligodendrocyte 1.4082634	Oligodendrocyte 1	RHOXF1-AS1	1.08023473847668	17.2135305795152	14.7640199647281	0.000199010483091943	0.042017814170641	24	57	0.875	0.766666666666667	AD-CT	M	Oligodendrocyte_1_AD207M.RHOXF1-AS1
132637	M Oligodendrocyte 1.4085598	Oligodendrocyte 1	SRGAP2-AS1	1.88756969852034	12.992855668948	21.6844439099192	6.71058578516808e-06	0.00523261874695141	24	85	0.916666666666667	0.494117647058824	MS-CT	M	Oligodendrocyte_1_MS208M.SRGAP2-AS1
132638	M Oligodendrocyte 1.4085599	Oligodendrocyte 1	LINC00891	-1.64238641029549	13.8676168179456	20.4688927848536	1.18434377372502e-05	0.00746781966115539	24	85	0.958333333333333	0.564705882352941	MS-CT	M	Oligodendrocyte_1_MS208M.LINC00891
132639	M Oligodendrocyte 1.4085600	Oligodendrocyte 1	PRKCA-AS1	1.81289120096596	14.7111120238321	20.1730849804197	1.34794639660402e-05	0.00813592665126981	24	85	0.583333333333333	0.305882352941176	MS-CT	M	Oligodendrocyte_1_MS208M.PRKCA-AS1
132640	M Oligodendrocyte 1.4085601	Oligodendrocyte 1	JAKMIP2-AS1	1.37979057829241	15.332411103338	16.6648505922636	7.02322484593252e-05	0.02267827395651	24	85	1	0.705882352941177	MS-CT	M	Oligodendrocyte_1_MS208M.JAKMIP2-AS1
132810	M Oligodendrocyte 1.4085771	Oligodendrocyte 1	OSMR-AS1	2.44083294016176	13.9275756312252	30.3970136959565	1.33348479397768e-07	0.000358573808765566	32	85	0.40625	0.494117647058824	ASD-CT	M	Oligodendrocyte_1_ASD208M.OSMR-AS1
132811	M Oligodendrocyte 1.4085772	Oligodendrocyte 1	SLCO4A1-AS1	2.17395309694389	11.9567563889345	16.5110404095868	0.000130893762707487	0.0329979073278362	32	85	0.5625	0.564705882352941	ASD-CT	M	Oligodendrocyte_1_ASD208M.SLCO4A1-AS1
NA.29	NA	NA	NA	NA	NA	NA	NA	NA	NA	NA	NA	NA	NA	NA	NA
NA.30	NA	NA	NA	NA	NA	NA	NA	NA	NA	NA	NA	NA	NA	NA	NA
NA.31	NA	NA	NA	NA	NA	NA	NA	NA	NA	NA	NA	NA	NA	NA	NA
133614	M Oligodendrocyte 1.4113485	Oligodendrocyte 1	FAM96B	1.31144517369941	15.6501561244479	21.7791091036008	7.78909498896845e-06	0.00573421265368441	24	85	0.84	0.682352941176471	MS-CT	M	Oligodendrocyte_1_MS216M.FAM96B
133719	M Oligodendrocyte 1.4116509	Oligodendrocyte 1	SEPT3	1.93848873812093	12.0811091001269	32.04590054953	9.24717045703416e-08	0.000275605862668702	24	95	1	0.821052631578947	MS-CT	M	Oligodendrocyte_1_MS221M.SEPT3
133720	M Oligodendrocyte 1.4116510	Oligodendrocyte 1	ASNA1	0.869128791061998	12.0794221088068	15.8758516030914	0.000112255815704608	0.0300535434045683	24	95	1	0.8	MS-CT	M	Oligodendrocyte_1_MS221M.ASNA1
133721	M Oligodendrocyte 1.4116511	Oligodendrocyte 1	KIAA1147	-0.628923815952869	15.0371948522352	14.9249117300638	0.000175958015595324	0.0391511961070798	24	95	0.916666666666667	0.863157894736842	MS-CT	M	Oligodendrocyte_1_MS221M.KIAA1147
NA.32	NA	NA	NA	NA	NA	NA	NA	NA	NA	NA	NA	NA	NA	NA	NA
NA.33	NA	NA	NA	NA	NA	NA	NA	NA	NA	NA	NA	NA	NA	NA	NA
133958	M Oligodendrocyte 1.4122922	Oligodendrocyte 1	RPL36A-HNRNPH2	1.77690483293205	14.5820158814645	18.3718774882586	3.59590766369944e-05	0.015056184754139	24	86	0.344827586206897	0.430232558139535	MS-CT	M	Oligodendrocyte_1_MS234M.RPL36A-HNRNPH2
133959	M Oligodendrocyte 1.4122923	Oligodendrocyte 1	ATP6V1G2-DDX39B	2.64396359503127	13.8683219205612	14.8959187021383	0.000183042986152029	0.0400091493173705	24	86	0.344827586206897	0.22093023255814	MS-CT	M	Oligodendrocyte_1_MS234M.ATP6V1G2-DDX39B
133986	M Oligodendrocyte 1.4122950	Oligodendrocyte 1	NDUFC2-KCTD14	0.984659020963482	15.2778676522888	20.3777165499845	1.41570647136628e-05	0.00839540220837893	42	86	0.581395348837209	0.344444444444444	AD-CT	M	Oligodendrocyte_1_AD234M.NDUFC2-KCTD14
NA.34	NA	NA	NA	NA	NA	NA	NA	NA	NA	NA	NA	NA	NA	NA	NA
NA.35	NA	NA	NA	NA	NA	NA	NA	NA	NA	NA	NA	NA	NA	NA	NA
134098	M Oligodendrocyte 1.4126083	Oligodendrocyte 1	AC007938	2.68177454648811	8.72393670184329	17.6333814409747	7.34502549446324e-05	0.0232544603856017	12	47	0.833333333333333	0.468085106382979	MS-CT	M	Oligodendrocyte_1_MS245M.AC007938
134099	M Oligodendrocyte 1.4126084	Oligodendrocyte 1	AC011468	1.59151568454195	9.88176203132923	14.8391474737029	0.000241953378202618	0.0471117131017355	12	47	1	0.531914893617021	MS-CT	M	Oligodendrocyte_1_MS245M.AC011468
134833	M Oligodendrocyte 1.4126818	Oligodendrocyte 1	AL358216	1.95612101345134	11.682200417152	33.715206192349	1.08935750329694e-07	0.00031044101794693	15	47	0.533333333333333	0.468085106382979	ASD-CT	M	Oligodendrocyte_1_ASD245M.AL358216
134834	M Oligodendrocyte 1.4126819	Oligodendrocyte 1	AC116565	-1.62102344068377	10.0890516795905	25.3085386179456	2.80871922938286e-06	0.00296211799717669	15	47	0.4	0.531914893617021	ASD-CT	M	Oligodendrocyte_1_ASD245M.AC116565
134835	M Oligodendrocyte 1.4126820	Oligodendrocyte 1	AC096576	-2.26640517412243	8.3358674362014	24.4528099198137	4.16052380502495e-06	0.00383752589948024	15	47	0.533333333333333	0.48936170212766	ASD-CT	M	Oligodendrocyte_1_ASD245M.AC096576
134836	M Oligodendrocyte 1.4126821	Oligodendrocyte 1	AC073365	-1.89825931742702	9.6908611841132	22.212193957381	9.51348764508467e-06	0.00648139008746981	15	47	0.266666666666667	0.191489361702128	ASD-CT	M	Oligodendrocyte_1_ASD245M.AC073365
134837	M Oligodendrocyte 1.4126822	Oligodendrocyte 1	LINC02232	-1.91795197324199	9.73336202862945	21.0284287366166	1.59515234663638e-05	0.00910401365403736	15	47	0.666666666666667	0.680851063829787	ASD-CT	M	Oligodendrocyte_1_ASD245M.LINC02232
134838	M Oligodendrocyte 1.4126823	Oligodendrocyte 1	AL117329	-1.83084202940438	11.4768735632616	20.880209427927	1.69658129235057e-05	0.00946319369013328	15	47	0.733333333333333	0.638297872340426	ASD-CT	M	Oligodendrocyte_1_ASD245M.AL117329
134839	M Oligodendrocyte 1.4126824	Oligodendrocyte 1	AL445433	-1.81789728885933	9.25915840843653	20.9201746367901	1.73748209034424e-05	0.0096104383423223	15	47	0.933333333333333	0.851063829787234	ASD-CT	M	Oligodendrocyte_1_ASD245M.AL445433
134840	M Oligodendrocyte 1.4126825	Oligodendrocyte 1	AC011287	-1.75138389944808	12.2752065936944	20.4937816330138	1.94468571825054e-05	0.0103367274763943	15	47	0.666666666666667	0.680851063829787	ASD-CT	M	Oligodendrocyte_1_ASD245M.AC011287
134841	M Oligodendrocyte 1.4126826	Oligodendrocyte 1	AP001972	-1.81355987503723	8.71536985207495	20.0981294625074	2.3528992947667e-05	0.0116449762187198	15	47	0.6	0.361702127659574	ASD-CT	M	Oligodendrocyte_1_ASD245M.AP001972
134842	M Oligodendrocyte 1.4126827	Oligodendrocyte 1	BASP1-AS1	-1.56504683997999	10.7081588288298	19.4385434982708	3.1074412745672e-05	0.0137541837685068	15	47	0.466666666666667	0.702127659574468	ASD-CT	M	Oligodendrocyte_1_ASD245M.BASP1-AS1
134843	M Oligodendrocyte 1.4126828	Oligodendrocyte 1	AC109466	-1.80546561607049	11.6327413564859	19.0783683396713	3.54180701454815e-05	0.0149282088647264	15	47	0.666666666666667	0.659574468085106	ASD-CT	M	Oligodendrocyte_1_ASD245M.AC109466
134844	M Oligodendrocyte 1.4126829	Oligodendrocyte 1	LINC02217	-1.78333366369941	9.41929760715206	19.0691214198982	3.55582313180905e-05	0.0149582365812692	15	47	0.733333333333333	0.446808510638298	ASD-CT	M	Oligodendrocyte_1_ASD245M.LINC02217
134845	M Oligodendrocyte 1.4126830	Oligodendrocyte 1	LINC02389	-1.62851782958379	10.0584903454005	18.1688328423651	5.23418123740929e-05	0.0190159547511747	15	47	0.333333333333333	0.48936170212766	ASD-CT	M	Oligodendrocyte_1_ASD245M.LINC02389
134846	M Oligodendrocyte 1.4126831	Oligodendrocyte 1	AC025809	-1.68542754328747	8.44635485516096	16.7105536870832	0.000100559303876976	0.0281227179429645	15	47	0.666666666666667	0.702127659574468	ASD-CT	M	Oligodendrocyte_1_ASD245M.AC025809
134847	M Oligodendrocyte 1.4126832	Oligodendrocyte 1	LY6E-DT	-1.53688903354437	8.27565732940077	15.7206003566642	0.000153104011080261	0.0361300886774224	15	47	0.866666666666667	0.659574468085106	ASD-CT	M	Oligodendrocyte_1_ASD245M.LY6E-DT
134848	M Oligodendrocyte 1.4126833	Oligodendrocyte 1	AL591501	-1.48324536927506	10.6854159149252	14.9805423559856	0.000221448405047886	0.0446977475161356	15	47	0.933333333333333	1	ASD-CT	M	Oligodendrocyte_1_ASD245M.AL591501
134849	M Oligodendrocyte 1.4126834	Oligodendrocyte 1	AC004147	-2.14223002951269	6.78660043052996	15.2124454290101	0.000231695986133755	0.0459472937475922	15	47	0.866666666666667	0.957446808510638	ASD-CT	M	Oligodendrocyte_1_ASD245M.AC004147
134850	M Oligodendrocyte 1.4126835	Oligodendrocyte 1	AC118755	-2.39832188771177	6.60350663688928	14.9307386980861	0.000240551928054391	0.0469375421495149	15	47	0.666666666666667	0.595744680851064	ASD-CT	M	Oligodendrocyte_1_ASD245M.AC118755
134851	M Oligodendrocyte 1.4126836	Oligodendrocyte 1	AC008676	-1.32693705422803	9.89313445671196	14.5174420577305	0.000262738403873158	0.0494003608667972	15	47	0.4	0.361702127659574	ASD-CT	M	Oligodendrocyte_1_ASD245M.AC008676
136303	M Oligodendrocyte 1.4128288	Oligodendrocyte 1	AL031056	6.80787642103613	6.9038432626683	20.6385382782326	2.50576596669147e-05	0.0121099656998938	4	47	0.75	0.468085106382979	HD-CT	M	Oligodendrocyte_1_HD245M.AL031056
136304	M Oligodendrocyte 1.4128289	Oligodendrocyte 1	AC020978	6.38945182752085	8.14783101780246	16.2450263297492	0.000128229729227608	0.0325853377798496	4	47	0.25	0.531914893617021	HD-CT	M	Oligodendrocyte_1_HD245M.AC020978
137038	M Oligodendrocyte 1.4129023	Oligodendrocyte 1	AL138828	-2.07282963729103	8.02502442675239	41.9772732875498	5.40160661734507e-09	3.139104092742e-05	24	47	0.875	0.468085106382979	AD-CT	M	Oligodendrocyte_1_AD245M.AL138828
137039	M Oligodendrocyte 1.4129024	Oligodendrocyte 1	AC027130	1.28510780544728	10.1472040810565	17.4082428872693	7.14043296965589e-05	0.0228975303745664	24	47	0.958333333333333	0.531914893617021	AD-CT	M	Oligodendrocyte_1_AD245M.AC027130
137040	M Oligodendrocyte 1.4129025	Oligodendrocyte 1	AC108134	-1.85024221433294	6.26736180772677	16.976257333185	9.58717168115414e-05	0.0273316881740765	24	47	0.875	0.48936170212766	AD-CT	M	Oligodendrocyte_1_AD245M.AC108134
137041	M Oligodendrocyte 1.4129026	Oligodendrocyte 1	AL732292	1.47943827850924	6.96865200240224	15.8078532834016	0.000144866059761151	0.0350092230597271	24	47	0.333333333333333	0.191489361702128	AD-CT	M	Oligodendrocyte_1_AD245M.AL732292
137773	M Oligodendrocyte 1.4129758	Oligodendrocyte 1	AL356488	-1.96670695333972	9.80153623001754	16.7343634431799	0.000109141199994156	0.0295385119225878	7	47	0.714285714285714	0.468085106382979	COVID_19-CT	M	Oligodendrocyte_1_COVID_19245M.AL356488
137774	M Oligodendrocyte 1.4129759	Oligodendrocyte 1	AC008543	2.5603591195786	8.72777381848294	16.2839662078135	0.000129738467440129	0.0328190261398004	7	47	0.285714285714286	0.531914893617021	COVID_19-CT	M	Oligodendrocyte_1_COVID_19245M.AC008543
137775	M Oligodendrocyte 1.4129760	Oligodendrocyte 1	NORAD	-1.46040070344982	13.0786389311987	15.9696246177125	0.000148719041527868	0.0355689578781958	7	47	0.428571428571429	0.48936170212766	COVID_19-CT	M	Oligodendrocyte_1_COVID_19245M.NORAD
139243	M Oligodendrocyte 1.4288518	Oligodendrocyte 1	LINC00903	2.79118939615651	11.0099393086963	22.1832469197053	5.79247200926843e-06	0.00476350625080778	24	94	0.6	0.468085106382979	MS-CT	M	Oligodendrocyte_1_MS246M.LINC00903
139244	M Oligodendrocyte 1.4288519	Oligodendrocyte 1	AC005609	1.84665173667759	13.6802676452795	18.9296968950385	2.50980422183398e-05	0.0121215653852359	24	94	0.64	0.382978723404255	MS-CT	M	Oligodendrocyte_1_MS246M.AC005609
139245	M Oligodendrocyte 1.4288520	Oligodendrocyte 1	AC010894	1.6831136123372	14.820371334616	14.7966446759007	0.000184739872999511	0.0402162336552102	24	94	0.88	0.680851063829787	MS-CT	M	Oligodendrocyte_1_MS246M.AC010894
139246	M Oligodendrocyte 1.4288521	Oligodendrocyte 1	AP001439	1.57588756522993	13.1301344787004	14.5828044118868	0.000196549087885829	0.04172232701171	24	94	0.88	0.670212765957447	MS-CT	M	Oligodendrocyte_1_MS246M.AP001439
139480	M Oligodendrocyte 1.4288755	Oligodendrocyte 1	AC079154	-1.98112016867614	11.1551456566557	26.3826531406027	8.39743828375478e-07	0.00131189437576324	32	94	0.5	0.410526315789474	ASD-CT	M	Oligodendrocyte_1_ASD246M.AC079154
139481	M Oligodendrocyte 1.4288756	Oligodendrocyte 1	AC007091	-1.93014347963298	11.5946517098063	26.0992346340794	8.81673341208174e-07	0.00135781058544239	32	94	0.3125	0.368421052631579	ASD-CT	M	Oligodendrocyte_1_ASD246M.AC007091
139482	M Oligodendrocyte 1.4288757	Oligodendrocyte 1	AC005487	2.3522440775439	11.1878863854945	21.5147696640457	7.65163720173632e-06	0.00567821052333364	32	94	0.71875	0.642105263157895	ASD-CT	M	Oligodendrocyte_1_ASD246M.AC005487
139483	M Oligodendrocyte 1.4288758	Oligodendrocyte 1	AC091814	-2.27395821751983	11.5827541385464	18.2565037790197	3.43689680879887e-05	0.0146520630116273	32	94	0.71875	0.610526315789474	ASD-CT	M	Oligodendrocyte_1_ASD246M.AC091814
139484	M Oligodendrocyte 1.4288759	Oligodendrocyte 1	AC005740	-1.20727741328908	13.4001862959647	16.3797158953614	7.96565788869325e-05	0.0244338497937203	32	94	0.1875	0.347368421052632	ASD-CT	M	Oligodendrocyte_1_ASD246M.AC005740
139485	M Oligodendrocyte 1.4288760	Oligodendrocyte 1	AC072062	-1.43655186359135	13.0600637481064	16.3438596732639	8.16464258188686e-05	0.0247961374207396	32	94	0.15625	0.221052631578947	ASD-CT	M	Oligodendrocyte_1_ASD246M.AC072062
139486	M Oligodendrocyte 1.4288761	Oligodendrocyte 1	AC067956	-1.31592843865228	13.4326763018487	16.1780529809904	8.73349418055455e-05	0.0258197515095682	32	94	0.46875	0.389473684210526	ASD-CT	M	Oligodendrocyte_1_ASD246M.AC067956
139487	M Oligodendrocyte 1.4288762	Oligodendrocyte 1	AC002383	-1.60320421499079	10.9381834508499	15.671362006386	0.000113038270261064	0.030186349785854	32	94	0.71875	0.505263157894737	ASD-CT	M	Oligodendrocyte_1_ASD246M.AC002383
139954	M Oligodendrocyte 1.4289229	Oligodendrocyte 1	AP000442	-1.48610400747846	12.6261595273878	20.9648011189583	1.04553876927531e-05	0.00690483258644729	24	94	0.916666666666667	0.452631578947368	AD-CT	M	Oligodendrocyte_1_AD246M.AP000442
140902	M Oligodendrocyte 1.4321719	Oligodendrocyte 1	PHPT1	1.42468167193407	16.5819453213439	21.106644898468	1.71115792963358e-05	0.00951371135977406	12	64	0.7	0.582417582417582	MS-CT	M	Oligodendrocyte_1_MS248M.PHPT1
140930	M Oligodendrocyte 1.4321747	Oligodendrocyte 1	MT1X	2.04134311799804	14.4054367822326	25.6575946087148	2.59874731230489e-06	0.00281283670266257	15	64	0.566666666666667	0.584269662921348	ASD-CT	M	Oligodendrocyte_1_ASD248M.MT1X
NA.36	NA	NA	NA	NA	NA	NA	NA	NA	NA	NA	NA	NA	NA	NA	NA
NA.37	NA	NA	NA	NA	NA	NA	NA	NA	NA	NA	NA	NA	NA	NA	NA
NA.38	NA	NA	NA	NA	NA	NA	NA	NA	NA	NA	NA	NA	NA	NA	NA
NA.39	NA	NA	NA	NA	NA	NA	NA	NA	NA	NA	NA	NA	NA	NA	NA
NA.40	NA	NA	NA	NA	NA	NA	NA	NA	NA	NA	NA	NA	NA	NA	NA
141330	M Oligodendrocyte 1.4328817	Oligodendrocyte 1	ADGRV1	2.37820701097712	13.7930494522234	18.4866839713558	4.0612153736232e-05	0.0162314447509324	4	81	1	0.740740740740741	HD-CT	M	Oligodendrocyte_1_HD266M.ADGRV1
141386	M Oligodendrocyte 1.4328873	Oligodendrocyte 1	PTPN20	-2.88050900806651	10.3365323753098	25.6809495508576	2.19543017867169e-06	0.00252920506310062	7	81	0.857142857142857	0.740740740740741	COVID_19-CT	M	Oligodendrocyte_1_COVID_19266M.PTPN20
141414	M Oligodendrocyte 1.4328901	Oligodendrocyte 1	ARFGEF3	-2.80439505949254	17.4712007592338	18.1448511604639	4.83220812455313e-05	0.0181013992680135	1	81	0	0.740740740740741	Influenza-CT	M	Oligodendrocyte_1_Influenza266M.ARFGEF3
141511	M Oligodendrocyte 1.4334973	Oligodendrocyte 1	S100A8	2.53532842009708	14.4769484508667	32.6854808618111	1.26942520133627e-07	0.000345141398295709	32	100	0.28125	0.366336633663366	ASD-CT	M	Oligodendrocyte_1_ASD269M.S100A8
141709	M Oligodendrocyte 1.4335171	Oligodendrocyte 1	TBC1D3	-4.57855793587861	14.2323837916963	17.5945274928797	5.04043927793164e-05	0.0185838217725132	7	100	0.285714285714286	0.376237623762376	COVID_19-CT	M	Oligodendrocyte_1_COVID_19269M.TBC1D3
NA.41	NA	NA	NA	NA	NA	NA	NA	NA	NA	NA	NA	NA	NA	NA	NA
NA.42	NA	NA	NA	NA	NA	NA	NA	NA	NA	NA	NA	NA	NA	NA	NA
NA.43	NA	NA	NA	NA	NA	NA	NA	NA	NA	NA	NA	NA	NA	NA	NA
142074	M Oligodendrocyte 1.4363516	Oligodendrocyte 1	DACT2	-1.79494079144373	13.8940951971524	14.5666081911612	0.000152920968369031	0.0361128873512427	32	111	0.03125	0.0535714285714286	ASD-CT	M	Oligodendrocyte_1_ASD280M.DACT2
142075	M Oligodendrocyte 1.4363517	Oligodendrocyte 1	TRIM55	-1.65501238859959	13.4440491561238	14.2939985287827	0.000221571293960102	0.0447046870337567	32	111	0.5625	0.4375	ASD-CT	M	Oligodendrocyte_1_ASD280M.TRIM55
143679	M Oligodendrocyte 1.4365121	Oligodendrocyte 1	CRYBA1	-3.79330668507644	13.4900556829346	14.3816772046308	0.000149408229404568	0.0356645723484321	7	111	0	0.0446428571428571	COVID_19-CT	M	Oligodendrocyte_1_COVID_19280M.CRYBA1
NA.44	NA	NA	NA	NA	NA	NA	NA	NA	NA	NA	NA	NA	NA	NA	NA
NA.45	NA	NA	NA	NA	NA	NA	NA	NA	NA	NA	NA	NA	NA	NA	NA
144826	M Oligodendrocyte 1.4420357	Oligodendrocyte 1	U91328	2.80713595093078	9.92555125315429	22.8058875679856	5.43606466094865e-06	0.00457549698011104	24	98	0.96	0.846938775510204	MS-CT	M	Oligodendrocyte_1_MS289M.U91328
144827	M Oligodendrocyte 1.4420358	Oligodendrocyte 1	AC012358	1.22860744503682	14.4325963561994	16.6996237711132	6.6570075189866e-05	0.0219752025232522	24	98	0.88	0.653061224489796	MS-CT	M	Oligodendrocyte_1_MS289M.AC012358
144931	M Oligodendrocyte 1.4420462	Oligodendrocyte 1	BX255923	-1.61316650085243	10.6911076115547	17.5664615911073	4.71877308455339e-05	0.0178306571755754	32	98	0.84375	0.818181818181818	ASD-CT	M	Oligodendrocyte_1_ASD289M.BX255923
144932	M Oligodendrocyte 1.4420463	Oligodendrocyte 1	AC004158	-0.966243602032171	16.9421228486322	15.9112320191763	0.000101248409709274	0.0282291501172607	32	98	0.78125	0.616161616161616	ASD-CT	M	Oligodendrocyte_1_ASD289M.AC004158
NA.46	NA	NA	NA	NA	NA	NA	NA	NA	NA	NA	NA	NA	NA	NA	NA
145394	M Oligodendrocyte 1.4440689	Oligodendrocyte 1	MSC-AS1	-2.82528230606936	15.039366247626	36.1061597364519	4.2508888979405e-08	0.000154702042169123	15	63	0.266666666666667	0.1875	ASD-CT	M	Oligodendrocyte_1_ASD305M.MSC-AS1
145395	M Oligodendrocyte 1.4440690	Oligodendrocyte 1	MIR9-3HG	-1.61329576553867	15.0537713821736	18.1162935846664	5.22814871812059e-05	0.0190088297673523	15	63	0.933333333333333	0.921875	ASD-CT	M	Oligodendrocyte_1_ASD305M.MIR9-3HG
145396	M Oligodendrocyte 1.4440691	Oligodendrocyte 1	AZIN1-AS1	-1.48401217507896	18.538754912741	17.8264019297453	5.82561373741051e-05	0.0203047391703008	15	63	0.6	0.578125	ASD-CT	M	Oligodendrocyte_1_ASD305M.AZIN1-AS1
145427	M Oligodendrocyte 1.4440722	Oligodendrocyte 1	PACRG-AS3	1.24578369938485	18.4026696294742	15.9312825771899	0.000120570478981247	0.0314040443412229	24	63	0.75	0.203125	AD-CT	M	Oligodendrocyte_1_AD305M.PACRG-AS3
NA.47	NA	NA	NA	NA	NA	NA	NA	NA	NA	NA	NA	NA	NA	NA	NA
NA.48	NA	NA	NA	NA	NA	NA	NA	NA	NA	NA	NA	NA	NA	NA	NA
NA.49	NA	NA	NA	NA	NA	NA	NA	NA	NA	NA	NA	NA	NA	NA	NA
NA.50	NA	NA	NA	NA	NA	NA	NA	NA	NA	NA	NA	NA	NA	NA	NA
NA.51	NA	NA	NA	NA	NA	NA	NA	NA	NA	NA	NA	NA	NA	NA	NA
145602	M Astrocyte 2.248	Astrocyte 2	AP003096	-2.0413760824361	16.0111265481631	24.883516477369	2.3109600972729e-06	0.00261613999609507	11	63	0.363636363636364	0.283582089552239	FTD-CT	M	Astrocyte_2_FTD2M.AP003096
145603	M Astrocyte 2.249	Astrocyte 2	AC112220	-2.17412608855864	17.1673423393462	16.6985559528608	8.52710307026935e-05	0.0254694327856584	11	63	1	0.507462686567164	FTD-CT	M	Astrocyte_2_FTD2M.AC112220
145604	M Astrocyte 2.250	Astrocyte 2	AC090625	2.66914728962704	17.1264837483419	15.2845078543305	0.000163133623736101	0.0374548490037557	11	63	0.909090909090909	0.388059701492537	FTD-CT	M	Astrocyte_2_FTD2M.AC090625
NA.52	NA	NA	NA	NA	NA	NA	NA	NA	NA	NA	NA	NA	NA	NA	NA
NA.53	NA	NA	NA	NA	NA	NA	NA	NA	NA	NA	NA	NA	NA	NA	NA
NA.54	NA	NA	NA	NA	NA	NA	NA	NA	NA	NA	NA	NA	NA	NA	NA
NA.55	NA	NA	NA	NA	NA	NA	NA	NA	NA	NA	NA	NA	NA	NA	NA
145764	M Astrocyte 2.4178	Astrocyte 2	MT-CO1	-0.719209539947235	16.9586165983025	25.9464226301722	1.52140571277429e-06	0.00197628287487359	32	58	1	0.948275862068966	ASD-CT	M	Astrocyte_2_ASD8M.MT-CO1
145765	M Astrocyte 2.4179	Astrocyte 2	MT-ND3	0.691096801002375	16.7795495998311	19.1215141285869	2.85938114660389e-05	0.0130853749000894	32	58	0.9375	0.862068965517241	ASD-CT	M	Astrocyte_2_ASD8M.MT-ND3
145829	M Astrocyte 2.7322	Astrocyte 2	LINC00426	3.49981430460486	9.55952100561006	19.0135533464839	2.66658053990188e-05	0.012561369654952	24	98	0.166666666666667	0.142857142857143	MS-CT	M	Astrocyte_2_MS9M.LINC00426
145830	M Astrocyte 2.7323	Astrocyte 2	C5orf17	2.11966374902625	13.0690309003881	14.1074803715798	0.000253370616033641	0.0483967590829129	24	98	0.541666666666667	0.326530612244898	MS-CT	M	Astrocyte_2_MS9M.C5orf17
145969	M Astrocyte 2.7462	Astrocyte 2	RMRP	2.40335503403643	10.5847805327307	32.2485858733798	6.96527790540493e-08	0.000224698120601325	32	98	0.21875	0.142857142857143	ASD-CT	M	Astrocyte_2_ASD9M.RMRP
145970	M Astrocyte 2.7463	Astrocyte 2	LUCAT1	2.3092307429298	12.9153184864012	25.4843146774353	1.28506286842918e-06	0.0017708222164571	32	98	0.5	0.326530612244898	ASD-CT	M	Astrocyte_2_ASD9M.LUCAT1
145971	M Astrocyte 2.7464	Astrocyte 2	FAM225A	2.23625776944192	8.97667094401366	16.0565226181877	9.79829932745487e-05	0.0276988177339531	32	98	0.28125	0.183673469387755	ASD-CT	M	Astrocyte_2_ASD9M.FAM225A
146109	M Astrocyte 2.7602	Astrocyte 2	LINC01141	-3.46250592576223	11.2387521274511	46.6810943247953	3.58336031658688e-10	3.73321867965303e-06	11	98	0.636363636363636	0.142857142857143	FTD-CT	M	Astrocyte_2_FTD9M.LINC01141
146110	M Astrocyte 2.7603	Astrocyte 2	HCG22	4.00555638888975	9.83565576722215	21.8503015041941	8.9472826413996e-06	0.00624023069714567	11	98	1	0.326530612244898	FTD-CT	M	Astrocyte_2_FTD9M.HCG22
146111	M Astrocyte 2.7604	Astrocyte 2	LINC00943	-2.10578967200961	13.5732446842744	14.7362741473903	0.000198008777254432	0.0418999671335082	11	98	1	0.183673469387755	FTD-CT	M	Astrocyte_2_FTD9M.LINC00943
146249	M Astrocyte 2.7742	Astrocyte 2	LINC00698	-1.69172409084471	9.69411095692852	15.5616690417202	0.000136843208625331	0.0337935517699465	24	98	0.375	0.142857142857143	AD-CT	M	Astrocyte_2_AD9M.LINC00698
NA.56	NA	NA	NA	NA	NA	NA	NA	NA	NA	NA	NA	NA	NA	NA	NA
NA.57	NA	NA	NA	NA	NA	NA	NA	NA	NA	NA	NA	NA	NA	NA	NA
NA.58	NA	NA	NA	NA	NA	NA	NA	NA	NA	NA	NA	NA	NA	NA	NA
NA.59	NA	NA	NA	NA	NA	NA	NA	NA	NA	NA	NA	NA	NA	NA	NA
146990	M Astrocyte 2.128921	Astrocyte 2	CD74	3.36915816217785	3.80442991058584	50.3747402114792	6.13582393087816e-11	9.14182172665231e-07	24	118	0.416666666666667	0.432203389830508	MS-CT	M	Astrocyte_2_MS19M.CD74
146991	M Astrocyte 2.128922	Astrocyte 2	AVPI1	5.37281572788245	3.60334496295241	39.5313960024242	3.99055226495678e-09	2.52389924754268e-05	24	118	1	0.745762711864407	MS-CT	M	Astrocyte_2_MS19M.AVPI1
146992	M Astrocyte 2.128923	Astrocyte 2	COL8A1	3.5588017891455	3.92131194468898	34.2034065998994	3.44339113144165e-08	0.0001313504248184	24	118	1	0.949152542372881	MS-CT	M	Astrocyte_2_MS19M.COL8A1
146993	M Astrocyte 2.128924	Astrocyte 2	TPT1	1.52321496482706	6.6224562844665	34.1919417981786	3.45967382621141e-08	0.000131607695623737	24	118	0.958333333333333	0.949152542372881	MS-CT	M	Astrocyte_2_MS19M.TPT1
146994	M Astrocyte 2.128925	Astrocyte 2	TPPP3	3.35651852230313	4.2816255756626	33.9366614179922	3.84321447178067e-08	0.000142672267806799	24	118	1	0.915254237288136	MS-CT	M	Astrocyte_2_MS19M.TPPP3
146995	M Astrocyte 2.128926	Astrocyte 2	SPARC	2.71950699109155	5.4176347187467	32.8595834427572	6.00054138344863e-08	0.000200466393563695	24	118	1	0.915254237288136	MS-CT	M	Astrocyte_2_MS19M.SPARC
146996	M Astrocyte 2.128927	Astrocyte 2	MAP1A	1.63345674990135	6.00061390095162	32.0442689690402	8.42531878871849e-08	0.000257098458072817	24	118	0.958333333333333	0.915254237288136	MS-CT	M	Astrocyte_2_MS19M.MAP1A
146997	M Astrocyte 2.128928	Astrocyte 2	KCNJ9	4.0311566995942	2.59448873345655	31.2237217731043	1.18781116608182e-07	0.000328995535285194	24	118	1	0.983050847457627	MS-CT	M	Astrocyte_2_MS19M.KCNJ9
146998	M Astrocyte 2.128929	Astrocyte 2	PCSK1N	3.43094085650096	5.8384724913851	30.947140603275	1.33417403445711e-07	0.000358573808765566	24	118	0.958333333333333	0.974576271186441	MS-CT	M	Astrocyte_2_MS19M.PCSK1N
146999	M Astrocyte 2.128930	Astrocyte 2	C8orf34	2.11212411986995	6.6147702325613	30.1600924138593	1.85926474753352e-07	0.000454320601569428	24	118	1	0.906779661016949	MS-CT	M	Astrocyte_2_MS19M.C8orf34
147000	M Astrocyte 2.128931	Astrocyte 2	TYROBP	5.0486935899823	1.74437117313132	29.8063495383164	2.26987596316186e-07	0.000523809271575948	24	118	1	0.855932203389831	MS-CT	M	Astrocyte_2_MS19M.TYROBP
147001	M Astrocyte 2.128932	Astrocyte 2	LRAT	2.1966108928041	5.02249398471781	29.4983734444124	2.4610803106409e-07	0.000551869914324437	24	118	1	0.966101694915254	MS-CT	M	Astrocyte_2_MS19M.LRAT
147002	M Astrocyte 2.128933	Astrocyte 2	PTMS	2.32923534547348	5.31921741192375	29.3956687652472	2.57085782453754e-07	0.000571578807255831	24	118	1	0.711864406779661	MS-CT	M	Astrocyte_2_MS19M.PTMS
147003	M Astrocyte 2.128934	Astrocyte 2	TAGLN2	3.29081873408038	3.02956261259045	29.393508957925	2.57321905249767e-07	0.000571747085846569	24	118	1	0.983050847457627	MS-CT	M	Astrocyte_2_MS19M.TAGLN2
147004	M Astrocyte 2.128935	Astrocyte 2	MS4A6A	6.42716920581944	1.71409150639297	29.9898615098195	2.78576639225045e-07	0.000603052548900269	24	118	1	0.898305084745763	MS-CT	M	Astrocyte_2_MS19M.MS4A6A
147005	M Astrocyte 2.128936	Astrocyte 2	CERS6	1.21849421308137	7.75163067215403	29.1650908244387	2.83580599242981e-07	0.000609723007262416	24	118	1	0.991525423728814	MS-CT	M	Astrocyte_2_MS19M.CERS6
147006	M Astrocyte 2.128937	Astrocyte 2	PEA15	1.39304920636414	6.23902952783407	28.9089307206422	3.16287366362331e-07	0.00065960252068253	24	118	1	0.932203389830508	MS-CT	M	Astrocyte_2_MS19M.PEA15
147007	M Astrocyte 2.128938	Astrocyte 2	S100A10	2.89066592796323	4.08932564874444	29.0346108893883	3.34355182961899e-07	0.000683163187983445	24	118	1	0.966101694915254	MS-CT	M	Astrocyte_2_MS19M.S100A10
147008	M Astrocyte 2.128939	Astrocyte 2	APP	1.23316913872738	7.80401573646925	28.6085141909275	3.59572197910108e-07	0.0007240764567042	24	118	1	0.966101694915254	MS-CT	M	Astrocyte_2_MS19M.APP
147009	M Astrocyte 2.128940	Astrocyte 2	SIRT2	0.980727373899147	5.98067146268921	28.332631336405	4.0461809864999e-07	0.000789312844788686	24	118	1	0.983050847457627	MS-CT	M	Astrocyte_2_MS19M.SIRT2
147010	M Astrocyte 2.128941	Astrocyte 2	ETNK2	2.22666852106704	2.95909983272582	28.158781098619	4.3591141003776e-07	0.000831721592938957	24	118	1	0.76271186440678	MS-CT	M	Astrocyte_2_MS19M.ETNK2
147011	M Astrocyte 2.128942	Astrocyte 2	CFL1	1.45717166284703	6.47014852698152	28.0651666066284	4.53770350775939e-07	0.000855139470934046	24	118	1	0.974576271186441	MS-CT	M	Astrocyte_2_MS19M.CFL1
147012	M Astrocyte 2.128943	Astrocyte 2	SYN1	2.5261951843424	4.79800681959787	27.9746074402889	4.71754355427466e-07	0.000876081138983811	24	118	1	0.974576271186441	MS-CT	M	Astrocyte_2_MS19M.SYN1
147013	M Astrocyte 2.128944	Astrocyte 2	DSTN	1.19286705996563	5.99237293655285	27.8703758035083	4.93352899318115e-07	0.0009032793147503	24	118	1	0.855932203389831	MS-CT	M	Astrocyte_2_MS19M.DSTN
147014	M Astrocyte 2.128945	Astrocyte 2	SH3BGRL3	2.33120102160656	4.45898529629808	27.8025318499507	5.07948893104438e-07	0.000923528881638488	24	118	0.916666666666667	0.593220338983051	MS-CT	M	Astrocyte_2_MS19M.SH3BGRL3
147015	M Astrocyte 2.128946	Astrocyte 2	NR2F2	4.40857240346572	2.3705201386791	27.7474186111061	5.38678224988438e-07	0.000959996482935622	24	118	1	0.855932203389831	MS-CT	M	Astrocyte_2_MS19M.NR2F2
147016	M Astrocyte 2.128947	Astrocyte 2	B2M	1.71714491914122	6.36080583918493	27.6262081040945	5.47971075812432e-07	0.000968821401424539	24	118	1	0.779661016949153	MS-CT	M	Astrocyte_2_MS19M.B2M
147017	M Astrocyte 2.128948	Astrocyte 2	SLC16A14	2.59701243943128	3.20369849860274	27.5581409993917	5.64265922798535e-07	0.000987116311509417	24	118	0.958333333333333	0.61864406779661	MS-CT	M	Astrocyte_2_MS19M.SLC16A14
147018	M Astrocyte 2.128949	Astrocyte 2	MLF2	1.48079702908957	5.45850131369258	27.2102056781299	6.55590818475764e-07	0.0011021496943109	24	118	0.916666666666667	0.703389830508475	MS-CT	M	Astrocyte_2_MS19M.MLF2
147019	M Astrocyte 2.128950	Astrocyte 2	GNAS	0.928140776557477	7.99769154676371	27.1490671840491	6.73127878474371e-07	0.00112186211016318	24	118	0.958333333333333	0.923728813559322	MS-CT	M	Astrocyte_2_MS19M.GNAS
147020	M Astrocyte 2.128951	Astrocyte 2	SOD1	1.67026136991742	6.29132829171851	26.889728443361	7.52983035353356e-07	0.00121909228732704	24	118	1	0.957627118644068	MS-CT	M	Astrocyte_2_MS19M.SOD1
147021	M Astrocyte 2.128952	Astrocyte 2	APOC1	2.39558680968335	4.2822334303927	26.3991565126159	9.3139688878126e-07	0.00140945364294703	24	118	0.958333333333333	0.915254237288136	MS-CT	M	Astrocyte_2_MS19M.APOC1
147022	M Astrocyte 2.128953	Astrocyte 2	MYL9	4.09485348641319	2.1618837510093	26.2822004088743	9.79942089670632e-07	0.00145693298672144	24	118	1	0.923728813559322	MS-CT	M	Astrocyte_2_MS19M.MYL9
147023	M Astrocyte 2.128954	Astrocyte 2	LAMA2	1.83368752257629	5.86090330274495	25.9790503749667	1.11810491520786e-06	0.00159624037176168	24	118	1	0.940677966101695	MS-CT	M	Astrocyte_2_MS19M.LAMA2
147024	M Astrocyte 2.128955	Astrocyte 2	ANXA1	3.15972868220172	4.40491282082107	26.0549043351988	1.18457383759763e-06	0.00166701265254036	24	118	0.958333333333333	0.898305084745763	MS-CT	M	Astrocyte_2_MS19M.ANXA1
147025	M Astrocyte 2.128956	Astrocyte 2	PLCXD3	1.91637270094944	4.89449259015887	25.8356744767435	1.19019693954618e-06	0.00167280503254171	24	118	0.958333333333333	0.508474576271186	MS-CT	M	Astrocyte_2_MS19M.PLCXD3
147026	M Astrocyte 2.128957	Astrocyte 2	SPP1	2.38078253784559	5.96092702158057	24.7290071975192	1.93217981810279e-06	0.00232532305866331	24	118	1	0.915254237288136	MS-CT	M	Astrocyte_2_MS19M.SPP1
147027	M Astrocyte 2.128958	Astrocyte 2	ABCC3	3.36198699776648	3.3150189199136	24.7440693913773	1.99027342963576e-06	0.0023721881091967	24	118	1	0.983050847457627	MS-CT	M	Astrocyte_2_MS19M.ABCC3
147028	M Astrocyte 2.128959	Astrocyte 2	SLC47A1	1.75178297364112	3.6734763112363	24.4980040782936	2.13890818300312e-06	0.00248862751807155	24	118	0.875	0.677966101694915	MS-CT	M	Astrocyte_2_MS19M.SLC47A1
147029	M Astrocyte 2.128960	Astrocyte 2	SHISA9	1.85734033712387	5.59520032750716	24.2250612919252	2.41240818794266e-06	0.00268202768286012	24	118	1	0.940677966101695	MS-CT	M	Astrocyte_2_MS19M.SHISA9
147030	M Astrocyte 2.128961	Astrocyte 2	CHMP2A	1.5897873499944	4.39143259049804	24.1139078972419	2.53374941670193e-06	0.00277427128179961	24	118	1	0.974576271186441	MS-CT	M	Astrocyte_2_MS19M.CHMP2A
147031	M Astrocyte 2.128962	Astrocyte 2	OLFM2	-0.913468161629836	8.67202891481415	24.0964393756096	2.55337595386145e-06	0.00278682657296658	24	118	0.958333333333333	0.805084745762712	MS-CT	M	Astrocyte_2_MS19M.OLFM2
147032	M Astrocyte 2.128963	Astrocyte 2	MAFB	5.91793277934906	2.19718717361494	24.225384201557	2.67696532961717e-06	0.00287159668420564	24	118	0.958333333333333	0.974576271186441	MS-CT	M	Astrocyte_2_MS19M.MAFB
147033	M Astrocyte 2.128964	Astrocyte 2	RAC1	1.0486125856372	6.08024279151036	23.8985407732733	2.78682782335116e-06	0.00294813449076281	24	118	1	0.983050847457627	MS-CT	M	Astrocyte_2_MS19M.RAC1
147034	M Astrocyte 2.128965	Astrocyte 2	CD14	2.94597690425314	2.15445952636212	23.8128489757522	2.89454485186807e-06	0.00302674906362567	24	118	1	0.966101694915254	MS-CT	M	Astrocyte_2_MS19M.CD14
147035	M Astrocyte 2.128966	Astrocyte 2	CALM1	1.00037501862045	8.35668844252556	23.6103188677385	3.16628498277997e-06	0.00320947231756276	24	118	1	0.864406779661017	MS-CT	M	Astrocyte_2_MS19M.CALM1
147036	M Astrocyte 2.128967	Astrocyte 2	ALPK1	1.83783510935511	5.49036973315573	23.434884846929	3.42259171604461e-06	0.00337240737634663	24	118	1	0.923728813559322	MS-CT	M	Astrocyte_2_MS19M.ALPK1
147037	M Astrocyte 2.128968	Astrocyte 2	PTPRC	2.40509886988439	2.98765869870437	23.2065458937694	3.78811582151227e-06	0.00360844648775091	24	118	0.875	0.728813559322034	MS-CT	M	Astrocyte_2_MS19M.PTPRC
147038	M Astrocyte 2.128969	Astrocyte 2	PALMD	3.30821769552801	2.51750308819653	23.1710091782949	4.14505245090461e-06	0.0038301160374941	24	118	0.958333333333333	0.728813559322034	MS-CT	M	Astrocyte_2_MS19M.PALMD
147039	M Astrocyte 2.128970	Astrocyte 2	KCNT2	2.08585539499937	5.61537482136751	23.0026193329107	4.14806838410939e-06	0.00383131542763861	24	118	0.791666666666667	0.576271186440678	MS-CT	M	Astrocyte_2_MS19M.KCNT2
147040	M Astrocyte 2.128971	Astrocyte 2	C9orf16	2.18816287489864	5.01855251187841	22.9505566812647	4.24541910205687e-06	0.00388486472254645	24	118	0.666666666666667	0.372881355932203	MS-CT	M	Astrocyte_2_MS19M.C9orf16
147041	M Astrocyte 2.128972	Astrocyte 2	YWHAG	1.65556848092535	6.61532887871819	22.7390420705254	4.66544351469906e-06	0.0041374597659788	24	118	0.958333333333333	0.813559322033898	MS-CT	M	Astrocyte_2_MS19M.YWHAG
147042	M Astrocyte 2.128973	Astrocyte 2	MAP2	1.16410829226778	8.01582298374429	22.4557367334011	5.29514994354561e-06	0.00449808363852299	24	118	1	0.872881355932203	MS-CT	M	Astrocyte_2_MS19M.MAP2
147043	M Astrocyte 2.128974	Astrocyte 2	AP4M1	1.17584080575342	5.02339422262532	22.318839868922	5.62978537029272e-06	0.00468495923815734	24	118	0.958333333333333	0.779661016949153	MS-CT	M	Astrocyte_2_MS19M.AP4M1
147044	M Astrocyte 2.128975	Astrocyte 2	DCLK1	1.59370276310281	8.55523670560435	22.1730989408549	6.00974987356763e-06	0.00486903622898372	24	118	1	0.940677966101695	MS-CT	M	Astrocyte_2_MS19M.DCLK1
147045	M Astrocyte 2.128976	Astrocyte 2	GALNT13	1.47516688533122	6.40230822387748	21.9343572669922	6.68947356211803e-06	0.00522163513311827	24	118	0.833333333333333	0.525423728813559	MS-CT	M	Astrocyte_2_MS19M.GALNT13
147046	M Astrocyte 2.128977	Astrocyte 2	SYF2	1.41418397085813	4.24954773693276	21.9144099102241	6.74969398417763e-06	0.005246528153216	24	118	0.958333333333333	0.830508474576271	MS-CT	M	Astrocyte_2_MS19M.SYF2
147047	M Astrocyte 2.128978	Astrocyte 2	VGF	4.46307779315102	3.60379283119816	21.9496747667533	6.76053779505896e-06	0.00525036112863672	24	118	0.75	0.576271186440678	MS-CT	M	Astrocyte_2_MS19M.VGF
147048	M Astrocyte 2.128979	Astrocyte 2	LTBP4	2.37228261068751	3.36602195920727	21.658518960194	7.5730133519201e-06	0.00564414784817823	24	118	0.958333333333333	0.694915254237288	MS-CT	M	Astrocyte_2_MS19M.LTBP4
147049	M Astrocyte 2.128980	Astrocyte 2	SEZ6L2	2.02591341104747	4.84099423018403	21.3926055731927	8.53728699930689e-06	0.00606285295374803	24	118	0.958333333333333	0.73728813559322	MS-CT	M	Astrocyte_2_MS19M.SEZ6L2
147050	M Astrocyte 2.128981	Astrocyte 2	MAP1B	1.49225588540985	8.09130369880497	21.3365345947637	8.75608004567756e-06	0.00615955558340309	24	118	0.916666666666667	0.923728813559322	MS-CT	M	Astrocyte_2_MS19M.MAP1B
147051	M Astrocyte 2.128982	Astrocyte 2	ZNF83	0.83034550422002	6.82459884727667	21.3129744857714	8.84970838842959e-06	0.00620224406264946	24	118	1	0.906779661016949	MS-CT	M	Astrocyte_2_MS19M.ZNF83
147052	M Astrocyte 2.128983	Astrocyte 2	KIF5A	1.63028213381214	5.07141671113997	21.3075348302728	8.87147011408462e-06	0.00620794917225528	24	118	0.958333333333333	0.940677966101695	MS-CT	M	Astrocyte_2_MS19M.KIF5A
147053	M Astrocyte 2.128984	Astrocyte 2	EMP3	1.87440068478234	3.89519195113137	21.1600326970147	9.48279636629175e-06	0.00646842096644488	24	118	1	0.991525423728814	MS-CT	M	Astrocyte_2_MS19M.EMP3
147054	M Astrocyte 2.128985	Astrocyte 2	ACOT11	-0.757812043245449	8.86944009206287	21.1089675268715	9.7042906228785e-06	0.00656004431565727	24	118	1	0.974576271186441	MS-CT	M	Astrocyte_2_MS19M.ACOT11
147055	M Astrocyte 2.128986	Astrocyte 2	FCER1G	3.78870598328279	1.52299435311589	21.2519345006755	9.88604515745687e-06	0.00664925763434877	24	118	1	0.745762711864407	MS-CT	M	Astrocyte_2_MS19M.FCER1G
147056	M Astrocyte 2.128987	Astrocyte 2	SLC38A1	1.64643393378849	7.30824880882234	21.0423724998693	1.0001080507854e-05	0.00668937893631159	24	118	1	0.864406779661017	MS-CT	M	Astrocyte_2_MS19M.SLC38A1
147057	M Astrocyte 2.128988	Astrocyte 2	AGPAT4	1.36404022942251	5.26866134482101	20.911083687444	1.06135446916167e-05	0.00697607631127312	24	118	1	0.915254237288136	MS-CT	M	Astrocyte_2_MS19M.AGPAT4
147058	M Astrocyte 2.128989	Astrocyte 2	DUSP28	3.03276849482751	2.32464650878809	25.7974159813474	1.07432997754553e-05	0.00702528915885462	24	118	1	0.966101694915254	MS-CT	M	Astrocyte_2_MS19M.DUSP28
147059	M Astrocyte 2.128990	Astrocyte 2	CLSTN2	1.71899600361804	5.83770785229844	20.8487896704313	1.09173730876797e-05	0.00709490226773736	24	118	1	0.991525423728814	MS-CT	M	Astrocyte_2_MS19M.CLSTN2
147060	M Astrocyte 2.128991	Astrocyte 2	LY96	5.6640530524669	1.80198840571699	20.9465311863967	1.17088412178394e-05	0.00741118607274935	24	118	1	0.991525423728814	MS-CT	M	Astrocyte_2_MS19M.LY96
147061	M Astrocyte 2.128992	Astrocyte 2	PIP4K2B	0.896060165589502	5.70374713125414	20.5802554068671	1.2331892722575e-05	0.00766523035919676	24	118	1	0.983050847457627	MS-CT	M	Astrocyte_2_MS19M.PIP4K2B
147062	M Astrocyte 2.128993	Astrocyte 2	CXorf56	1.70548294662565	3.4408875184574	20.5209661315011	1.26685745216468e-05	0.00780132927543623	24	118	1	0.966101694915254	MS-CT	M	Astrocyte_2_MS19M.CXorf56
147063	M Astrocyte 2.128994	Astrocyte 2	PARP8	1.08903779189319	5.84446287128475	20.5079116220539	1.27439548909153e-05	0.00783362420584546	24	118	1	1	MS-CT	M	Astrocyte_2_MS19M.PARP8
147064	M Astrocyte 2.128995	Astrocyte 2	CAMK2D	0.901239014507668	8.19350742367364	20.4539423834989	1.30604666081169e-05	0.00795439746328893	24	118	1	0.915254237288136	MS-CT	M	Astrocyte_2_MS19M.CAMK2D
147065	M Astrocyte 2.128996	Astrocyte 2	SYT7	2.47746079428259	3.67585555557509	20.4348238393824	1.31745007218629e-05	0.0079968501299477	24	118	1	0.906779661016949	MS-CT	M	Astrocyte_2_MS19M.SYT7
147066	M Astrocyte 2.128997	Astrocyte 2	ATP6V1F	1.93005797327367	4.79249244816526	20.3528024615956	1.3675344425812e-05	0.00820935726486969	24	118	1	1	MS-CT	M	Astrocyte_2_MS19M.ATP6V1F
147067	M Astrocyte 2.128998	Astrocyte 2	REEP5	0.975281518818811	6.07044182372702	20.3407406334235	1.37506152522417e-05	0.00824244217319904	24	118	0.958333333333333	0.694915254237288	MS-CT	M	Astrocyte_2_MS19M.REEP5
147068	M Astrocyte 2.128999	Astrocyte 2	NUDC	1.28491624813245	5.65145763465441	20.3306319136055	1.38140227135232e-05	0.00826529292985152	24	118	0.875	0.771186440677966	MS-CT	M	Astrocyte_2_MS19M.NUDC
147069	M Astrocyte 2.129000	Astrocyte 2	GRIA1	1.59075818633642	6.44307163434833	20.3113218466553	1.39359748864767e-05	0.00830546678015909	24	118	1	0.923728813559322	MS-CT	M	Astrocyte_2_MS19M.GRIA1
147070	M Astrocyte 2.129001	Astrocyte 2	CYBA	6.15060941686429	2.3703568648391	20.4804494201142	1.39511403295565e-05	0.00830704974118781	24	118	1	0.966101694915254	MS-CT	M	Astrocyte_2_MS19M.CYBA
147071	M Astrocyte 2.129002	Astrocyte 2	S100A6	1.88681400944393	5.53680359741782	20.2463491276579	1.43544173177624e-05	0.00847128074544054	24	118	1	0.983050847457627	MS-CT	M	Astrocyte_2_MS19M.S100A6
147072	M Astrocyte 2.129003	Astrocyte 2	INPP5D	1.68666716597591	3.94055854710072	20.179420352737	1.47988455145847e-05	0.00863838732444038	24	118	1	0.88135593220339	MS-CT	M	Astrocyte_2_MS19M.INPP5D
147073	M Astrocyte 2.129004	Astrocyte 2	PTPRN	2.41467980006449	4.58796063402939	20.1079018545164	1.52892562826244e-05	0.00884241600194248	24	118	1	0.983050847457627	MS-CT	M	Astrocyte_2_MS19M.PTPRN
147074	M Astrocyte 2.129005	Astrocyte 2	DYNLRB1	1.26319748805	5.93028384903166	20.03760847519	1.57873985545364e-05	0.00904450896312811	24	118	1	0.991525423728814	MS-CT	M	Astrocyte_2_MS19M.DYNLRB1
147075	M Astrocyte 2.129006	Astrocyte 2	NEUROD2	2.63426594737911	2.78979768929881	20.0399183555085	1.60074849925498e-05	0.00912584910669896	24	118	1	0.957627118644068	MS-CT	M	Astrocyte_2_MS19M.NEUROD2
147076	M Astrocyte 2.129007	Astrocyte 2	FCGR3A	3.86485756236031	1.50306103640732	20.0604817458798	1.64612588150321e-05	0.00930152160222636	24	118	0.958333333333333	0.898305084745763	MS-CT	M	Astrocyte_2_MS19M.FCGR3A
147077	M Astrocyte 2.129008	Astrocyte 2	CTSC	3.01572309718905	2.3865122471221	20.0367516657315	1.67324950035903e-05	0.00939561231077407	24	118	1	0.949152542372881	MS-CT	M	Astrocyte_2_MS19M.CTSC
147078	M Astrocyte 2.129009	Astrocyte 2	CLIP3	1.06066924200581	5.34688211298633	19.9095719669337	1.67376304406167e-05	0.00939641653639818	24	118	0.958333333333333	0.576271186440678	MS-CT	M	Astrocyte_2_MS19M.CLIP3
147079	M Astrocyte 2.129010	Astrocyte 2	FRY	1.26997158430469	6.4709681590217	19.87993839232	1.6965737636324e-05	0.00946319369013328	24	118	1	0.966101694915254	MS-CT	M	Astrocyte_2_MS19M.FRY
147080	M Astrocyte 2.129011	Astrocyte 2	UCHL1	2.06563851674814	6.16028090042375	19.8504713269051	1.71957029757394e-05	0.00953869534146362	24	118	1	0.915254237288136	MS-CT	M	Astrocyte_2_MS19M.UCHL1
147081	M Astrocyte 2.129012	Astrocyte 2	NMB	3.32796818591047	3.32055243532583	19.8055414160806	1.75524691977386e-05	0.00966787057812288	24	118	1	0.940677966101695	MS-CT	M	Astrocyte_2_MS19M.NMB
147082	M Astrocyte 2.129013	Astrocyte 2	TUBB4A	1.7427339825952	5.34861859887959	19.6899125682313	1.85056892069165e-05	0.0100029175408406	24	118	1	1	MS-CT	M	Astrocyte_2_MS19M.TUBB4A
147083	M Astrocyte 2.129014	Astrocyte 2	RAD23A	1.0736159231579	5.04199559917625	19.658966026556	1.87696375749107e-05	0.0101123500737742	24	118	0.958333333333333	0.61864406779661	MS-CT	M	Astrocyte_2_MS19M.RAD23A
147084	M Astrocyte 2.129015	Astrocyte 2	CP	2.03477454998092	5.56358785397277	19.5566253456917	1.967014384093e-05	0.01041426922772	24	118	1	0.991525423728814	MS-CT	M	Astrocyte_2_MS19M.CP
147085	M Astrocyte 2.129016	Astrocyte 2	TSHZ2	1.45387671011619	6.87512588221356	19.4587433438111	2.05725921338474e-05	0.0107056808477301	24	118	1	0.966101694915254	MS-CT	M	Astrocyte_2_MS19M.TSHZ2
147086	M Astrocyte 2.129017	Astrocyte 2	PTCH2	1.01851187119825	5.43285440149485	19.441136143313	2.07393479219168e-05	0.0107653970291654	24	118	1	0.974576271186441	MS-CT	M	Astrocyte_2_MS19M.PTCH2
147087	M Astrocyte 2.129018	Astrocyte 2	GDI1	1.02053004039991	6.69498137349261	19.3966027398611	2.11672905515052e-05	0.010902701663381	24	118	1	0.88135593220339	MS-CT	M	Astrocyte_2_MS19M.GDI1
147088	M Astrocyte 2.129019	Astrocyte 2	TPM4	1.91048450694013	5.42183214033243	19.3854257241092	2.12761007734864e-05	0.0109359108714084	24	118	1	0.889830508474576	MS-CT	M	Astrocyte_2_MS19M.TPM4
147089	M Astrocyte 2.129020	Astrocyte 2	SCN3B	2.19360391393741	4.90808271628997	19.3463340608442	2.16611661139272e-05	0.0110672107323601	24	118	1	0.915254237288136	MS-CT	M	Astrocyte_2_MS19M.SCN3B
147090	M Astrocyte 2.129021	Astrocyte 2	KCNMB4	1.51922634309751	4.67245701125323	19.2522633741764	2.26171524656161e-05	0.0113659958966229	24	118	0.958333333333333	0.932203389830508	MS-CT	M	Astrocyte_2_MS19M.KCNMB4
147091	M Astrocyte 2.129022	Astrocyte 2	MPPED2	-0.855207452947223	7.91285095111615	19.2519847542422	2.26200468506733e-05	0.0113661639445122	24	118	0.875	0.796610169491525	MS-CT	M	Astrocyte_2_MS19M.MPPED2
147092	M Astrocyte 2.129023	Astrocyte 2	RNF182	-0.970679735339384	7.22056522376777	19.2296174187202	2.28536404775791e-05	0.0114382328898228	24	118	0.958333333333333	0.822033898305085	MS-CT	M	Astrocyte_2_MS19M.RNF182
147093	M Astrocyte 2.129024	Astrocyte 2	ST6GAL1	1.45644179188381	6.55535767851823	19.2263479733466	2.28879902259426e-05	0.0114502619091684	24	118	1	0.788135593220339	MS-CT	M	Astrocyte_2_MS19M.ST6GAL1
147094	M Astrocyte 2.129025	Astrocyte 2	CLIC1	3.52793881205228	2.03732088297455	19.2574520319319	2.30995433645242e-05	0.0115197523947492	24	118	1	0.991525423728814	MS-CT	M	Astrocyte_2_MS19M.CLIC1
147095	M Astrocyte 2.129026	Astrocyte 2	DR1	-1.03660293526527	4.42158442796158	19.1642277189686	2.35507302946295e-05	0.0116479440745276	24	118	0.833333333333333	0.686440677966102	MS-CT	M	Astrocyte_2_MS19M.DR1
147096	M Astrocyte 2.129027	Astrocyte 2	COX5B	1.479987541661	6.08314746592661	19.1156781217677	2.40822757407407e-05	0.0117991192374296	24	118	1	0.991525423728814	MS-CT	M	Astrocyte_2_MS19M.COX5B
147097	M Astrocyte 2.129028	Astrocyte 2	FABP5	1.55153822792624	5.64732651882804	19.1133647400236	2.41079067212107e-05	0.0118090708615076	24	118	1	0.923728813559322	MS-CT	M	Astrocyte_2_MS19M.FABP5
147098	M Astrocyte 2.129029	Astrocyte 2	CHGA	2.86361635628099	4.18111262598473	19.0902770131258	2.43652334539986e-05	0.0118863116233946	24	118	0.875	0.525423728813559	MS-CT	M	Astrocyte_2_MS19M.CHGA
147099	M Astrocyte 2.129030	Astrocyte 2	EIF1	1.23682206329303	7.05020545796994	19.0630206395037	2.46726266714941e-05	0.0119957003216783	24	118	1	0.932203389830508	MS-CT	M	Astrocyte_2_MS19M.EIF1
147100	M Astrocyte 2.129031	Astrocyte 2	C1QA	3.10213786015607	2.04096167110379	19.0418407931515	2.49142152758273e-05	0.0120669108573802	24	118	0.75	0.372881355932203	MS-CT	M	Astrocyte_2_MS19M.C1QA
147101	M Astrocyte 2.129032	Astrocyte 2	SRGN	3.42586699824269	2.91297856374646	18.9863080584349	2.55591584564683e-05	0.0122668764896365	24	118	1	0.957627118644068	MS-CT	M	Astrocyte_2_MS19M.SRGN
147102	M Astrocyte 2.129033	Astrocyte 2	HSP90AB1	1.42685414791247	7.69621525607793	18.9839626709927	2.55867685149587e-05	0.0122761466536223	24	118	1	0.974576271186441	MS-CT	M	Astrocyte_2_MS19M.HSP90AB1
147103	M Astrocyte 2.129034	Astrocyte 2	TGM2	5.12916232445566	1.40053684609447	22.5214426642629	2.61357603255294e-05	0.0124107964002276	24	118	0.916666666666667	0.593220338983051	MS-CT	M	Astrocyte_2_MS19M.TGM2
147104	M Astrocyte 2.129035	Astrocyte 2	ARL6IP5	0.911950012355688	6.10436948404132	18.9123062071013	2.64451208436557e-05	0.012498346709455	24	118	1	1	MS-CT	M	Astrocyte_2_MS19M.ARL6IP5
147105	M Astrocyte 2.129036	Astrocyte 2	PDGFB	5.25684531430294	1.30508905491986	19.0991129163016	2.65936247096079e-05	0.012538370198251	24	118	1	0.88135593220339	MS-CT	M	Astrocyte_2_MS19M.PDGFB
147106	M Astrocyte 2.129037	Astrocyte 2	UBB	1.78718883591675	6.70629908198001	18.876065225827	2.68903544175109e-05	0.0126219007184247	24	118	0.916666666666667	0.805084745762712	MS-CT	M	Astrocyte_2_MS19M.UBB
147107	M Astrocyte 2.129038	Astrocyte 2	ANGPT1	1.46614811108881	6.68062681676015	18.7760785996262	2.81587435894988e-05	0.0129709585189865	24	118	0.583333333333333	0.474576271186441	MS-CT	M	Astrocyte_2_MS19M.ANGPT1
147108	M Astrocyte 2.129039	Astrocyte 2	CDC42	0.744334338644201	5.94426794786017	18.7582182320127	2.89023005786046e-05	0.0131770600591493	24	118	1	0.906779661016949	MS-CT	M	Astrocyte_2_MS19M.CDC42
147109	M Astrocyte 2.129040	Astrocyte 2	MED10	1.0761714213931	4.79953620237567	18.5995914185754	3.05483190190348e-05	0.0136136101638245	24	118	0.958333333333333	0.889830508474576	MS-CT	M	Astrocyte_2_MS19M.MED10
147110	M Astrocyte 2.129041	Astrocyte 2	C1QB	2.82051321399991	2.4841006668686	18.632042807055	3.16653420451494e-05	0.0139237630570084	24	118	1	0.949152542372881	MS-CT	M	Astrocyte_2_MS19M.C1QB
147111	M Astrocyte 2.129042	Astrocyte 2	CAP2	1.45076277429302	6.06643233420006	18.4984841056293	3.20093705642283e-05	0.0140116692993288	24	118	1	0.966101694915254	MS-CT	M	Astrocyte_2_MS19M.CAP2
147112	M Astrocyte 2.129043	Astrocyte 2	GPR62	5.09899530496823	1.02187151185986	18.810512892162	3.22058477071472e-05	0.0140684483874846	24	118	0.958333333333333	0.838983050847458	MS-CT	M	Astrocyte_2_MS19M.GPR62
147113	M Astrocyte 2.129044	Astrocyte 2	TIMP2	1.19903357170829	5.83022478006078	18.4745580861648	3.23654113881108e-05	0.0141169460361914	24	118	1	0.889830508474576	MS-CT	M	Astrocyte_2_MS19M.TIMP2
147114	M Astrocyte 2.129045	Astrocyte 2	SUB1	0.978088649674783	5.8855879571925	18.4700372356044	3.2433137667191e-05	0.0141329729043764	24	118	0.916666666666667	0.847457627118644	MS-CT	M	Astrocyte_2_MS19M.SUB1
147115	M Astrocyte 2.129046	Astrocyte 2	FAM114A1	1.42477840156147	3.89772948297968	18.4412573750336	3.28676839535413e-05	0.0142440425588918	24	118	1	0.805084745762712	MS-CT	M	Astrocyte_2_MS19M.FAM114A1
[truncated: 27,779 more rows]
