# Supplementary material for: A single-cell atlas to map sex-specific gene-expression changes in blood upon neurodegeneration
Source: Nat Commun. 2025 Feb 25;16:1965. doi: 10.1038/s41467-025-56833-7 (PMC11862118; doi:10.1038/s41467-025-56833-7)
Supplement: Supplementary file 7 — Supplementary Dataset 5 [file 41467_2025_56833_MOESM7_ESM.csv]

gene	contrast	logFC	p_adj.loc	category	celltype	Sex	region	tissue
PM20D1-AS1	ADvsHC	-10.9	0.000167	Sig. downregulated	Amygdala_excitatory	F	HC	brain
IRS2	ADvsHC	1.31	0.029	Sig. upregulated	Amygdala_excitatory	M	EC	brain
LOC105371075	ADvsHC	-2.93	0.0201	Sig. downregulated	Amygdala_excitatory	M	EC	brain
LOC105371227	ADvsHC	-3.28	0.0257	Sig. downregulated	Amygdala_excitatory	M	EC	brain
OR2T10	ADvsHC	-4.2	0.0201	Sig. downregulated	Amygdala_excitatory	M	EC	brain
OR2T11	ADvsHC	-4.53	0.0201	Sig. downregulated	Amygdala_excitatory	M	EC	brain
USP2-AS1	ADvsHC	-2.16	0.0201	Sig. downregulated	Amygdala_excitatory	M	EC	brain
A2ML1	ADvsHC	0.352	0.0318	Not deregulated	Astrocyte	F	DLPFC	brain
ABCA1	ADvsHC	0.24	0.0415	Not deregulated	Astrocyte	F	DLPFC	brain
ABCA4	ADvsHC	0.368	0.0262	Not deregulated	Astrocyte	F	DLPFC	brain
ABCB4	ADvsHC	-0.514	0.0434	Sig. downregulated	Astrocyte	F	DLPFC	brain
ABCC8	ADvsHC	-0.454	0.0232	Not deregulated	Astrocyte	F	DLPFC	brain
ABHD14A	ADvsHC	1.08	0.0364	Sig. upregulated	Astrocyte	F	PFC	brain
ABL2	ADvsHC	0.126	0.0305	Not deregulated	Astrocyte	F	DLPFC	brain
ABTB3	ADvsHC	-0.378	0.034	Not deregulated	Astrocyte	F	DLPFC	brain
ACER3	ADvsHC	0.155	0.0241	Not deregulated	Astrocyte	F	DLPFC	brain
ACKR2	ADvsHC	-0.268	0.0441	Not deregulated	Astrocyte	F	DLPFC	brain
ACKR3	ADvsHC	0.198	0.0104	Not deregulated	Astrocyte	F	DLPFC	brain
ACO1	ADvsHC	-0.231	0.043	Not deregulated	Astrocyte	F	PFC	brain
ACOT9	ADvsHC	0.126	0.0319	Not deregulated	Astrocyte	F	DLPFC	brain
ACSM6	ADvsHC	-0.75	0.00124	Sig. downregulated	Astrocyte	F	DLPFC	brain
ACTB	ADvsHC	-0.348	0.0165	Not deregulated	Astrocyte	F	DLPFC	brain
ACTG1	ADvsHC	-0.294	0.00805	Not deregulated	Astrocyte	F	DLPFC	brain
ACTN2	ADvsHC	-0.392	0.00827	Not deregulated	Astrocyte	F	DLPFC	brain
ACTR3B	ADvsHC	-0.195	0.0414	Not deregulated	Astrocyte	F	DLPFC	brain
ACVR1B	ADvsHC	-0.335	0.00426	Not deregulated	Astrocyte	F	DLPFC	brain
ACYP1	ADvsHC	0.165	0.00787	Not deregulated	Astrocyte	F	DLPFC	brain
ADAM10	ADvsHC	0.158	0.016	Not deregulated	Astrocyte	F	DLPFC	brain
ADAM33	ADvsHC	0.804	0.000121	Sig. upregulated	Astrocyte	F	DLPFC	brain
ADAM33	ADvsHC	0.74	0.0392	Sig. upregulated	Astrocyte	F	PFC	brain
ADAMTS1	ADvsHC	1.23	0.0414	Sig. upregulated	Astrocyte	F	PFC	brain
ADAMTS10	ADvsHC	0.232	0.0491	Not deregulated	Astrocyte	F	DLPFC	brain
ADAMTS8	ADvsHC	-0.637	0.0119	Sig. downregulated	Astrocyte	F	DLPFC	brain
ADAP1	ADvsHC	-0.316	0.027	Not deregulated	Astrocyte	F	DLPFC	brain
ADAP2	ADvsHC	-0.44	0.00825	Not deregulated	Astrocyte	F	DLPFC	brain
ADCY1	ADvsHC	-0.444	0.0153	Not deregulated	Astrocyte	F	DLPFC	brain
ADCY7	ADvsHC	-0.623	0.00872	Sig. downregulated	Astrocyte	F	DLPFC	brain
ADCY8	ADvsHC	0.214	0.0173	Not deregulated	Astrocyte	F	DLPFC	brain
ADCY9	ADvsHC	0.191	0.0212	Not deregulated	Astrocyte	F	DLPFC	brain
ADD2	ADvsHC	-0.885	0.00325	Sig. downregulated	Astrocyte	F	DLPFC	brain
ADGRA1	ADvsHC	-0.464	0.0175	Not deregulated	Astrocyte	F	DLPFC	brain
ADGRB3	ADvsHC	0.204	0.0291	Not deregulated	Astrocyte	F	DLPFC	brain
ADGRV1	ADvsHC	0.161	0.012	Not deregulated	Astrocyte	F	DLPFC	brain
ADORA1	ADvsHC	0.325	0.0215	Not deregulated	Astrocyte	F	DLPFC	brain
ADPGK-AS1	ADvsHC	-0.664	0.0247	Sig. downregulated	Astrocyte	F	PFC	brain
ADSL	ADvsHC	0.168	0.0215	Not deregulated	Astrocyte	F	DLPFC	brain
ADSS2	ADvsHC	0.53	0.0474	Sig. upregulated	Astrocyte	F	PFC	brain
AFF1	ADvsHC	0.17	0.0255	Not deregulated	Astrocyte	F	DLPFC	brain
AGBL1	ADvsHC	0.39	0.0255	Not deregulated	Astrocyte	F	DLPFC	brain
AGPAT3	ADvsHC	-0.133	0.00414	Not deregulated	Astrocyte	F	DLPFC	brain
AGPAT4	ADvsHC	1.12	0.0299	Sig. upregulated	Astrocyte	F	PFC	brain
AHCY	ADvsHC	-0.309	0.000145	Not deregulated	Astrocyte	F	DLPFC	brain
AHNAK	ADvsHC	0.224	0.0157	Not deregulated	Astrocyte	F	DLPFC	brain
AJAP1	ADvsHC	1.93	0.0105	Sig. upregulated	Astrocyte	F	PFC	brain
AK4	ADvsHC	0.214	0.00296	Not deregulated	Astrocyte	F	DLPFC	brain
AKT3	ADvsHC	0.178	0.0252	Not deregulated	Astrocyte	F	DLPFC	brain
ALDH1A1	ADvsHC	-0.67	0.0000291	Sig. downregulated	Astrocyte	F	DLPFC	brain
ALDH5A1	ADvsHC	-0.177	0.0167	Not deregulated	Astrocyte	F	DLPFC	brain
ALK	ADvsHC	0.42	0.0000127	Not deregulated	Astrocyte	F	DLPFC	brain
ALK	ADvsHC	0.468	0.0105	Not deregulated	Astrocyte	F	PFC	brain
AMOTL2	ADvsHC	0.651	0.0383	Sig. upregulated	Astrocyte	F	PFC	brain
AMZ2	ADvsHC	-0.36	0.0414	Not deregulated	Astrocyte	F	PFC	brain
ANK2	ADvsHC	0.153	0.0233	Not deregulated	Astrocyte	F	DLPFC	brain
ANKFY1	ADvsHC	0.114	0.0155	Not deregulated	Astrocyte	F	DLPFC	brain
ANKRD12	ADvsHC	0.141	0.0452	Not deregulated	Astrocyte	F	DLPFC	brain
ANKRD24	ADvsHC	-0.283	0.0215	Not deregulated	Astrocyte	F	DLPFC	brain
ANKRD29	ADvsHC	-0.24	0.00694	Not deregulated	Astrocyte	F	DLPFC	brain
ANKRD33B	ADvsHC	-0.616	0.000996	Sig. downregulated	Astrocyte	F	DLPFC	brain
ANKRD34A	ADvsHC	-0.443	0.0452	Not deregulated	Astrocyte	F	DLPFC	brain
ANKRD44	ADvsHC	0.21	0.00656	Not deregulated	Astrocyte	F	DLPFC	brain
ANKRD6	ADvsHC	0.17	0.0318	Not deregulated	Astrocyte	F	DLPFC	brain
ANO10	ADvsHC	-0.189	0.0247	Not deregulated	Astrocyte	F	PFC	brain
ANO4	ADvsHC	1.34	0.0383	Sig. upregulated	Astrocyte	F	PFC	brain
ANXA7	ADvsHC	-0.129	0.045	Not deregulated	Astrocyte	F	DLPFC	brain
AOAH	ADvsHC	-0.873	0.00904	Sig. downregulated	Astrocyte	F	DLPFC	brain
AP2A1	ADvsHC	-0.13	0.042	Not deregulated	Astrocyte	F	DLPFC	brain
AP3B2	ADvsHC	-0.525	0.00194	Sig. downregulated	Astrocyte	F	DLPFC	brain
AP3M2	ADvsHC	-0.166	0.049	Not deregulated	Astrocyte	F	DLPFC	brain
AP4B1	ADvsHC	-0.215	0.0396	Not deregulated	Astrocyte	F	DLPFC	brain
AP4E1	ADvsHC	0.129	0.0179	Not deregulated	Astrocyte	F	DLPFC	brain
APBB1	ADvsHC	0.425	0.0392	Not deregulated	Astrocyte	F	PFC	brain
APLF	ADvsHC	0.327	0.0002	Not deregulated	Astrocyte	F	DLPFC	brain
AQP6	ADvsHC	0.794	0.00788	Sig. upregulated	Astrocyte	F	DLPFC	brain
AQP7B	ADvsHC	-0.761	0.00968	Sig. downregulated	Astrocyte	F	DLPFC	brain
ARAP2	ADvsHC	0.2	0.0111	Not deregulated	Astrocyte	F	DLPFC	brain
ARB2A	ADvsHC	0.12	0.0354	Not deregulated	Astrocyte	F	DLPFC	brain
ARF1	ADvsHC	-0.237	0.015	Not deregulated	Astrocyte	F	DLPFC	brain
ARF3	ADvsHC	-0.33	0.0212	Not deregulated	Astrocyte	F	DLPFC	brain
ARFGEF1	ADvsHC	0.132	0.0131	Not deregulated	Astrocyte	F	DLPFC	brain
ARGLU1	ADvsHC	0.178	0.0199	Not deregulated	Astrocyte	F	DLPFC	brain
ARHGAP12	ADvsHC	0.13	0.00884	Not deregulated	Astrocyte	F	DLPFC	brain
ARHGAP26	ADvsHC	0.258	0.0117	Not deregulated	Astrocyte	F	DLPFC	brain
ARHGAP27	ADvsHC	-0.513	0.00392	Sig. downregulated	Astrocyte	F	DLPFC	brain
ARHGAP29	ADvsHC	0.473	0.000152	Not deregulated	Astrocyte	F	DLPFC	brain
ARHGAP31	ADvsHC	0.219	0.00113	Not deregulated	Astrocyte	F	DLPFC	brain
ARHGAP42	ADvsHC	0.228	0.00557	Not deregulated	Astrocyte	F	DLPFC	brain
ARHGAP44	ADvsHC	-0.302	0.0236	Not deregulated	Astrocyte	F	DLPFC	brain
ARHGEF2	ADvsHC	0.96	0.0392	Sig. upregulated	Astrocyte	F	PFC	brain
ARHGEF26	ADvsHC	0.141	0.0122	Not deregulated	Astrocyte	F	DLPFC	brain
ARHGEF40	ADvsHC	0.17	0.0249	Not deregulated	Astrocyte	F	DLPFC	brain
ARHGEF6	ADvsHC	0.156	0.00722	Not deregulated	Astrocyte	F	DLPFC	brain
ARID1A	ADvsHC	0.106	0.0382	Not deregulated	Astrocyte	F	DLPFC	brain
ARID2	ADvsHC	0.161	0.00426	Not deregulated	Astrocyte	F	DLPFC	brain
ARID3A	ADvsHC	0.455	0.0149	Not deregulated	Astrocyte	F	DLPFC	brain
ARID4A	ADvsHC	0.177	0.00554	Not deregulated	Astrocyte	F	DLPFC	brain
ARL1	ADvsHC	-0.185	0.0178	Not deregulated	Astrocyte	F	DLPFC	brain
ARL2	ADvsHC	0.947	0.0247	Sig. upregulated	Astrocyte	F	PFC	brain
ARL2BP	ADvsHC	-0.184	0.0255	Not deregulated	Astrocyte	F	DLPFC	brain
ARL8A	ADvsHC	-0.311	0.000996	Not deregulated	Astrocyte	F	DLPFC	brain
ARMC2	ADvsHC	0.129	0.0324	Not deregulated	Astrocyte	F	DLPFC	brain
ARMC8	ADvsHC	0.12	0.0276	Not deregulated	Astrocyte	F	DLPFC	brain
ARMH1	ADvsHC	-0.254	0.0155	Not deregulated	Astrocyte	F	DLPFC	brain
ARNT	ADvsHC	0.177	0.00778	Not deregulated	Astrocyte	F	DLPFC	brain
ARPC1A	ADvsHC	-0.189	0.0132	Not deregulated	Astrocyte	F	DLPFC	brain
ARRDC3	ADvsHC	-0.548	0.0285	Sig. downregulated	Astrocyte	F	DLPFC	brain
ARRDC3-AS1	ADvsHC	-0.447	0.00554	Not deregulated	Astrocyte	F	DLPFC	brain
ASCC1	ADvsHC	0.158	0.00957	Not deregulated	Astrocyte	F	DLPFC	brain
ASTN2	ADvsHC	0.231	0.00978	Not deregulated	Astrocyte	F	DLPFC	brain
ASXL1	ADvsHC	0.164	0.00678	Not deregulated	Astrocyte	F	DLPFC	brain
ASXL2	ADvsHC	0.176	0.00352	Not deregulated	Astrocyte	F	DLPFC	brain
ATAD2B	ADvsHC	0.126	0.015	Not deregulated	Astrocyte	F	DLPFC	brain
ATCAY	ADvsHC	-0.603	0.0208	Sig. downregulated	Astrocyte	F	DLPFC	brain
ATF7IP	ADvsHC	0.188	0.0179	Not deregulated	Astrocyte	F	DLPFC	brain
ATF7IP2	ADvsHC	-0.25	0.018	Not deregulated	Astrocyte	F	DLPFC	brain
ATIC	ADvsHC	0.167	0.011	Not deregulated	Astrocyte	F	DLPFC	brain
ATOH8	ADvsHC	0.359	0.0244	Not deregulated	Astrocyte	F	DLPFC	brain
ATP1A1	ADvsHC	-0.415	0.0308	Not deregulated	Astrocyte	F	DLPFC	brain
ATP1A3	ADvsHC	-0.755	0.00927	Sig. downregulated	Astrocyte	F	DLPFC	brain
ATP2A1	ADvsHC	-0.317	0.0347	Not deregulated	Astrocyte	F	DLPFC	brain
ATP2B2	ADvsHC	-0.17	0.0389	Not deregulated	Astrocyte	F	DLPFC	brain
ATP2B4	ADvsHC	0.238	0.00148	Not deregulated	Astrocyte	F	DLPFC	brain
ATP5F1B	ADvsHC	-0.238	0.0259	Not deregulated	Astrocyte	F	DLPFC	brain
ATP5MC2	ADvsHC	-0.202	0.0338	Not deregulated	Astrocyte	F	DLPFC	brain
ATP5MJ	ADvsHC	-0.209	0.049	Not deregulated	Astrocyte	F	DLPFC	brain
ATP6V0A1	ADvsHC	-0.175	0.0234	Not deregulated	Astrocyte	F	DLPFC	brain
ATP6V0D1	ADvsHC	-0.232	0.0265	Not deregulated	Astrocyte	F	DLPFC	brain
ATP6V0E2	ADvsHC	-0.391	0.0021	Not deregulated	Astrocyte	F	DLPFC	brain
ATP6V1A	ADvsHC	-0.122	0.049	Not deregulated	Astrocyte	F	DLPFC	brain
ATP6V1E1	ADvsHC	-0.259	0.0187	Not deregulated	Astrocyte	F	DLPFC	brain
ATP6V1G1	ADvsHC	-0.254	0.014	Not deregulated	Astrocyte	F	DLPFC	brain
ATP8B2	ADvsHC	0.193	0.0276	Not deregulated	Astrocyte	F	DLPFC	brain
ATXN7	ADvsHC	0.197	0.00151	Not deregulated	Astrocyte	F	DLPFC	brain
ATXN7L3	ADvsHC	-0.308	0.0294	Not deregulated	Astrocyte	F	DLPFC	brain
ATXN7L3B	ADvsHC	-0.222	0.0368	Not deregulated	Astrocyte	F	DLPFC	brain
AVIL	ADvsHC	-0.342	0.0493	Not deregulated	Astrocyte	F	DLPFC	brain
AXDND1	ADvsHC	-0.376	0.0437	Not deregulated	Astrocyte	F	DLPFC	brain
B3GALNT1	ADvsHC	-0.196	0.0317	Not deregulated	Astrocyte	F	DLPFC	brain
B3GALT5	ADvsHC	0.225	0.0369	Not deregulated	Astrocyte	F	DLPFC	brain
B4GALNT1	ADvsHC	-0.499	0.0125	Not deregulated	Astrocyte	F	DLPFC	brain
B4GALNT4	ADvsHC	0.24	0.0305	Not deregulated	Astrocyte	F	DLPFC	brain
BACE1	ADvsHC	-0.197	0.0236	Not deregulated	Astrocyte	F	DLPFC	brain
BACH2	ADvsHC	0.254	0.0104	Not deregulated	Astrocyte	F	DLPFC	brain
BAG6	ADvsHC	0.263	0.0448	Not deregulated	Astrocyte	F	PFC	brain
BAIAP3	ADvsHC	1.53	0.0392	Sig. upregulated	Astrocyte	F	PFC	brain
BAZ2B	ADvsHC	0.221	0.00383	Not deregulated	Astrocyte	F	DLPFC	brain
BBOX1	ADvsHC	0.193	0.0186	Not deregulated	Astrocyte	F	DLPFC	brain
BBS9	ADvsHC	0.213	0.00695	Not deregulated	Astrocyte	F	DLPFC	brain
BCAM	ADvsHC	0.298	0.0187	Not deregulated	Astrocyte	F	DLPFC	brain
BCL11A	ADvsHC	-0.678	0.0166	Sig. downregulated	Astrocyte	F	DLPFC	brain
BCL2	ADvsHC	0.16	0.00618	Not deregulated	Astrocyte	F	DLPFC	brain
BCL2L2	ADvsHC	-0.384	0.011	Not deregulated	Astrocyte	F	DLPFC	brain
BCL7A	ADvsHC	-0.237	0.017	Not deregulated	Astrocyte	F	DLPFC	brain
BEX2	ADvsHC	-0.424	0.0212	Not deregulated	Astrocyte	F	DLPFC	brain
BEX3	ADvsHC	-0.275	0.0324	Not deregulated	Astrocyte	F	DLPFC	brain
BEX4	ADvsHC	-0.316	0.00735	Not deregulated	Astrocyte	F	DLPFC	brain
BICD1	ADvsHC	0.172	0.0181	Not deregulated	Astrocyte	F	DLPFC	brain
BLOC1S2	ADvsHC	-0.242	0.0137	Not deregulated	Astrocyte	F	DLPFC	brain
BLTP1	ADvsHC	0.198	0.00426	Not deregulated	Astrocyte	F	DLPFC	brain
BMP2K	ADvsHC	0.133	0.0313	Not deregulated	Astrocyte	F	DLPFC	brain
BMPER	ADvsHC	-0.35	0.00672	Not deregulated	Astrocyte	F	DLPFC	brain
BMPR1A	ADvsHC	0.158	0.0255	Not deregulated	Astrocyte	F	DLPFC	brain
BMPR1B	ADvsHC	-0.275	0.0414	Not deregulated	Astrocyte	F	PFC	brain
BMS1P21	ADvsHC	0.469	0.0002	Not deregulated	Astrocyte	F	DLPFC	brain
BOC	ADvsHC	0.211	0.0259	Not deregulated	Astrocyte	F	DLPFC	brain
BPNT2	ADvsHC	-0.217	0.012	Not deregulated	Astrocyte	F	DLPFC	brain
BRD10	ADvsHC	0.202	0.00352	Not deregulated	Astrocyte	F	DLPFC	brain
BRI3BP	ADvsHC	-0.216	0.0109	Not deregulated	Astrocyte	F	DLPFC	brain
BRSK1	ADvsHC	-0.324	0.0163	Not deregulated	Astrocyte	F	DLPFC	brain
BSN	ADvsHC	-0.367	0.0411	Not deregulated	Astrocyte	F	DLPFC	brain
BTBD18	ADvsHC	-0.564	0.0276	Sig. downregulated	Astrocyte	F	DLPFC	brain
BTBD7	ADvsHC	0.138	0.00668	Not deregulated	Astrocyte	F	DLPFC	brain
BTF3L4	ADvsHC	-0.147	0.049	Not deregulated	Astrocyte	F	DLPFC	brain
BTG1	ADvsHC	0.218	0.0362	Not deregulated	Astrocyte	F	DLPFC	brain
BTRC	ADvsHC	0.151	0.0313	Not deregulated	Astrocyte	F	DLPFC	brain
C11orf58	ADvsHC	-0.185	0.00574	Not deregulated	Astrocyte	F	DLPFC	brain
C11orf87	ADvsHC	-0.64	0.0157	Sig. downregulated	Astrocyte	F	DLPFC	brain
C1QL2	ADvsHC	0.432	0.0318	Not deregulated	Astrocyte	F	DLPFC	brain
C1QTNF3	ADvsHC	0.197	0.0186	Not deregulated	Astrocyte	F	DLPFC	brain
C1QTNF4	ADvsHC	-0.375	0.0175	Not deregulated	Astrocyte	F	DLPFC	brain
C1QTNF7	ADvsHC	-0.66	0.0198	Sig. downregulated	Astrocyte	F	DLPFC	brain
C1QTNF7-AS1	ADvsHC	-0.533	0.00133	Sig. downregulated	Astrocyte	F	DLPFC	brain
C1orf21	ADvsHC	0.179	0.00567	Not deregulated	Astrocyte	F	DLPFC	brain
C1orf216	ADvsHC	0.987	0.0243	Sig. upregulated	Astrocyte	F	PFC	brain
C1orf54	ADvsHC	-0.351	0.0251	Not deregulated	Astrocyte	F	PFC	brain
C2CD2	ADvsHC	0.224	0.0355	Not deregulated	Astrocyte	F	DLPFC	brain
C2CD5-AS1	ADvsHC	-0.589	0.00327	Sig. downregulated	Astrocyte	F	DLPFC	brain
C2orf80	ADvsHC	-0.691	0.019	Sig. downregulated	Astrocyte	F	DLPFC	brain
C4orf3	ADvsHC	-0.261	0.0132	Not deregulated	Astrocyte	F	DLPFC	brain
C4orf50	ADvsHC	-0.504	0.0309	Sig. downregulated	Astrocyte	F	DLPFC	brain
C6orf118	ADvsHC	0.693	0.00148	Sig. upregulated	Astrocyte	F	DLPFC	brain
C7orf50	ADvsHC	-0.253	0.000554	Not deregulated	Astrocyte	F	DLPFC	brain
C8orf44-SGK3	ADvsHC	0.15	0.0369	Not deregulated	Astrocyte	F	DLPFC	brain
C8orf48	ADvsHC	0.341	0.026	Not deregulated	Astrocyte	F	DLPFC	brain
CA11	ADvsHC	-0.359	0.0452	Not deregulated	Astrocyte	F	DLPFC	brain
CAB39L	ADvsHC	0.376	0.0000585	Not deregulated	Astrocyte	F	DLPFC	brain
CABP1	ADvsHC	-0.478	0.0232	Not deregulated	Astrocyte	F	DLPFC	brain
CACNA1B	ADvsHC	0.751	0.0373	Sig. upregulated	Astrocyte	F	PFC	brain
CACNB2	ADvsHC	0.157	0.0332	Not deregulated	Astrocyte	F	DLPFC	brain
CACNG2	ADvsHC	-0.525	0.0429	Sig. downregulated	Astrocyte	F	DLPFC	brain
CACNG3	ADvsHC	-0.646	0.0374	Sig. downregulated	Astrocyte	F	DLPFC	brain
CACNG8	ADvsHC	-0.603	0.0135	Sig. downregulated	Astrocyte	F	DLPFC	brain
CADPS	ADvsHC	-0.664	0.00387	Sig. downregulated	Astrocyte	F	DLPFC	brain
CALM1	ADvsHC	-0.308	0.0446	Not deregulated	Astrocyte	F	DLPFC	brain
CALM3	ADvsHC	-0.424	0.0209	Not deregulated	Astrocyte	F	DLPFC	brain
CAMK1G	ADvsHC	-0.458	0.0337	Not deregulated	Astrocyte	F	DLPFC	brain
CAMK2N2	ADvsHC	-0.393	0.0458	Not deregulated	Astrocyte	F	DLPFC	brain
CAMKK2	ADvsHC	-0.552	0.000582	Sig. downregulated	Astrocyte	F	DLPFC	brain
CAMKMT	ADvsHC	0.138	0.0333	Not deregulated	Astrocyte	F	DLPFC	brain
CAMKV	ADvsHC	-0.45	0.0447	Not deregulated	Astrocyte	F	DLPFC	brain
CAMLG	ADvsHC	-0.222	0.0227	Not deregulated	Astrocyte	F	DLPFC	brain
CAPN2	ADvsHC	0.261	0.0162	Not deregulated	Astrocyte	F	DLPFC	brain
CAPN5	ADvsHC	-0.228	0.0355	Not deregulated	Astrocyte	F	DLPFC	brain
CAPS2	ADvsHC	0.237	0.00233	Not deregulated	Astrocyte	F	DLPFC	brain
CARHSP1	ADvsHC	0.167	0.0173	Not deregulated	Astrocyte	F	DLPFC	brain
CARMIL1	ADvsHC	0.176	0.00474	Not deregulated	Astrocyte	F	DLPFC	brain
CASC17	ADvsHC	0.637	0.000145	Sig. upregulated	Astrocyte	F	DLPFC	brain
CASP8AP2	ADvsHC	0.153	0.0104	Not deregulated	Astrocyte	F	DLPFC	brain
CASP9	ADvsHC	-0.416	0.0105	Not deregulated	Astrocyte	F	PFC	brain
CATSPER2P1	ADvsHC	-0.214	0.0351	Not deregulated	Astrocyte	F	DLPFC	brain
CBR1	ADvsHC	-0.251	0.00752	Not deregulated	Astrocyte	F	DLPFC	brain
CBX6	ADvsHC	-0.409	0.00799	Not deregulated	Astrocyte	F	DLPFC	brain
CCDC102B	ADvsHC	-0.243	0.0308	Not deregulated	Astrocyte	F	DLPFC	brain
CCDC125	ADvsHC	-0.273	0.0401	Not deregulated	Astrocyte	F	PFC	brain
CCDC144CP	ADvsHC	0.341	0.00283	Not deregulated	Astrocyte	F	DLPFC	brain
CCDC15-DT	ADvsHC	-0.363	0.0259	Not deregulated	Astrocyte	F	DLPFC	brain
CCDC40	ADvsHC	0.23	0.0308	Not deregulated	Astrocyte	F	DLPFC	brain
CCDC80	ADvsHC	-0.435	0.0314	Not deregulated	Astrocyte	F	DLPFC	brain
CCDC92B	ADvsHC	-0.199	0.0406	Not deregulated	Astrocyte	F	DLPFC	brain
CCND1	ADvsHC	-0.455	0.0482	Not deregulated	Astrocyte	F	DLPFC	brain
CCNI	ADvsHC	-0.309	0.00148	Not deregulated	Astrocyte	F	DLPFC	brain
CCNYL4	ADvsHC	-0.387	0.0291	Not deregulated	Astrocyte	F	DLPFC	brain
CCP110	ADvsHC	0.535	0.0105	Sig. upregulated	Astrocyte	F	PFC	brain
CCSAP	ADvsHC	-0.394	0.00383	Not deregulated	Astrocyte	F	DLPFC	brain
CCSER2	ADvsHC	0.121	0.0306	Not deregulated	Astrocyte	F	DLPFC	brain
CCT7	ADvsHC	-0.238	0.0056	Not deregulated	Astrocyte	F	DLPFC	brain
CD109	ADvsHC	0.232	0.0268	Not deregulated	Astrocyte	F	DLPFC	brain
CD38	ADvsHC	-0.432	0.00615	Not deregulated	Astrocyte	F	DLPFC	brain
CD4	ADvsHC	-0.404	0.0425	Not deregulated	Astrocyte	F	DLPFC	brain
CD59	ADvsHC	0.169	0.0498	Not deregulated	Astrocyte	F	DLPFC	brain
CDC27	ADvsHC	0.121	0.0369	Not deregulated	Astrocyte	F	DLPFC	brain
CDC42EP3	ADvsHC	-0.544	0.0264	Sig. downregulated	Astrocyte	F	DLPFC	brain
CDH2	ADvsHC	0.23	0.00149	Not deregulated	Astrocyte	F	DLPFC	brain
CDH22	ADvsHC	-0.559	0.0181	Sig. downregulated	Astrocyte	F	DLPFC	brain
CDH23	ADvsHC	0.352	0.0149	Not deregulated	Astrocyte	F	DLPFC	brain
CDK16	ADvsHC	-0.329	0.00674	Not deregulated	Astrocyte	F	DLPFC	brain
CDK17	ADvsHC	0.146	0.0361	Not deregulated	Astrocyte	F	DLPFC	brain
CDK5R2	ADvsHC	-0.436	0.0313	Not deregulated	Astrocyte	F	DLPFC	brain
CDK5RAP2	ADvsHC	0.143	0.00988	Not deregulated	Astrocyte	F	DLPFC	brain
CDK6	ADvsHC	1.44	0.0154	Sig. upregulated	Astrocyte	F	PFC	brain
CDK9	ADvsHC	0.218	0.0167	Not deregulated	Astrocyte	F	DLPFC	brain
CDKN2D	ADvsHC	1.22	0.0247	Sig. upregulated	Astrocyte	F	PFC	brain
CDS1	ADvsHC	0.201	0.0198	Not deregulated	Astrocyte	F	DLPFC	brain
CEACAM16-AS1	ADvsHC	1.01	0.00325	Sig. upregulated	Astrocyte	F	DLPFC	brain
CENPT	ADvsHC	0.223	0.0285	Not deregulated	Astrocyte	F	DLPFC	brain
CEP162	ADvsHC	0.147	0.0315	Not deregulated	Astrocyte	F	DLPFC	brain
CEP170B	ADvsHC	-0.304	0.0337	Not deregulated	Astrocyte	F	DLPFC	brain
CEP350	ADvsHC	0.213	0.02	Not deregulated	Astrocyte	F	DLPFC	brain
CFAP210	ADvsHC	0.244	0.0445	Not deregulated	Astrocyte	F	DLPFC	brain
CFAP221	ADvsHC	-0.434	0.00148	Not deregulated	Astrocyte	F	DLPFC	brain
CFAP298-TCP10L	ADvsHC	0.265	0.036	Not deregulated	Astrocyte	F	DLPFC	brain
CFAP418-AS1	ADvsHC	-0.423	0.0056	Not deregulated	Astrocyte	F	DLPFC	brain
CFAP47	ADvsHC	0.362	0.0445	Not deregulated	Astrocyte	F	DLPFC	brain
CFAP96	ADvsHC	0.287	0.0149	Not deregulated	Astrocyte	F	DLPFC	brain
CGRRF1	ADvsHC	0.209	0.00151	Not deregulated	Astrocyte	F	DLPFC	brain
CHCHD10	ADvsHC	-0.193	0.0341	Not deregulated	Astrocyte	F	DLPFC	brain
CHCHD2	ADvsHC	-0.258	0.0208	Not deregulated	Astrocyte	F	DLPFC	brain
CHD2	ADvsHC	0.212	0.000804	Not deregulated	Astrocyte	F	DLPFC	brain
CHD3	ADvsHC	-0.328	0.0325	Not deregulated	Astrocyte	F	DLPFC	brain
CHD9	ADvsHC	0.16	0.0183	Not deregulated	Astrocyte	F	DLPFC	brain
CHDH	ADvsHC	0.244	0.0149	Not deregulated	Astrocyte	F	DLPFC	brain
CHN1	ADvsHC	-0.208	0.00575	Not deregulated	Astrocyte	F	DLPFC	brain
CHORDC1P4	ADvsHC	0.252	0.0202	Not deregulated	Astrocyte	F	DLPFC	brain
CHP1	ADvsHC	-0.155	0.0257	Not deregulated	Astrocyte	F	DLPFC	brain
CHRNB2	ADvsHC	-0.585	0.00589	Sig. downregulated	Astrocyte	F	DLPFC	brain
CHSY3	ADvsHC	1.3	0.0247	Sig. upregulated	Astrocyte	F	PFC	brain
CIPC	ADvsHC	0.156	0.0194	Not deregulated	Astrocyte	F	DLPFC	brain
CIT	ADvsHC	-0.616	0.018	Sig. downregulated	Astrocyte	F	DLPFC	brain
CIT	ADvsHC	1.53	0.0181	Sig. upregulated	Astrocyte	F	PFC	brain
CLDN10	ADvsHC	0.182	0.0305	Not deregulated	Astrocyte	F	DLPFC	brain
CLK1	ADvsHC	0.18	0.0262	Not deregulated	Astrocyte	F	DLPFC	brain
CMC1	ADvsHC	0.17	0.0106	Not deregulated	Astrocyte	F	DLPFC	brain
CMC2	ADvsHC	0.129	0.029	Not deregulated	Astrocyte	F	DLPFC	brain
CMTM6	ADvsHC	0.173	0.0244	Not deregulated	Astrocyte	F	DLPFC	brain
CMTM6	ADvsHC	0.293	0.0496	Not deregulated	Astrocyte	F	PFC	brain
CNKSR3	ADvsHC	0.394	0.00129	Not deregulated	Astrocyte	F	DLPFC	brain
CNKSR3	ADvsHC	0.609	0.0411	Sig. upregulated	Astrocyte	F	PFC	brain
CNMD	ADvsHC	0.379	0.0344	Not deregulated	Astrocyte	F	DLPFC	brain
CNOT4	ADvsHC	0.131	0.00815	Not deregulated	Astrocyte	F	DLPFC	brain
CNTN2	ADvsHC	1.24	0.0383	Sig. upregulated	Astrocyte	F	PFC	brain
CNTRL	ADvsHC	0.191	0.014	Not deregulated	Astrocyte	F	DLPFC	brain
COA7	ADvsHC	-0.316	0.0291	Not deregulated	Astrocyte	F	DLPFC	brain
COL11A2	ADvsHC	0.796	0.0368	Sig. upregulated	Astrocyte	F	PFC	brain
COL21A1	ADvsHC	0.56	0.00748	Sig. upregulated	Astrocyte	F	DLPFC	brain
COL23A1	ADvsHC	0.437	0.000954	Not deregulated	Astrocyte	F	DLPFC	brain
COL25A1	ADvsHC	-0.327	0.0418	Not deregulated	Astrocyte	F	DLPFC	brain
COL27A1	ADvsHC	0.486	0.00154	Not deregulated	Astrocyte	F	DLPFC	brain
COL4A5	ADvsHC	0.155	0.033	Not deregulated	Astrocyte	F	DLPFC	brain
COLQ	ADvsHC	-0.358	0.00336	Not deregulated	Astrocyte	F	DLPFC	brain
COMMD10	ADvsHC	0.142	0.0176	Not deregulated	Astrocyte	F	DLPFC	brain
COP1-DT	ADvsHC	-0.268	0.034	Not deregulated	Astrocyte	F	DLPFC	brain
COPG1	ADvsHC	-0.189	0.0142	Not deregulated	Astrocyte	F	DLPFC	brain
COX11	ADvsHC	-0.133	0.0291	Not deregulated	Astrocyte	F	DLPFC	brain
CPE	ADvsHC	0.166	0.0285	Not deregulated	Astrocyte	F	DLPFC	brain
CPEB2	ADvsHC	0.257	0.00787	Not deregulated	Astrocyte	F	DLPFC	brain
CPEB4	ADvsHC	0.172	0.0309	Not deregulated	Astrocyte	F	DLPFC	brain
CPLX1	ADvsHC	-0.414	0.0244	Not deregulated	Astrocyte	F	DLPFC	brain
CPLX2	ADvsHC	-0.399	0.0354	Not deregulated	Astrocyte	F	DLPFC	brain
CPQ	ADvsHC	0.143	0.0194	Not deregulated	Astrocyte	F	DLPFC	brain
CPT1B	ADvsHC	0.408	0.0133	Not deregulated	Astrocyte	F	DLPFC	brain
CPT2	ADvsHC	-0.212	0.0203	Not deregulated	Astrocyte	F	DLPFC	brain
CRACD	ADvsHC	0.196	0.0393	Not deregulated	Astrocyte	F	DLPFC	brain
CRACDL	ADvsHC	-0.737	0.0153	Sig. downregulated	Astrocyte	F	DLPFC	brain
CRACR2B	ADvsHC	0.475	0.0255	Not deregulated	Astrocyte	F	DLPFC	brain
CRADD	ADvsHC	0.177	0.0155	Not deregulated	Astrocyte	F	DLPFC	brain
CRB2	ADvsHC	0.279	0.00726	Not deregulated	Astrocyte	F	DLPFC	brain
CREB5	ADvsHC	0.564	0.0011	Sig. upregulated	Astrocyte	F	DLPFC	brain
CREG2	ADvsHC	-0.44	0.0378	Not deregulated	Astrocyte	F	DLPFC	brain
CROCC	ADvsHC	0.298	0.00371	Not deregulated	Astrocyte	F	DLPFC	brain
CRY2	ADvsHC	-0.236	0.00764	Not deregulated	Astrocyte	F	DLPFC	brain
CSPP1	ADvsHC	0.152	0.0233	Not deregulated	Astrocyte	F	DLPFC	brain
CSRP1	ADvsHC	0.242	0.00983	Not deregulated	Astrocyte	F	DLPFC	brain
CSRP1	ADvsHC	0.354	0.0479	Not deregulated	Astrocyte	F	PFC	brain
CSRP1-AS1	ADvsHC	0.264	0.00802	Not deregulated	Astrocyte	F	DLPFC	brain
CSTPP1	ADvsHC	0.175	0.00521	Not deregulated	Astrocyte	F	DLPFC	brain
CTC-338M12.4	ADvsHC	0.209	0.0244	Not deregulated	Astrocyte	F	DLPFC	brain
CTH	ADvsHC	-0.459	0.0383	Not deregulated	Astrocyte	F	PFC	brain
CTNNA1	ADvsHC	0.173	0.0106	Not deregulated	Astrocyte	F	DLPFC	brain
CTNNA2	ADvsHC	0.188	0.0466	Not deregulated	Astrocyte	F	DLPFC	brain
CTXN1	ADvsHC	-0.401	0.0309	Not deregulated	Astrocyte	F	DLPFC	brain
CUL3	ADvsHC	0.11	0.0369	Not deregulated	Astrocyte	F	DLPFC	brain
CYB5B	ADvsHC	0.203	0.00842	Not deregulated	Astrocyte	F	DLPFC	brain
CYFIP2	ADvsHC	-0.168	0.0106	Not deregulated	Astrocyte	F	DLPFC	brain
CYP39A1	ADvsHC	0.516	0.0179	Sig. upregulated	Astrocyte	F	DLPFC	brain
CYP4F3	ADvsHC	-0.698	0.0369	Sig. downregulated	Astrocyte	F	DLPFC	brain
DAAM1	ADvsHC	0.174	0.0354	Not deregulated	Astrocyte	F	DLPFC	brain
DBNL	ADvsHC	-0.126	0.0449	Not deregulated	Astrocyte	F	DLPFC	brain
DCAF6	ADvsHC	0.165	0.0167	Not deregulated	Astrocyte	F	DLPFC	brain
DCBLD1	ADvsHC	-0.277	0.00403	Not deregulated	Astrocyte	F	DLPFC	brain
DCT	ADvsHC	-0.461	0.0165	Not deregulated	Astrocyte	F	DLPFC	brain
DCTN5	ADvsHC	-0.241	0.000408	Not deregulated	Astrocyte	F	DLPFC	brain
DCTPP1	ADvsHC	-0.414	0.00892	Not deregulated	Astrocyte	F	DLPFC	brain
DDN	ADvsHC	-0.497	0.0488	Not deregulated	Astrocyte	F	DLPFC	brain
DDR2	ADvsHC	0.191	0.0489	Not deregulated	Astrocyte	F	DLPFC	brain
DDX17	ADvsHC	0.202	0.000295	Not deregulated	Astrocyte	F	DLPFC	brain
DDX28	ADvsHC	-0.437	0.0479	Not deregulated	Astrocyte	F	DLPFC	brain
DDX51	ADvsHC	-0.206	0.0248	Not deregulated	Astrocyte	F	DLPFC	brain
DEPTOR	ADvsHC	0.799	0.0247	Sig. upregulated	Astrocyte	F	PFC	brain
DGKI	ADvsHC	-0.597	0.0356	Sig. downregulated	Astrocyte	F	DLPFC	brain
DHDDS-AS1	ADvsHC	0.29	0.0486	Not deregulated	Astrocyte	F	DLPFC	brain
DHRS11	ADvsHC	-0.279	0.0249	Not deregulated	Astrocyte	F	DLPFC	brain
DHRSX	ADvsHC	0.272	0.0455	Not deregulated	Astrocyte	F	DLPFC	brain
DIO3OS	ADvsHC	-1.36	0.0414	Sig. downregulated	Astrocyte	F	PFC	brain
DIPK1C	ADvsHC	-0.436	0.00668	Not deregulated	Astrocyte	F	DLPFC	brain
DIRAS1	ADvsHC	-0.437	0.0165	Not deregulated	Astrocyte	F	DLPFC	brain
DLC1	ADvsHC	0.266	0.0437	Not deregulated	Astrocyte	F	DLPFC	brain
DLEC1	ADvsHC	0.389	0.0358	Not deregulated	Astrocyte	F	DLPFC	brain
DLEU2	ADvsHC	0.175	0.0177	Not deregulated	Astrocyte	F	DLPFC	brain
DLG4	ADvsHC	-0.25	0.0334	Not deregulated	Astrocyte	F	DLPFC	brain
DLGAP1	ADvsHC	0.39	0.00314	Not deregulated	Astrocyte	F	DLPFC	brain
DLGAP1	ADvsHC	0.461	0.0247	Not deregulated	Astrocyte	F	PFC	brain
DLGAP3	ADvsHC	-0.509	0.0433	Sig. downregulated	Astrocyte	F	DLPFC	brain
DLL1	ADvsHC	0.25	0.0362	Not deregulated	Astrocyte	F	DLPFC	brain
DMAC1	ADvsHC	-0.312	0.00914	Not deregulated	Astrocyte	F	DLPFC	brain
DMTF1	ADvsHC	0.157	0.0169	Not deregulated	Astrocyte	F	DLPFC	brain
DMTN	ADvsHC	-0.356	0.0364	Not deregulated	Astrocyte	F	DLPFC	brain
DNAH14	ADvsHC	-0.639	0.0464	Sig. downregulated	Astrocyte	F	DLPFC	brain
DNAI3	ADvsHC	-0.421	0.0424	Not deregulated	Astrocyte	F	DLPFC	brain
DNAJC18	ADvsHC	-0.156	0.0404	Not deregulated	Astrocyte	F	DLPFC	brain
DNAJC5	ADvsHC	-0.215	0.00802	Not deregulated	Astrocyte	F	DLPFC	brain
DNAJC7	ADvsHC	-0.182	0.00379	Not deregulated	Astrocyte	F	DLPFC	brain
DNASE1	ADvsHC	0.154	0.0259	Not deregulated	Astrocyte	F	DLPFC	brain
DNM1	ADvsHC	1.32	0.02	Sig. upregulated	Astrocyte	F	PFC	brain
DNM3	ADvsHC	0.182	0.0495	Not deregulated	Astrocyte	F	DLPFC	brain
DOCK1	ADvsHC	0.126	0.014	Not deregulated	Astrocyte	F	DLPFC	brain
DOCK7	ADvsHC	0.212	0.00133	Not deregulated	Astrocyte	F	DLPFC	brain
DTX4	ADvsHC	-0.474	0.000592	Not deregulated	Astrocyte	F	DLPFC	brain
DUSP1	ADvsHC	0.654	0.0072	Sig. upregulated	Astrocyte	F	DLPFC	brain
DUSP15	ADvsHC	-0.356	0.011	Not deregulated	Astrocyte	F	DLPFC	brain
DUSP15	ADvsHC	-0.572	0.0411	Sig. downregulated	Astrocyte	F	PFC	brain
DUSP16	ADvsHC	0.149	0.0175	Not deregulated	Astrocyte	F	DLPFC	brain
DYNC1H1	ADvsHC	-0.156	0.00685	Not deregulated	Astrocyte	F	DLPFC	brain
DYNC1LI2	ADvsHC	0.284	0.0105	Not deregulated	Astrocyte	F	PFC	brain
DYRK1A	ADvsHC	0.136	0.0309	Not deregulated	Astrocyte	F	DLPFC	brain
DYRK3	ADvsHC	0.25	0.038	Not deregulated	Astrocyte	F	DLPFC	brain
ECE1	ADvsHC	0.169	0.0249	Not deregulated	Astrocyte	F	DLPFC	brain
EEF1B2	ADvsHC	-0.282	0.0291	Not deregulated	Astrocyte	F	DLPFC	brain
EEF1G	ADvsHC	-0.296	0.0203	Not deregulated	Astrocyte	F	DLPFC	brain
EEF2	ADvsHC	-0.397	0.00836	Not deregulated	Astrocyte	F	DLPFC	brain
EEF2K	ADvsHC	0.243	0.0122	Not deregulated	Astrocyte	F	DLPFC	brain
EFCAB2	ADvsHC	0.201	0.0067	Not deregulated	Astrocyte	F	DLPFC	brain
EFEMP1	ADvsHC	-0.521	0.0105	Sig. downregulated	Astrocyte	F	PFC	brain
EFHC1	ADvsHC	0.224	0.00154	Not deregulated	Astrocyte	F	DLPFC	brain
EFHC2	ADvsHC	0.224	0.0125	Not deregulated	Astrocyte	F	DLPFC	brain
EGF	ADvsHC	0.529	0.0067	Sig. upregulated	Astrocyte	F	DLPFC	brain
EIF1	ADvsHC	-0.242	0.036	Not deregulated	Astrocyte	F	DLPFC	brain
EIF1AX	ADvsHC	-0.248	0.00988	Not deregulated	Astrocyte	F	DLPFC	brain
EIF3J	ADvsHC	-0.159	0.0207	Not deregulated	Astrocyte	F	DLPFC	brain
EIF3L	ADvsHC	-0.212	0.0248	Not deregulated	Astrocyte	F	DLPFC	brain
EIF4A2	ADvsHC	-0.303	0.0184	Not deregulated	Astrocyte	F	DLPFC	brain
EIF4E3	ADvsHC	-0.244	0.0252	Not deregulated	Astrocyte	F	DLPFC	brain
EIF4H	ADvsHC	-0.179	0.0432	Not deregulated	Astrocyte	F	DLPFC	brain
ELAVL3	ADvsHC	-0.359	0.00248	Not deregulated	Astrocyte	F	DLPFC	brain
ELF1	ADvsHC	0.199	0.00296	Not deregulated	Astrocyte	F	DLPFC	brain
ELFN2	ADvsHC	-0.492	0.0451	Not deregulated	Astrocyte	F	DLPFC	brain
ELMOD2	ADvsHC	0.15	0.0177	Not deregulated	Astrocyte	F	DLPFC	brain
EMC2	ADvsHC	0.118	0.0265	Not deregulated	Astrocyte	F	DLPFC	brain
EMC3-AS1	ADvsHC	0.256	0.0226	Not deregulated	Astrocyte	F	DLPFC	brain
EML2	ADvsHC	-0.248	0.0255	Not deregulated	Astrocyte	F	DLPFC	brain
ENAH	ADvsHC	0.175	0.013	Not deregulated	Astrocyte	F	DLPFC	brain
ENG	ADvsHC	-0.37	0.022	Not deregulated	Astrocyte	F	DLPFC	brain
ENPP4	ADvsHC	0.239	0.0166	Not deregulated	Astrocyte	F	DLPFC	brain
ENSA	ADvsHC	-0.175	0.0446	Not deregulated	Astrocyte	F	DLPFC	brain
EOLA2-DT	ADvsHC	0.186	0.00514	Not deregulated	Astrocyte	F	DLPFC	brain
EPB41L4B	ADvsHC	-0.762	0.0123	Sig. downregulated	Astrocyte	F	DLPFC	brain
EPC1	ADvsHC	0.15	0.000971	Not deregulated	Astrocyte	F	DLPFC	brain
EPCIP-AS1	ADvsHC	0.191	0.0109	Not deregulated	Astrocyte	F	DLPFC	brain
ERBB4	ADvsHC	0.167	0.0411	Not deregulated	Astrocyte	F	DLPFC	brain
ERBIN	ADvsHC	0.266	0.00494	Not deregulated	Astrocyte	F	DLPFC	brain
ERC2	ADvsHC	-0.454	0.0284	Not deregulated	Astrocyte	F	DLPFC	brain
ERCC4	ADvsHC	0.121	0.0349	Not deregulated	Astrocyte	F	DLPFC	brain
ERH	ADvsHC	-0.179	0.0449	Not deregulated	Astrocyte	F	DLPFC	brain
ERICH3	ADvsHC	-0.591	0.0472	Sig. downregulated	Astrocyte	F	DLPFC	brain
ERV3-1	ADvsHC	-0.314	0.0392	Not deregulated	Astrocyte	F	PFC	brain
ESYT3	ADvsHC	0.343	0.0047	Not deregulated	Astrocyte	F	DLPFC	brain
ETAA1	ADvsHC	0.146	0.0404	Not deregulated	Astrocyte	F	DLPFC	brain
ETFB	ADvsHC	-0.17	0.0351	Not deregulated	Astrocyte	F	DLPFC	brain
ETV1	ADvsHC	0.341	0.000145	Not deregulated	Astrocyte	F	DLPFC	brain
ETV4	ADvsHC	0.751	0.00773	Sig. upregulated	Astrocyte	F	DLPFC	brain
EVA1C	ADvsHC	0.313	0.00568	Not deregulated	Astrocyte	F	DLPFC	brain
EVL	ADvsHC	-0.165	0.0242	Not deregulated	Astrocyte	F	DLPFC	brain
EXOSC6	ADvsHC	-0.279	0.0142	Not deregulated	Astrocyte	F	DLPFC	brain
EXOSC6	ADvsHC	0.524	0.0448	Sig. upregulated	Astrocyte	F	PFC	brain
EXOSC7	ADvsHC	-0.204	0.0166	Not deregulated	Astrocyte	F	DLPFC	brain
EXTL1	ADvsHC	-0.525	0.0173	Sig. downregulated	Astrocyte	F	DLPFC	brain
EZR	ADvsHC	0.134	0.0429	Not deregulated	Astrocyte	F	DLPFC	brain
FADS3	ADvsHC	-0.367	0.0441	Not deregulated	Astrocyte	F	PFC	brain
FAH	ADvsHC	-0.336	0.0247	Not deregulated	Astrocyte	F	PFC	brain
FAM131C	ADvsHC	0.25	0.041	Not deregulated	Astrocyte	F	DLPFC	brain
FAM133B	ADvsHC	0.125	0.0337	Not deregulated	Astrocyte	F	DLPFC	brain
FAM13C	ADvsHC	0.264	0.0319	Not deregulated	Astrocyte	F	DLPFC	brain
FAM149B1	ADvsHC	0.109	0.0386	Not deregulated	Astrocyte	F	DLPFC	brain
FAM151B	ADvsHC	0.354	0.0165	Not deregulated	Astrocyte	F	DLPFC	brain
FAM163B	ADvsHC	-0.464	0.0188	Not deregulated	Astrocyte	F	DLPFC	brain
FAM168A	ADvsHC	0.236	0.000145	Not deregulated	Astrocyte	F	DLPFC	brain
FAM193A	ADvsHC	0.126	0.0346	Not deregulated	Astrocyte	F	DLPFC	brain
FAM210B	ADvsHC	-0.179	0.0499	Not deregulated	Astrocyte	F	DLPFC	brain
FAM216A	ADvsHC	0.736	0.0383	Sig. upregulated	Astrocyte	F	PFC	brain
FAM32A	ADvsHC	-0.249	0.0155	Not deregulated	Astrocyte	F	DLPFC	brain
FAM3D-AS1	ADvsHC	0.518	0.000777	Sig. upregulated	Astrocyte	F	DLPFC	brain
FAM53B	ADvsHC	0.409	0.04	Not deregulated	Astrocyte	F	PFC	brain
FAM78B	ADvsHC	0.872	0.0385	Sig. upregulated	Astrocyte	F	PFC	brain
FAM81A	ADvsHC	-0.567	0.0287	Sig. downregulated	Astrocyte	F	DLPFC	brain
FAM86HP	ADvsHC	-0.372	0.0284	Not deregulated	Astrocyte	F	DLPFC	brain
FAM90A1	ADvsHC	-0.355	0.0327	Not deregulated	Astrocyte	F	DLPFC	brain
FANCC	ADvsHC	0.384	0.00678	Not deregulated	Astrocyte	F	DLPFC	brain
FAP	ADvsHC	0.492	0.0406	Not deregulated	Astrocyte	F	DLPFC	brain
FARP1	ADvsHC	-0.252	0.0256	Not deregulated	Astrocyte	F	PFC	brain
FAT1	ADvsHC	0.195	0.00215	Not deregulated	Astrocyte	F	DLPFC	brain
FAXC	ADvsHC	-0.556	0.00854	Sig. downregulated	Astrocyte	F	DLPFC	brain
FBXL16	ADvsHC	-0.502	0.0138	Sig. downregulated	Astrocyte	F	DLPFC	brain
FBXL17	ADvsHC	0.163	0.0176	Not deregulated	Astrocyte	F	DLPFC	brain
FBXL3	ADvsHC	0.154	0.00773	Not deregulated	Astrocyte	F	DLPFC	brain
FBXO2	ADvsHC	0.297	0.0255	Not deregulated	Astrocyte	F	DLPFC	brain
FBXO2	ADvsHC	0.676	0.0385	Sig. upregulated	Astrocyte	F	PFC	brain
FBXO24	ADvsHC	-0.485	0.0068	Not deregulated	Astrocyte	F	DLPFC	brain
FBXO32	ADvsHC	0.375	0.015	Not deregulated	Astrocyte	F	DLPFC	brain
FBXO42	ADvsHC	0.137	0.0241	Not deregulated	Astrocyte	F	DLPFC	brain
FER	ADvsHC	0.211	0.00366	Not deregulated	Astrocyte	F	DLPFC	brain
FGF13	ADvsHC	-0.5	0.0165	Sig. downregulated	Astrocyte	F	DLPFC	brain
FGF14	ADvsHC	-0.272	0.0484	Not deregulated	Astrocyte	F	DLPFC	brain
FIGN	ADvsHC	0.205	0.0166	Not deregulated	Astrocyte	F	DLPFC	brain
FKBP1B	ADvsHC	-0.346	0.00726	Not deregulated	Astrocyte	F	DLPFC	brain
FLJ46875	ADvsHC	0.208	0.0336	Not deregulated	Astrocyte	F	DLPFC	brain
FLYWCH2	ADvsHC	-0.173	0.0318	Not deregulated	Astrocyte	F	DLPFC	brain
FMNL1	ADvsHC	-0.446	0.035	Not deregulated	Astrocyte	F	DLPFC	brain
FNBP1L	ADvsHC	0.133	0.0293	Not deregulated	Astrocyte	F	DLPFC	brain
FNDC10	ADvsHC	1.1	0.0414	Sig. upregulated	Astrocyte	F	PFC	brain
FNIP1	ADvsHC	0.17	0.0137	Not deregulated	Astrocyte	F	DLPFC	brain
FOXG1-AS1	ADvsHC	0.295	0.00182	Not deregulated	Astrocyte	F	DLPFC	brain
FOXO1	ADvsHC	0.168	0.0056	Not deregulated	Astrocyte	F	DLPFC	brain
FOXO3	ADvsHC	0.174	0.0136	Not deregulated	Astrocyte	F	DLPFC	brain
FRG1-DT	ADvsHC	0.274	0.0253	Not deregulated	Astrocyte	F	DLPFC	brain
FRG1BP	ADvsHC	-0.429	0.00576	Not deregulated	Astrocyte	F	DLPFC	brain
FRMD6-AS2	ADvsHC	-0.904	0.00603	Sig. downregulated	Astrocyte	F	DLPFC	brain
FSCN1	ADvsHC	-0.493	0.0304	Not deregulated	Astrocyte	F	DLPFC	brain
FSD1	ADvsHC	-0.417	0.0428	Not deregulated	Astrocyte	F	DLPFC	brain
FSD1L	ADvsHC	0.162	0.0335	Not deregulated	Astrocyte	F	DLPFC	brain
FTH1	ADvsHC	-0.374	0.00283	Not deregulated	Astrocyte	F	DLPFC	brain
FTO	ADvsHC	0.125	0.0226	Not deregulated	Astrocyte	F	DLPFC	brain
FTX	ADvsHC	0.0946	0.0461	Not deregulated	Astrocyte	F	DLPFC	brain
FXYD7	ADvsHC	-0.393	0.0282	Not deregulated	Astrocyte	F	DLPFC	brain
FYB1	ADvsHC	-0.473	0.0369	Not deregulated	Astrocyte	F	DLPFC	brain
FYN	ADvsHC	0.182	0.0233	Not deregulated	Astrocyte	F	DLPFC	brain
FZD3	ADvsHC	0.179	0.0194	Not deregulated	Astrocyte	F	DLPFC	brain
FZD7	ADvsHC	0.356	0.00831	Not deregulated	Astrocyte	F	DLPFC	brain
FZD9	ADvsHC	0.516	0.0145	Sig. upregulated	Astrocyte	F	DLPFC	brain
G3BP2	ADvsHC	-0.224	0.0431	Not deregulated	Astrocyte	F	DLPFC	brain
GABARAP	ADvsHC	-0.227	0.0491	Not deregulated	Astrocyte	F	DLPFC	brain
GABARAPL1	ADvsHC	-0.304	0.0411	Not deregulated	Astrocyte	F	DLPFC	brain
GABRD	ADvsHC	-0.442	0.049	Not deregulated	Astrocyte	F	DLPFC	brain
GAL3ST1	ADvsHC	-0.532	0.0249	Sig. downregulated	Astrocyte	F	DLPFC	brain
GAP43	ADvsHC	-0.439	0.0227	Not deregulated	Astrocyte	F	DLPFC	brain
GAPDH	ADvsHC	-0.255	0.0477	Not deregulated	Astrocyte	F	DLPFC	brain
GAREM1	ADvsHC	0.148	0.0461	Not deregulated	Astrocyte	F	DLPFC	brain
GAREM2	ADvsHC	0.318	0.0248	Not deregulated	Astrocyte	F	DLPFC	brain
GAS7	ADvsHC	-0.388	0.0437	Not deregulated	Astrocyte	F	DLPFC	brain
GDAP1L1	ADvsHC	-0.362	0.0378	Not deregulated	Astrocyte	F	DLPFC	brain
GDAP2	ADvsHC	0.133	0.0482	Not deregulated	Astrocyte	F	DLPFC	brain
GDF10	ADvsHC	-0.399	0.0282	Not deregulated	Astrocyte	F	DLPFC	brain
GEM	ADvsHC	0.441	0.012	Not deregulated	Astrocyte	F	DLPFC	brain
GJA1	ADvsHC	0.22	0.0369	Not deregulated	Astrocyte	F	DLPFC	brain
GKAP1	ADvsHC	0.13	0.0337	Not deregulated	Astrocyte	F	DLPFC	brain
GLB1	ADvsHC	0.156	0.0131	Not deregulated	Astrocyte	F	DLPFC	brain
GLDC	ADvsHC	-0.147	0.049	Not deregulated	Astrocyte	F	DLPFC	brain
GMPS	ADvsHC	0.119	0.0435	Not deregulated	Astrocyte	F	DLPFC	brain
GNAI3	ADvsHC	0.166	0.0106	Not deregulated	Astrocyte	F	DLPFC	brain
GNB1	ADvsHC	-0.242	0.00694	Not deregulated	Astrocyte	F	DLPFC	brain
GNG12	ADvsHC	0.169	0.00842	Not deregulated	Astrocyte	F	DLPFC	brain
GOLGA6L10	ADvsHC	0.529	0.048	Sig. upregulated	Astrocyte	F	DLPFC	brain
GOLGB1	ADvsHC	0.172	0.0469	Not deregulated	Astrocyte	F	DLPFC	brain
GPC4	ADvsHC	0.262	0.0132	Not deregulated	Astrocyte	F	DLPFC	brain
GPC6	ADvsHC	-0.461	0.00892	Not deregulated	Astrocyte	F	DLPFC	brain
GPCPD1	ADvsHC	-0.42	0.0118	Not deregulated	Astrocyte	F	DLPFC	brain
GPER1	ADvsHC	0.649	0.00132	Sig. upregulated	Astrocyte	F	DLPFC	brain
GPER1	ADvsHC	0.867	0.0383	Sig. upregulated	Astrocyte	F	PFC	brain
GPR12	ADvsHC	-0.541	0.0253	Sig. downregulated	Astrocyte	F	DLPFC	brain
GPR153	ADvsHC	-0.565	0.0268	Sig. downregulated	Astrocyte	F	DLPFC	brain
GPR35	ADvsHC	-0.472	0.0383	Not deregulated	Astrocyte	F	PFC	brain
GPR37	ADvsHC	0.282	0.0229	Not deregulated	Astrocyte	F	DLPFC	brain
GPRC5B	ADvsHC	0.163	0.0096	Not deregulated	Astrocyte	F	DLPFC	brain
GRAMD1C	ADvsHC	0.14	0.0413	Not deregulated	Astrocyte	F	DLPFC	brain
GRIK1-AS1	ADvsHC	0.456	0.00554	Not deregulated	Astrocyte	F	DLPFC	brain
GRIK1-AS2	ADvsHC	0.429	0.0319	Not deregulated	Astrocyte	F	DLPFC	brain
GRIN1	ADvsHC	1.77	0.0154	Sig. upregulated	Astrocyte	F	PFC	brain
GRIN2B	ADvsHC	-0.528	0.0297	Sig. downregulated	Astrocyte	F	DLPFC	brain
GRM8	ADvsHC	1.26	0.0247	Sig. upregulated	Astrocyte	F	PFC	brain
GSN	ADvsHC	0.204	0.033	Not deregulated	Astrocyte	F	DLPFC	brain
GSTO2	ADvsHC	-0.27	0.0362	Not deregulated	Astrocyte	F	DLPFC	brain
GTF2IP13	ADvsHC	-0.552	0.0247	Sig. downregulated	Astrocyte	F	PFC	brain
GUCA1B	ADvsHC	-0.298	0.0174	Not deregulated	Astrocyte	F	DLPFC	brain
H2AZ1-DT	ADvsHC	-0.529	0.00283	Sig. downregulated	Astrocyte	F	DLPFC	brain
H3-3B	ADvsHC	-0.276	0.0483	Not deregulated	Astrocyte	F	DLPFC	brain
HABP4	ADvsHC	-0.209	0.00685	Not deregulated	Astrocyte	F	DLPFC	brain
HACD1	ADvsHC	0.971	0.0499	Sig. upregulated	Astrocyte	F	PFC	brain
HAUS3	ADvsHC	0.24	0.00246	Not deregulated	Astrocyte	F	DLPFC	brain
HEATR5A	ADvsHC	0.179	0.0019	Not deregulated	Astrocyte	F	DLPFC	brain
HEPH	ADvsHC	0.19	0.00722	Not deregulated	Astrocyte	F	DLPFC	brain
HERC2P2	ADvsHC	0.324	0.0194	Not deregulated	Astrocyte	F	DLPFC	brain
HERC2P9	ADvsHC	0.215	0.0249	Not deregulated	Astrocyte	F	DLPFC	brain
HERPUD2	ADvsHC	0.117	0.0369	Not deregulated	Astrocyte	F	DLPFC	brain
HIF3A	ADvsHC	0.237	0.049	Not deregulated	Astrocyte	F	DLPFC	brain
HIVEP1	ADvsHC	0.194	0.00283	Not deregulated	Astrocyte	F	DLPFC	brain
HMBOX1	ADvsHC	0.256	0.00294	Not deregulated	Astrocyte	F	DLPFC	brain
HMCN2	ADvsHC	-0.583	0.0211	Sig. downregulated	Astrocyte	F	DLPFC	brain
HMGA2	ADvsHC	-0.637	0.0268	Sig. downregulated	Astrocyte	F	DLPFC	brain
HMGN1	ADvsHC	-0.349	0.00107	Not deregulated	Astrocyte	F	DLPFC	brain
HMGN2	ADvsHC	-0.522	0.00001	Sig. downregulated	Astrocyte	F	DLPFC	brain
HMGN2	ADvsHC	-0.575	0.0383	Sig. downregulated	Astrocyte	F	PFC	brain
HMGN4	ADvsHC	-0.279	0.00694	Not deregulated	Astrocyte	F	DLPFC	brain
HNRNPA1	ADvsHC	-0.211	0.025	Not deregulated	Astrocyte	F	DLPFC	brain
HNRNPH3	ADvsHC	0.171	0.0205	Not deregulated	Astrocyte	F	DLPFC	brain
HOOK2	ADvsHC	0.261	0.0276	Not deregulated	Astrocyte	F	DLPFC	brain
HPCAL4	ADvsHC	-0.472	0.0179	Not deregulated	Astrocyte	F	DLPFC	brain
HPN	ADvsHC	0.376	0.0137	Not deregulated	Astrocyte	F	DLPFC	brain
HPN-AS1	ADvsHC	0.354	0.0189	Not deregulated	Astrocyte	F	DLPFC	brain
HPS3	ADvsHC	0.185	0.0129	Not deregulated	Astrocyte	F	DLPFC	brain
HRH1	ADvsHC	0.239	0.0119	Not deregulated	Astrocyte	F	DLPFC	brain
HRK	ADvsHC	-0.5	0.0477	Sig. downregulated	Astrocyte	F	DLPFC	brain
HSP90AB1	ADvsHC	-0.343	0.029	Not deregulated	Astrocyte	F	DLPFC	brain
HSP90AB4P	ADvsHC	0.48	0.00658	Not deregulated	Astrocyte	F	DLPFC	brain
HSPA2	ADvsHC	0.399	0.00149	Not deregulated	Astrocyte	F	DLPFC	brain
HSPB2	ADvsHC	0.407	0.0013	Not deregulated	Astrocyte	F	DLPFC	brain
HYOU1	ADvsHC	-0.41	0.00396	Not deregulated	Astrocyte	F	DLPFC	brain
IDH2-DT	ADvsHC	-0.276	0.0291	Not deregulated	Astrocyte	F	DLPFC	brain
IDH2-DT	ADvsHC	-0.483	0.0152	Not deregulated	Astrocyte	F	PFC	brain
IDS	ADvsHC	-0.38	0.0461	Not deregulated	Astrocyte	F	DLPFC	brain
IFFO1	ADvsHC	0.224	0.012	Not deregulated	Astrocyte	F	DLPFC	brain
IFIH1	ADvsHC	0.214	0.0327	Not deregulated	Astrocyte	F	DLPFC	brain
IFRD1	ADvsHC	0.283	0.00974	Not deregulated	Astrocyte	F	DLPFC	brain
IFT140	ADvsHC	0.214	0.0174	Not deregulated	Astrocyte	F	DLPFC	brain
IFT172	ADvsHC	0.161	0.0212	Not deregulated	Astrocyte	F	DLPFC	brain
IFT81	ADvsHC	0.125	0.0192	Not deregulated	Astrocyte	F	DLPFC	brain
IGFBP-AS1	ADvsHC	-0.783	0.0335	Sig. downregulated	Astrocyte	F	DLPFC	brain
IGSF10	ADvsHC	0.446	0.0337	Not deregulated	Astrocyte	F	DLPFC	brain
IGSF11	ADvsHC	0.184	0.0067	Not deregulated	Astrocyte	F	DLPFC	brain
IGSF23	ADvsHC	0.594	0.014	Sig. upregulated	Astrocyte	F	DLPFC	brain
IGSF5	ADvsHC	0.269	0.0336	Not deregulated	Astrocyte	F	DLPFC	brain
IKZF2	ADvsHC	0.225	0.00982	Not deregulated	Astrocyte	F	DLPFC	brain
IL17RB	ADvsHC	0.3	0.0247	Not deregulated	Astrocyte	F	DLPFC	brain
IL33	ADvsHC	-0.265	0.0255	Not deregulated	Astrocyte	F	DLPFC	brain
IMPDH2	ADvsHC	-0.221	0.0291	Not deregulated	Astrocyte	F	DLPFC	brain
IMPG2	ADvsHC	0.453	0.018	Not deregulated	Astrocyte	F	DLPFC	brain
INO80D	ADvsHC	0.163	0.00658	Not deregulated	Astrocyte	F	DLPFC	brain
INPP5D	ADvsHC	0.616	0.00102	Sig. upregulated	Astrocyte	F	DLPFC	brain
INPP5E	ADvsHC	0.173	0.0424	Not deregulated	Astrocyte	F	DLPFC	brain
INTS12	ADvsHC	0.192	0.0195	Not deregulated	Astrocyte	F	DLPFC	brain
INTS13	ADvsHC	0.175	0.0187	Not deregulated	Astrocyte	F	DLPFC	brain
INTS6	ADvsHC	0.167	0.0216	Not deregulated	Astrocyte	F	DLPFC	brain
INTU	ADvsHC	-0.206	0.0414	Not deregulated	Astrocyte	F	PFC	brain
IPCEF1	ADvsHC	-0.373	0.0428	Not deregulated	Astrocyte	F	DLPFC	brain
IPO5	ADvsHC	-0.155	0.0458	Not deregulated	Astrocyte	F	DLPFC	brain
IQGAP1	ADvsHC	0.245	0.00366	Not deregulated	Astrocyte	F	DLPFC	brain
IQSEC3	ADvsHC	-0.569	0.00947	Sig. downregulated	Astrocyte	F	DLPFC	brain
IQUB	ADvsHC	0.21	0.019	Not deregulated	Astrocyte	F	DLPFC	brain
IRAK1BP1	ADvsHC	0.208	0.0188	Not deregulated	Astrocyte	F	DLPFC	brain
IRS1	ADvsHC	0.339	0.00392	Not deregulated	Astrocyte	F	DLPFC	brain
IRS2	ADvsHC	0.296	0.0167	Not deregulated	Astrocyte	F	DLPFC	brain
ISCU	ADvsHC	0.937	0.0414	Sig. upregulated	Astrocyte	F	PFC	brain
ISOC1	ADvsHC	0.578	0.0392	Sig. upregulated	Astrocyte	F	PFC	brain
ISYNA1	ADvsHC	0.4	0.0143	Not deregulated	Astrocyte	F	DLPFC	brain
ITGB8	ADvsHC	0.186	0.0282	Not deregulated	Astrocyte	F	DLPFC	brain
ITIH4	ADvsHC	-0.334	0.019	Not deregulated	Astrocyte	F	DLPFC	brain
ITPKB	ADvsHC	0.205	0.0133	Not deregulated	Astrocyte	F	DLPFC	brain
ITSN1	ADvsHC	0.17	0.00672	Not deregulated	Astrocyte	F	DLPFC	brain
ITSN2	ADvsHC	0.123	0.0281	Not deregulated	Astrocyte	F	DLPFC	brain
IVD	ADvsHC	-0.145	0.00554	Not deregulated	Astrocyte	F	DLPFC	brain
JAK1	ADvsHC	0.134	0.0466	Not deregulated	Astrocyte	F	DLPFC	brain
JARID2	ADvsHC	0.121	0.0484	Not deregulated	Astrocyte	F	DLPFC	brain
JHY	ADvsHC	0.994	0.0416	Sig. upregulated	Astrocyte	F	PFC	brain
JPH4	ADvsHC	-0.465	0.0495	Not deregulated	Astrocyte	F	DLPFC	brain
JUP	ADvsHC	0.249	0.0177	Not deregulated	Astrocyte	F	DLPFC	brain
KANK2	ADvsHC	0.3	0.0351	Not deregulated	Astrocyte	F	DLPFC	brain
KCNAB2	ADvsHC	-0.471	0.0166	Not deregulated	Astrocyte	F	DLPFC	brain
KCNC1	ADvsHC	-0.541	0.0127	Sig. downregulated	Astrocyte	F	DLPFC	brain
KCNC3	ADvsHC	-0.357	0.0291	Not deregulated	Astrocyte	F	DLPFC	brain
KCNH3	ADvsHC	1.67	0.0105	Sig. upregulated	Astrocyte	F	PFC	brain
KCNJ10	ADvsHC	0.293	0.036	Not deregulated	Astrocyte	F	DLPFC	brain
KCNJ16	ADvsHC	0.486	0.00396	Not deregulated	Astrocyte	F	DLPFC	brain
KCNJ4	ADvsHC	-0.46	0.0317	Not deregulated	Astrocyte	F	DLPFC	brain
KCNMB2	ADvsHC	1.37	0.0345	Sig. upregulated	Astrocyte	F	PFC	brain
KCNMB3	ADvsHC	0.45	0.000152	Not deregulated	Astrocyte	F	DLPFC	brain
KCNN4	ADvsHC	-0.522	0.00343	Sig. downregulated	Astrocyte	F	DLPFC	brain
KCNQ2	ADvsHC	-0.555	0.0069	Sig. downregulated	Astrocyte	F	DLPFC	brain
KCTD2	ADvsHC	-0.205	0.0314	Not deregulated	Astrocyte	F	DLPFC	brain
KDM3A	ADvsHC	0.184	0.0415	Not deregulated	Astrocyte	F	DLPFC	brain
KDM5B	ADvsHC	0.137	0.0194	Not deregulated	Astrocyte	F	DLPFC	brain
KIAA0232	ADvsHC	0.172	0.0202	Not deregulated	Astrocyte	F	DLPFC	brain
KIAA0319	ADvsHC	0.166	0.0469	Not deregulated	Astrocyte	F	DLPFC	brain
KIAA0513	ADvsHC	-0.321	0.0369	Not deregulated	Astrocyte	F	DLPFC	brain
KIAA0825	ADvsHC	-0.207	0.0287	Not deregulated	Astrocyte	F	DLPFC	brain
KIF13B	ADvsHC	0.156	0.0216	Not deregulated	Astrocyte	F	DLPFC	brain
KIF22	ADvsHC	-0.195	0.0314	Not deregulated	Astrocyte	F	DLPFC	brain
KIF2A	ADvsHC	0.114	0.015	Not deregulated	Astrocyte	F	DLPFC	brain
KIF3B	ADvsHC	-0.174	0.0233	Not deregulated	Astrocyte	F	DLPFC	brain
KLC4	ADvsHC	0.182	0.0283	Not deregulated	Astrocyte	F	DLPFC	brain
KLF13	ADvsHC	-0.267	0.0469	Not deregulated	Astrocyte	F	DLPFC	brain
KLF2	ADvsHC	0.634	0.0252	Sig. upregulated	Astrocyte	F	DLPFC	brain
KLF2-DT	ADvsHC	0.642	0.00837	Sig. upregulated	Astrocyte	F	DLPFC	brain
KLF3-AS1	ADvsHC	-0.197	0.0446	Not deregulated	Astrocyte	F	DLPFC	brain
KLF4	ADvsHC	0.91	0.00001	Sig. upregulated	Astrocyte	F	DLPFC	brain
KLHL11	ADvsHC	-0.217	0.0309	Not deregulated	Astrocyte	F	DLPFC	brain
KLHL13	ADvsHC	0.367	0.00243	Not deregulated	Astrocyte	F	DLPFC	brain
KLHL29	ADvsHC	1.38	0.0411	Sig. upregulated	Astrocyte	F	PFC	brain
KPTN	ADvsHC	0.218	0.0443	Not deregulated	Astrocyte	F	DLPFC	brain
KRT222	ADvsHC	-0.552	0.0368	Sig. downregulated	Astrocyte	F	DLPFC	brain
LAMA5	ADvsHC	0.289	0.0255	Not deregulated	Astrocyte	F	DLPFC	brain
LAMB2	ADvsHC	0.204	0.0449	Not deregulated	Astrocyte	F	DLPFC	brain
LAP3	ADvsHC	-0.246	0.0172	Not deregulated	Astrocyte	F	DLPFC	brain
LARP7	ADvsHC	0.186	0.0227	Not deregulated	Astrocyte	F	DLPFC	brain
LCOR	ADvsHC	0.287	0.00233	Not deregulated	Astrocyte	F	DLPFC	brain
LCORL	ADvsHC	0.343	0.0481	Not deregulated	Astrocyte	F	PFC	brain
LEAP2	ADvsHC	0.445	0.0175	Not deregulated	Astrocyte	F	DLPFC	brain
LGMN	ADvsHC	-0.314	0.0202	Not deregulated	Astrocyte	F	DLPFC	brain
LHFPL6	ADvsHC	0.173	0.0368	Not deregulated	Astrocyte	F	DLPFC	brain
LIMCH1	ADvsHC	0.199	0.0227	Not deregulated	Astrocyte	F	DLPFC	brain
LINC-PINT	ADvsHC	0.33	0.000613	Not deregulated	Astrocyte	F	DLPFC	brain
LINC00173	ADvsHC	-0.425	0.033	Not deregulated	Astrocyte	F	DLPFC	brain
LINC00260	ADvsHC	0.298	0.0167	Not deregulated	Astrocyte	F	DLPFC	brain
LINC00294	ADvsHC	-0.235	0.0279	Not deregulated	Astrocyte	F	DLPFC	brain
LINC00298	ADvsHC	0.326	0.00685	Not deregulated	Astrocyte	F	DLPFC	brain
LINC00299	ADvsHC	0.237	0.0319	Not deregulated	Astrocyte	F	DLPFC	brain
LINC00310	ADvsHC	0.619	0.00567	Sig. upregulated	Astrocyte	F	DLPFC	brain
LINC00472	ADvsHC	0.274	0.000996	Not deregulated	Astrocyte	F	DLPFC	brain
LINC00598	ADvsHC	0.175	0.0351	Not deregulated	Astrocyte	F	DLPFC	brain
LINC00667	ADvsHC	0.447	0.0496	Not deregulated	Astrocyte	F	PFC	brain
LINC00673	ADvsHC	0.167	0.0385	Not deregulated	Astrocyte	F	DLPFC	brain
LINC01094	ADvsHC	0.295	0.0415	Not deregulated	Astrocyte	F	DLPFC	brain
LINC01214	ADvsHC	-0.675	0.0463	Sig. downregulated	Astrocyte	F	DLPFC	brain
LINC01252	ADvsHC	1.58	0.0105	Sig. upregulated	Astrocyte	F	PFC	brain
LINC01278	ADvsHC	0.127	0.0264	Not deregulated	Astrocyte	F	DLPFC	brain
LINC01338	ADvsHC	0.655	0.00613	Sig. upregulated	Astrocyte	F	DLPFC	brain
LINC01376	ADvsHC	-0.304	0.0341	Not deregulated	Astrocyte	F	DLPFC	brain
LINC01963	ADvsHC	-0.337	0.0379	Not deregulated	Astrocyte	F	DLPFC	brain
LINC02210-CRHR1	ADvsHC	-0.42	0.0309	Not deregulated	Astrocyte	F	DLPFC	brain
LINC02226	ADvsHC	-0.279	0.0433	Not deregulated	Astrocyte	F	DLPFC	brain
LINC02355	ADvsHC	-0.365	0.0212	Not deregulated	Astrocyte	F	DLPFC	brain
LINC02506	ADvsHC	-2.01	0.0324	Sig. downregulated	Astrocyte	F	PFC	brain
LINC02767	ADvsHC	0.514	0.0149	Sig. upregulated	Astrocyte	F	DLPFC	brain
LINC02937	ADvsHC	0.398	0.0252	Not deregulated	Astrocyte	F	DLPFC	brain
LINC02966	ADvsHC	0.666	0.0132	Sig. upregulated	Astrocyte	F	DLPFC	brain
LINC03062	ADvsHC	0.775	0.019	Sig. upregulated	Astrocyte	F	DLPFC	brain
LINC03082	ADvsHC	0.86	0.00296	Sig. upregulated	Astrocyte	F	DLPFC	brain
LINGO1	ADvsHC	-0.444	0.0433	Not deregulated	Astrocyte	F	DLPFC	brain
LINGO1	ADvsHC	1.57	0.0247	Sig. upregulated	Astrocyte	F	PFC	brain
LIPE-AS1	ADvsHC	-0.173	0.0319	Not deregulated	Astrocyte	F	DLPFC	brain
LMAN2L	ADvsHC	-0.317	0.0105	Not deregulated	Astrocyte	F	PFC	brain
LMO4	ADvsHC	-0.247	0.0299	Not deregulated	Astrocyte	F	DLPFC	brain
LNCBRM	ADvsHC	-0.673	0.0095	Sig. downregulated	Astrocyte	F	DLPFC	brain
LNCSRLR	ADvsHC	0.445	0.00672	Not deregulated	Astrocyte	F	DLPFC	brain
LOC100131943	ADvsHC	0.418	0.0138	Not deregulated	Astrocyte	F	DLPFC	brain
LOC100505912	ADvsHC	0.458	0.00785	Not deregulated	Astrocyte	F	DLPFC	brain
LOC100506851	ADvsHC	1.2	0.0383	Sig. upregulated	Astrocyte	F	PFC	brain
LOC100506974	ADvsHC	-0.324	0.0142	Not deregulated	Astrocyte	F	DLPFC	brain
LOC101927045	ADvsHC	-0.577	0.0432	Sig. downregulated	Astrocyte	F	PFC	brain
LOC101927284	ADvsHC	-0.37	0.0258	Not deregulated	Astrocyte	F	DLPFC	brain
LOC101927636	ADvsHC	-0.595	0.0432	Sig. downregulated	Astrocyte	F	DLPFC	brain
LOC101927896	ADvsHC	-0.687	0.00974	Sig. downregulated	Astrocyte	F	DLPFC	brain
LOC101928032	ADvsHC	-0.354	0.0394	Not deregulated	Astrocyte	F	DLPFC	brain
LOC101928387	ADvsHC	1.17	0.0448	Sig. upregulated	Astrocyte	F	PFC	brain
LOC101928923	ADvsHC	-0.624	0.0308	Sig. downregulated	Astrocyte	F	DLPFC	brain
LOC101929555	ADvsHC	0.759	0.0000763	Sig. upregulated	Astrocyte	F	DLPFC	brain
LOC101929594	ADvsHC	0.292	0.0000251	Not deregulated	Astrocyte	F	DLPFC	brain
LOC101930149	ADvsHC	0.396	0.0135	Not deregulated	Astrocyte	F	DLPFC	brain
LOC102723944	ADvsHC	-0.281	0.0264	Not deregulated	Astrocyte	F	DLPFC	brain
LOC102724072	ADvsHC	-0.581	0.0306	Sig. downregulated	Astrocyte	F	DLPFC	brain
LOC102724851	ADvsHC	0.226	0.049	Not deregulated	Astrocyte	F	DLPFC	brain
LOC102724934	ADvsHC	-0.672	0.0279	Sig. downregulated	Astrocyte	F	DLPFC	brain
LOC102724945	ADvsHC	0.514	0.000996	Sig. upregulated	Astrocyte	F	DLPFC	brain
LOC102725080	ADvsHC	0.511	0.0213	Sig. upregulated	Astrocyte	F	DLPFC	brain
LOC105369961	ADvsHC	0.308	0.0217	Not deregulated	Astrocyte	F	DLPFC	brain
LOC105370168	ADvsHC	0.281	0.0355	Not deregulated	Astrocyte	F	DLPFC	brain
LOC105370174	ADvsHC	0.821	0.00394	Sig. upregulated	Astrocyte	F	DLPFC	brain
LOC105370406	ADvsHC	-0.77	0.0215	Sig. downregulated	Astrocyte	F	DLPFC	brain
LOC105370525	ADvsHC	-0.53	0.0473	Sig. downregulated	Astrocyte	F	DLPFC	brain
LOC105370582	ADvsHC	-0.532	0.0172	Sig. downregulated	Astrocyte	F	DLPFC	brain
LOC105370583	ADvsHC	-0.663	0.0105	Sig. downregulated	Astrocyte	F	DLPFC	brain
LOC105370841	ADvsHC	0.241	0.00403	Not deregulated	Astrocyte	F	DLPFC	brain
LOC105371115	ADvsHC	0.356	0.0403	Not deregulated	Astrocyte	F	DLPFC	brain
LOC105371354	ADvsHC	0.164	0.0252	Not deregulated	Astrocyte	F	DLPFC	brain
LOC105371750	ADvsHC	0.268	0.023	Not deregulated	Astrocyte	F	DLPFC	brain
LOC105371884	ADvsHC	0.513	0.0104	Sig. upregulated	Astrocyte	F	DLPFC	brain
LOC105372310	ADvsHC	0.361	0.02	Not deregulated	Astrocyte	F	DLPFC	brain
LOC105373032	ADvsHC	-0.61	0.00773	Sig. downregulated	Astrocyte	F	DLPFC	brain
LOC105373383	ADvsHC	-0.275	0.0457	Not deregulated	Astrocyte	F	DLPFC	brain
LOC105373611	ADvsHC	-0.593	0.0299	Sig. downregulated	Astrocyte	F	DLPFC	brain
LOC105374254	ADvsHC	0.415	0.013	Not deregulated	Astrocyte	F	DLPFC	brain
LOC105374505	ADvsHC	0.298	0.0449	Not deregulated	Astrocyte	F	DLPFC	brain
LOC105374795	ADvsHC	-0.406	0.0463	Not deregulated	Astrocyte	F	DLPFC	brain
LOC105375421	ADvsHC	-0.46	0.0104	Not deregulated	Astrocyte	F	DLPFC	brain
LOC105375470	ADvsHC	-0.373	0.0411	Not deregulated	Astrocyte	F	PFC	brain
LOC105375546	ADvsHC	-0.507	0.0491	Sig. downregulated	Astrocyte	F	DLPFC	brain
LOC105375721	ADvsHC	-0.453	0.0361	Not deregulated	Astrocyte	F	DLPFC	brain
LOC105376481	ADvsHC	0.255	0.0452	Not deregulated	Astrocyte	F	DLPFC	brain
LOC105376718	ADvsHC	0.325	0.0212	Not deregulated	Astrocyte	F	DLPFC	brain
LOC105378066	ADvsHC	-0.803	0.0424	Sig. downregulated	Astrocyte	F	DLPFC	brain
LOC105378706	ADvsHC	-0.724	0.023	Sig. downregulated	Astrocyte	F	DLPFC	brain
LOC105378841	ADvsHC	-0.329	0.0404	Not deregulated	Astrocyte	F	DLPFC	brain
LOC105379087	ADvsHC	-0.375	0.0364	Not deregulated	Astrocyte	F	DLPFC	brain
LOC105379127	ADvsHC	0.91	0.00882	Sig. upregulated	Astrocyte	F	DLPFC	brain
LOC105379199	ADvsHC	0.27	0.00685	Not deregulated	Astrocyte	F	DLPFC	brain
LOC105379364	ADvsHC	0.25	0.0262	Not deregulated	Astrocyte	F	DLPFC	brain
LOC105379426	ADvsHC	0.959	0.0383	Sig. upregulated	Astrocyte	F	PFC	brain
LOC107984255	ADvsHC	0.581	0.0212	Sig. upregulated	Astrocyte	F	DLPFC	brain
LOC107984257	ADvsHC	-0.496	0.00685	Not deregulated	Astrocyte	F	DLPFC	brain
LOC107984579	ADvsHC	0.481	0.023	Not deregulated	Astrocyte	F	DLPFC	brain
LOC107984615	ADvsHC	-1.17	0.00436	Sig. downregulated	Astrocyte	F	DLPFC	brain
LOC107984630	ADvsHC	-0.644	0.0245	Sig. downregulated	Astrocyte	F	DLPFC	brain
LOC107984782	ADvsHC	0.437	0.0246	Not deregulated	Astrocyte	F	DLPFC	brain
LOC107984801	ADvsHC	-0.609	0.0118	Sig. downregulated	Astrocyte	F	DLPFC	brain
LOC107984805	ADvsHC	0.258	0.00141	Not deregulated	Astrocyte	F	DLPFC	brain
LOC107984877	ADvsHC	-0.377	0.0239	Not deregulated	Astrocyte	F	DLPFC	brain
LOC107984913	ADvsHC	0.226	0.0193	Not deregulated	Astrocyte	F	DLPFC	brain
LOC107985876	ADvsHC	-0.513	0.00685	Sig. downregulated	Astrocyte	F	DLPFC	brain
LOC107986023	ADvsHC	-0.5	0.0479	Sig. downregulated	Astrocyte	F	PFC	brain
LOC107986436	ADvsHC	-0.632	0.00685	Sig. downregulated	Astrocyte	F	DLPFC	brain
LOC107986454	ADvsHC	-1.03	0.00148	Sig. downregulated	Astrocyte	F	DLPFC	brain
LOC107986815	ADvsHC	0.349	0.0449	Not deregulated	Astrocyte	F	DLPFC	brain
LOC107987435	ADvsHC	0.892	0.0392	Sig. upregulated	Astrocyte	F	PFC	brain
LOC112267917	ADvsHC	0.335	0.033	Not deregulated	Astrocyte	F	DLPFC	brain
LOC112268133	ADvsHC	0.454	0.0075	Not deregulated	Astrocyte	F	DLPFC	brain
LOC112268239	ADvsHC	0.196	0.0324	Not deregulated	Astrocyte	F	DLPFC	brain
LOC112268272	ADvsHC	0.354	0.0013	Not deregulated	Astrocyte	F	DLPFC	brain
LOC112268474	ADvsHC	0.293	0.0382	Not deregulated	Astrocyte	F	DLPFC	brain
LOC114224	ADvsHC	0.252	0.0162	Not deregulated	Astrocyte	F	DLPFC	brain
LOC116435278	ADvsHC	0.565	0.0401	Sig. upregulated	Astrocyte	F	DLPFC	brain
LOC124900216	ADvsHC	0.304	0.0276	Not deregulated	Astrocyte	F	DLPFC	brain
LOC124900671	ADvsHC	-0.366	0.0068	Not deregulated	Astrocyte	F	DLPFC	brain
LOC124900674	ADvsHC	0.272	0.0362	Not deregulated	Astrocyte	F	DLPFC	brain
LOC124900841	ADvsHC	0.347	0.0095	Not deregulated	Astrocyte	F	DLPFC	brain
LOC124900962	ADvsHC	0.329	0.016	Not deregulated	Astrocyte	F	DLPFC	brain
LOC124900987	ADvsHC	0.618	0.00496	Sig. upregulated	Astrocyte	F	DLPFC	brain
LOC124901018	ADvsHC	0.755	0.00352	Sig. upregulated	Astrocyte	F	DLPFC	brain
LOC124901290	ADvsHC	0.251	0.0456	Not deregulated	Astrocyte	F	DLPFC	brain
LOC124901740	ADvsHC	0.484	0.0463	Not deregulated	Astrocyte	F	DLPFC	brain
LOC124902058	ADvsHC	0.589	0.00586	Sig. upregulated	Astrocyte	F	DLPFC	brain
LOC124902058	ADvsHC	0.936	0.0247	Sig. upregulated	Astrocyte	F	PFC	brain
LOC124902181	ADvsHC	-0.713	0.014	Sig. downregulated	Astrocyte	F	DLPFC	brain
LOC124902389	ADvsHC	0.259	0.00206	Not deregulated	Astrocyte	F	DLPFC	brain
LOC124902981	ADvsHC	-0.374	0.033	Not deregulated	Astrocyte	F	DLPFC	brain
LOC124903500	ADvsHC	0.215	0.00921	Not deregulated	Astrocyte	F	DLPFC	brain
LOC124903747	ADvsHC	1.26	0.00301	Sig. upregulated	Astrocyte	F	HC	brain
LOC124903876	ADvsHC	0.683	0.0141	Sig. upregulated	Astrocyte	F	DLPFC	brain
LOC124904218	ADvsHC	-0.345	0.00769	Not deregulated	Astrocyte	F	DLPFC	brain
LOC124904395	ADvsHC	0.284	0.0482	Not deregulated	Astrocyte	F	DLPFC	brain
LOC124904648	ADvsHC	0.533	0.0319	Sig. upregulated	Astrocyte	F	DLPFC	brain
LOC124905711	ADvsHC	0.233	0.0261	Not deregulated	Astrocyte	F	DLPFC	brain
LOC124906007	ADvsHC	-0.568	0.0067	Sig. downregulated	Astrocyte	F	DLPFC	brain
LOC124906231	ADvsHC	0.24	0.032	Not deregulated	Astrocyte	F	DLPFC	brain
LOC124906262	ADvsHC	0.215	0.0309	Not deregulated	Astrocyte	F	DLPFC	brain
LOC124906304	ADvsHC	0.235	0.0318	Not deregulated	Astrocyte	F	DLPFC	brain
LOC124906790	ADvsHC	0.281	0.019	Not deregulated	Astrocyte	F	DLPFC	brain
LOC124906869	ADvsHC	-0.503	0.0489	Sig. downregulated	Astrocyte	F	DLPFC	brain
LOC124906965	ADvsHC	-0.231	0.0291	Not deregulated	Astrocyte	F	DLPFC	brain
LOC124908085	ADvsHC	0.37	0.00428	Not deregulated	Astrocyte	F	DLPFC	brain
LOC128966694	ADvsHC	0.771	0.0319	Sig. upregulated	Astrocyte	F	PFC	brain
LOC128966759	ADvsHC	-0.486	0.0365	Not deregulated	Astrocyte	F	DLPFC	brain
LOC158435	ADvsHC	-1.08	0.000614	Sig. downregulated	Astrocyte	F	DLPFC	brain
LOC389705	ADvsHC	-0.408	0.00682	Not deregulated	Astrocyte	F	DLPFC	brain
LOC389765	ADvsHC	0.227	0.00144	Not deregulated	Astrocyte	F	DLPFC	brain
LOC550113	ADvsHC	1.04	0.0392	Sig. upregulated	Astrocyte	F	PFC	brain
LPIN2	ADvsHC	0.172	0.011	Not deregulated	Astrocyte	F	DLPFC	brain
LPP	ADvsHC	0.19	0.000941	Not deregulated	Astrocyte	F	DLPFC	brain
LRBA	ADvsHC	0.16	0.0216	Not deregulated	Astrocyte	F	DLPFC	brain
LRCH4	ADvsHC	0.237	0.0322	Not deregulated	Astrocyte	F	DLPFC	brain
LRRC1	ADvsHC	0.276	0.000561	Not deregulated	Astrocyte	F	DLPFC	brain
LRRC7	ADvsHC	-0.482	0.0297	Not deregulated	Astrocyte	F	DLPFC	brain
LRRC7-AS1	ADvsHC	-0.68	0.00726	Sig. downregulated	Astrocyte	F	DLPFC	brain
LRRC73	ADvsHC	-0.382	0.0293	Not deregulated	Astrocyte	F	DLPFC	brain
LRRC75A	ADvsHC	-0.179	0.0319	Not deregulated	Astrocyte	F	DLPFC	brain
LRRC8B	ADvsHC	-0.42	0.00752	Not deregulated	Astrocyte	F	DLPFC	brain
LRRK1	ADvsHC	-0.701	0.0283	Sig. downregulated	Astrocyte	F	DLPFC	brain
LSM14A	ADvsHC	0.116	0.0193	Not deregulated	Astrocyte	F	DLPFC	brain
LY6E	ADvsHC	-0.326	0.0411	Not deregulated	Astrocyte	F	DLPFC	brain
LYNX1	ADvsHC	-0.299	0.0214	Not deregulated	Astrocyte	F	DLPFC	brain
LYPLAL1	ADvsHC	0.27	0.0272	Not deregulated	Astrocyte	F	DLPFC	brain
LYRM9	ADvsHC	-0.248	0.0194	Not deregulated	Astrocyte	F	DLPFC	brain
LYSMD3	ADvsHC	0.178	0.0182	Not deregulated	Astrocyte	F	DLPFC	brain
LZTS2	ADvsHC	0.225	0.00426	Not deregulated	Astrocyte	F	DLPFC	brain
MACROD2	ADvsHC	0.257	0.0263	Not deregulated	Astrocyte	F	DLPFC	brain
MACROH2A2	ADvsHC	-0.295	0.00805	Not deregulated	Astrocyte	F	DLPFC	brain
MAL-AS1	ADvsHC	-0.362	0.0265	Not deregulated	Astrocyte	F	DLPFC	brain
MAL2	ADvsHC	-0.753	0.00401	Sig. downregulated	Astrocyte	F	DLPFC	brain
MAML2	ADvsHC	0.233	0.00144	Not deregulated	Astrocyte	F	DLPFC	brain
MANEAL	ADvsHC	-0.393	0.0106	Not deregulated	Astrocyte	F	DLPFC	brain
MAP1B	ADvsHC	-0.322	0.0288	Not deregulated	Astrocyte	F	DLPFC	brain
MAP1LC3A	ADvsHC	-0.247	0.0336	Not deregulated	Astrocyte	F	DLPFC	brain
MAP1LC3B2	ADvsHC	-0.703	0.00759	Sig. downregulated	Astrocyte	F	DLPFC	brain
MAP3K9	ADvsHC	1.26	0.0105	Sig. upregulated	Astrocyte	F	PFC	brain
MAP4K5	ADvsHC	0.249	0.00124	Not deregulated	Astrocyte	F	DLPFC	brain
MAPK10	ADvsHC	0.192	0.00611	Not deregulated	Astrocyte	F	DLPFC	brain
MAPK8IP2	ADvsHC	-0.327	0.0446	Not deregulated	Astrocyte	F	DLPFC	brain
MAPT	ADvsHC	-0.257	0.00732	Not deregulated	Astrocyte	F	DLPFC	brain
MAPT-AS1	ADvsHC	-0.488	0.000614	Not deregulated	Astrocyte	F	DLPFC	brain
MARCHF5	ADvsHC	0.155	0.00987	Not deregulated	Astrocyte	F	DLPFC	brain
MARCHF6	ADvsHC	0.167	0.0255	Not deregulated	Astrocyte	F	DLPFC	brain
MARCHF7	ADvsHC	0.113	0.0394	Not deregulated	Astrocyte	F	DLPFC	brain
MARCHF8	ADvsHC	0.148	0.0406	Not deregulated	Astrocyte	F	DLPFC	brain
MARCKSL1	ADvsHC	-0.255	0.0233	Not deregulated	Astrocyte	F	DLPFC	brain
MARF1	ADvsHC	-0.21	0.00967	Not deregulated	Astrocyte	F	DLPFC	brain
MBNL1	ADvsHC	0.19	0.0237	Not deregulated	Astrocyte	F	DLPFC	brain
MED12L	ADvsHC	0.175	0.0176	Not deregulated	Astrocyte	F	DLPFC	brain
MED13	ADvsHC	0.156	0.00658	Not deregulated	Astrocyte	F	DLPFC	brain
MED30	ADvsHC	0.192	0.0337	Not deregulated	Astrocyte	F	DLPFC	brain
MEGF10	ADvsHC	0.2	0.0142	Not deregulated	Astrocyte	F	DLPFC	brain
MEGF9	ADvsHC	0.236	0.000145	Not deregulated	Astrocyte	F	DLPFC	brain
MEIS3	ADvsHC	-0.726	0.00504	Sig. downregulated	Astrocyte	F	DLPFC	brain
METTL3	ADvsHC	0.134	0.0347	Not deregulated	Astrocyte	F	DLPFC	brain
MFAP1	ADvsHC	-0.172	0.019	Not deregulated	Astrocyte	F	DLPFC	brain
MFGE8	ADvsHC	0.224	0.0185	Not deregulated	Astrocyte	F	DLPFC	brain
MFN2	ADvsHC	-0.164	0.0435	Not deregulated	Astrocyte	F	DLPFC	brain
MFSD11	ADvsHC	0.178	0.0402	Not deregulated	Astrocyte	F	DLPFC	brain
MGAM	ADvsHC	-0.579	0.0281	Sig. downregulated	Astrocyte	F	DLPFC	brain
MICAL2	ADvsHC	-0.671	0.0495	Sig. downregulated	Astrocyte	F	DLPFC	brain
MIR100HG	ADvsHC	0.178	0.0106	Not deregulated	Astrocyte	F	DLPFC	brain
MIR124-2HG	ADvsHC	1.26	0.0448	Sig. upregulated	Astrocyte	F	PFC	brain
MIR29B2CHG	ADvsHC	-0.291	0.0411	Not deregulated	Astrocyte	F	PFC	brain
MIR99AHG	ADvsHC	0.149	0.03	Not deregulated	Astrocyte	F	DLPFC	brain
MITD1	ADvsHC	0.153	0.0346	Not deregulated	Astrocyte	F	DLPFC	brain
MKLN1	ADvsHC	0.213	0.00503	Not deregulated	Astrocyte	F	DLPFC	brain
MKLN1-AS	ADvsHC	0.297	0.00325	Not deregulated	Astrocyte	F	DLPFC	brain
MLH3	ADvsHC	0.14	0.0153	Not deregulated	Astrocyte	F	DLPFC	brain
MLLT10	ADvsHC	0.124	0.023	Not deregulated	Astrocyte	F	DLPFC	brain
MMEL1	ADvsHC	0.551	0.0282	Sig. upregulated	Astrocyte	F	DLPFC	brain
MMP24OS	ADvsHC	-0.25	0.0365	Not deregulated	Astrocyte	F	DLPFC	brain
MOB3B	ADvsHC	0.509	0.00799	Sig. upregulated	Astrocyte	F	DLPFC	brain
MPDZ	ADvsHC	0.199	0.0262	Not deregulated	Astrocyte	F	DLPFC	brain
MPPED1	ADvsHC	-0.657	0.0157	Sig. downregulated	Astrocyte	F	DLPFC	brain
MRAS	ADvsHC	0.416	0.00048	Not deregulated	Astrocyte	F	DLPFC	brain
MRGPRF	ADvsHC	0.914	0.000314	Sig. upregulated	Astrocyte	F	DLPFC	brain
MRPL48	ADvsHC	0.154	0.0457	Not deregulated	Astrocyte	F	DLPFC	brain
MRPL53	ADvsHC	-0.222	0.0412	Not deregulated	Astrocyte	F	DLPFC	brain
MRPL9	ADvsHC	-0.922	0.0424	Sig. downregulated	Astrocyte	F	HC	brain
MRPS23	ADvsHC	-0.231	0.0329	Not deregulated	Astrocyte	F	DLPFC	brain
MRPS6	ADvsHC	0.531	0.00265	Sig. upregulated	Astrocyte	F	DLPFC	brain
MRPS9-AS2	ADvsHC	-0.418	0.00656	Not deregulated	Astrocyte	F	DLPFC	brain
MSL2	ADvsHC	0.162	0.00842	Not deregulated	Astrocyte	F	DLPFC	brain
MTCH1	ADvsHC	-0.193	0.0403	Not deregulated	Astrocyte	F	DLPFC	brain
MTG1	ADvsHC	0.178	0.0232	Not deregulated	Astrocyte	F	DLPFC	brain
MTMR10	ADvsHC	0.184	0.00201	Not deregulated	Astrocyte	F	DLPFC	brain
MTMR2	ADvsHC	0.155	0.0341	Not deregulated	Astrocyte	F	DLPFC	brain
MTMR8	ADvsHC	0.305	0.0148	Not deregulated	Astrocyte	F	DLPFC	brain
MTUS1	ADvsHC	0.199	0.00148	Not deregulated	Astrocyte	F	DLPFC	brain
MUC1	ADvsHC	0.413	0.0111	Not deregulated	Astrocyte	F	DLPFC	brain
MVD	ADvsHC	-0.232	0.00785	Not deregulated	Astrocyte	F	DLPFC	brain
MXI1	ADvsHC	0.193	0.0056	Not deregulated	Astrocyte	F	DLPFC	brain
MYBBP1A	ADvsHC	-0.258	0.0155	Not deregulated	Astrocyte	F	DLPFC	brain
MYCBPAP	ADvsHC	-0.26	0.034	Not deregulated	Astrocyte	F	DLPFC	brain
MYCBPAP	ADvsHC	-0.554	0.0105	Sig. downregulated	Astrocyte	F	PFC	brain
MYO1C	ADvsHC	0.208	0.0282	Not deregulated	Astrocyte	F	DLPFC	brain
MYPOP	ADvsHC	-0.221	0.0404	Not deregulated	Astrocyte	F	DLPFC	brain
MZT1	ADvsHC	-0.235	0.0426	Not deregulated	Astrocyte	F	DLPFC	brain
N4BP2	ADvsHC	0.188	0.0208	Not deregulated	Astrocyte	F	DLPFC	brain
N4BP2L2	ADvsHC	0.118	0.0167	Not deregulated	Astrocyte	F	DLPFC	brain
NACC2	ADvsHC	0.178	0.0155	Not deregulated	Astrocyte	F	DLPFC	brain
NAPA	ADvsHC	-0.236	0.0324	Not deregulated	Astrocyte	F	DLPFC	brain
NARS1	ADvsHC	-0.201	0.033	Not deregulated	Astrocyte	F	DLPFC	brain
NASP	ADvsHC	0.146	0.025	Not deregulated	Astrocyte	F	DLPFC	brain
NAV3	ADvsHC	0.211	0.0129	Not deregulated	Astrocyte	F	DLPFC	brain
NBEAL1	ADvsHC	0.123	0.0262	Not deregulated	Astrocyte	F	DLPFC	brain
NBEAL2	ADvsHC	0.348	0.00283	Not deregulated	Astrocyte	F	DLPFC	brain
NBPF14	ADvsHC	0.229	0.0381	Not deregulated	Astrocyte	F	DLPFC	brain
NCALD	ADvsHC	-0.686	0.0178	Sig. downregulated	Astrocyte	F	DLPFC	brain
NCAM2	ADvsHC	0.202	0.0117	Not deregulated	Astrocyte	F	DLPFC	brain
NCK1	ADvsHC	-0.201	0.0411	Not deregulated	Astrocyte	F	PFC	brain
NCK2	ADvsHC	0.138	0.0291	Not deregulated	Astrocyte	F	DLPFC	brain
NCKAP5	ADvsHC	0.234	0.0421	Not deregulated	Astrocyte	F	DLPFC	brain
NCOA1	ADvsHC	0.177	0.00133	Not deregulated	Astrocyte	F	DLPFC	brain
NCOA2	ADvsHC	0.146	0.029	Not deregulated	Astrocyte	F	DLPFC	brain
NCR3LG1	ADvsHC	-0.512	0.00426	Sig. downregulated	Astrocyte	F	DLPFC	brain
NCS1	ADvsHC	-0.296	0.019	Not deregulated	Astrocyte	F	DLPFC	brain
NDRG4	ADvsHC	-0.341	0.0039	Not deregulated	Astrocyte	F	DLPFC	brain
NDUFA3	ADvsHC	-0.281	0.0408	Not deregulated	Astrocyte	F	DLPFC	brain
NDUFB5	ADvsHC	-0.201	0.0177	Not deregulated	Astrocyte	F	DLPFC	brain
NDUFS1	ADvsHC	-0.119	0.0379	Not deregulated	Astrocyte	F	DLPFC	brain
NEAT1	ADvsHC	0.362	0.0432	Not deregulated	Astrocyte	F	DLPFC	brain
NEBL	ADvsHC	0.236	0.000575	Not deregulated	Astrocyte	F	DLPFC	brain
NECTIN3	ADvsHC	0.205	0.0247	Not deregulated	Astrocyte	F	DLPFC	brain
NEDD4	ADvsHC	0.203	0.0433	Not deregulated	Astrocyte	F	DLPFC	brain
NEFL	ADvsHC	-0.378	0.0346	Not deregulated	Astrocyte	F	DLPFC	brain
NEK11	ADvsHC	0.17	0.0203	Not deregulated	Astrocyte	F	DLPFC	brain
NELFCD	ADvsHC	0.129	0.0252	Not deregulated	Astrocyte	F	DLPFC	brain
NEU3	ADvsHC	-0.183	0.0285	Not deregulated	Astrocyte	F	DLPFC	brain
NEURL1	ADvsHC	-0.492	0.0183	Not deregulated	Astrocyte	F	DLPFC	brain
NEURL1B	ADvsHC	-0.459	0.0456	Not deregulated	Astrocyte	F	DLPFC	brain
NEUROD6	ADvsHC	-0.449	0.0167	Not deregulated	Astrocyte	F	DLPFC	brain
NF1	ADvsHC	0.114	0.0255	Not deregulated	Astrocyte	F	DLPFC	brain
NFAT5	ADvsHC	0.155	0.0233	Not deregulated	Astrocyte	F	DLPFC	brain
NFATC2	ADvsHC	0.364	0.00722	Not deregulated	Astrocyte	F	DLPFC	brain
NFE2L1	ADvsHC	-0.234	0.0137	Not deregulated	Astrocyte	F	DLPFC	brain
NFIB	ADvsHC	0.225	0.00554	Not deregulated	Astrocyte	F	DLPFC	brain
NFKB1	ADvsHC	0.175	0.0271	Not deregulated	Astrocyte	F	DLPFC	brain
NFKBIA	ADvsHC	0.226	0.0328	Not deregulated	Astrocyte	F	DLPFC	brain
NFKBIA	ADvsHC	0.485	0.0359	Not deregulated	Astrocyte	F	PFC	brain
NFKBID	ADvsHC	0.306	0.0203	Not deregulated	Astrocyte	F	DLPFC	brain
NGEF	ADvsHC	-0.625	0.00854	Sig. downregulated	Astrocyte	F	DLPFC	brain
NHEJ1	ADvsHC	0.409	0.0333	Not deregulated	Astrocyte	F	PFC	brain
NHLRC2	ADvsHC	0.153	0.00834	Not deregulated	Astrocyte	F	DLPFC	brain
NINJ1	ADvsHC	0.224	0.03	Not deregulated	Astrocyte	F	DLPFC	brain
NIPBL	ADvsHC	0.13	0.0414	Not deregulated	Astrocyte	F	DLPFC	brain
NIPBL-DT	ADvsHC	0.61	0.0247	Sig. upregulated	Astrocyte	F	PFC	brain
NISCH	ADvsHC	-0.206	0.0306	Not deregulated	Astrocyte	F	DLPFC	brain
NLGN4X	ADvsHC	0.162	0.0321	Not deregulated	Astrocyte	F	DLPFC	brain
NME9	ADvsHC	0.236	0.00759	Not deregulated	Astrocyte	F	DLPFC	brain
NMNAT2	ADvsHC	-0.695	0.0194	Sig. downregulated	Astrocyte	F	DLPFC	brain
NOL3	ADvsHC	-0.223	0.00505	Not deregulated	Astrocyte	F	DLPFC	brain
NOL4	ADvsHC	0.191	0.0167	Not deregulated	Astrocyte	F	DLPFC	brain
NORAD	ADvsHC	-0.351	0.0145	Not deregulated	Astrocyte	F	DLPFC	brain
NOTCH2	ADvsHC	0.187	0.00148	Not deregulated	Astrocyte	F	DLPFC	brain
NOTCH2NLB	ADvsHC	0.174	0.0313	Not deregulated	Astrocyte	F	DLPFC	brain
NOVA2	ADvsHC	-0.252	0.0428	Not deregulated	Astrocyte	F	DLPFC	brain
NPM1	ADvsHC	-0.263	0.00117	Not deregulated	Astrocyte	F	DLPFC	brain
NPM2	ADvsHC	-0.472	0.0296	Not deregulated	Astrocyte	F	DLPFC	brain
NPNT	ADvsHC	0.9	0.000777	Sig. upregulated	Astrocyte	F	DLPFC	brain
NPTXR	ADvsHC	-0.394	0.0135	Not deregulated	Astrocyte	F	DLPFC	brain
NR2F2	ADvsHC	-0.703	0.00371	Sig. downregulated	Astrocyte	F	DLPFC	brain
NRF1	ADvsHC	0.185	0.00152	Not deregulated	Astrocyte	F	DLPFC	brain
NRIP3	ADvsHC	-0.476	0.0153	Not deregulated	Astrocyte	F	DLPFC	brain
NRN1	ADvsHC	-0.602	0.00283	Sig. downregulated	Astrocyte	F	DLPFC	brain
NRSN1	ADvsHC	-0.716	0.00457	Sig. downregulated	Astrocyte	F	DLPFC	brain
NRXN2	ADvsHC	-0.325	0.00827	Not deregulated	Astrocyte	F	DLPFC	brain
NSUN5P1	ADvsHC	0.24	0.0365	Not deregulated	Astrocyte	F	DLPFC	brain
NT5DC3	ADvsHC	-0.465	0.0184	Not deregulated	Astrocyte	F	DLPFC	brain
NTN4	ADvsHC	-0.479	0.023	Not deregulated	Astrocyte	F	DLPFC	brain
NTN5	ADvsHC	-0.364	0.0203	Not deregulated	Astrocyte	F	DLPFC	brain
NTNG2	ADvsHC	-0.366	0.02	Not deregulated	Astrocyte	F	PFC	brain
NUAK1	ADvsHC	-0.404	0.0253	Not deregulated	Astrocyte	F	DLPFC	brain
NUAK1	ADvsHC	0.971	0.0392	Sig. upregulated	Astrocyte	F	PFC	brain
NUBPL	ADvsHC	0.153	0.013	Not deregulated	Astrocyte	F	DLPFC	brain
NUDT16	ADvsHC	-0.262	0.0135	Not deregulated	Astrocyte	F	DLPFC	brain
NUDT4	ADvsHC	0.333	0.00573	Not deregulated	Astrocyte	F	DLPFC	brain
NUDT7	ADvsHC	-0.229	0.049	Not deregulated	Astrocyte	F	DLPFC	brain
NUMB	ADvsHC	0.167	0.0196	Not deregulated	Astrocyte	F	DLPFC	brain
NUP188	ADvsHC	0.16	0.0451	Not deregulated	Astrocyte	F	DLPFC	brain
NUTM2B-AS1	ADvsHC	0.274	0.00667	Not deregulated	Astrocyte	F	DLPFC	brain
NWD1	ADvsHC	0.414	0.0202	Not deregulated	Astrocyte	F	DLPFC	brain
NYNRIN	ADvsHC	0.393	0.00722	Not deregulated	Astrocyte	F	DLPFC	brain
OAT	ADvsHC	-0.204	0.0354	Not deregulated	Astrocyte	F	DLPFC	brain
OCEL1	ADvsHC	0.709	0.0474	Sig. upregulated	Astrocyte	F	PFC	brain
ODC1	ADvsHC	-0.505	0.0002	Sig. downregulated	Astrocyte	F	DLPFC	brain
ODR4	ADvsHC	0.102	0.0345	Not deregulated	Astrocyte	F	DLPFC	brain
OGDHL	ADvsHC	-0.294	0.00371	Not deregulated	Astrocyte	F	DLPFC	brain
OIP5-AS1	ADvsHC	-0.209	0.00844	Not deregulated	Astrocyte	F	DLPFC	brain
OLIG2	ADvsHC	0.666	0.0411	Sig. upregulated	Astrocyte	F	PFC	brain
OLMALINC	ADvsHC	0.347	0.00691	Not deregulated	Astrocyte	F	DLPFC	brain
OPRM1	ADvsHC	-0.523	0.0429	Sig. downregulated	Astrocyte	F	DLPFC	brain
OTOGL	ADvsHC	0.377	0.0252	Not deregulated	Astrocyte	F	DLPFC	brain
OTOGL	ADvsHC	0.948	0.0383	Sig. upregulated	Astrocyte	F	PFC	brain
OTUB1	ADvsHC	-0.192	0.0342	Not deregulated	Astrocyte	F	DLPFC	brain
OTUD7B	ADvsHC	0.186	0.0244	Not deregulated	Astrocyte	F	DLPFC	brain
OVCH1	ADvsHC	0.485	0.0272	Not deregulated	Astrocyte	F	DLPFC	brain
OXA1L	ADvsHC	-0.227	0.0352	Not deregulated	Astrocyte	F	DLPFC	brain
OXR1	ADvsHC	0.282	0.00377	Not deregulated	Astrocyte	F	DLPFC	brain
OXR1	ADvsHC	0.445	0.0247	Not deregulated	Astrocyte	F	PFC	brain
OXSR1	ADvsHC	0.171	0.0245	Not deregulated	Astrocyte	F	DLPFC	brain
P2RX7	ADvsHC	0.817	0.0474	Sig. upregulated	Astrocyte	F	PFC	brain
P3H2	ADvsHC	0.491	0.014	Not deregulated	Astrocyte	F	DLPFC	brain
PACSIN1	ADvsHC	-0.663	0.00586	Sig. downregulated	Astrocyte	F	DLPFC	brain
PAK4	ADvsHC	0.252	0.00234	Not deregulated	Astrocyte	F	DLPFC	brain
PALS2	ADvsHC	0.265	0.0028	Not deregulated	Astrocyte	F	DLPFC	brain
PAN2	ADvsHC	0.209	0.0177	Not deregulated	Astrocyte	F	DLPFC	brain
PAPPA2	ADvsHC	-0.288	0.0255	Not deregulated	Astrocyte	F	DLPFC	brain
PARD3	ADvsHC	0.263	0.00183	Not deregulated	Astrocyte	F	DLPFC	brain
PARD3B	ADvsHC	0.127	0.0159	Not deregulated	Astrocyte	F	DLPFC	brain
PART1	ADvsHC	-0.76	0.0067	Sig. downregulated	Astrocyte	F	DLPFC	brain
PARVA	ADvsHC	0.17	0.0155	Not deregulated	Astrocyte	F	DLPFC	brain
PATL1	ADvsHC	0.164	0.0167	Not deregulated	Astrocyte	F	DLPFC	brain
PCDH17	ADvsHC	0.272	0.00283	Not deregulated	Astrocyte	F	DLPFC	brain
PCDHB12	ADvsHC	0.279	0.0115	Not deregulated	Astrocyte	F	DLPFC	brain
PCDHB14	ADvsHC	0.251	0.00685	Not deregulated	Astrocyte	F	DLPFC	brain
PCDHB16	ADvsHC	0.322	0.0211	Not deregulated	Astrocyte	F	DLPFC	brain
PCDHB4	ADvsHC	0.25	0.0135	Not deregulated	Astrocyte	F	DLPFC	brain
PCF11-AS1	ADvsHC	0.256	0.0192	Not deregulated	Astrocyte	F	DLPFC	brain
PCGF5	ADvsHC	0.151	0.0418	Not deregulated	Astrocyte	F	DLPFC	brain
PCNX1	ADvsHC	0.128	0.0215	Not deregulated	Astrocyte	F	DLPFC	brain
PDC-AS1	ADvsHC	0.802	0.0194	Sig. upregulated	Astrocyte	F	PFC	brain
PDE4A	ADvsHC	-0.329	0.0212	Not deregulated	Astrocyte	F	DLPFC	brain
PDE4DIP	ADvsHC	0.342	0.00233	Not deregulated	Astrocyte	F	DLPFC	brain
PDE4DIPP2	ADvsHC	0.37	0.00445	Not deregulated	Astrocyte	F	DLPFC	brain
PDGFRB	ADvsHC	0.243	0.0201	Not deregulated	Astrocyte	F	DLPFC	brain
PDHB	ADvsHC	-0.195	0.0433	Not deregulated	Astrocyte	F	DLPFC	brain
PDLIM5	ADvsHC	0.131	0.0282	Not deregulated	Astrocyte	F	DLPFC	brain
PDSS2	ADvsHC	0.143	0.0262	Not deregulated	Astrocyte	F	DLPFC	brain
PDXK	ADvsHC	-0.222	0.00392	Not deregulated	Astrocyte	F	DLPFC	brain
PDYN-AS1	ADvsHC	0.833	0.00778	Sig. upregulated	Astrocyte	F	DLPFC	brain
PDZD2	ADvsHC	-0.271	0.019	Not deregulated	Astrocyte	F	DLPFC	brain
PDZRN3	ADvsHC	0.196	0.0104	Not deregulated	Astrocyte	F	DLPFC	brain
PDZRN4	ADvsHC	0.712	0.0308	Sig. upregulated	Astrocyte	F	DLPFC	brain
PEAK1	ADvsHC	0.163	0.0174	Not deregulated	Astrocyte	F	DLPFC	brain
PFKP	ADvsHC	0.621	0.00102	Sig. upregulated	Astrocyte	F	DLPFC	brain
PFN2	ADvsHC	-0.25	0.041	Not deregulated	Astrocyte	F	DLPFC	brain
PGAP4	ADvsHC	-0.404	0.0418	Not deregulated	Astrocyte	F	DLPFC	brain
PGBD1	ADvsHC	0.202	0.00691	Not deregulated	Astrocyte	F	DLPFC	brain
PGBD5	ADvsHC	-0.283	0.0236	Not deregulated	Astrocyte	F	DLPFC	brain
PGM2	ADvsHC	0.296	0.011	Not deregulated	Astrocyte	F	DLPFC	brain
PGPEP1L	ADvsHC	-0.51	0.0497	Sig. downregulated	Astrocyte	F	DLPFC	brain
PHF13	ADvsHC	0.204	0.017	Not deregulated	Astrocyte	F	DLPFC	brain
PHF21A	ADvsHC	0.219	0.000625	Not deregulated	Astrocyte	F	DLPFC	brain
PHF24	ADvsHC	-0.214	0.0177	Not deregulated	Astrocyte	F	DLPFC	brain
PHF3	ADvsHC	0.162	0.00726	Not deregulated	Astrocyte	F	DLPFC	brain
PHYHD1	ADvsHC	0.299	0.0067	Not deregulated	Astrocyte	F	DLPFC	brain
PIANP	ADvsHC	-0.518	0.00947	Sig. downregulated	Astrocyte	F	DLPFC	brain
PIAS1	ADvsHC	0.2	0.00197	Not deregulated	Astrocyte	F	DLPFC	brain
PID1	ADvsHC	0.245	0.011	Not deregulated	Astrocyte	F	DLPFC	brain
PIDD1	ADvsHC	0.266	0.0167	Not deregulated	Astrocyte	F	DLPFC	brain
PIGM	ADvsHC	0.344	0.00392	Not deregulated	Astrocyte	F	DLPFC	brain
PIK3C3	ADvsHC	0.122	0.0432	Not deregulated	Astrocyte	F	DLPFC	brain
PIN1	ADvsHC	-0.302	0.0318	Not deregulated	Astrocyte	F	DLPFC	brain
PITPNM3	ADvsHC	-0.499	0.00767	Not deregulated	Astrocyte	F	DLPFC	brain
PITRM1-AS1	ADvsHC	0.605	0.0203	Sig. upregulated	Astrocyte	F	DLPFC	brain
PIWIL2	ADvsHC	-0.533	0.0111	Sig. downregulated	Astrocyte	F	DLPFC	brain
PIWIL2-DT	ADvsHC	-0.482	0.0217	Not deregulated	Astrocyte	F	DLPFC	brain
PKD1L1	ADvsHC	-0.596	0.00567	Sig. downregulated	Astrocyte	F	DLPFC	brain
PKD1L2	ADvsHC	-0.753	0.000777	Sig. downregulated	Astrocyte	F	DLPFC	brain
PKIB	ADvsHC	-0.275	0.0258	Not deregulated	Astrocyte	F	DLPFC	brain
PKM	ADvsHC	-0.185	0.0365	Not deregulated	Astrocyte	F	DLPFC	brain
PLAAT1	ADvsHC	-0.361	0.0175	Not deregulated	Astrocyte	F	DLPFC	brain
PLAGL1	ADvsHC	-0.416	0.0346	Not deregulated	Astrocyte	F	DLPFC	brain
PLCE1	ADvsHC	0.397	0.0124	Not deregulated	Astrocyte	F	DLPFC	brain
PLEKHA5	ADvsHC	0.303	0.049	Not deregulated	Astrocyte	F	DLPFC	brain
PLEKHA7	ADvsHC	0.164	0.0326	Not deregulated	Astrocyte	F	DLPFC	brain
PLEKHA8	ADvsHC	0.152	0.0207	Not deregulated	Astrocyte	F	DLPFC	brain
PLEKHB2	ADvsHC	-0.235	0.0309	Not deregulated	Astrocyte	F	DLPFC	brain
PLEKHG2	ADvsHC	0.542	0.0123	Sig. upregulated	Astrocyte	F	DLPFC	brain
PLIN5	ADvsHC	0.197	0.0451	Not deregulated	Astrocyte	F	DLPFC	brain
PLK5	ADvsHC	0.461	0.0327	Not deregulated	Astrocyte	F	DLPFC	brain
PLOD2	ADvsHC	0.252	0.0314	Not deregulated	Astrocyte	F	DLPFC	brain
PLPP1	ADvsHC	0.301	0.000228	Not deregulated	Astrocyte	F	DLPFC	brain
PLXNB1	ADvsHC	0.273	0.00296	Not deregulated	Astrocyte	F	DLPFC	brain
PMPCB	ADvsHC	0.179	0.014	Not deregulated	Astrocyte	F	DLPFC	brain
PNISR	ADvsHC	0.24	0.033	Not deregulated	Astrocyte	F	DLPFC	brain
PNMA8A	ADvsHC	-0.363	0.0464	Not deregulated	Astrocyte	F	DLPFC	brain
PNMA8B	ADvsHC	-0.454	0.0237	Not deregulated	Astrocyte	F	DLPFC	brain
PNPLA6	ADvsHC	0.393	0.00586	Not deregulated	Astrocyte	F	DLPFC	brain
PNPLA7	ADvsHC	0.21	0.0314	Not deregulated	Astrocyte	F	DLPFC	brain
PNPT1	ADvsHC	0.299	0.0251	Not deregulated	Astrocyte	F	PFC	brain
POFUT2	ADvsHC	0.157	0.0424	Not deregulated	Astrocyte	F	DLPFC	brain
POGK	ADvsHC	0.173	0.0365	Not deregulated	Astrocyte	F	DLPFC	brain
POLD1	ADvsHC	0.333	0.0293	Not deregulated	Astrocyte	F	DLPFC	brain
POLK	ADvsHC	0.111	0.0343	Not deregulated	Astrocyte	F	DLPFC	brain
POMP	ADvsHC	-0.169	0.0417	Not deregulated	Astrocyte	F	DLPFC	brain
PON2	ADvsHC	0.156	0.0192	Not deregulated	Astrocyte	F	DLPFC	brain
POT1-AS1	ADvsHC	0.258	0.00325	Not deregulated	Astrocyte	F	DLPFC	brain
PPA2	ADvsHC	0.213	0.00436	Not deregulated	Astrocyte	F	DLPFC	brain
PPDPF	ADvsHC	-0.619	0.000509	Sig. downregulated	Astrocyte	F	DLPFC	brain
PPFIBP2	ADvsHC	0.225	0.0375	Not deregulated	Astrocyte	F	DLPFC	brain
PPIP5K1	ADvsHC	-0.302	0.0288	Not deregulated	Astrocyte	F	DLPFC	brain
PPM1D	ADvsHC	0.324	0.000373	Not deregulated	Astrocyte	F	DLPFC	brain
PPM1H	ADvsHC	1.01	0.0379	Sig. upregulated	Astrocyte	F	PFC	brain
PPP1R12A	ADvsHC	0.163	0.00586	Not deregulated	Astrocyte	F	DLPFC	brain
PPP1R13L	ADvsHC	0.241	0.0253	Not deregulated	Astrocyte	F	DLPFC	brain
PPP2R1A	ADvsHC	-0.226	0.0341	Not deregulated	Astrocyte	F	DLPFC	brain
PPP2R1B	ADvsHC	0.192	0.00405	Not deregulated	Astrocyte	F	DLPFC	brain
PPP2R2C	ADvsHC	-0.27	0.00151	Not deregulated	Astrocyte	F	DLPFC	brain
PPP2R3A	ADvsHC	0.123	0.0407	Not deregulated	Astrocyte	F	DLPFC	brain
PPP4R1	ADvsHC	0.146	0.011	Not deregulated	Astrocyte	F	DLPFC	brain
PPP4R4	ADvsHC	0.26	0.00221	Not deregulated	Astrocyte	F	DLPFC	brain
PPRC1	ADvsHC	-0.211	0.0443	Not deregulated	Astrocyte	F	DLPFC	brain
PRANCR	ADvsHC	-0.237	0.0471	Not deregulated	Astrocyte	F	DLPFC	brain
PRCP	ADvsHC	0.223	0.00557	Not deregulated	Astrocyte	F	DLPFC	brain
PRDM2	ADvsHC	0.247	0.0451	Not deregulated	Astrocyte	F	PFC	brain
PRELP	ADvsHC	0.378	0.0239	Not deregulated	Astrocyte	F	DLPFC	brain
PRKD1	ADvsHC	0.17	0.0202	Not deregulated	Astrocyte	F	DLPFC	brain
PRKD3	ADvsHC	0.12	0.0477	Not deregulated	Astrocyte	F	DLPFC	brain
PRKN	ADvsHC	0.149	0.012	Not deregulated	Astrocyte	F	DLPFC	brain
PROSER2-AS1	ADvsHC	-0.616	0.0215	Sig. downregulated	Astrocyte	F	DLPFC	brain
PRPF38B	ADvsHC	0.147	0.0286	Not deregulated	Astrocyte	F	DLPFC	brain
PRPF40A	ADvsHC	0.187	0.00358	Not deregulated	Astrocyte	F	DLPFC	brain
PRR13	ADvsHC	-0.22	0.0196	Not deregulated	Astrocyte	F	DLPFC	brain
PRR3	ADvsHC	-0.369	0.0154	Not deregulated	Astrocyte	F	PFC	brain
PRSS23	ADvsHC	-0.396	0.0255	Not deregulated	Astrocyte	F	DLPFC	brain
PRSS23-AS1	ADvsHC	-0.47	0.00379	Not deregulated	Astrocyte	F	DLPFC	brain
PRSS30P	ADvsHC	-0.499	0.0486	Not deregulated	Astrocyte	F	DLPFC	brain
PSG11-AS1	ADvsHC	-0.796	0.00146	Sig. downregulated	Astrocyte	F	DLPFC	brain
PSMB5	ADvsHC	-0.221	0.0361	Not deregulated	Astrocyte	F	DLPFC	brain
PSMB8	ADvsHC	-0.282	0.049	Not deregulated	Astrocyte	F	DLPFC	brain
PSMD2	ADvsHC	-0.233	0.00303	Not deregulated	Astrocyte	F	DLPFC	brain
PSMD3	ADvsHC	-0.156	0.0328	Not deregulated	Astrocyte	F	DLPFC	brain
PSMD6	ADvsHC	0.156	0.0255	Not deregulated	Astrocyte	F	DLPFC	brain
PSMD6-AS2	ADvsHC	0.242	0.0151	Not deregulated	Astrocyte	F	DLPFC	brain
PSMD8	ADvsHC	-0.232	0.0343	Not deregulated	Astrocyte	F	DLPFC	brain
PTAR1	ADvsHC	0.161	0.0237	Not deregulated	Astrocyte	F	DLPFC	brain
PTBP2	ADvsHC	0.149	0.0137	Not deregulated	Astrocyte	F	DLPFC	brain
PTCHD1	ADvsHC	0.385	0.000735	Not deregulated	Astrocyte	F	DLPFC	brain
PTCHD1-AS	ADvsHC	0.268	0.00129	Not deregulated	Astrocyte	F	DLPFC	brain
PTGDS	ADvsHC	-0.184	0.0382	Not deregulated	Astrocyte	F	DLPFC	brain
PTGR3	ADvsHC	0.368	0.0441	Not deregulated	Astrocyte	F	PFC	brain
PTK2B	ADvsHC	-0.253	0.0306	Not deregulated	Astrocyte	F	DLPFC	brain
PTMS	ADvsHC	1.26	0.0392	Sig. upregulated	Astrocyte	F	PFC	brain
PTPA	ADvsHC	-0.195	0.0211	Not deregulated	Astrocyte	F	DLPFC	brain
PTPN13	ADvsHC	0.202	0.00957	Not deregulated	Astrocyte	F	DLPFC	brain
PTPN21	ADvsHC	0.174	0.00279	Not deregulated	Astrocyte	F	DLPFC	brain
PTPN5	ADvsHC	-0.81	0.0211	Sig. downregulated	Astrocyte	F	DLPFC	brain
PTPRJ	ADvsHC	0.268	0.012	Not deregulated	Astrocyte	F	DLPFC	brain
PTPRK	ADvsHC	0.271	0.00802	Not deregulated	Astrocyte	F	DLPFC	brain
PTPRN	ADvsHC	-0.6	0.0227	Sig. downregulated	Astrocyte	F	DLPFC	brain
PTPRZ1	ADvsHC	0.177	0.0153	Not deregulated	Astrocyte	F	DLPFC	brain
PTTG1IP	ADvsHC	0.196	0.011	Not deregulated	Astrocyte	F	DLPFC	brain
PURA	ADvsHC	0.31	0.0194	Not deregulated	Astrocyte	F	PFC	brain
PURG	ADvsHC	0.201	0.0364	Not deregulated	Astrocyte	F	DLPFC	brain
PWAR1	ADvsHC	-0.743	0.0475	Sig. downregulated	Astrocyte	F	DLPFC	brain
PWARSN	ADvsHC	-0.199	0.0362	Not deregulated	Astrocyte	F	DLPFC	brain
PYGO1	ADvsHC	0.145	0.0365	Not deregulated	Astrocyte	F	DLPFC	brain
RAB11B	ADvsHC	-0.165	0.0458	Not deregulated	Astrocyte	F	DLPFC	brain
RAB11FIP4	ADvsHC	-0.375	0.00531	Not deregulated	Astrocyte	F	DLPFC	brain
RAB15	ADvsHC	-0.268	0.0461	Not deregulated	Astrocyte	F	DLPFC	brain
RAB28	ADvsHC	0.127	0.0327	Not deregulated	Astrocyte	F	DLPFC	brain
RAB29	ADvsHC	0.174	0.0276	Not deregulated	Astrocyte	F	DLPFC	brain
RAB31	ADvsHC	0.11	0.0326	Not deregulated	Astrocyte	F	DLPFC	brain
RAB3A	ADvsHC	-0.571	0.0284	Sig. downregulated	Astrocyte	F	DLPFC	brain
RAB6B	ADvsHC	-0.258	0.0452	Not deregulated	Astrocyte	F	DLPFC	brain
RAB6C	ADvsHC	-0.631	0.0264	Sig. downregulated	Astrocyte	F	DLPFC	brain
RAB9A	ADvsHC	0.17	0.00399	Not deregulated	Astrocyte	F	DLPFC	brain
RABGAP1L	ADvsHC	0.109	0.029	Not deregulated	Astrocyte	F	DLPFC	brain
RABL6	ADvsHC	-0.14	0.0461	Not deregulated	Astrocyte	F	DLPFC	brain
RAD51B	ADvsHC	0.14	0.0255	Not deregulated	Astrocyte	F	DLPFC	brain
RAD54B	ADvsHC	0.34	0.000996	Not deregulated	Astrocyte	F	DLPFC	brain
RALGAPB	ADvsHC	0.11	0.033	Not deregulated	Astrocyte	F	DLPFC	brain
RAMP1	ADvsHC	0.171	0.0255	Not deregulated	Astrocyte	F	DLPFC	brain
RAN	ADvsHC	-0.301	0.0118	Not deregulated	Astrocyte	F	DLPFC	brain
RANBP17	ADvsHC	-0.532	0.0248	Sig. downregulated	Astrocyte	F	DLPFC	brain
RANBP3L	ADvsHC	0.386	0.00148	Not deregulated	Astrocyte	F	DLPFC	brain
RAPGEF4	ADvsHC	-0.356	0.049	Not deregulated	Astrocyte	F	DLPFC	brain
RAPGEF4	ADvsHC	1.45	0.0247	Sig. upregulated	Astrocyte	F	PFC	brain
RASA4	ADvsHC	0.397	0.0314	Not deregulated	Astrocyte	F	DLPFC	brain
RASGRP1	ADvsHC	0.741	0.0274	Sig. upregulated	Astrocyte	F	PFC	brain
RASSF3	ADvsHC	0.574	0.00427	Sig. upregulated	Astrocyte	F	DLPFC	brain
RASSF8	ADvsHC	0.181	0.0328	Not deregulated	Astrocyte	F	DLPFC	brain
RAVER2	ADvsHC	0.162	0.0137	Not deregulated	Astrocyte	F	DLPFC	brain
RBBP6	ADvsHC	0.172	0.00573	Not deregulated	Astrocyte	F	DLPFC	brain
RBFOX3	ADvsHC	-0.552	0.0369	Sig. downregulated	Astrocyte	F	DLPFC	brain
RELA-DT	ADvsHC	0.377	0.0288	Not deregulated	Astrocyte	F	DLPFC	brain
RESF1	ADvsHC	0.159	0.0449	Not deregulated	Astrocyte	F	DLPFC	brain
REV3L	ADvsHC	0.203	0.00325	Not deregulated	Astrocyte	F	DLPFC	brain
REXO6P	ADvsHC	0.642	0.0324	Sig. upregulated	Astrocyte	F	DLPFC	brain
RFNG	ADvsHC	0.161	0.0495	Not deregulated	Astrocyte	F	DLPFC	brain
RFPL1S	ADvsHC	-0.535	0.0202	Sig. downregulated	Astrocyte	F	DLPFC	brain
RFX3	ADvsHC	0.195	0.00399	Not deregulated	Astrocyte	F	DLPFC	brain
RGL2	ADvsHC	0.21	0.00773	Not deregulated	Astrocyte	F	DLPFC	brain
RGS17	ADvsHC	1.22	0.0224	Sig. upregulated	Astrocyte	F	PFC	brain
RGS4	ADvsHC	-0.488	0.0212	Not deregulated	Astrocyte	F	DLPFC	brain
RHBDD1	ADvsHC	-0.201	0.0243	Not deregulated	Astrocyte	F	PFC	brain
RHBDF1	ADvsHC	0.314	0.00573	Not deregulated	Astrocyte	F	DLPFC	brain
RHCE	ADvsHC	-0.386	0.0143	Not deregulated	Astrocyte	F	DLPFC	brain
RHCG	ADvsHC	0.24	0.019	Not deregulated	Astrocyte	F	DLPFC	brain
RHOQ	ADvsHC	0.294	0.00231	Not deregulated	Astrocyte	F	DLPFC	brain
RHOT1	ADvsHC	0.214	0.019	Not deregulated	Astrocyte	F	DLPFC	brain
RIC8B	ADvsHC	0.216	0.00314	Not deregulated	Astrocyte	F	DLPFC	brain
RICTOR	ADvsHC	0.127	0.0491	Not deregulated	Astrocyte	F	DLPFC	brain
RIMS1	ADvsHC	0.417	0.0434	Not deregulated	Astrocyte	F	DLPFC	brain
RIMS1	ADvsHC	0.967	0.0247	Sig. upregulated	Astrocyte	F	PFC	brain
RIMS3	ADvsHC	-0.62	0.0167	Sig. downregulated	Astrocyte	F	DLPFC	brain
RIN2	ADvsHC	0.208	0.00426	Not deregulated	Astrocyte	F	DLPFC	brain
RING1	ADvsHC	0.166	0.0208	Not deregulated	Astrocyte	F	DLPFC	brain
RLF	ADvsHC	0.138	0.0369	Not deregulated	Astrocyte	F	DLPFC	brain
RMI1	ADvsHC	0.178	0.00804	Not deregulated	Astrocyte	F	DLPFC	brain
RNF11	ADvsHC	-0.219	0.0204	Not deregulated	Astrocyte	F	DLPFC	brain
RNF138P1	ADvsHC	0.294	0.00221	Not deregulated	Astrocyte	F	DLPFC	brain
RNF170	ADvsHC	0.0962	0.0473	Not deregulated	Astrocyte	F	DLPFC	brain
RNF207	ADvsHC	0.558	0.00693	Sig. upregulated	Astrocyte	F	DLPFC	brain
RNF213	ADvsHC	0.134	0.0333	Not deregulated	Astrocyte	F	DLPFC	brain
RNF217	ADvsHC	0.204	0.0255	Not deregulated	Astrocyte	F	DLPFC	brain
RNF43	ADvsHC	-0.283	0.00603	Not deregulated	Astrocyte	F	DLPFC	brain
ROBO3	ADvsHC	-0.294	0.0448	Not deregulated	Astrocyte	F	PFC	brain
ROGDI	ADvsHC	-0.264	0.026	Not deregulated	Astrocyte	F	DLPFC	brain
RORA	ADvsHC	0.253	0.00128	Not deregulated	Astrocyte	F	DLPFC	brain
RPGR	ADvsHC	0.189	0.0246	Not deregulated	Astrocyte	F	DLPFC	brain
RPH3A	ADvsHC	-0.588	0.00296	Sig. downregulated	Astrocyte	F	DLPFC	brain
RPL10	ADvsHC	-0.254	0.0364	Not deregulated	Astrocyte	F	DLPFC	brain
RPL10A	ADvsHC	-0.306	0.0216	Not deregulated	Astrocyte	F	DLPFC	brain
RPL13	ADvsHC	-0.332	0.018	Not deregulated	Astrocyte	F	DLPFC	brain
RPL13A	ADvsHC	-0.279	0.0326	Not deregulated	Astrocyte	F	DLPFC	brain
RPL14	ADvsHC	-0.261	0.0482	Not deregulated	Astrocyte	F	DLPFC	brain
RPL15	ADvsHC	-0.36	0.0139	Not deregulated	Astrocyte	F	DLPFC	brain
RPL17	ADvsHC	-0.348	0.0305	Not deregulated	Astrocyte	F	DLPFC	brain
RPL18	ADvsHC	-0.286	0.0362	Not deregulated	Astrocyte	F	DLPFC	brain
RPL21	ADvsHC	-0.244	0.0394	Not deregulated	Astrocyte	F	DLPFC	brain
RPL21P28	ADvsHC	-0.563	0.0139	Sig. downregulated	Astrocyte	F	DLPFC	brain
RPL23	ADvsHC	-0.227	0.0418	Not deregulated	Astrocyte	F	DLPFC	brain
RPL23A	ADvsHC	-0.244	0.0433	Not deregulated	Astrocyte	F	DLPFC	brain
RPL28	ADvsHC	-0.258	0.0472	Not deregulated	Astrocyte	F	DLPFC	brain
RPL29	ADvsHC	-0.293	0.025	Not deregulated	Astrocyte	F	DLPFC	brain
RPL3	ADvsHC	-0.352	0.0207	Not deregulated	Astrocyte	F	DLPFC	brain
RPL36	ADvsHC	-0.277	0.0373	Not deregulated	Astrocyte	F	DLPFC	brain
RPL37A	ADvsHC	-0.29	0.0494	Not deregulated	Astrocyte	F	DLPFC	brain
RPL39	ADvsHC	-0.314	0.0153	Not deregulated	Astrocyte	F	DLPFC	brain
RPL41	ADvsHC	-0.368	0.00726	Not deregulated	Astrocyte	F	DLPFC	brain
RPL5	ADvsHC	-0.225	0.0259	Not deregulated	Astrocyte	F	DLPFC	brain
RPL6	ADvsHC	-0.287	0.0209	Not deregulated	Astrocyte	F	DLPFC	brain
RPL7A	ADvsHC	-0.304	0.0291	Not deregulated	Astrocyte	F	DLPFC	brain
RPL7L1	ADvsHC	-0.173	0.0278	Not deregulated	Astrocyte	F	DLPFC	brain
RPLP0	ADvsHC	-0.311	0.0139	Not deregulated	Astrocyte	F	DLPFC	brain
RPS10	ADvsHC	-0.333	0.0363	Not deregulated	Astrocyte	F	DLPFC	brain
RPS15	ADvsHC	-0.287	0.0324	Not deregulated	Astrocyte	F	DLPFC	brain
RPS17	ADvsHC	-0.258	0.0377	Not deregulated	Astrocyte	F	DLPFC	brain
RPS2	ADvsHC	-0.35	0.0119	Not deregulated	Astrocyte	F	DLPFC	brain
RPS25	ADvsHC	-0.247	0.049	Not deregulated	Astrocyte	F	DLPFC	brain
RPS27	ADvsHC	-0.322	0.0222	Not deregulated	Astrocyte	F	DLPFC	brain
RPS6	ADvsHC	-0.242	0.0325	Not deregulated	Astrocyte	F	DLPFC	brain
RPS6KA2	ADvsHC	0.188	0.0255	Not deregulated	Astrocyte	F	DLPFC	brain
RPS8	ADvsHC	-0.295	0.0244	Not deregulated	Astrocyte	F	DLPFC	brain
RPSA	ADvsHC	-0.397	0.0185	Not deregulated	Astrocyte	F	DLPFC	brain
RRAGD	ADvsHC	-0.373	0.00598	Not deregulated	Astrocyte	F	DLPFC	brain
RREB1	ADvsHC	0.199	0.000314	Not deregulated	Astrocyte	F	DLPFC	brain
RSPO3	ADvsHC	-0.482	0.0324	Not deregulated	Astrocyte	F	DLPFC	brain
RTN2	ADvsHC	-0.327	0.0429	Not deregulated	Astrocyte	F	DLPFC	brain
RUNDC3A	ADvsHC	-0.41	0.0212	Not deregulated	Astrocyte	F	DLPFC	brain
S100B	ADvsHC	-0.32	0.00436	Not deregulated	Astrocyte	F	DLPFC	brain
S100PBP	ADvsHC	0.134	0.00831	Not deregulated	Astrocyte	F	DLPFC	brain
SACS	ADvsHC	0.285	0.0218	Not deregulated	Astrocyte	F	DLPFC	brain
SALL3	ADvsHC	0.238	0.0314	Not deregulated	Astrocyte	F	DLPFC	brain
SAMD14	ADvsHC	-0.31	0.00426	Not deregulated	Astrocyte	F	DLPFC	brain
SAMD4A	ADvsHC	0.41	0.0129	Not deregulated	Astrocyte	F	DLPFC	brain
SASH1	ADvsHC	0.225	0.00735	Not deregulated	Astrocyte	F	DLPFC	brain
SBF1	ADvsHC	-0.239	0.0284	Not deregulated	Astrocyte	F	DLPFC	brain
SBK1	ADvsHC	-0.337	0.0276	Not deregulated	Astrocyte	F	DLPFC	brain
SCAF1	ADvsHC	-0.192	0.0413	Not deregulated	Astrocyte	F	DLPFC	brain
SCAMP5	ADvsHC	-0.372	0.033	Not deregulated	Astrocyte	F	DLPFC	brain
SCAPER	ADvsHC	0.175	0.00383	Not deregulated	Astrocyte	F	DLPFC	brain
SCG3	ADvsHC	-0.277	0.0194	Not deregulated	Astrocyte	F	DLPFC	brain
SCN11A	ADvsHC	-0.377	0.0445	Not deregulated	Astrocyte	F	DLPFC	brain
SCN1B	ADvsHC	-0.294	0.0341	Not deregulated	Astrocyte	F	DLPFC	brain
SCN2B	ADvsHC	-0.652	0.002	Sig. downregulated	Astrocyte	F	DLPFC	brain
SCN3B	ADvsHC	-0.676	0.00487	Sig. downregulated	Astrocyte	F	DLPFC	brain
SCOC-AS1	ADvsHC	-0.315	0.0495	Not deregulated	Astrocyte	F	DLPFC	brain
SDK1	ADvsHC	0.274	0.0365	Not deregulated	Astrocyte	F	DLPFC	brain
SDSL	ADvsHC	-0.448	0.00691	Not deregulated	Astrocyte	F	DLPFC	brain
SEC14L1	ADvsHC	0.169	0.0324	Not deregulated	Astrocyte	F	DLPFC	brain
SEC14L5	ADvsHC	-0.694	0.0486	Sig. downregulated	Astrocyte	F	DLPFC	brain
SEC22A	ADvsHC	-0.193	0.0383	Not deregulated	Astrocyte	F	PFC	brain
SEC24B	ADvsHC	0.114	0.0437	Not deregulated	Astrocyte	F	DLPFC	brain
SEC62	ADvsHC	-0.224	0.00295	Not deregulated	Astrocyte	F	DLPFC	brain
SEPTIN2	ADvsHC	-0.133	0.0306	Not deregulated	Astrocyte	F	DLPFC	brain
SEPTIN3	ADvsHC	1.25	0.0105	Sig. upregulated	Astrocyte	F	PFC	brain
SEPTIN4	ADvsHC	-0.457	0.00112	Not deregulated	Astrocyte	F	DLPFC	brain
SEPTIN4-AS1	ADvsHC	-0.359	0.0369	Not deregulated	Astrocyte	F	DLPFC	brain
SEPTIN7	ADvsHC	0.151	0.00707	Not deregulated	Astrocyte	F	DLPFC	brain
SERINC5	ADvsHC	0.228	0.00983	Not deregulated	Astrocyte	F	DLPFC	brain
SESN1	ADvsHC	0.342	0.00102	Not deregulated	Astrocyte	F	DLPFC	brain
SET	ADvsHC	-0.208	0.0466	Not deregulated	Astrocyte	F	DLPFC	brain
SETBP1	ADvsHC	-0.492	0.00217	Not deregulated	Astrocyte	F	DLPFC	brain
SEZ6L2	ADvsHC	-0.482	0.0492	Not deregulated	Astrocyte	F	DLPFC	brain
SF3B3	ADvsHC	-0.132	0.0138	Not deregulated	Astrocyte	F	DLPFC	brain
SFT2D2	ADvsHC	0.159	0.0344	Not deregulated	Astrocyte	F	DLPFC	brain
SGCE	ADvsHC	0.157	0.0281	Not deregulated	Astrocyte	F	DLPFC	brain
SGK2	ADvsHC	-0.431	0.0067	Not deregulated	Astrocyte	F	DLPFC	brain
SGTB	ADvsHC	-0.293	0.0127	Not deregulated	Astrocyte	F	DLPFC	brain
SH2D5	ADvsHC	-0.635	0.0056	Sig. downregulated	Astrocyte	F	DLPFC	brain
SH3PXD2B	ADvsHC	0.205	0.023	Not deregulated	Astrocyte	F	DLPFC	brain
SHANK1	ADvsHC	-0.431	0.0221	Not deregulated	Astrocyte	F	DLPFC	brain
SHANK1	ADvsHC	1.65	0.0137	Sig. upregulated	Astrocyte	F	PFC	brain
SHANK2	ADvsHC	-0.444	0.049	Not deregulated	Astrocyte	F	DLPFC	brain
SHROOM3	ADvsHC	0.203	0.0202	Not deregulated	Astrocyte	F	DLPFC	brain
SIK2	ADvsHC	0.149	0.0335	Not deregulated	Astrocyte	F	DLPFC	brain
SIPA1L1	ADvsHC	0.156	0.0248	Not deregulated	Astrocyte	F	DLPFC	brain
SLAIN1	ADvsHC	0.579	0.038	Sig. upregulated	Astrocyte	F	PFC	brain
SLBP	ADvsHC	-0.218	0.0218	Not deregulated	Astrocyte	F	DLPFC	brain
SLC12A2	ADvsHC	0.69	0.0154	Sig. upregulated	Astrocyte	F	PFC	brain
SLC13A3	ADvsHC	-0.26	0.0171	Not deregulated	Astrocyte	F	DLPFC	brain
SLC17A5	ADvsHC	0.332	0.00734	Not deregulated	Astrocyte	F	DLPFC	brain
SLC17A6	ADvsHC	-0.519	0.0277	Sig. downregulated	Astrocyte	F	DLPFC	brain
SLC1A1	ADvsHC	-0.507	0.048	Sig. downregulated	Astrocyte	F	DLPFC	brain
SLC22A23	ADvsHC	0.143	0.0408	Not deregulated	Astrocyte	F	DLPFC	brain
SLC23A2	ADvsHC	-0.123	0.0305	Not deregulated	Astrocyte	F	DLPFC	brain
SLC25A16	ADvsHC	0.145	0.0362	Not deregulated	Astrocyte	F	DLPFC	brain
SLC25A22	ADvsHC	-0.31	0.0255	Not deregulated	Astrocyte	F	DLPFC	brain
SLC25A22	ADvsHC	0.662	0.0481	Sig. upregulated	Astrocyte	F	PFC	brain
SLC25A23	ADvsHC	-0.198	0.0412	Not deregulated	Astrocyte	F	DLPFC	brain
SLC25A28	ADvsHC	-0.169	0.0131	Not deregulated	Astrocyte	F	DLPFC	brain
SLC25A28	ADvsHC	-0.266	0.0411	Not deregulated	Astrocyte	F	PFC	brain
SLC25A3	ADvsHC	-0.271	0.00802	Not deregulated	Astrocyte	F	DLPFC	brain
SLC28A2-AS1	ADvsHC	-0.569	0.019	Sig. downregulated	Astrocyte	F	DLPFC	brain
SLC2A3	ADvsHC	-0.547	0.023	Sig. downregulated	Astrocyte	F	DLPFC	brain
SLC2A4RG	ADvsHC	-0.281	0.00436	Not deregulated	Astrocyte	F	DLPFC	brain
SLC30A1	ADvsHC	0.435	0.000996	Not deregulated	Astrocyte	F	DLPFC	brain
SLC35G2	ADvsHC	-0.378	0.0247	Not deregulated	Astrocyte	F	PFC	brain
SLC38A2	ADvsHC	0.572	0.00799	Sig. upregulated	Astrocyte	F	DLPFC	brain
SLC38A4-AS1	ADvsHC	0.251	0.0195	Not deregulated	Astrocyte	F	DLPFC	brain
SLC39A10	ADvsHC	-0.187	0.0323	Not deregulated	Astrocyte	F	DLPFC	brain
SLC39A11	ADvsHC	0.33	0.0208	Not deregulated	Astrocyte	F	DLPFC	brain
SLC39A12	ADvsHC	0.271	0.00307	Not deregulated	Astrocyte	F	DLPFC	brain
SLC43A3	ADvsHC	0.487	0.00436	Not deregulated	Astrocyte	F	DLPFC	brain
SLC44A5	ADvsHC	1.21	0.024	Sig. upregulated	Astrocyte	F	PFC	brain
SLC4A2	ADvsHC	0.237	0.0255	Not deregulated	Astrocyte	F	DLPFC	brain
SLC4A7	ADvsHC	-0.293	0.0282	Not deregulated	Astrocyte	F	DLPFC	brain
SLC4A8	ADvsHC	-0.479	0.023	Not deregulated	Astrocyte	F	DLPFC	brain
SLC5A3	ADvsHC	0.641	0.00193	Sig. upregulated	Astrocyte	F	DLPFC	brain
SLC6A9	ADvsHC	0.509	0.000836	Sig. upregulated	Astrocyte	F	DLPFC	brain
SLC7A8	ADvsHC	-0.6	0.0225	Sig. downregulated	Astrocyte	F	DLPFC	brain
SLCO4A1	ADvsHC	1.16	0.0417	Sig. upregulated	Astrocyte	F	PFC	brain
SLFN5	ADvsHC	-0.387	0.0244	Not deregulated	Astrocyte	F	DLPFC	brain
SLITRK2	ADvsHC	0.167	0.0282	Not deregulated	Astrocyte	F	DLPFC	brain
SLU7	ADvsHC	-0.201	0.0252	Not deregulated	Astrocyte	F	DLPFC	brain
SMAD4	ADvsHC	0.128	0.0056	Not deregulated	Astrocyte	F	DLPFC	brain
SMAD6	ADvsHC	0.249	0.0402	Not deregulated	Astrocyte	F	DLPFC	brain
SMAP2	ADvsHC	-0.337	0.0326	Not deregulated	Astrocyte	F	DLPFC	brain
SMARCAL1	ADvsHC	0.132	0.0241	Not deregulated	Astrocyte	F	DLPFC	brain
SMC5	ADvsHC	0.171	0.0206	Not deregulated	Astrocyte	F	DLPFC	brain
SMG1P1	ADvsHC	0.296	0.0351	Not deregulated	Astrocyte	F	DLPFC	brain
SMG1P7	ADvsHC	0.355	0.0144	Not deregulated	Astrocyte	F	DLPFC	brain
SMTN	ADvsHC	0.587	0.00358	Sig. upregulated	Astrocyte	F	DLPFC	brain
SMYD2	ADvsHC	-0.429	0.0212	Not deregulated	Astrocyte	F	DLPFC	brain
SNHG29	ADvsHC	-0.32	0.0047	Not deregulated	Astrocyte	F	DLPFC	brain
SNHG8	ADvsHC	-0.328	0.014	Not deregulated	Astrocyte	F	DLPFC	brain
SNRNP48	ADvsHC	0.215	0.0183	Not deregulated	Astrocyte	F	DLPFC	brain
SNRPD1	ADvsHC	-0.194	0.0309	Not deregulated	Astrocyte	F	DLPFC	brain
SNRPF	ADvsHC	-0.233	0.00785	Not deregulated	Astrocyte	F	DLPFC	brain
SNX25	ADvsHC	0.137	0.0244	Not deregulated	Astrocyte	F	DLPFC	brain
SNX27	ADvsHC	0.331	0.011	Not deregulated	Astrocyte	F	PFC	brain
SNX7	ADvsHC	0.195	0.0466	Not deregulated	Astrocyte	F	DLPFC	brain
SOCS5	ADvsHC	0.183	0.00601	Not deregulated	Astrocyte	F	DLPFC	brain
SOWAHA	ADvsHC	1.08	0.0152	Sig. upregulated	Astrocyte	F	PFC	brain
SOX5	ADvsHC	0.179	0.00842	Not deregulated	Astrocyte	F	DLPFC	brain
SOX6	ADvsHC	0.146	0.0324	Not deregulated	Astrocyte	F	DLPFC	brain
SOX8	ADvsHC	0.795	0.0247	Sig. upregulated	Astrocyte	F	PFC	brain
SP1	ADvsHC	0.204	0.0253	Not deregulated	Astrocyte	F	DLPFC	brain
SP3	ADvsHC	0.132	0.0214	Not deregulated	Astrocyte	F	DLPFC	brain
SP4	ADvsHC	0.163	0.0295	Not deregulated	Astrocyte	F	DLPFC	brain
SPAG1	ADvsHC	0.267	0.0166	Not deregulated	Astrocyte	F	DLPFC	brain
SPATA13	ADvsHC	0.226	0.00555	Not deregulated	Astrocyte	F	DLPFC	brain
SPECC1	ADvsHC	0.21	0.00261	Not deregulated	Astrocyte	F	DLPFC	brain
SPINT2	ADvsHC	-0.575	0.0259	Sig. downregulated	Astrocyte	F	DLPFC	brain
SPIRE1	ADvsHC	0.131	0.0291	Not deregulated	Astrocyte	F	DLPFC	brain
SPNS2	ADvsHC	-0.612	0.0203	Sig. downregulated	Astrocyte	F	DLPFC	brain
SPRN	ADvsHC	-0.483	0.0236	Not deregulated	Astrocyte	F	DLPFC	brain
SPRTN	ADvsHC	0.189	0.03	Not deregulated	Astrocyte	F	DLPFC	brain
SPRY3	ADvsHC	0.184	0.0225	Not deregulated	Astrocyte	F	DLPFC	brain
SPRYD3	ADvsHC	-0.363	0.0269	Not deregulated	Astrocyte	F	DLPFC	brain
SREK1	ADvsHC	0.191	0.00148	Not deregulated	Astrocyte	F	DLPFC	brain
SRGAP1	ADvsHC	0.133	0.0476	Not deregulated	Astrocyte	F	DLPFC	brain
SRM	ADvsHC	-0.239	0.0095	Not deregulated	Astrocyte	F	DLPFC	brain
SRP68	ADvsHC	-0.159	0.0477	Not deregulated	Astrocyte	F	DLPFC	brain
SRRM2	ADvsHC	0.374	0.0448	Not deregulated	Astrocyte	F	PFC	brain
SSBP2	ADvsHC	0.236	0.00321	Not deregulated	Astrocyte	F	DLPFC	brain
SSTR2	ADvsHC	-0.354	0.0331	Not deregulated	Astrocyte	F	DLPFC	brain
ST8SIA1	ADvsHC	0.358	0.0211	Not deregulated	Astrocyte	F	DLPFC	brain
ST8SIA3	ADvsHC	-0.523	0.0324	Sig. downregulated	Astrocyte	F	DLPFC	brain
ST8SIA5-DT	ADvsHC	-0.447	0.0185	Not deregulated	Astrocyte	F	DLPFC	brain
STAC2	ADvsHC	-0.549	0.00559	Sig. downregulated	Astrocyte	F	DLPFC	brain
STAC3	ADvsHC	-0.468	0.0187	Not deregulated	Astrocyte	F	DLPFC	brain
STAG1	ADvsHC	0.135	0.0175	Not deregulated	Astrocyte	F	DLPFC	brain
STARD13	ADvsHC	0.21	0.00589	Not deregulated	Astrocyte	F	DLPFC	brain
STAU1	ADvsHC	0.133	0.0212	Not deregulated	Astrocyte	F	DLPFC	brain
STIM2	ADvsHC	0.227	0.00457	Not deregulated	Astrocyte	F	DLPFC	brain
STK17A	ADvsHC	0.212	0.00685	Not deregulated	Astrocyte	F	DLPFC	brain
STMN1	ADvsHC	-0.341	0.0432	Not deregulated	Astrocyte	F	DLPFC	brain
STMN3	ADvsHC	-0.368	0.0174	Not deregulated	Astrocyte	F	DLPFC	brain
STRN3	ADvsHC	0.113	0.0455	Not deregulated	Astrocyte	F	DLPFC	brain
STX1A	ADvsHC	-0.552	0.0129	Sig. downregulated	Astrocyte	F	DLPFC	brain
STX1B	ADvsHC	-0.431	0.0352	Not deregulated	Astrocyte	F	DLPFC	brain
STX2	ADvsHC	0.171	0.00814	Not deregulated	Astrocyte	F	DLPFC	brain
STX3	ADvsHC	1.17	0.0411	Sig. upregulated	Astrocyte	F	PFC	brain
STXBP5	ADvsHC	0.158	0.0406	Not deregulated	Astrocyte	F	DLPFC	brain
SUB1	ADvsHC	-0.248	0.0281	Not deregulated	Astrocyte	F	DLPFC	brain
SULT4A1	ADvsHC	-0.505	0.0255	Sig. downregulated	Astrocyte	F	DLPFC	brain
SULT6B2P	ADvsHC	0.423	0.0408	Not deregulated	Astrocyte	F	DLPFC	brain
SV2B	ADvsHC	-0.555	0.0279	Sig. downregulated	Astrocyte	F	DLPFC	brain
SVOP	ADvsHC	-1.21	0.000547	Sig. downregulated	Astrocyte	F	DLPFC	brain
SWAP70	ADvsHC	0.19	0.00243	Not deregulated	Astrocyte	F	DLPFC	brain
SWT1	ADvsHC	0.17	0.016	Not deregulated	Astrocyte	F	DLPFC	brain
SYNDIG1	ADvsHC	-0.678	0.0176	Sig. downregulated	Astrocyte	F	DLPFC	brain
SYNM	ADvsHC	0.281	0.0173	Not deregulated	Astrocyte	F	DLPFC	brain
SYT1	ADvsHC	-0.41	0.0152	Not deregulated	Astrocyte	F	DLPFC	brain
SYT13	ADvsHC	-0.495	0.0461	Not deregulated	Astrocyte	F	DLPFC	brain
SYT17	ADvsHC	0.166	0.0233	Not deregulated	Astrocyte	F	DLPFC	brain
SYT5	ADvsHC	-0.565	0.0149	Sig. downregulated	Astrocyte	F	DLPFC	brain
SYTL3	ADvsHC	0.352	0.0255	Not deregulated	Astrocyte	F	DLPFC	brain
SYTL4	ADvsHC	0.402	0.0442	Not deregulated	Astrocyte	F	DLPFC	brain
TAF1B	ADvsHC	0.149	0.0195	Not deregulated	Astrocyte	F	DLPFC	brain
TAF9	ADvsHC	-0.252	0.0483	Not deregulated	Astrocyte	F	DLPFC	brain
TAMALIN	ADvsHC	-0.435	0.0443	Not deregulated	Astrocyte	F	DLPFC	brain
TAPT1-AS1	ADvsHC	0.237	0.00154	Not deregulated	Astrocyte	F	DLPFC	brain
TARBP1	ADvsHC	-0.29	0.00685	Not deregulated	Astrocyte	F	DLPFC	brain
TARID	ADvsHC	-0.609	0.00883	Sig. downregulated	Astrocyte	F	DLPFC	brain
TBC1D1	ADvsHC	0.2	0.0255	Not deregulated	Astrocyte	F	DLPFC	brain
TBC1D10B	ADvsHC	-0.222	0.0343	Not deregulated	Astrocyte	F	DLPFC	brain
TBC1D22A	ADvsHC	0.112	0.049	Not deregulated	Astrocyte	F	DLPFC	brain
TBC1D2B	ADvsHC	-0.26	0.02	Not deregulated	Astrocyte	F	PFC	brain
TBC1D5	ADvsHC	0.176	0.0122	Not deregulated	Astrocyte	F	DLPFC	brain
TCAF1	ADvsHC	0.368	0.0247	Not deregulated	Astrocyte	F	PFC	brain
TCEAL4	ADvsHC	-0.19	0.0276	Not deregulated	Astrocyte	F	DLPFC	brain
TCF12	ADvsHC	0.125	0.0299	Not deregulated	Astrocyte	F	DLPFC	brain
TCF7L2	ADvsHC	0.156	0.00685	Not deregulated	Astrocyte	F	DLPFC	brain
TCTN3	ADvsHC	-0.298	0.0194	Not deregulated	Astrocyte	F	PFC	brain
TDH	ADvsHC	-0.395	0.0333	Not deregulated	Astrocyte	F	DLPFC	brain
TEAD1	ADvsHC	0.255	0.000418	Not deregulated	Astrocyte	F	DLPFC	brain
TEX26	ADvsHC	0.331	0.0406	Not deregulated	Astrocyte	F	DLPFC	brain
TFAP2E	ADvsHC	-0.271	0.0407	Not deregulated	Astrocyte	F	DLPFC	brain
TFCP2	ADvsHC	-0.256	0.0449	Not deregulated	Astrocyte	F	PFC	brain
TGFB2	ADvsHC	0.204	0.0194	Not deregulated	Astrocyte	F	DLPFC	brain
TGFBR3	ADvsHC	0.2	0.0119	Not deregulated	Astrocyte	F	DLPFC	brain
THAP10	ADvsHC	-0.368	0.0406	Not deregulated	Astrocyte	F	DLPFC	brain
THAP4	ADvsHC	0.124	0.0365	Not deregulated	Astrocyte	F	DLPFC	brain
THRB	ADvsHC	0.231	0.0184	Not deregulated	Astrocyte	F	DLPFC	brain
THSD4	ADvsHC	-1.47	0.0247	Sig. downregulated	Astrocyte	F	PFC	brain
TIMM10	ADvsHC	-0.247	0.0449	Not deregulated	Astrocyte	F	DLPFC	brain
TLCD1	ADvsHC	-0.303	0.0406	Not deregulated	Astrocyte	F	DLPFC	brain
TLCD2	ADvsHC	0.462	0.0435	Not deregulated	Astrocyte	F	DLPFC	brain
TLE1-DT	ADvsHC	0.334	0.0349	Not deregulated	Astrocyte	F	DLPFC	brain
TLE2	ADvsHC	1.27	0.0383	Sig. upregulated	Astrocyte	F	PFC	brain
TLE4	ADvsHC	0.19	0.0176	Not deregulated	Astrocyte	F	DLPFC	brain
TLE5	ADvsHC	0.456	0.0251	Not deregulated	Astrocyte	F	PFC	brain
TMA7	ADvsHC	-0.231	0.023	Not deregulated	Astrocyte	F	DLPFC	brain
TMEM130	ADvsHC	-0.593	0.0206	Sig. downregulated	Astrocyte	F	DLPFC	brain
TMEM135	ADvsHC	0.158	0.0264	Not deregulated	Astrocyte	F	DLPFC	brain
TMEM178A	ADvsHC	-0.528	0.0452	Sig. downregulated	Astrocyte	F	DLPFC	brain
TMEM179	ADvsHC	-0.764	0.000634	Sig. downregulated	Astrocyte	F	DLPFC	brain
TMEM184B	ADvsHC	0.338	0.00557	Not deregulated	Astrocyte	F	DLPFC	brain
TMEM50B	ADvsHC	-0.163	0.00844	Not deregulated	Astrocyte	F	DLPFC	brain
TMEM51-AS1	ADvsHC	-0.429	0.0159	Not deregulated	Astrocyte	F	DLPFC	brain
TMPRSS5	ADvsHC	0.169	0.0145	Not deregulated	Astrocyte	F	DLPFC	brain
TMPRSS9	ADvsHC	-0.429	0.0288	Not deregulated	Astrocyte	F	DLPFC	brain
TMSB4X	ADvsHC	-0.347	0.0308	Not deregulated	Astrocyte	F	DLPFC	brain
TMX2-CTNND1	ADvsHC	-0.209	0.0402	Not deregulated	Astrocyte	F	DLPFC	brain
TMX4	ADvsHC	0.456	0.0392	Not deregulated	Astrocyte	F	PFC	brain
TNKS1BP1	ADvsHC	0.213	0.00933	Not deregulated	Astrocyte	F	DLPFC	brain
TNPO2	ADvsHC	-0.131	0.0432	Not deregulated	Astrocyte	F	DLPFC	brain
TNR	ADvsHC	-0.5	0.0443	Sig. downregulated	Astrocyte	F	DLPFC	brain
TNRC6A	ADvsHC	0.187	0.00159	Not deregulated	Astrocyte	F	DLPFC	brain
TNXB	ADvsHC	1.07	0.0324	Sig. upregulated	Astrocyte	F	HC	brain
TOGARAM1	ADvsHC	0.186	0.0247	Not deregulated	Astrocyte	F	PFC	brain
TOPORS	ADvsHC	0.171	0.0417	Not deregulated	Astrocyte	F	DLPFC	brain
TP53I11	ADvsHC	-0.49	0.0337	Not deregulated	Astrocyte	F	DLPFC	brain
TPD52L1	ADvsHC	0.207	0.00524	Not deregulated	Astrocyte	F	DLPFC	brain
TPPP	ADvsHC	-0.467	0.019	Not deregulated	Astrocyte	F	DLPFC	brain
TPPP	ADvsHC	1.3	0.0356	Sig. upregulated	Astrocyte	F	PFC	brain
TPRG1L	ADvsHC	-0.347	0.00748	Not deregulated	Astrocyte	F	DLPFC	brain
TRAF3IP2-AS1	ADvsHC	0.117	0.0237	Not deregulated	Astrocyte	F	DLPFC	brain
TRAK1	ADvsHC	0.181	0.00199	Not deregulated	Astrocyte	F	DLPFC	brain
TRAPPC2L	ADvsHC	-0.27	0.0327	Not deregulated	Astrocyte	F	DLPFC	brain
TRAPPC9	ADvsHC	0.121	0.0308	Not deregulated	Astrocyte	F	DLPFC	brain
TRDN	ADvsHC	0.285	0.0351	Not deregulated	Astrocyte	F	DLPFC	brain
TRIM3	ADvsHC	0.647	0.0414	Sig. upregulated	Astrocyte	F	PFC	brain
TRIM41	ADvsHC	-0.173	0.0217	Not deregulated	Astrocyte	F	DLPFC	brain
TRMT13	ADvsHC	0.164	0.0146	Not deregulated	Astrocyte	F	DLPFC	brain
TSEN15	ADvsHC	0.258	0.0101	Not deregulated	Astrocyte	F	DLPFC	brain
TSHZ3	ADvsHC	1.15	0.0242	Sig. upregulated	Astrocyte	F	PFC	brain
TSNARE1	ADvsHC	0.23	0.0474	Not deregulated	Astrocyte	F	DLPFC	brain
TSPAN11	ADvsHC	0.462	0.00618	Not deregulated	Astrocyte	F	DLPFC	brain
TSPAN7	ADvsHC	-0.155	0.0341	Not deregulated	Astrocyte	F	DLPFC	brain
TSR2	ADvsHC	-0.302	0.0323	Not deregulated	Astrocyte	F	DLPFC	brain
TTC14-DT	ADvsHC	-0.54	0.0105	Sig. downregulated	Astrocyte	F	PFC	brain
TTC28	ADvsHC	0.231	0.000452	Not deregulated	Astrocyte	F	DLPFC	brain
TUBA1B	ADvsHC	-0.474	0.00737	Not deregulated	Astrocyte	F	DLPFC	brain
TUBA8	ADvsHC	-0.334	0.036	Not deregulated	Astrocyte	F	DLPFC	brain
TUBB3	ADvsHC	-0.402	0.0341	Not deregulated	Astrocyte	F	DLPFC	brain
TXNL4A	ADvsHC	-0.168	0.0463	Not deregulated	Astrocyte	F	DLPFC	brain
UBA3	ADvsHC	0.134	0.0233	Not deregulated	Astrocyte	F	DLPFC	brain
UBA52	ADvsHC	-0.283	0.0344	Not deregulated	Astrocyte	F	DLPFC	brain
UBE2M	ADvsHC	-0.315	0.0227	Not deregulated	Astrocyte	F	DLPFC	brain
UBQLN2	ADvsHC	0.863	0.0105	Sig. upregulated	Astrocyte	F	PFC	brain
UBR5	ADvsHC	0.155	0.00504	Not deregulated	Astrocyte	F	DLPFC	brain
UBTD2	ADvsHC	0.207	0.00133	Not deregulated	Astrocyte	F	DLPFC	brain
ULK3	ADvsHC	0.237	0.00983	Not deregulated	Astrocyte	F	DLPFC	brain
UNC13A	ADvsHC	-0.599	0.00802	Sig. downregulated	Astrocyte	F	DLPFC	brain
UNC13C	ADvsHC	-0.561	0.0252	Sig. downregulated	Astrocyte	F	DLPFC	brain
UNC13D	ADvsHC	-0.494	0.00505	Not deregulated	Astrocyte	F	DLPFC	brain
UNC5C-AS1	ADvsHC	0.818	0.0295	Sig. upregulated	Astrocyte	F	PFC	brain
UNG	ADvsHC	0.172	0.0326	Not deregulated	Astrocyte	F	DLPFC	brain
UPP2	ADvsHC	-0.384	0.0155	Not deregulated	Astrocyte	F	DLPFC	brain
UQCR10	ADvsHC	-0.268	0.0173	Not deregulated	Astrocyte	F	DLPFC	brain
USP11	ADvsHC	-0.286	0.0102	Not deregulated	Astrocyte	F	DLPFC	brain
USP22	ADvsHC	-0.189	0.01	Not deregulated	Astrocyte	F	DLPFC	brain
USP24	ADvsHC	0.124	0.0378	Not deregulated	Astrocyte	F	DLPFC	brain
USP32P3	ADvsHC	0.226	0.0276	Not deregulated	Astrocyte	F	DLPFC	brain
USP34	ADvsHC	0.137	0.0051	Not deregulated	Astrocyte	F	DLPFC	brain
USP38	ADvsHC	0.179	0.0244	Not deregulated	Astrocyte	F	DLPFC	brain
USP4	ADvsHC	0.117	0.0369	Not deregulated	Astrocyte	F	DLPFC	brain
USP40	ADvsHC	0.106	0.0374	Not deregulated	Astrocyte	F	DLPFC	brain
USP47	ADvsHC	0.139	0.0149	Not deregulated	Astrocyte	F	DLPFC	brain
UTRN	ADvsHC	0.153	0.00672	Not deregulated	Astrocyte	F	DLPFC	brain
VAC14-AS1	ADvsHC	0.23	0.0282	Not deregulated	Astrocyte	F	DLPFC	brain
VAMP2	ADvsHC	-0.326	0.00567	Not deregulated	Astrocyte	F	DLPFC	brain
VASP	ADvsHC	0.232	0.0482	Not deregulated	Astrocyte	F	DLPFC	brain
VAV3-AS1	ADvsHC	0.572	0.0108	Sig. upregulated	Astrocyte	F	DLPFC	brain
VCAN	ADvsHC	0.374	0.00586	Not deregulated	Astrocyte	F	DLPFC	brain
VDAC1	ADvsHC	-0.237	0.00696	Not deregulated	Astrocyte	F	DLPFC	brain
VDAC3	ADvsHC	-0.206	0.0215	Not deregulated	Astrocyte	F	DLPFC	brain
VEZF1	ADvsHC	0.143	0.0344	Not deregulated	Astrocyte	F	DLPFC	brain
VGF	ADvsHC	-0.512	0.0255	Sig. downregulated	Astrocyte	F	DLPFC	brain
VMA21	ADvsHC	-0.242	0.0418	Not deregulated	Astrocyte	F	DLPFC	brain
VPS13C	ADvsHC	0.165	0.0056	Not deregulated	Astrocyte	F	DLPFC	brain
VPS45	ADvsHC	0.122	0.00974	Not deregulated	Astrocyte	F	DLPFC	brain
VSTM2L	ADvsHC	-0.523	0.0204	Sig. downregulated	Astrocyte	F	DLPFC	brain
VTI1B	ADvsHC	-0.142	0.045	Not deregulated	Astrocyte	F	DLPFC	brain
WBP2	ADvsHC	-0.213	0.00894	Not deregulated	Astrocyte	F	DLPFC	brain
WDFY2	ADvsHC	0.189	0.00283	Not deregulated	Astrocyte	F	DLPFC	brain
WDFY3	ADvsHC	0.165	0.00707	Not deregulated	Astrocyte	F	DLPFC	brain
WDR12	ADvsHC	-0.218	0.0118	Not deregulated	Astrocyte	F	DLPFC	brain
WDR26	ADvsHC	0.165	0.014	Not deregulated	Astrocyte	F	DLPFC	brain
WDR59	ADvsHC	0.0935	0.0434	Not deregulated	Astrocyte	F	DLPFC	brain
WDR7	ADvsHC	0.12	0.0484	Not deregulated	Astrocyte	F	DLPFC	brain
WDR75	ADvsHC	-0.179	0.0204	Not deregulated	Astrocyte	F	DLPFC	brain
WHAMMP2	ADvsHC	0.156	0.0327	Not deregulated	Astrocyte	F	DLPFC	brain
WLS	ADvsHC	0.168	0.0326	Not deregulated	Astrocyte	F	DLPFC	brain
WSB2	ADvsHC	-0.222	0.033	Not deregulated	Astrocyte	F	DLPFC	brain
WSCD1	ADvsHC	0.28	0.0443	Not deregulated	Astrocyte	F	DLPFC	brain
XRCC4	ADvsHC	0.159	0.0109	Not deregulated	Astrocyte	F	DLPFC	brain
YAP1	ADvsHC	0.144	0.0259	Not deregulated	Astrocyte	F	DLPFC	brain
YES1	ADvsHC	0.123	0.0196	Not deregulated	Astrocyte	F	DLPFC	brain
YJEFN3	ADvsHC	-0.212	0.0499	Not deregulated	Astrocyte	F	DLPFC	brain
YPEL3-DT	ADvsHC	0.501	0.0374	Sig. upregulated	Astrocyte	F	PFC	brain
YWHAE	ADvsHC	-0.174	0.019	Not deregulated	Astrocyte	F	DLPFC	brain
ZBED6	ADvsHC	0.25	0.0104	Not deregulated	Astrocyte	F	DLPFC	brain
ZBTB1	ADvsHC	0.216	0.0107	Not deregulated	Astrocyte	F	DLPFC	brain
ZBTB20	ADvsHC	0.141	0.0328	Not deregulated	Astrocyte	F	DLPFC	brain
ZBTB4	ADvsHC	-0.17	0.00987	Not deregulated	Astrocyte	F	DLPFC	brain
ZBTB44-DT	ADvsHC	-0.519	0.000941	Sig. downregulated	Astrocyte	F	DLPFC	brain
ZBTB46	ADvsHC	0.194	0.0446	Not deregulated	Astrocyte	F	DLPFC	brain
ZBTB48	ADvsHC	-0.344	0.0427	Not deregulated	Astrocyte	F	PFC	brain
ZC3H7B	ADvsHC	-0.171	0.0259	Not deregulated	Astrocyte	F	DLPFC	brain
ZC4H2	ADvsHC	0.219	0.0495	Not deregulated	Astrocyte	F	DLPFC	brain
ZDHHC16	ADvsHC	0.166	0.0482	Not deregulated	Astrocyte	F	DLPFC	brain
ZDHHC22	ADvsHC	-0.455	0.0365	Not deregulated	Astrocyte	F	DLPFC	brain
ZDHHC23	ADvsHC	0.898	0.0416	Sig. upregulated	Astrocyte	F	PFC	brain
ZEB1	ADvsHC	0.157	0.0224	Not deregulated	Astrocyte	F	DLPFC	brain
ZFAND3	ADvsHC	0.126	0.0382	Not deregulated	Astrocyte	F	DLPFC	brain
ZFAND6	ADvsHC	0.128	0.0242	Not deregulated	Astrocyte	F	DLPFC	brain
ZFAND6	ADvsHC	-0.181	0.0437	Not deregulated	Astrocyte	F	PFC	brain
ZFP36L1	ADvsHC	0.197	0.0233	Not deregulated	Astrocyte	F	DLPFC	brain
ZFX	ADvsHC	0.13	0.00947	Not deregulated	Astrocyte	F	DLPFC	brain
ZFYVE1	ADvsHC	0.171	0.0123	Not deregulated	Astrocyte	F	DLPFC	brain
ZIC5	ADvsHC	0.263	0.0229	Not deregulated	Astrocyte	F	DLPFC	brain
ZMAT2	ADvsHC	-0.296	0.0136	Not deregulated	Astrocyte	F	DLPFC	brain
ZMYND11	ADvsHC	0.1	0.0462	Not deregulated	Astrocyte	F	DLPFC	brain
ZNF131	ADvsHC	0.161	0.00799	Not deregulated	Astrocyte	F	DLPFC	brain
ZNF213-AS1	ADvsHC	-0.346	0.0385	Not deregulated	Astrocyte	F	PFC	brain
ZNF254	ADvsHC	0.111	0.0324	Not deregulated	Astrocyte	F	DLPFC	brain
ZNF28	ADvsHC	-0.273	0.0408	Not deregulated	Astrocyte	F	DLPFC	brain
ZNF292	ADvsHC	0.125	0.0429	Not deregulated	Astrocyte	F	DLPFC	brain
ZNF337	ADvsHC	-0.268	0.0247	Not deregulated	Astrocyte	F	PFC	brain
ZNF354A	ADvsHC	0.215	0.016	Not deregulated	Astrocyte	F	DLPFC	brain
ZNF358	ADvsHC	0.534	0.0247	Sig. upregulated	Astrocyte	F	PFC	brain
ZNF41	ADvsHC	0.171	0.0446	Not deregulated	Astrocyte	F	DLPFC	brain
ZNF433	ADvsHC	-0.212	0.0461	Not deregulated	Astrocyte	F	DLPFC	brain
ZNF438	ADvsHC	0.133	0.0252	Not deregulated	Astrocyte	F	DLPFC	brain
ZNF44	ADvsHC	-0.158	0.0246	Not deregulated	Astrocyte	F	DLPFC	brain
ZNF441	ADvsHC	-0.39	0.00222	Not deregulated	Astrocyte	F	DLPFC	brain
ZNF469	ADvsHC	0.356	0.0135	Not deregulated	Astrocyte	F	DLPFC	brain
ZNF483	ADvsHC	-0.316	0.00789	Not deregulated	Astrocyte	F	DLPFC	brain
ZNF487	ADvsHC	0.143	0.0307	Not deregulated	Astrocyte	F	DLPFC	brain
ZNF496-DT	ADvsHC	-0.274	0.0472	Not deregulated	Astrocyte	F	DLPFC	brain
ZNF524	ADvsHC	0.785	0.0251	Sig. upregulated	Astrocyte	F	PFC	brain
ZNF547	ADvsHC	0.208	0.0385	Not deregulated	Astrocyte	F	DLPFC	brain
ZNF554	ADvsHC	-0.29	0.0234	Not deregulated	Astrocyte	F	DLPFC	brain
ZNF558	ADvsHC	0.151	0.0454	Not deregulated	Astrocyte	F	DLPFC	brain
ZNF564	ADvsHC	-0.421	0.0105	Not deregulated	Astrocyte	F	PFC	brain
ZNF577	ADvsHC	0.148	0.0284	Not deregulated	Astrocyte	F	DLPFC	brain
ZNF608	ADvsHC	0.174	0.0432	Not deregulated	Astrocyte	F	DLPFC	brain
ZNF624	ADvsHC	0.266	0.00504	Not deregulated	Astrocyte	F	DLPFC	brain
ZNF641	ADvsHC	0.172	0.0255	Not deregulated	Astrocyte	F	DLPFC	brain
ZNF644	ADvsHC	0.173	0.00125	Not deregulated	Astrocyte	F	DLPFC	brain
ZNF654	ADvsHC	0.134	0.0291	Not deregulated	Astrocyte	F	DLPFC	brain
ZNF667	ADvsHC	0.432	0.0247	Not deregulated	Astrocyte	F	PFC	brain
ZNF69	ADvsHC	0.281	0.004	Not deregulated	Astrocyte	F	DLPFC	brain
ZNF710-AS1	ADvsHC	-0.3	0.0282	Not deregulated	Astrocyte	F	DLPFC	brain
ZNF718	ADvsHC	0.179	0.0154	Not deregulated	Astrocyte	F	DLPFC	brain
ZNF808	ADvsHC	0.163	0.0326	Not deregulated	Astrocyte	F	DLPFC	brain
ZNF81	ADvsHC	0.278	0.000996	Not deregulated	Astrocyte	F	DLPFC	brain
ZNF84	ADvsHC	0.116	0.0235	Not deregulated	Astrocyte	F	DLPFC	brain
ZNF844	ADvsHC	-0.163	0.049	Not deregulated	Astrocyte	F	DLPFC	brain
ZNF891	ADvsHC	0.345	0.000371	Not deregulated	Astrocyte	F	DLPFC	brain
ZNF892	ADvsHC	0.485	0.0392	Not deregulated	Astrocyte	F	PFC	brain
ZNG1B	ADvsHC	0.195	0.0198	Not deregulated	Astrocyte	F	DLPFC	brain
ZNHIT6	ADvsHC	0.188	0.0166	Not deregulated	Astrocyte	F	DLPFC	brain
ZPR1	ADvsHC	-0.269	0.0389	Not deregulated	Astrocyte	F	DLPFC	brain
ZRANB3	ADvsHC	-0.204	0.0174	Not deregulated	Astrocyte	F	DLPFC	brain
ZSWIM6	ADvsHC	0.202	0.0258	Not deregulated	Astrocyte	F	DLPFC	brain
ZSWIM8	ADvsHC	0.153	0.0153	Not deregulated	Astrocyte	F	DLPFC	brain
ZWILCH	ADvsHC	-0.539	0.0117	Sig. downregulated	Astrocyte	F	DLPFC	brain
ZXDC	ADvsHC	0.145	0.021	Not deregulated	Astrocyte	F	DLPFC	brain
ABCA7	ADvsHC	0.818	0.00642	Sig. upregulated	Astrocyte	M	PFC	brain
ABCB9	ADvsHC	0.386	0.0219	Not deregulated	Astrocyte	M	PFC	brain
ABCC1	ADvsHC	1.03	0.0414	Sig. upregulated	Astrocyte	M	EC	brain
ABHD12	ADvsHC	0.284	0.0258	Not deregulated	Astrocyte	M	PFC	brain
ABI1	ADvsHC	-0.251	0.0313	Not deregulated	Astrocyte	M	PFC	brain
ACYP2	ADvsHC	-0.2	0.0211	Not deregulated	Astrocyte	M	PFC	brain
ADAM22	ADvsHC	0.727	0.0153	Sig. upregulated	Astrocyte	M	PFC	brain
ADAMTS1	ADvsHC	0.956	0.0496	Sig. upregulated	Astrocyte	M	PFC	brain
ADCY3	ADvsHC	-0.453	0.0434	Not deregulated	Astrocyte	M	PFC	brain
ADGRB2	ADvsHC	0.539	0.00841	Sig. upregulated	Astrocyte	M	PFC	brain
ADGRE5	ADvsHC	-2.99	0.0433	Sig. downregulated	Astrocyte	M	EC	brain
ADGRF3	ADvsHC	-0.345	0.0213	Not deregulated	Astrocyte	M	PFC	brain
ADGRL1	ADvsHC	0.638	0.00592	Sig. upregulated	Astrocyte	M	PFC	brain
ADGRL3	ADvsHC	-0.201	0.0393	Not deregulated	Astrocyte	M	PFC	brain
AK9	ADvsHC	0.292	0.0311	Not deregulated	Astrocyte	M	PFC	brain
AMPD2	ADvsHC	0.526	0.0262	Sig. upregulated	Astrocyte	M	PFC	brain
ANGEL1	ADvsHC	0.322	0.0245	Not deregulated	Astrocyte	M	PFC	brain
ANKRD31	ADvsHC	-0.585	0.029	Sig. downregulated	Astrocyte	M	PFC	brain
ANO10	ADvsHC	-0.179	0.0304	Not deregulated	Astrocyte	M	PFC	brain
AP3B1	ADvsHC	-0.339	0.00642	Not deregulated	Astrocyte	M	PFC	brain
AQP6	ADvsHC	0.872	0.0258	Sig. upregulated	Astrocyte	M	PFC	brain
ARID1B	ADvsHC	-0.209	0.0204	Not deregulated	Astrocyte	M	PFC	brain
ARL16	ADvsHC	0.496	0.0434	Not deregulated	Astrocyte	M	PFC	brain
ARRDC3	ADvsHC	-1.04	0.0204	Sig. downregulated	Astrocyte	M	PFC	brain
ATP1B3	ADvsHC	0.513	0.0204	Sig. upregulated	Astrocyte	M	PFC	brain
ATXN1	ADvsHC	-0.232	0.0205	Not deregulated	Astrocyte	M	PFC	brain
B4GALNT4	ADvsHC	0.371	0.0304	Not deregulated	Astrocyte	M	PFC	brain
BBS4	ADvsHC	-0.267	0.0472	Not deregulated	Astrocyte	M	PFC	brain
BMPR1B	ADvsHC	-0.31	0.0148	Not deregulated	Astrocyte	M	PFC	brain
BSDC1	ADvsHC	0.336	0.00642	Not deregulated	Astrocyte	M	PFC	brain
BTBD9	ADvsHC	-0.224	0.0148	Not deregulated	Astrocyte	M	PFC	brain
C12orf42	ADvsHC	0.735	0.0263	Sig. upregulated	Astrocyte	M	PFC	brain
C1QL2	ADvsHC	1.08	0.0455	Sig. upregulated	Astrocyte	M	PFC	brain
C1orf54	ADvsHC	-0.338	0.0219	Not deregulated	Astrocyte	M	PFC	brain
C2CD6	ADvsHC	-0.433	0.0414	Not deregulated	Astrocyte	M	PFC	brain
CA12	ADvsHC	-1.96	0.0356	Sig. downregulated	Astrocyte	M	HC	brain
CA12	ADvsHC	-0.727	0.0213	Sig. downregulated	Astrocyte	M	PFC	brain
CACNA1A	ADvsHC	-2.59	0.0356	Sig. downregulated	Astrocyte	M	HC	brain
CACNA1B	ADvsHC	0.826	0.0434	Sig. upregulated	Astrocyte	M	PFC	brain
CADM1	ADvsHC	-0.298	0.0219	Not deregulated	Astrocyte	M	PFC	brain
CADM2	ADvsHC	-0.228	0.0343	Not deregulated	Astrocyte	M	PFC	brain
CAPN2	ADvsHC	0.29	0.0384	Not deregulated	Astrocyte	M	PFC	brain
CASC2	ADvsHC	-0.327	0.0204	Not deregulated	Astrocyte	M	PFC	brain
CCDC127	ADvsHC	0.484	0.0465	Not deregulated	Astrocyte	M	PFC	brain
CCDC15	ADvsHC	-0.509	0.0331	Sig. downregulated	Astrocyte	M	PFC	brain
CCDC15-DT	ADvsHC	-0.789	0.00841	Sig. downregulated	Astrocyte	M	PFC	brain
CCDC18	ADvsHC	-0.317	0.0312	Not deregulated	Astrocyte	M	PFC	brain
CDC14B	ADvsHC	-0.278	0.0405	Not deregulated	Astrocyte	M	PFC	brain
CDK9	ADvsHC	0.441	0.00642	Not deregulated	Astrocyte	M	PFC	brain
CDKAL1	ADvsHC	-0.149	0.0292	Not deregulated	Astrocyte	M	PFC	brain
CDKN2AIPNL	ADvsHC	0.77	0.0423	Sig. upregulated	Astrocyte	M	PFC	brain
CECR7	ADvsHC	0.466	0.0265	Not deregulated	Astrocyte	M	PFC	brain
CEP250	ADvsHC	0.349	0.0105	Not deregulated	Astrocyte	M	PFC	brain
CHD1-DT	ADvsHC	-0.386	0.0148	Not deregulated	Astrocyte	M	PFC	brain
CIMIP6	ADvsHC	-0.481	0.0164	Not deregulated	Astrocyte	M	PFC	brain
CLASP1	ADvsHC	-0.245	0.00841	Not deregulated	Astrocyte	M	PFC	brain
CLCN7	ADvsHC	0.341	0.0121	Not deregulated	Astrocyte	M	PFC	brain
CLIP4	ADvsHC	-0.286	0.0213	Not deregulated	Astrocyte	M	PFC	brain
COA1	ADvsHC	-0.209	0.00642	Not deregulated	Astrocyte	M	PFC	brain
COL5A1	ADvsHC	1.27	0.00841	Sig. upregulated	Astrocyte	M	PFC	brain
COL6A2	ADvsHC	1.19	0.0363	Sig. upregulated	Astrocyte	M	PFC	brain
COL9A2	ADvsHC	0.69	0.0219	Sig. upregulated	Astrocyte	M	PFC	brain
CORO7	ADvsHC	0.894	0.0485	Sig. upregulated	Astrocyte	M	PFC	brain
CPLX1	ADvsHC	-2.66	0.00162	Sig. downregulated	Astrocyte	M	HC	brain
CPT1C	ADvsHC	0.57	0.025	Sig. upregulated	Astrocyte	M	PFC	brain
CREB3L4	ADvsHC	-0.587	0.0277	Sig. downregulated	Astrocyte	M	PFC	brain
CYB5A	ADvsHC	-1.53	0.0433	Sig. downregulated	Astrocyte	M	EC	brain
DBNDD1	ADvsHC	0.872	0.0485	Sig. upregulated	Astrocyte	M	PFC	brain
DDX39A	ADvsHC	0.414	0.0485	Not deregulated	Astrocyte	M	PFC	brain
DET1	ADvsHC	-0.372	0.0304	Not deregulated	Astrocyte	M	PFC	brain
DIO2	ADvsHC	-2.02	0.0356	Sig. downregulated	Astrocyte	M	HC	brain
DMTF1	ADvsHC	-0.151	0.0313	Not deregulated	Astrocyte	M	PFC	brain
DNAH1	ADvsHC	-0.362	0.0452	Not deregulated	Astrocyte	M	PFC	brain
DNAH10	ADvsHC	-0.592	0.0485	Sig. downregulated	Astrocyte	M	PFC	brain
DNAH12	ADvsHC	-0.371	0.0116	Not deregulated	Astrocyte	M	PFC	brain
DNAH14	ADvsHC	-2.71	0.00169	Sig. downregulated	Astrocyte	M	HC	brain
DNAJC7	ADvsHC	-0.257	0.0108	Not deregulated	Astrocyte	M	PFC	brain
DUSP1	ADvsHC	1.11	0.0304	Sig. upregulated	Astrocyte	M	PFC	brain
DYNLRB2-AS1	ADvsHC	-0.672	0.00642	Sig. downregulated	Astrocyte	M	PFC	brain
EBF4	ADvsHC	0.528	0.00841	Sig. upregulated	Astrocyte	M	PFC	brain
ECE1	ADvsHC	0.282	0.0434	Not deregulated	Astrocyte	M	PFC	brain
ECT2L	ADvsHC	-0.571	0.0302	Sig. downregulated	Astrocyte	M	PFC	brain
EHD3	ADvsHC	1.2	0.0423	Sig. upregulated	Astrocyte	M	PFC	brain
EIF2B1	ADvsHC	-0.309	0.0313	Not deregulated	Astrocyte	M	PFC	brain
ELOVL6	ADvsHC	-0.218	0.0258	Not deregulated	Astrocyte	M	PFC	brain
ENTREP3	ADvsHC	0.394	0.031	Not deregulated	Astrocyte	M	PFC	brain
EPS8	ADvsHC	-0.306	0.00302	Not deregulated	Astrocyte	M	PFC	brain
ERF	ADvsHC	0.388	0.0262	Not deregulated	Astrocyte	M	PFC	brain
EVL	ADvsHC	-0.677	0.0356	Sig. downregulated	Astrocyte	M	HC	brain
EXPH5	ADvsHC	1.48	0.0259	Sig. upregulated	Astrocyte	M	EC	brain
F11-AS1	ADvsHC	-1.37	0.0471	Sig. downregulated	Astrocyte	M	HC	brain
FAM47E	ADvsHC	-0.457	0.0452	Not deregulated	Astrocyte	M	PFC	brain
FARP1	ADvsHC	-0.281	0.019	Not deregulated	Astrocyte	M	PFC	brain
FBRSL1	ADvsHC	0.255	0.0459	Not deregulated	Astrocyte	M	PFC	brain
FBXO44	ADvsHC	0.608	0.00642	Sig. upregulated	Astrocyte	M	PFC	brain
FBXW11	ADvsHC	-0.198	0.0489	Not deregulated	Astrocyte	M	PFC	brain
FERMT2	ADvsHC	-0.23	0.0271	Not deregulated	Astrocyte	M	PFC	brain
FTH1	ADvsHC	-2.1	0.0385	Sig. downregulated	Astrocyte	M	EC	brain
FTL	ADvsHC	-0.415	0.0472	Not deregulated	Astrocyte	M	PFC	brain
FZD9	ADvsHC	0.917	0.0277	Sig. upregulated	Astrocyte	M	PFC	brain
GABRB1	ADvsHC	-0.294	0.0267	Not deregulated	Astrocyte	M	PFC	brain
GAREM2	ADvsHC	0.568	0.0225	Sig. upregulated	Astrocyte	M	PFC	brain
GFM2	ADvsHC	-0.316	0.0485	Not deregulated	Astrocyte	M	PFC	brain
GGTA1	ADvsHC	-1.49	0.0356	Sig. downregulated	Astrocyte	M	HC	brain
GLDC	ADvsHC	-0.285	0.0415	Not deregulated	Astrocyte	M	PFC	brain
GNL1	ADvsHC	0.303	0.0476	Not deregulated	Astrocyte	M	PFC	brain
GPATCH2L	ADvsHC	-0.122	0.0474	Not deregulated	Astrocyte	M	PFC	brain
GPCPD1	ADvsHC	-0.591	0.0313	Sig. downregulated	Astrocyte	M	PFC	brain
GPER1	ADvsHC	0.712	0.0343	Sig. upregulated	Astrocyte	M	PFC	brain
GPHN	ADvsHC	-0.206	0.0319	Not deregulated	Astrocyte	M	PFC	brain
GPR137C	ADvsHC	0.754	0.0148	Sig. upregulated	Astrocyte	M	PFC	brain
GRID1	ADvsHC	-0.222	0.0105	Not deregulated	Astrocyte	M	PFC	brain
HAUS7	ADvsHC	0.486	0.0312	Not deregulated	Astrocyte	M	PFC	brain
HERC4	ADvsHC	-0.214	0.0322	Not deregulated	Astrocyte	M	PFC	brain
HIBCH	ADvsHC	-0.346	0.00642	Not deregulated	Astrocyte	M	PFC	brain
HMGB2	ADvsHC	-0.547	0.0304	Sig. downregulated	Astrocyte	M	PFC	brain
HMGN1	ADvsHC	-0.397	0.0197	Not deregulated	Astrocyte	M	PFC	brain
HMGN2	ADvsHC	-0.612	0.0127	Sig. downregulated	Astrocyte	M	PFC	brain
HNRNPC	ADvsHC	-0.199	0.0345	Not deregulated	Astrocyte	M	PFC	brain
HOPX	ADvsHC	-0.411	0.0371	Not deregulated	Astrocyte	M	PFC	brain
HSD17B12	ADvsHC	-0.212	0.0166	Not deregulated	Astrocyte	M	PFC	brain
IDUA	ADvsHC	0.487	0.0265	Not deregulated	Astrocyte	M	PFC	brain
IGFL2	ADvsHC	-0.42	0.0227	Not deregulated	Astrocyte	M	PFC	brain
IGFN1	ADvsHC	-3.98	0.00162	Sig. downregulated	Astrocyte	M	HC	brain
IL17RC	ADvsHC	0.331	0.0474	Not deregulated	Astrocyte	M	PFC	brain
INTU	ADvsHC	-0.278	0.00841	Not deregulated	Astrocyte	M	PFC	brain
JPX	ADvsHC	-0.203	0.0354	Not deregulated	Astrocyte	M	PFC	brain
JRK	ADvsHC	0.257	0.0324	Not deregulated	Astrocyte	M	PFC	brain
KATNAL2	ADvsHC	-0.279	0.0217	Not deregulated	Astrocyte	M	PFC	brain
KCNA6	ADvsHC	1.5	0.0155	Sig. upregulated	Astrocyte	M	PFC	brain
KCNC4	ADvsHC	0.405	0.0258	Not deregulated	Astrocyte	M	PFC	brain
KCNJ16	ADvsHC	0.729	0.0485	Sig. upregulated	Astrocyte	M	PFC	brain
KDM4A-AS1	ADvsHC	-0.781	0.0179	Sig. downregulated	Astrocyte	M	PFC	brain
KDM5A	ADvsHC	-0.161	0.0498	Not deregulated	Astrocyte	M	PFC	brain
KIDINS220	ADvsHC	-0.197	0.00937	Not deregulated	Astrocyte	M	PFC	brain
KIF5B	ADvsHC	-0.209	0.0194	Not deregulated	Astrocyte	M	PFC	brain
KLF9-DT	ADvsHC	-0.511	0.0319	Sig. downregulated	Astrocyte	M	PFC	brain
LEPR	ADvsHC	-0.467	0.0236	Not deregulated	Astrocyte	M	PFC	brain
LIAS	ADvsHC	-0.206	0.0304	Not deregulated	Astrocyte	M	PFC	brain
LINC00943	ADvsHC	-3.93	0.00402	Sig. downregulated	Astrocyte	M	HC	brain
LINC01278	ADvsHC	-0.17	0.0405	Not deregulated	Astrocyte	M	PFC	brain
LINC02028	ADvsHC	-0.72	0.0292	Sig. downregulated	Astrocyte	M	PFC	brain
LOC100507053	ADvsHC	-0.578	0.0155	Sig. downregulated	Astrocyte	M	PFC	brain
LOC101926953	ADvsHC	-0.955	0.0485	Sig. downregulated	Astrocyte	M	PFC	brain
LOC101927284	ADvsHC	-0.597	0.0213	Sig. downregulated	Astrocyte	M	PFC	brain
LOC101927636	ADvsHC	-3.45	0.0402	Sig. downregulated	Astrocyte	M	HC	brain
LOC101928236	ADvsHC	-0.421	0.0148	Not deregulated	Astrocyte	M	PFC	brain
LOC101928362	ADvsHC	-0.71	0.0219	Sig. downregulated	Astrocyte	M	PFC	brain
LOC102724036	ADvsHC	2.28	0.0385	Sig. upregulated	Astrocyte	M	EC	brain
LOC105370108	ADvsHC	-3.54	0.0259	Sig. downregulated	Astrocyte	M	EC	brain
LOC105370500	ADvsHC	-0.27	0.0448	Not deregulated	Astrocyte	M	PFC	brain
LOC105370563	ADvsHC	-0.697	0.0452	Sig. downregulated	Astrocyte	M	PFC	brain
LOC105371094	ADvsHC	-1.46	0.0174	Sig. downregulated	Astrocyte	M	PFC	brain
LOC105372449	ADvsHC	-0.729	0.0304	Sig. downregulated	Astrocyte	M	PFC	brain
LOC105374181	ADvsHC	-0.728	0.0109	Sig. downregulated	Astrocyte	M	PFC	brain
LOC105375470	ADvsHC	-0.415	0.0188	Not deregulated	Astrocyte	M	PFC	brain
LOC105375704	ADvsHC	-0.371	0.0311	Not deregulated	Astrocyte	M	PFC	brain
LOC105376131	ADvsHC	-0.68	0.0245	Sig. downregulated	Astrocyte	M	PFC	brain
LOC105377982	ADvsHC	-0.812	0.0153	Sig. downregulated	Astrocyte	M	PFC	brain
LOC105378690	ADvsHC	-0.884	0.0155	Sig. downregulated	Astrocyte	M	PFC	brain
LOC105379087	ADvsHC	-0.765	0.0491	Sig. downregulated	Astrocyte	M	PFC	brain
LOC107984782	ADvsHC	2.1	0.0259	Sig. upregulated	Astrocyte	M	EC	brain
LOC107985152	ADvsHC	-0.684	0.0423	Sig. downregulated	Astrocyte	M	PFC	brain
LOC107985532	ADvsHC	0.724	0.0174	Sig. upregulated	Astrocyte	M	PFC	brain
LOC107986461	ADvsHC	-0.431	0.0105	Not deregulated	Astrocyte	M	PFC	brain
LOC107987053	ADvsHC	-1.11	0.0153	Sig. downregulated	Astrocyte	M	PFC	brain
LOC124900671	ADvsHC	-0.658	0.0219	Sig. downregulated	Astrocyte	M	PFC	brain
LOC124901074	ADvsHC	1.06	0.0153	Sig. upregulated	Astrocyte	M	PFC	brain
LOC124903679	ADvsHC	-0.554	0.0459	Sig. downregulated	Astrocyte	M	PFC	brain
LOC124904046	ADvsHC	-0.861	0.0368	Sig. downregulated	Astrocyte	M	PFC	brain
LOC124904633	ADvsHC	1.12	0.0433	Sig. upregulated	Astrocyte	M	EC	brain
LOC124905984	ADvsHC	-0.602	0.0153	Sig. downregulated	Astrocyte	M	PFC	brain
LOC124905988	ADvsHC	-0.416	0.0262	Not deregulated	Astrocyte	M	PFC	brain
LOC124906965	ADvsHC	-0.442	0.00592	Not deregulated	Astrocyte	M	PFC	brain
LOC127814295	ADvsHC	-0.345	0.019	Not deregulated	Astrocyte	M	PFC	brain
LOC643339	ADvsHC	-0.831	0.0155	Sig. downregulated	Astrocyte	M	PFC	brain
LPIN3	ADvsHC	-0.454	0.0416	Not deregulated	Astrocyte	M	PFC	brain
LRCH4	ADvsHC	0.332	0.0229	Not deregulated	Astrocyte	M	PFC	brain
LRP1B	ADvsHC	-0.265	0.0434	Not deregulated	Astrocyte	M	PFC	brain
LRP2BP	ADvsHC	-0.386	0.00841	Not deregulated	Astrocyte	M	PFC	brain
LRP8	ADvsHC	0.365	0.0487	Not deregulated	Astrocyte	M	PFC	brain
LRRC40	ADvsHC	-0.232	0.027	Not deregulated	Astrocyte	M	PFC	brain
LRRC4B	ADvsHC	0.542	0.00937	Sig. upregulated	Astrocyte	M	PFC	brain
MAGI2	ADvsHC	-0.196	0.0491	Not deregulated	Astrocyte	M	PFC	brain
MALSU1	ADvsHC	-0.317	0.00999	Not deregulated	Astrocyte	M	PFC	brain
MAP3K10	ADvsHC	0.382	0.0328	Not deregulated	Astrocyte	M	PFC	brain
MAST4	ADvsHC	-0.26	0.0455	Not deregulated	Astrocyte	M	PFC	brain
ME1	ADvsHC	-0.347	0.00841	Not deregulated	Astrocyte	M	PFC	brain
MGMT	ADvsHC	-0.236	0.0471	Not deregulated	Astrocyte	M	PFC	brain
MINDY3	ADvsHC	-0.199	0.0481	Not deregulated	Astrocyte	M	PFC	brain
MIR325HG	ADvsHC	1.15	0.00841	Sig. upregulated	Astrocyte	M	PFC	brain
MIR9-1HG	ADvsHC	-1.09	0.00182	Sig. downregulated	Astrocyte	M	HC	brain
MLH1	ADvsHC	-0.227	0.0304	Not deregulated	Astrocyte	M	PFC	brain
MMADHC-DT	ADvsHC	-0.348	0.0258	Not deregulated	Astrocyte	M	PFC	brain
MPC1	ADvsHC	-0.271	0.0449	Not deregulated	Astrocyte	M	PFC	brain
MPHOSPH8	ADvsHC	0.254	0.0266	Not deregulated	Astrocyte	M	PFC	brain
MRPL41	ADvsHC	0.474	0.0116	Not deregulated	Astrocyte	M	PFC	brain
MSRB3	ADvsHC	-0.214	0.0277	Not deregulated	Astrocyte	M	PFC	brain
MTA1	ADvsHC	0.272	0.00642	Not deregulated	Astrocyte	M	PFC	brain
MTREX	ADvsHC	-0.216	0.0129	Not deregulated	Astrocyte	M	PFC	brain
N4BP2	ADvsHC	0.471	0.0153	Not deregulated	Astrocyte	M	PFC	brain
NAT14	ADvsHC	0.608	0.0319	Sig. upregulated	Astrocyte	M	PFC	brain
NBDY	ADvsHC	-0.277	0.0153	Not deregulated	Astrocyte	M	PFC	brain
NEK1	ADvsHC	-0.175	0.0264	Not deregulated	Astrocyte	M	PFC	brain
NFATC4	ADvsHC	0.497	0.025	Not deregulated	Astrocyte	M	PFC	brain
NHSL2	ADvsHC	1.27	0.018	Sig. upregulated	Astrocyte	M	PFC	brain
NLRP14	ADvsHC	-1.09	0.00642	Sig. downregulated	Astrocyte	M	PFC	brain
NOL3	ADvsHC	-0.356	0.0155	Not deregulated	Astrocyte	M	PFC	brain
NPAS3	ADvsHC	-0.259	0.0233	Not deregulated	Astrocyte	M	PFC	brain
NSL1	ADvsHC	-0.277	0.0334	Not deregulated	Astrocyte	M	PFC	brain
NSUN5P1	ADvsHC	0.482	0.0204	Not deregulated	Astrocyte	M	PFC	brain
NT5E	ADvsHC	-1.22	0.0356	Sig. downregulated	Astrocyte	M	HC	brain
ODC1	ADvsHC	-0.86	0.0108	Sig. downregulated	Astrocyte	M	PFC	brain
OGA	ADvsHC	-0.308	0.00937	Not deregulated	Astrocyte	M	PFC	brain
OPHN1	ADvsHC	-0.333	0.0148	Not deregulated	Astrocyte	M	PFC	brain
OTULIN	ADvsHC	-0.204	0.0249	Not deregulated	Astrocyte	M	PFC	brain
PABIR2	ADvsHC	0.538	0.049	Sig. upregulated	Astrocyte	M	PFC	brain
PARP4	ADvsHC	-0.241	0.0416	Not deregulated	Astrocyte	M	PFC	brain
PCAT29	ADvsHC	-0.439	0.0258	Not deregulated	Astrocyte	M	PFC	brain
PCCA	ADvsHC	-0.214	0.0173	Not deregulated	Astrocyte	M	PFC	brain
PCDH9	ADvsHC	-0.246	0.0173	Not deregulated	Astrocyte	M	PFC	brain
PCDHGA3	ADvsHC	-0.732	0.0187	Sig. downregulated	Astrocyte	M	PFC	brain
PDE4D	ADvsHC	-0.3	0.0448	Not deregulated	Astrocyte	M	PFC	brain
PDGFD	ADvsHC	-2.45	0.0356	Sig. downregulated	Astrocyte	M	HC	brain
PDYN-AS1	ADvsHC	2.08	0.0433	Sig. upregulated	Astrocyte	M	EC	brain
PFKP	ADvsHC	0.547	0.0173	Sig. upregulated	Astrocyte	M	PFC	brain
PGAP1	ADvsHC	-0.284	0.0339	Not deregulated	Astrocyte	M	PFC	brain
PHC3	ADvsHC	-0.192	0.0153	Not deregulated	Astrocyte	M	PFC	brain
PIDD1	ADvsHC	0.415	0.0148	Not deregulated	Astrocyte	M	PFC	brain
PITPNB	ADvsHC	-0.142	0.0485	Not deregulated	Astrocyte	M	PFC	brain
PLEC	ADvsHC	0.93	0.0433	Sig. upregulated	Astrocyte	M	EC	brain
PNPLA6	ADvsHC	0.487	0.0179	Not deregulated	Astrocyte	M	PFC	brain
PODNL1	ADvsHC	-0.871	0.0266	Sig. downregulated	Astrocyte	M	PFC	brain
POLD3	ADvsHC	-0.325	0.0213	Not deregulated	Astrocyte	M	PFC	brain
POU6F1	ADvsHC	0.242	0.0231	Not deregulated	Astrocyte	M	PFC	brain
PPDPF	ADvsHC	-0.955	0.0257	Sig. downregulated	Astrocyte	M	PFC	brain
PPIC-AS1	ADvsHC	-0.661	0.0138	Sig. downregulated	Astrocyte	M	PFC	brain
PPP2R2B	ADvsHC	-0.398	0.00642	Not deregulated	Astrocyte	M	PFC	brain
PPP3CC	ADvsHC	-0.276	0.0311	Not deregulated	Astrocyte	M	PFC	brain
PPP6R3	ADvsHC	-0.182	0.0489	Not deregulated	Astrocyte	M	PFC	brain
PREX2	ADvsHC	-0.249	0.0434	Not deregulated	Astrocyte	M	PFC	brain
PRPF40A	ADvsHC	0.573	0.0402	Sig. upregulated	Astrocyte	M	HC	brain
PRR16	ADvsHC	3.96	0.0259	Sig. upregulated	Astrocyte	M	EC	brain
PSMA3	ADvsHC	-0.275	0.0264	Not deregulated	Astrocyte	M	PFC	brain
PTCHD4	ADvsHC	1.6	0.0213	Sig. upregulated	Astrocyte	M	PFC	brain
PTPRG-AS1	ADvsHC	-0.584	0.0173	Sig. downregulated	Astrocyte	M	PFC	brain
RAB11FIP2	ADvsHC	-0.207	0.0258	Not deregulated	Astrocyte	M	PFC	brain
RAB26	ADvsHC	1.07	0.0217	Sig. upregulated	Astrocyte	M	PFC	brain
RAB9B	ADvsHC	0.664	0.0155	Sig. upregulated	Astrocyte	M	PFC	brain
RABGGTA	ADvsHC	0.665	0.0341	Sig. upregulated	Astrocyte	M	PFC	brain
RAD18	ADvsHC	0.841	0.0414	Sig. upregulated	Astrocyte	M	EC	brain
RAPGEFL1	ADvsHC	1.07	0.0415	Sig. upregulated	Astrocyte	M	PFC	brain
RARS2	ADvsHC	-0.229	0.0219	Not deregulated	Astrocyte	M	PFC	brain
RASA4	ADvsHC	0.614	0.0349	Sig. upregulated	Astrocyte	M	PFC	brain
RASGEF1A	ADvsHC	1.74	0.0213	Sig. upregulated	Astrocyte	M	PFC	brain
RASGRP2	ADvsHC	0.769	0.0387	Sig. upregulated	Astrocyte	M	PFC	brain
RBMS3	ADvsHC	-0.274	0.0392	Not deregulated	Astrocyte	M	PFC	brain
RBSN	ADvsHC	-0.208	0.0491	Not deregulated	Astrocyte	M	PFC	brain
REV1	ADvsHC	-0.13	0.0474	Not deregulated	Astrocyte	M	PFC	brain
RGS5	ADvsHC	-0.382	0.0284	Not deregulated	Astrocyte	M	PFC	brain
RHCE	ADvsHC	-0.7	0.00937	Sig. downregulated	Astrocyte	M	PFC	brain
RHEB	ADvsHC	-0.199	0.0229	Not deregulated	Astrocyte	M	PFC	brain
RNASEH2C	ADvsHC	0.588	0.0405	Sig. upregulated	Astrocyte	M	PFC	brain
RNF169	ADvsHC	-0.194	0.0498	Not deregulated	Astrocyte	M	PFC	brain
RNF8	ADvsHC	-0.271	0.0153	Not deregulated	Astrocyte	M	PFC	brain
RNGTT	ADvsHC	-0.166	0.018	Not deregulated	Astrocyte	M	PFC	brain
RPTOR	ADvsHC	-0.19	0.0258	Not deregulated	Astrocyte	M	PFC	brain
RTEL1	ADvsHC	0.914	0.0434	Sig. upregulated	Astrocyte	M	PFC	brain
RWDD3-DT	ADvsHC	-0.643	0.0105	Sig. downregulated	Astrocyte	M	PFC	brain
S1PR3	ADvsHC	0.755	0.0245	Sig. upregulated	Astrocyte	M	PFC	brain
SCHLAP1	ADvsHC	1.08	0.0313	Sig. upregulated	Astrocyte	M	PFC	brain
SDSL	ADvsHC	-0.998	0.00841	Sig. downregulated	Astrocyte	M	PFC	brain
SEPTIN2	ADvsHC	-0.196	0.0264	Not deregulated	Astrocyte	M	PFC	brain
SETX	ADvsHC	-0.15	0.0462	Not deregulated	Astrocyte	M	PFC	brain
SFI1	ADvsHC	0.341	0.0173	Not deregulated	Astrocyte	M	PFC	brain
SFMBT2	ADvsHC	-0.208	0.0324	Not deregulated	Astrocyte	M	PFC	brain
SGO2	ADvsHC	-0.464	0.0179	Not deregulated	Astrocyte	M	PFC	brain
SH3TC2-DT	ADvsHC	-3.88	0.0105	Sig. downregulated	Astrocyte	M	EC	brain
SHC2	ADvsHC	0.41	0.0219	Not deregulated	Astrocyte	M	PFC	brain
SHQ1	ADvsHC	-0.42	0.0105	Not deregulated	Astrocyte	M	PFC	brain
SLC10A6	ADvsHC	-0.643	0.0434	Sig. downregulated	Astrocyte	M	PFC	brain
SLC17A5	ADvsHC	0.329	0.0304	Not deregulated	Astrocyte	M	PFC	brain
SLC30A6	ADvsHC	-0.183	0.0331	Not deregulated	Astrocyte	M	PFC	brain
SLC30A9	ADvsHC	-0.146	0.039	Not deregulated	Astrocyte	M	PFC	brain
SLC35B2	ADvsHC	0.673	0.0328	Sig. upregulated	Astrocyte	M	PFC	brain
SLC35F5	ADvsHC	-0.203	0.0267	Not deregulated	Astrocyte	M	PFC	brain
SLC38A2	ADvsHC	0.698	0.0384	Sig. upregulated	Astrocyte	M	PFC	brain
SLC39A7	ADvsHC	-1.5	0.0105	Sig. downregulated	Astrocyte	M	EC	brain
SLC43A3	ADvsHC	0.686	0.0123	Sig. upregulated	Astrocyte	M	PFC	brain
SLC5A6	ADvsHC	0.557	0.0361	Sig. upregulated	Astrocyte	M	PFC	brain
SLC66A1	ADvsHC	0.617	0.0155	Sig. upregulated	Astrocyte	M	PFC	brain
SLC6A9	ADvsHC	0.655	0.0437	Sig. upregulated	Astrocyte	M	PFC	brain
SLF2	ADvsHC	-0.234	0.0178	Not deregulated	Astrocyte	M	PFC	brain
SLX4IP	ADvsHC	-0.269	0.0148	Not deregulated	Astrocyte	M	PFC	brain
SORBS3	ADvsHC	-0.264	0.0485	Not deregulated	Astrocyte	M	PFC	brain
SOX8	ADvsHC	0.618	0.0304	Sig. upregulated	Astrocyte	M	PFC	brain
SPACA6	ADvsHC	0.433	0.0213	Not deregulated	Astrocyte	M	PFC	brain
SPATA6	ADvsHC	-0.326	0.00841	Not deregulated	Astrocyte	M	PFC	brain
SPTBN1	ADvsHC	-0.235	0.0123	Not deregulated	Astrocyte	M	PFC	brain
SPTBN2	ADvsHC	1.01	0.0258	Sig. upregulated	Astrocyte	M	PFC	brain
SREBF1	ADvsHC	0.337	0.0494	Not deregulated	Astrocyte	M	PFC	brain
SRRM2	ADvsHC	0.364	0.0302	Not deregulated	Astrocyte	M	PFC	brain
SRSF11	ADvsHC	0.272	0.0148	Not deregulated	Astrocyte	M	PFC	brain
SSBP4	ADvsHC	0.387	0.0153	Not deregulated	Astrocyte	M	PFC	brain
ST3GAL3	ADvsHC	-0.268	0.00642	Not deregulated	Astrocyte	M	PFC	brain
ST6GALNAC2	ADvsHC	0.699	0.0438	Sig. upregulated	Astrocyte	M	PFC	brain
STAC3	ADvsHC	-1.66	0.0148	Sig. downregulated	Astrocyte	M	HC	brain
SUCLG2-DT	ADvsHC	-0.299	0.0148	Not deregulated	Astrocyte	M	PFC	brain
TAGAP-AS1	ADvsHC	-0.318	0.00937	Not deregulated	Astrocyte	M	PFC	brain
TATDN1	ADvsHC	-0.265	0.0179	Not deregulated	Astrocyte	M	PFC	brain
TCP11L2	ADvsHC	0.804	0.0356	Sig. upregulated	Astrocyte	M	HC	brain
TFDP1	ADvsHC	-0.941	0.0402	Sig. downregulated	Astrocyte	M	HC	brain
THADA	ADvsHC	-0.166	0.0331	Not deregulated	Astrocyte	M	PFC	brain
TMCC1	ADvsHC	-0.17	0.0485	Not deregulated	Astrocyte	M	PFC	brain
TMEM116	ADvsHC	-0.257	0.0423	Not deregulated	Astrocyte	M	PFC	brain
TMEM126A	ADvsHC	-0.47	0.0304	Not deregulated	Astrocyte	M	PFC	brain
TMEM127	ADvsHC	0.439	0.029	Not deregulated	Astrocyte	M	PFC	brain
TMEM129	ADvsHC	0.389	0.0264	Not deregulated	Astrocyte	M	PFC	brain
TMEM184C-DT	ADvsHC	-0.592	0.0304	Sig. downregulated	Astrocyte	M	PFC	brain
TMSB15B-AS1	ADvsHC	0.569	0.0455	Sig. upregulated	Astrocyte	M	PFC	brain
TNPO1-DT	ADvsHC	-0.62	0.0148	Sig. downregulated	Astrocyte	M	PFC	brain
TRAF3IP1	ADvsHC	-0.298	0.0233	Not deregulated	Astrocyte	M	PFC	brain
TRIP10	ADvsHC	0.679	0.0153	Sig. upregulated	Astrocyte	M	PFC	brain
TSHR	ADvsHC	-0.872	0.0304	Sig. downregulated	Astrocyte	M	PFC	brain
TTC14-DT	ADvsHC	-0.571	0.0173	Sig. downregulated	Astrocyte	M	PFC	brain
UBA5	ADvsHC	-0.214	0.0352	Not deregulated	Astrocyte	M	PFC	brain
UBR2	ADvsHC	-0.19	0.0264	Not deregulated	Astrocyte	M	PFC	brain
UGP2	ADvsHC	-0.277	0.0414	Not deregulated	Astrocyte	M	PFC	brain
ULK4	ADvsHC	-0.242	0.0188	Not deregulated	Astrocyte	M	PFC	brain
UNC13B	ADvsHC	-0.245	0.0119	Not deregulated	Astrocyte	M	PFC	brain
USP45	ADvsHC	-0.239	0.0173	Not deregulated	Astrocyte	M	PFC	brain
WDR27	ADvsHC	-0.228	0.0474	Not deregulated	Astrocyte	M	PFC	brain
WFS1	ADvsHC	0.335	0.0258	Not deregulated	Astrocyte	M	PFC	brain
WWC2	ADvsHC	0.391	0.033	Not deregulated	Astrocyte	M	PFC	brain
XPO1	ADvsHC	-0.387	0.00402	Not deregulated	Astrocyte	M	PFC	brain
XPR1	ADvsHC	-0.243	0.0153	Not deregulated	Astrocyte	M	PFC	brain
ZCCHC7	ADvsHC	-0.194	0.0277	Not deregulated	Astrocyte	M	PFC	brain
ZFHX4-AS1	ADvsHC	-0.466	0.0281	Not deregulated	Astrocyte	M	PFC	brain
ZMIZ2	ADvsHC	0.295	0.0148	Not deregulated	Astrocyte	M	PFC	brain
ZMYM3	ADvsHC	0.408	0.0174	Not deregulated	Astrocyte	M	PFC	brain
ZNF273	ADvsHC	0.564	0.0343	Sig. upregulated	Astrocyte	M	PFC	brain
ZNF337	ADvsHC	-0.282	0.0116	Not deregulated	Astrocyte	M	PFC	brain
ZNF34	ADvsHC	0.362	0.0219	Not deregulated	Astrocyte	M	PFC	brain
ZNF37BP	ADvsHC	-0.399	0.0116	Not deregulated	Astrocyte	M	PFC	brain
ZNF385A	ADvsHC	0.463	0.0277	Not deregulated	Astrocyte	M	PFC	brain
ZNF433	ADvsHC	-0.554	0.0155	Sig. downregulated	Astrocyte	M	PFC	brain
ZNF44	ADvsHC	-0.266	0.0474	Not deregulated	Astrocyte	M	PFC	brain
ZNF441	ADvsHC	-0.631	0.0231	Sig. downregulated	Astrocyte	M	PFC	brain
ZNF442	ADvsHC	-0.914	0.00841	Sig. downregulated	Astrocyte	M	PFC	brain
ZNF497	ADvsHC	0.58	0.0217	Sig. upregulated	Astrocyte	M	PFC	brain
ZNF512	ADvsHC	-0.251	0.0434	Not deregulated	Astrocyte	M	PFC	brain
ZNF518A	ADvsHC	-0.323	0.00642	Not deregulated	Astrocyte	M	PFC	brain
ZNF532	ADvsHC	-0.236	0.0304	Not deregulated	Astrocyte	M	PFC	brain
ZNF549	ADvsHC	-0.394	0.0421	Not deregulated	Astrocyte	M	PFC	brain
ZNF564	ADvsHC	-0.376	0.0174	Not deregulated	Astrocyte	M	PFC	brain
ZNF626	ADvsHC	-0.222	0.0262	Not deregulated	Astrocyte	M	PFC	brain
ZNF638	ADvsHC	-0.185	0.0169	Not deregulated	Astrocyte	M	PFC	brain
ZNF667	ADvsHC	0.415	0.0257	Not deregulated	Astrocyte	M	PFC	brain
ZNF709	ADvsHC	-0.289	0.0262	Not deregulated	Astrocyte	M	PFC	brain
ZNF76	ADvsHC	0.251	0.0165	Not deregulated	Astrocyte	M	PFC	brain
ZNF788P	ADvsHC	-0.499	0.0292	Not deregulated	Astrocyte	M	PFC	brain
ZNF844	ADvsHC	-0.355	0.0445	Not deregulated	Astrocyte	M	PFC	brain
AAMP	ADvsHC	-0.293	0.00395	Not deregulated	CGE_interneuron	F	DLPFC	brain
AARD	ADvsHC	-0.654	0.00403	Sig. downregulated	CGE_interneuron	F	DLPFC	brain
AARS1	ADvsHC	-0.171	0.000967	Not deregulated	CGE_interneuron	F	DLPFC	brain
ABAT	ADvsHC	-0.125	0.0015	Not deregulated	CGE_interneuron	F	DLPFC	brain
ABCA10	ADvsHC	0.162	0.00587	Not deregulated	CGE_interneuron	F	DLPFC	brain
ABCA5	ADvsHC	0.12	0.00132	Not deregulated	CGE_interneuron	F	DLPFC	brain
ABCA6	ADvsHC	0.142	0.0214	Not deregulated	CGE_interneuron	F	DLPFC	brain
[truncated: 67,403 more rows]
