# Supplementary material for: A single-cell atlas to map sex-specific gene-expression changes in blood upon neurodegeneration
Source: Nat Commun. 2025 Feb 25;16:1965. doi: 10.1038/s41467-025-56833-7 (PMC11862118; doi:10.1038/s41467-025-56833-7)
Supplement: Supplementary file 8 — Supplementary Dataset 6 [file 41467_2025_56833_MOESM8_ESM.csv]

X.Name	Hits	Score	Expected.Score	P.value	Regulation_direction	Category	cluster_id	contrast	Sex
7-methylguanosine RNA capping	32	152016	0	0.0333537	1	GO_-_Biological_Process.txt	Endothelial 4~	AD-CT	F
7-methylguanosine mRNA capping	31	146238	0	0.0401243	1	GO_-_Biological_Process.txt	Endothelial 4~	AD-CT	F
ATP biosynthetic process	29	-195151	0	0.00075099	0	GO_-_Biological_Process.txt	Endothelial 4~	AD-CT	F
ATP synthesis coupled proton transport	20	-200340	0	0.00000335459	0	GO_-_Biological_Process.txt	Endothelial 4~	AD-CT	F
COPII vesicle coating	62	242174	0	0.00986338	1	GO_-_Biological_Process.txt	Endothelial 4~	AD-CT	F
DNA biosynthetic process	94	262920	0	0.0335042	1	GO_-_Biological_Process.txt	Endothelial 4~	AD-CT	F
DNA conformation change	146	393224	0	0.00523723	1	GO_-_Biological_Process.txt	Endothelial 4~	AD-CT	F
DNA dealkylation involved in DNA repair	10	83660	0	0.029974	1	GO_-_Biological_Process.txt	Endothelial 4~	AD-CT	F
DNA duplex unwinding	96	305400	0	0.00867651	1	GO_-_Biological_Process.txt	Endothelial 4~	AD-CT	F
DNA geometric change	105	327285	0	0.00648137	1	GO_-_Biological_Process.txt	Endothelial 4~	AD-CT	F
DNA metabolic process	649	1313120	0	0.0000000964998	1	GO_-_Biological_Process.txt	Endothelial 4~	AD-CT	F
DNA recombination	167	386002	0	0.0140143	1	GO_-_Biological_Process.txt	Endothelial 4~	AD-CT	F
DNA repair	438	1026200	0	0.000000699319	1	GO_-_Biological_Process.txt	Endothelial 4~	AD-CT	F
DNA replication	146	362686	0	0.0132947	1	GO_-_Biological_Process.txt	Endothelial 4~	AD-CT	F
DNA-templated transcription, elongation	83	364654	0	0.000149451	1	GO_-_Biological_Process.txt	Endothelial 4~	AD-CT	F
DNA-templated transcription, initiation	180	485640	0	0.00105075	1	GO_-_Biological_Process.txt	Endothelial 4~	AD-CT	F
DNA-templated transcription, termination	71	263027	0	0.0084012	1	GO_-_Biological_Process.txt	Endothelial 4~	AD-CT	F
ER-nucleus signaling pathway	34	177054	0	0.0104686	1	GO_-_Biological_Process.txt	Endothelial 4~	AD-CT	F
ERAD pathway	80	251760	0	0.0241327	1	GO_-_Biological_Process.txt	Endothelial 4~	AD-CT	F
Fc receptor signaling pathway	163	437693	0	0.00251456	1	GO_-_Biological_Process.txt	Endothelial 4~	AD-CT	F
Fc-epsilon receptor signaling pathway	105	320175	0	0.00852071	1	GO_-_Biological_Process.txt	Endothelial 4~	AD-CT	F
G protein-coupled receptor signaling pathway	603	-1123250	0	0.00000488009	0	GO_-_Biological_Process.txt	Endothelial 4~	AD-CT	F
G1/S transition of mitotic cell cycle	94	298108	0	0.0101797	1	GO_-_Biological_Process.txt	Endothelial 4~	AD-CT	F
G2/M transition of mitotic cell cycle	127	362855	0	0.00593153	1	GO_-_Biological_Process.txt	Endothelial 4~	AD-CT	F
Golgi organization	107	425636	0	0.0000861952	1	GO_-_Biological_Process.txt	Endothelial 4~	AD-CT	F
Golgi to plasma membrane protein transport	28	151052	0	0.0189653	1	GO_-_Biological_Process.txt	Endothelial 4~	AD-CT	F
Golgi to plasma membrane transport	48	227376	0	0.00425647	1	GO_-_Biological_Process.txt	Endothelial 4~	AD-CT	F
Golgi vesicle transport	297	1108000	0	4.49706E-12	1	GO_-_Biological_Process.txt	Endothelial 4~	AD-CT	F
MAPK cascade	296	694288	0	0.000130668	1	GO_-_Biological_Process.txt	Endothelial 4~	AD-CT	F
N-terminal protein amino acid modification	22	124166	0	0.0358474	1	GO_-_Biological_Process.txt	Endothelial 4~	AD-CT	F
NIK/NF-kappaB signaling	58	253504	0	0.00358251	1	GO_-_Biological_Process.txt	Endothelial 4~	AD-CT	F
RNA 3' uridylation	4	-62992	0	0.000104208	0	GO_-_Biological_Process.txt	Endothelial 4~	AD-CT	F
RNA 3'-end processing	111	420561	0	0.000164063	1	GO_-_Biological_Process.txt	Endothelial 4~	AD-CT	F
RNA biosynthetic process	568	1673590	0	9.65566E-15	1	GO_-_Biological_Process.txt	Endothelial 4~	AD-CT	F
RNA catabolic process	227	-666669	0	0.0000149753	0	GO_-_Biological_Process.txt	Endothelial 4~	AD-CT	F
RNA export from nucleus	119	433020	0	0.000185735	1	GO_-_Biological_Process.txt	Endothelial 4~	AD-CT	F
RNA modification	145	519205	0	0.0000286764	1	GO_-_Biological_Process.txt	Endothelial 4~	AD-CT	F
RNA phosphodiester bond hydrolysis	129	389901	0	0.00246796	1	GO_-_Biological_Process.txt	Endothelial 4~	AD-CT	F
RNA phosphodiester bond hydrolysis, exonucleolytic	42	179634	0	0.0263081	1	GO_-_Biological_Process.txt	Endothelial 4~	AD-CT	F
RNA processing	759	2638790	0	2.34105E-28	1	GO_-_Biological_Process.txt	Endothelial 4~	AD-CT	F
RNA splicing	342	1508570	0	4.91263E-20	1	GO_-_Biological_Process.txt	Endothelial 4~	AD-CT	F
RNA splicing, via transesterification reactions	244	1174550	0	7.16569E-17	1	GO_-_Biological_Process.txt	Endothelial 4~	AD-CT	F
RNA transport	175	640555	0	0.00000118476	1	GO_-_Biological_Process.txt	Endothelial 4~	AD-CT	F
Ras protein signal transduction	229	490558	0	0.00545674	1	GO_-_Biological_Process.txt	Endothelial 4~	AD-CT	F
SCF-dependent proteasomal ubiquitin-dependent protein catabolic process	87	343056	0	0.000752996	1	GO_-_Biological_Process.txt	Endothelial 4~	AD-CT	F
SRP-dependent cotranslational protein targeting to membrane	84	-877428	0	5.79547E-30	0	GO_-_Biological_Process.txt	Endothelial 4~	AD-CT	F
T-helper 17 cell lineage commitment	6	-61284	0	0.0397276	0	GO_-_Biological_Process.txt	Endothelial 4~	AD-CT	F
UDP-galactose transmembrane transport	3	41853	0	0.0321831	1	GO_-_Biological_Process.txt	Endothelial 4~	AD-CT	F
Wnt signaling pathway	309	637128	0	0.00100343	1	GO_-_Biological_Process.txt	Endothelial 4~	AD-CT	F
actin cytoskeleton organization	317	901027	0	0.000000254432	1	GO_-_Biological_Process.txt	Endothelial 4~	AD-CT	F
actin filament organization	200	519960	0	0.000788869	1	GO_-_Biological_Process.txt	Endothelial 4~	AD-CT	F
actin filament-based process	359	955009	0	0.000000279504	1	GO_-_Biological_Process.txt	Endothelial 4~	AD-CT	F
actin polymerization or depolymerization	42	181476	0	0.0241137	1	GO_-_Biological_Process.txt	Endothelial 4~	AD-CT	F
activation of GTPase activity	81	238269	0	0.0405503	1	GO_-_Biological_Process.txt	Endothelial 4~	AD-CT	F
activation of immune response	400	627960	0	0.0077737	1	GO_-_Biological_Process.txt	Endothelial 4~	AD-CT	F
activation of innate immune response	202	434080	0	0.0110183	1	GO_-_Biological_Process.txt	Endothelial 4~	AD-CT	F
activation of protein kinase activity	291	533310	0	0.0084012	1	GO_-_Biological_Process.txt	Endothelial 4~	AD-CT	F
actomyosin structure organization	89	250518	0	0.0397454	1	GO_-_Biological_Process.txt	Endothelial 4~	AD-CT	F
acute inflammatory response to antigenic stimulus	5	-59150	0	0.0203076	0	GO_-_Biological_Process.txt	Endothelial 4~	AD-CT	F
adaptive immune response	168	-413040	0	0.00671345	0	GO_-_Biological_Process.txt	Endothelial 4~	AD-CT	F
adherens junction assembly	36	173904	0	0.0169286	1	GO_-_Biological_Process.txt	Endothelial 4~	AD-CT	F
adherens junction organization	78	244146	0	0.0282847	1	GO_-_Biological_Process.txt	Endothelial 4~	AD-CT	F
adrenomedullin receptor signaling pathway	4	61376	0	0.000482981	1	GO_-_Biological_Process.txt	Endothelial 4~	AD-CT	F
aggressive behavior	7	-69937	0	0.0260291	0	GO_-_Biological_Process.txt	Endothelial 4~	AD-CT	F
aging	219	434769	0	0.0163082	1	GO_-_Biological_Process.txt	Endothelial 4~	AD-CT	F
alcohol metabolic process	266	505300	0	0.00941258	1	GO_-_Biological_Process.txt	Endothelial 4~	AD-CT	F
alpha-beta T cell activation	40	-166120	0	0.0413266	0	GO_-_Biological_Process.txt	Endothelial 4~	AD-CT	F
amide biosynthetic process	307	763520	0	0.0000218472	1	GO_-_Biological_Process.txt	Endothelial 4~	AD-CT	F
amine transport	5	-59670	0	0.0184684	0	GO_-_Biological_Process.txt	Endothelial 4~	AD-CT	F
aminoacyl-tRNA metabolism involved in translational fidelity	10	92490	0	0.0108847	1	GO_-_Biological_Process.txt	Endothelial 4~	AD-CT	F
anatomical structure formation involved in morphogenesis	605	828600	0	0.00284638	1	GO_-_Biological_Process.txt	Endothelial 4~	AD-CT	F
animal organ morphogenesis	396	700152	0	0.00158281	1	GO_-_Biological_Process.txt	Endothelial 4~	AD-CT	F
anion transmembrane transport	232	444808	0	0.0171499	1	GO_-_Biological_Process.txt	Endothelial 4~	AD-CT	F
anion transport	465	791175	0	0.000749203	1	GO_-_Biological_Process.txt	Endothelial 4~	AD-CT	F
antibacterial humoral response	13	-102229	0	0.0168894	0	GO_-_Biological_Process.txt	Endothelial 4~	AD-CT	F
antigen processing and presentation	189	377634	0	0.0303137	1	GO_-_Biological_Process.txt	Endothelial 4~	AD-CT	F
antigen processing and presentation of peptide antigen	168	344808	0	0.0397276	1	GO_-_Biological_Process.txt	Endothelial 4~	AD-CT	F
antigen processing and presentation of peptide antigen via MHC class I	89	267584	0	0.0226559	1	GO_-_Biological_Process.txt	Endothelial 4~	AD-CT	F
antimicrobial humoral immune response mediated by antimicrobial peptide	24	-180576	0	0.000491521	0	GO_-_Biological_Process.txt	Endothelial 4~	AD-CT	F
antimicrobial humoral response	45	-260490	0	0.000238003	0	GO_-_Biological_Process.txt	Endothelial 4~	AD-CT	F
aorta development	22	123854	0	0.036509	1	GO_-_Biological_Process.txt	Endothelial 4~	AD-CT	F
apoptotic mitochondrial changes	52	204164	0	0.0222314	1	GO_-_Biological_Process.txt	Endothelial 4~	AD-CT	F
apoptotic process	568	1350540	0	0.00000000226895	1	GO_-_Biological_Process.txt	Endothelial 4~	AD-CT	F
apoptotic signaling pathway	234	452130	0	0.0154684	1	GO_-_Biological_Process.txt	Endothelial 4~	AD-CT	F
aromatic amino acid family metabolic process	32	-147144	0	0.0436947	0	GO_-_Biological_Process.txt	Endothelial 4~	AD-CT	F
aromatic compound catabolic process	383	644269	0	0.004277	1	GO_-_Biological_Process.txt	Endothelial 4~	AD-CT	F
associative learning	69	248343	0	0.0134411	1	GO_-_Biological_Process.txt	Endothelial 4~	AD-CT	F
autophagosome assembly	52	259404	0	0.00103815	1	GO_-_Biological_Process.txt	Endothelial 4~	AD-CT	F
autophagosome organization	55	277215	0	0.000509865	1	GO_-_Biological_Process.txt	Endothelial 4~	AD-CT	F
autophagy	212	777700	0	0.0000000343017	1	GO_-_Biological_Process.txt	Endothelial 4~	AD-CT	F
autophagy of mitochondrion	37	194042	0	0.00589003	1	GO_-_Biological_Process.txt	Endothelial 4~	AD-CT	F
axo-dendritic transport	59	234061	0	0.0107854	1	GO_-_Biological_Process.txt	Endothelial 4~	AD-CT	F
axon guidance	219	479877	0	0.0054499	1	GO_-_Biological_Process.txt	Endothelial 4~	AD-CT	F
axonal transport	49	194969	0	0.025604	1	GO_-_Biological_Process.txt	Endothelial 4~	AD-CT	F
axonogenesis	108	282912	0	0.0325136	1	GO_-_Biological_Process.txt	Endothelial 4~	AD-CT	F
base-excision repair	31	154949	0	0.0245256	1	GO_-_Biological_Process.txt	Endothelial 4~	AD-CT	F
behavior	479	971358	0	0.0000121498	1	GO_-_Biological_Process.txt	Endothelial 4~	AD-CT	F
blood circulation	29	-148745	0	0.0259978	0	GO_-_Biological_Process.txt	Endothelial 4~	AD-CT	F
bone marrow development	8	71016	0	0.0436947	1	GO_-_Biological_Process.txt	Endothelial 4~	AD-CT	F
brain development	197	536570	0	0.000384828	1	GO_-_Biological_Process.txt	Endothelial 4~	AD-CT	F
cGMP biosynthetic process	9	-95328	0	0.00324763	0	GO_-_Biological_Process.txt	Endothelial 4~	AD-CT	F
calcium ion homeostasis	364	579008	0	0.0114668	1	GO_-_Biological_Process.txt	Endothelial 4~	AD-CT	F
carbohydrate derivative metabolic process	746	1376630	0	0.000000199161	1	GO_-_Biological_Process.txt	Endothelial 4~	AD-CT	F
carbohydrate metabolic process	378	883356	0	0.00000691391	1	GO_-_Biological_Process.txt	Endothelial 4~	AD-CT	F
carboxylic acid metabolic process	733	1096990	0	0.0000942197	1	GO_-_Biological_Process.txt	Endothelial 4~	AD-CT	F
carboxylic acid transport	230	407350	0	0.0363474	1	GO_-_Biological_Process.txt	Endothelial 4~	AD-CT	F
cation homeostasis	576	861312	0	0.00105433	1	GO_-_Biological_Process.txt	Endothelial 4~	AD-CT	F
cation transmembrane transport	527	708439	0	0.00916271	1	GO_-_Biological_Process.txt	Endothelial 4~	AD-CT	F
cation transport	695	935215	0	0.00120778	1	GO_-_Biological_Process.txt	Endothelial 4~	AD-CT	F
cell activation	812	1330960	0	0.00000240197	1	GO_-_Biological_Process.txt	Endothelial 4~	AD-CT	F
cell activation involved in immune response	496	824536	0	0.000620824	1	GO_-_Biological_Process.txt	Endothelial 4~	AD-CT	F
cell adhesion	746	1045660	0	0.00029735	1	GO_-_Biological_Process.txt	Endothelial 4~	AD-CT	F
cell communication	688	1039480	0	0.000155191	1	GO_-_Biological_Process.txt	Endothelial 4~	AD-CT	F
cell cycle	401	916367	0	0.00000564837	1	GO_-_Biological_Process.txt	Endothelial 4~	AD-CT	F
cell cycle G1/S phase transition	95	308450	0	0.00720652	1	GO_-_Biological_Process.txt	Endothelial 4~	AD-CT	F
cell cycle G2/M phase transition	129	374265	0	0.00437514	1	GO_-_Biological_Process.txt	Endothelial 4~	AD-CT	F
cell cycle arrest	133	417365	0	0.00104922	1	GO_-_Biological_Process.txt	Endothelial 4~	AD-CT	F
cell cycle phase transition	248	672824	0	0.0000361611	1	GO_-_Biological_Process.txt	Endothelial 4~	AD-CT	F
cell death	661	1415220	0	0.00000000734785	1	GO_-_Biological_Process.txt	Endothelial 4~	AD-CT	F
cell development	538	828686	0	0.0011539	1	GO_-_Biological_Process.txt	Endothelial 4~	AD-CT	F
cell division	367	664631	0	0.00202424	1	GO_-_Biological_Process.txt	Endothelial 4~	AD-CT	F
cell junction assembly	148	437904	0	0.00115086	1	GO_-_Biological_Process.txt	Endothelial 4~	AD-CT	F
cell migration	681	985251	0	0.000395169	1	GO_-_Biological_Process.txt	Endothelial 4~	AD-CT	F
cell morphogenesis	197	415319	0	0.0153966	1	GO_-_Biological_Process.txt	Endothelial 4~	AD-CT	F
cell motility	757	1051610	0	0.000303762	1	GO_-_Biological_Process.txt	Endothelial 4~	AD-CT	F
cell part morphogenesis	233	738433	0	0.00000121774	1	GO_-_Biological_Process.txt	Endothelial 4~	AD-CT	F
cell population proliferation	432	673248	0	0.00524173	1	GO_-_Biological_Process.txt	Endothelial 4~	AD-CT	F
cell projection assembly	293	587485	0	0.00244311	1	GO_-_Biological_Process.txt	Endothelial 4~	AD-CT	F
cell projection morphogenesis	210	635130	0	0.0000193247	1	GO_-_Biological_Process.txt	Endothelial 4~	AD-CT	F
cell projection organization	733	1631460	0	9.23774E-11	1	GO_-_Biological_Process.txt	Endothelial 4~	AD-CT	F
cell surface receptor signaling pathway involved in cell-cell signaling	316	660872	0	0.000620824	1	GO_-_Biological_Process.txt	Endothelial 4~	AD-CT	F
cell-cell adhesion	400	608560	0	0.0110183	1	GO_-_Biological_Process.txt	Endothelial 4~	AD-CT	F
cell-cell signaling	452	687980	0	0.00526433	1	GO_-_Biological_Process.txt	Endothelial 4~	AD-CT	F
cell-substrate junction assembly	39	174696	0	0.0241137	1	GO_-_Biological_Process.txt	Endothelial 4~	AD-CT	F
cellular amide catabolic process	3	-40407	0	0.0480153	0	GO_-_Biological_Process.txt	Endothelial 4~	AD-CT	F
cellular amide metabolic process	516	899340	0	0.000175522	1	GO_-_Biological_Process.txt	Endothelial 4~	AD-CT	F
cellular calcium ion homeostasis	356	579832	0	0.0101031	1	GO_-_Biological_Process.txt	Endothelial 4~	AD-CT	F
cellular carbohydrate metabolic process	139	334647	0	0.0227634	1	GO_-_Biological_Process.txt	Endothelial 4~	AD-CT	F
cellular cation homeostasis	520	801320	0	0.00154052	1	GO_-_Biological_Process.txt	Endothelial 4~	AD-CT	F
cellular chemical homeostasis	598	920696	0	0.00042832	1	GO_-_Biological_Process.txt	Endothelial 4~	AD-CT	F
cellular homeostasis	712	1036750	0	0.000227527	1	GO_-_Biological_Process.txt	Endothelial 4~	AD-CT	F
cellular ion homeostasis	529	818888	0	0.00122638	1	GO_-_Biological_Process.txt	Endothelial 4~	AD-CT	F
cellular lipid catabolic process	156	370812	0	0.0149302	1	GO_-_Biological_Process.txt	Endothelial 4~	AD-CT	F
cellular lipid metabolic process	781	1113480	0	0.000130693	1	GO_-_Biological_Process.txt	Endothelial 4~	AD-CT	F
cellular macromolecule biosynthetic process	924	2253360	0	7.26367E-17	1	GO_-_Biological_Process.txt	Endothelial 4~	AD-CT	F
cellular macromolecule catabolic process	756	1842590	0	1.8137E-13	1	GO_-_Biological_Process.txt	Endothelial 4~	AD-CT	F
cellular metal ion homeostasis	452	685024	0	0.00553808	1	GO_-_Biological_Process.txt	Endothelial 4~	AD-CT	F
cellular protein localization	976	2418850	0	1.79367E-18	1	GO_-_Biological_Process.txt	Endothelial 4~	AD-CT	F
cellular protein-containing complex assembly	649	1644530	0	2.36935E-12	1	GO_-_Biological_Process.txt	Endothelial 4~	AD-CT	F
cellular response to DNA damage stimulus	684	1756130	0	1.8137E-13	1	GO_-_Biological_Process.txt	Endothelial 4~	AD-CT	F
cellular response to L-arginine	3	-46044	0	0.00490991	0	GO_-_Biological_Process.txt	Endothelial 4~	AD-CT	F
cellular response to amino acid starvation	43	175570	0	0.0353899	1	GO_-_Biological_Process.txt	Endothelial 4~	AD-CT	F
cellular response to antibiotic	100	311700	0	0.00868458	1	GO_-_Biological_Process.txt	Endothelial 4~	AD-CT	F
cellular response to cytokine stimulus	372	687576	0	0.00128358	1	GO_-_Biological_Process.txt	Endothelial 4~	AD-CT	F
cellular response to drug	273	592977	0	0.00119048	1	GO_-_Biological_Process.txt	Endothelial 4~	AD-CT	F
cellular response to extracellular stimulus	220	572880	0	0.000316738	1	GO_-_Biological_Process.txt	Endothelial 4~	AD-CT	F
cellular response to glucose starvation	36	180396	0	0.0117309	1	GO_-_Biological_Process.txt	Endothelial 4~	AD-CT	F
cellular response to growth factor stimulus	243	556824	0	0.00129265	1	GO_-_Biological_Process.txt	Endothelial 4~	AD-CT	F
cellular response to hormone stimulus	291	600450	0	0.00162847	1	GO_-_Biological_Process.txt	Endothelial 4~	AD-CT	F
cellular response to hydrogen peroxide	59	247795	0	0.00549408	1	GO_-_Biological_Process.txt	Endothelial 4~	AD-CT	F
cellular response to inorganic substance	182	446404	0	0.0042165	1	GO_-_Biological_Process.txt	Endothelial 4~	AD-CT	F
cellular response to insulin stimulus	79	347915	0	0.000232601	1	GO_-_Biological_Process.txt	Endothelial 4~	AD-CT	F
cellular response to ionizing radiation	63	215913	0	0.0319742	1	GO_-_Biological_Process.txt	Endothelial 4~	AD-CT	F
cellular response to leucine starvation	10	82570	0	0.0336233	1	GO_-_Biological_Process.txt	Endothelial 4~	AD-CT	F
cellular response to leukemia inhibitory factor	91	319232	0	0.00348726	1	GO_-_Biological_Process.txt	Endothelial 4~	AD-CT	F
cellular response to lipid	326	558530	0	0.00945355	1	GO_-_Biological_Process.txt	Endothelial 4~	AD-CT	F
cellular response to metal ion	160	369680	0	0.017122	1	GO_-_Biological_Process.txt	Endothelial 4~	AD-CT	F
cellular response to nutrient levels	195	540660	0	0.000304384	1	GO_-_Biological_Process.txt	Endothelial 4~	AD-CT	F
cellular response to organic cyclic compound	326	592666	0	0.00451742	1	GO_-_Biological_Process.txt	Endothelial 4~	AD-CT	F
cellular response to organonitrogen compound	384	792960	0	0.000118258	1	GO_-_Biological_Process.txt	Endothelial 4~	AD-CT	F
cellular response to oxidative stress	180	536580	0	0.000162068	1	GO_-_Biological_Process.txt	Endothelial 4~	AD-CT	F
cellular response to oxygen levels	126	292962	0	0.0462372	1	GO_-_Biological_Process.txt	Endothelial 4~	AD-CT	F
cellular response to peptide	198	530016	0	0.000500748	1	GO_-_Biological_Process.txt	Endothelial 4~	AD-CT	F
cellular response to peptide hormone stimulus	140	464020	0	0.000238003	1	GO_-_Biological_Process.txt	Endothelial 4~	AD-CT	F
cellular response to reactive oxygen species	102	379350	0	0.000512352	1	GO_-_Biological_Process.txt	Endothelial 4~	AD-CT	F
cellular response to starvation	132	509940	0	0.0000136095	1	GO_-_Biological_Process.txt	Endothelial 4~	AD-CT	F
cellular response to thyroid hormone stimulus	14	98734	0	0.0336484	1	GO_-_Biological_Process.txt	Endothelial 4~	AD-CT	F
cellular response to toxic substance	99	261315	0	0.0436947	1	GO_-_Biological_Process.txt	Endothelial 4~	AD-CT	F
centriole-centriole cohesion	11	88252	0	0.0293833	1	GO_-_Biological_Process.txt	Endothelial 4~	AD-CT	F
chemical homeostasis	896	1272230	0	0.0000271445	1	GO_-_Biological_Process.txt	Endothelial 4~	AD-CT	F
chemical synaptic transmission	252	524364	0	0.00425647	1	GO_-_Biological_Process.txt	Endothelial 4~	AD-CT	F
chemokine-mediated signaling pathway	38	-169244	0	0.0283592	0	GO_-_Biological_Process.txt	Endothelial 4~	AD-CT	F
chondrocyte hypertrophy	4	50648	0	0.0273258	1	GO_-_Biological_Process.txt	Endothelial 4~	AD-CT	F
chordate embryonic development	186	465942	0	0.00265703	1	GO_-_Biological_Process.txt	Endothelial 4~	AD-CT	F
chromatin organization	581	1710090	0	4.4248E-15	1	GO_-_Biological_Process.txt	Endothelial 4~	AD-CT	F
chromatin remodeling	140	376740	0	0.0067741	1	GO_-_Biological_Process.txt	Endothelial 4~	AD-CT	F
chromatin silencing	38	199518	0	0.00493753	1	GO_-_Biological_Process.txt	Endothelial 4~	AD-CT	F
chromosome organization	350	557050	0	0.0140724	1	GO_-_Biological_Process.txt	Endothelial 4~	AD-CT	F
chromosome organization involved in meiotic cell cycle	55	-248990	0	0.00312812	0	GO_-_Biological_Process.txt	Endothelial 4~	AD-CT	F
ciliary basal body-plasma membrane docking	93	369141	0	0.00036159	1	GO_-_Biological_Process.txt	Endothelial 4~	AD-CT	F
cilium movement	53	-279776	0	0.000304384	0	GO_-_Biological_Process.txt	Endothelial 4~	AD-CT	F
cilium movement involved in cell motility	15	-114330	0	0.0117004	0	GO_-_Biological_Process.txt	Endothelial 4~	AD-CT	F
cilium organization	208	387088	0	0.0365707	1	GO_-_Biological_Process.txt	Endothelial 4~	AD-CT	F
circadian regulation of gene expression	58	203514	0	0.0366477	1	GO_-_Biological_Process.txt	Endothelial 4~	AD-CT	F
circadian rhythm	125	292065	0	0.0458333	1	GO_-_Biological_Process.txt	Endothelial 4~	AD-CT	F
clathrin coat assembly	16	102720	0	0.0436947	1	GO_-_Biological_Process.txt	Endothelial 4~	AD-CT	F
clathrin-dependent endocytosis	25	141315	0	0.020461	1	GO_-_Biological_Process.txt	Endothelial 4~	AD-CT	F
coenzyme biosynthetic process	125	343080	0	0.0104758	1	GO_-_Biological_Process.txt	Endothelial 4~	AD-CT	F
cofactor metabolic process	350	696550	0	0.000595751	1	GO_-_Biological_Process.txt	Endothelial 4~	AD-CT	F
cognition	263	700671	0	0.0000271445	1	GO_-_Biological_Process.txt	Endothelial 4~	AD-CT	F
complement activation	39	-234783	0	0.000416604	0	GO_-_Biological_Process.txt	Endothelial 4~	AD-CT	F
complement activation, alternative pathway	9	-79473	0	0.0285482	0	GO_-_Biological_Process.txt	Endothelial 4~	AD-CT	F
complement activation, classical pathway	29	-148571	0	0.0262238	0	GO_-_Biological_Process.txt	Endothelial 4~	AD-CT	F
complement activation, lectin pathway	5	-55900	0	0.0360631	0	GO_-_Biological_Process.txt	Endothelial 4~	AD-CT	F
complement receptor mediated signaling pathway	10	-80770	0	0.0405784	0	GO_-_Biological_Process.txt	Endothelial 4~	AD-CT	F
cotranslational protein targeting to membrane	88	-860496	0	3.16074E-27	0	GO_-_Biological_Process.txt	Endothelial 4~	AD-CT	F
covalent chromatin modification	334	1028100	0	0.00000000396054	1	GO_-_Biological_Process.txt	Endothelial 4~	AD-CT	F
cristae formation	28	-204852	0	0.000207104	0	GO_-_Biological_Process.txt	Endothelial 4~	AD-CT	F
cytochrome complex assembly	31	149402	0	0.0336233	1	GO_-_Biological_Process.txt	Endothelial 4~	AD-CT	F
cytokine-mediated signaling pathway	500	868200	0	0.000258195	1	GO_-_Biological_Process.txt	Endothelial 4~	AD-CT	F
cytokinetic process	31	143376	0	0.0471308	1	GO_-_Biological_Process.txt	Endothelial 4~	AD-CT	F
cytoplasmic microtubule organization	52	189604	0	0.0418157	1	GO_-_Biological_Process.txt	Endothelial 4~	AD-CT	F
cytoplasmic sequestering of protein	22	128194	0	0.027281	1	GO_-_Biological_Process.txt	Endothelial 4~	AD-CT	F
cytoplasmic translation	37	-337689	0	0.0000000019353	0	GO_-_Biological_Process.txt	Endothelial 4~	AD-CT	F
cytoskeleton organization	767	1661190	0	1.11285E-10	1	GO_-_Biological_Process.txt	Endothelial 4~	AD-CT	F
cytoskeleton-dependent intracellular transport	163	621841	0	0.000000969373	1	GO_-_Biological_Process.txt	Endothelial 4~	AD-CT	F
cytosolic transport	125	428645	0	0.000361434	1	GO_-_Biological_Process.txt	Endothelial 4~	AD-CT	F
defense response	765	-954015	0	0.0018588	0	GO_-_Biological_Process.txt	Endothelial 4~	AD-CT	F
defense response to Gram-positive bacterium	49	-227130	0	0.00498036	0	GO_-_Biological_Process.txt	Endothelial 4~	AD-CT	F
defense response to bacterium	118	-504632	0	0.000003943	0	GO_-_Biological_Process.txt	Endothelial 4~	AD-CT	F
dendrite morphogenesis	41	177208	0	0.0266074	1	GO_-_Biological_Process.txt	Endothelial 4~	AD-CT	F
dendritic spine organization	30	144750	0	0.0379681	1	GO_-_Biological_Process.txt	Endothelial 4~	AD-CT	F
deoxyribonucleoside triphosphate metabolic process	17	119153	0	0.0153215	1	GO_-_Biological_Process.txt	Endothelial 4~	AD-CT	F
deoxyribonucleotide catabolic process	19	114988	0	0.0359368	1	GO_-_Biological_Process.txt	Endothelial 4~	AD-CT	F
deoxyribose phosphate catabolic process	20	121040	0	0.0292756	1	GO_-_Biological_Process.txt	Endothelial 4~	AD-CT	F
dephosphorylation	268	539064	0	0.00437514	1	GO_-_Biological_Process.txt	Endothelial 4~	AD-CT	F
detection of abiotic stimulus	91	-246032	0	0.0497664	0	GO_-_Biological_Process.txt	Endothelial 4~	AD-CT	F
detection of bacterium	6	-70800	0	0.00852899	0	GO_-_Biological_Process.txt	Endothelial 4~	AD-CT	F
detection of biotic stimulus	17	-140912	0	0.0016251	0	GO_-_Biological_Process.txt	Endothelial 4~	AD-CT	F
detection of chemical stimulus	50	-317350	0	0.00000755137	0	GO_-_Biological_Process.txt	Endothelial 4~	AD-CT	F
detection of chemical stimulus involved in sensory perception	25	-275100	0	0.00000000101141	0	GO_-_Biological_Process.txt	Endothelial 4~	AD-CT	F
detection of chemical stimulus involved in sensory perception of bitter taste	6	-66024	0	0.0194603	0	GO_-_Biological_Process.txt	Endothelial 4~	AD-CT	F
detection of chemical stimulus involved in sensory perception of smell	14	-182528	0	0.0000000312875	0	GO_-_Biological_Process.txt	Endothelial 4~	AD-CT	F
detection of chemical stimulus involved in sensory perception of taste	9	-99036	0	0.00170175	0	GO_-_Biological_Process.txt	Endothelial 4~	AD-CT	F
detection of molecule of bacterial origin	8	-74048	0	0.0302805	0	GO_-_Biological_Process.txt	Endothelial 4~	AD-CT	F
detection of stimulus	188	-573468	0	0.0000600524	0	GO_-_Biological_Process.txt	Endothelial 4~	AD-CT	F
detection of stimulus involved in sensory perception	74	-401532	0	0.00000301478	0	GO_-_Biological_Process.txt	Endothelial 4~	AD-CT	F
developmental cell growth	83	241404	0	0.0402999	1	GO_-_Biological_Process.txt	Endothelial 4~	AD-CT	F
developmental growth	265	585845	0	0.00114096	1	GO_-_Biological_Process.txt	Endothelial 4~	AD-CT	F
developmental growth involved in morphogenesis	95	251430	0	0.0497664	1	GO_-_Biological_Process.txt	Endothelial 4~	AD-CT	F
developmental process involved in reproduction	704	936000	0	0.00131848	1	GO_-_Biological_Process.txt	Endothelial 4~	AD-CT	F
divalent inorganic cation transport	267	422544	0	0.048977	1	GO_-_Biological_Process.txt	Endothelial 4~	AD-CT	F
dopamine receptor signaling pathway	28	166316	0	0.0066527	1	GO_-_Biological_Process.txt	Endothelial 4~	AD-CT	F
ductus arteriosus closure	4	-50736	0	0.0268923	0	GO_-_Biological_Process.txt	Endothelial 4~	AD-CT	F
early endosome to late endosome transport	21	158013	0	0.00156867	1	GO_-_Biological_Process.txt	Endothelial 4~	AD-CT	F
electron transport chain	150	519870	0	0.0000422521	1	GO_-_Biological_Process.txt	Endothelial 4~	AD-CT	F
electron transport coupled proton transport	4	49280	0	0.0353899	1	GO_-_Biological_Process.txt	Endothelial 4~	AD-CT	F
embryo development	202	468646	0	0.00436219	1	GO_-_Biological_Process.txt	Endothelial 4~	AD-CT	F
embryo development ending in birth or egg hatching	198	484866	0	0.00234897	1	GO_-_Biological_Process.txt	Endothelial 4~	AD-CT	F
embryonic morphogenesis	312	515280	0	0.017122	1	GO_-_Biological_Process.txt	Endothelial 4~	AD-CT	F
endocytosis	343	630084	0	0.00271431	1	GO_-_Biological_Process.txt	Endothelial 4~	AD-CT	F
endoplasmic reticulum to Golgi vesicle-mediated transport	158	638366	0	0.000000227917	1	GO_-_Biological_Process.txt	Endothelial 4~	AD-CT	F
endoplasmic reticulum unfolded protein response	94	284906	0	0.0161672	1	GO_-_Biological_Process.txt	Endothelial 4~	AD-CT	F
endosomal transport	200	634960	0	0.0000102673	1	GO_-_Biological_Process.txt	Endothelial 4~	AD-CT	F
endosome organization	68	276328	0	0.00331233	1	GO_-_Biological_Process.txt	Endothelial 4~	AD-CT	F
endosome to lysosome transport	46	270830	0	0.000133901	1	GO_-_Biological_Process.txt	Endothelial 4~	AD-CT	F
energy derivation by oxidation of organic compounds	112	320968	0	0.0118302	1	GO_-_Biological_Process.txt	Endothelial 4~	AD-CT	F
enzyme linked receptor protein signaling pathway	598	1015210	0	0.0000586418	1	GO_-_Biological_Process.txt	Endothelial 4~	AD-CT	F
ephrin receptor signaling pathway	78	290592	0	0.00434957	1	GO_-_Biological_Process.txt	Endothelial 4~	AD-CT	F
epidermal cell differentiation	55	-199835	0	0.0341445	0	GO_-_Biological_Process.txt	Endothelial 4~	AD-CT	F
epithelial cell differentiation	235	417850	0	0.0322511	1	GO_-_Biological_Process.txt	Endothelial 4~	AD-CT	F
esophagus smooth muscle contraction	2	32540	0	0.00211233	1	GO_-_Biological_Process.txt	Endothelial 4~	AD-CT	F
establishment of cell polarity	74	244278	0	0.0222043	1	GO_-_Biological_Process.txt	Endothelial 4~	AD-CT	F
establishment of localization in cell	259	430005	0	0.0378866	1	GO_-_Biological_Process.txt	Endothelial 4~	AD-CT	F
establishment of organelle localization	236	525244	0	0.00261048	1	GO_-_Biological_Process.txt	Endothelial 4~	AD-CT	F
establishment of protein localization to endoplasmic reticulum	102	-817674	0	2.62234E-20	0	GO_-_Biological_Process.txt	Endothelial 4~	AD-CT	F
establishment of protein localization to membrane	232	617728	0	0.000119399	1	GO_-_Biological_Process.txt	Endothelial 4~	AD-CT	F
establishment of protein localization to mitochondrion	60	235200	0	0.0112542	1	GO_-_Biological_Process.txt	Endothelial 4~	AD-CT	F
establishment of protein localization to organelle	385	1096240	0	0.00000000507352	1	GO_-_Biological_Process.txt	Endothelial 4~	AD-CT	F
establishment of protein localization to plasma membrane	46	198566	0	0.0160133	1	GO_-_Biological_Process.txt	Endothelial 4~	AD-CT	F
establishment of protein localization to vacuole	44	222728	0	0.00300546	1	GO_-_Biological_Process.txt	Endothelial 4~	AD-CT	F
establishment of vesicle localization	76	297044	0	0.00265279	1	GO_-_Biological_Process.txt	Endothelial 4~	AD-CT	F
establishment or maintenance of cell polarity	151	323879	0	0.0427947	1	GO_-_Biological_Process.txt	Endothelial 4~	AD-CT	F
exocytosis	636	1236020	0	0.000000592051	1	GO_-_Biological_Process.txt	Endothelial 4~	AD-CT	F
exonucleolytic catabolism of deadenylated mRNA	32	171672	0	0.0104277	1	GO_-_Biological_Process.txt	Endothelial 4~	AD-CT	F
extracellular matrix organization	284	495236	0	0.0161672	1	GO_-_Biological_Process.txt	Endothelial 4~	AD-CT	F
extracellular structure organization	285	497385	0	0.0158388	1	GO_-_Biological_Process.txt	Endothelial 4~	AD-CT	F
fatty acid beta-oxidation	54	206592	0	0.0238269	1	GO_-_Biological_Process.txt	Endothelial 4~	AD-CT	F
fatty acid catabolic process	81	236391	0	0.0434152	1	GO_-_Biological_Process.txt	Endothelial 4~	AD-CT	F
fatty acid metabolic process	261	452094	0	0.025604	1	GO_-_Biological_Process.txt	Endothelial 4~	AD-CT	F
fatty acid oxidation	72	259392	0	0.0105872	1	GO_-_Biological_Process.txt	Endothelial 4~	AD-CT	F
gene silencing	90	283050	0	0.0139673	1	GO_-_Biological_Process.txt	Endothelial 4~	AD-CT	F
generation of precursor metabolites and energy	328	690064	0	0.000395169	1	GO_-_Biological_Process.txt	Endothelial 4~	AD-CT	F
gland development	197	377846	0	0.0358474	1	GO_-_Biological_Process.txt	Endothelial 4~	AD-CT	F
glucose metabolic process	95	280435	0	0.0197109	1	GO_-_Biological_Process.txt	Endothelial 4~	AD-CT	F
glutaminyl-tRNA aminoacylation	3	40476	0	0.0472379	1	GO_-_Biological_Process.txt	Endothelial 4~	AD-CT	F
glutamyl-tRNA aminoacylation	2	31946	0	0.0107893	1	GO_-_Biological_Process.txt	Endothelial 4~	AD-CT	F
glutathione biosynthetic process	13	94491	0	0.0350659	1	GO_-_Biological_Process.txt	Endothelial 4~	AD-CT	F
glycerolipid metabolic process	312	734736	0	0.0000665666	1	GO_-_Biological_Process.txt	Endothelial 4~	AD-CT	F
glycerophospholipid biosynthetic process	178	534336	0	0.000156936	1	GO_-_Biological_Process.txt	Endothelial 4~	AD-CT	F
glycerophospholipid metabolic process	267	644256	0	0.000212542	1	GO_-_Biological_Process.txt	Endothelial 4~	AD-CT	F
glycolipid metabolic process	92	275396	0	0.0201039	1	GO_-_Biological_Process.txt	Endothelial 4~	AD-CT	F
glycoprotein metabolic process	116	358096	0	0.00388984	1	GO_-_Biological_Process.txt	Endothelial 4~	AD-CT	F
glycosylation	219	484932	0	0.00475911	1	GO_-_Biological_Process.txt	Endothelial 4~	AD-CT	F
habituation	4	49468	0	0.0341218	1	GO_-_Biological_Process.txt	Endothelial 4~	AD-CT	F
hematopoietic or lymphoid organ development	140	330680	0	0.026105	1	GO_-_Biological_Process.txt	Endothelial 4~	AD-CT	F
heparan sulfate proteoglycan biosynthetic process	15	113715	0	0.0123871	1	GO_-_Biological_Process.txt	Endothelial 4~	AD-CT	F
heparan sulfate proteoglycan metabolic process	26	151074	0	0.0129649	1	GO_-_Biological_Process.txt	Endothelial 4~	AD-CT	F
hepoxilin biosynthetic process	4	-54272	0	0.0120768	0	GO_-_Biological_Process.txt	Endothelial 4~	AD-CT	F
hepoxilin metabolic process	4	-54272	0	0.0120768	0	GO_-_Biological_Process.txt	Endothelial 4~	AD-CT	F
hexose metabolic process	132	328320	0	0.0213433	1	GO_-_Biological_Process.txt	Endothelial 4~	AD-CT	F
hippocampus development	59	216791	0	0.0230039	1	GO_-_Biological_Process.txt	Endothelial 4~	AD-CT	F
histone H3 acetylation	43	196498	0	0.0124745	1	GO_-_Biological_Process.txt	Endothelial 4~	AD-CT	F
histone H4 deacetylation	11	91542	0	0.0208452	1	GO_-_Biological_Process.txt	Endothelial 4~	AD-CT	F
histone acetylation	104	399176	0	0.00024128	1	GO_-_Biological_Process.txt	Endothelial 4~	AD-CT	F
histone deacetylation	45	211050	0	0.00718887	1	GO_-_Biological_Process.txt	Endothelial 4~	AD-CT	F
histone modification	329	1000650	0	0.00000000908618	1	GO_-_Biological_Process.txt	Endothelial 4~	AD-CT	F
histone ubiquitination	39	173487	0	0.025604	1	GO_-_Biological_Process.txt	Endothelial 4~	AD-CT	F
humoral immune response	118	-571298	0	0.000000055271	0	GO_-_Biological_Process.txt	Endothelial 4~	AD-CT	F
icosanoid metabolic process	71	-218976	0	0.0468676	0	GO_-_Biological_Process.txt	Endothelial 4~	AD-CT	F
immune response	656	-1245100	0	0.00000077254	0	GO_-_Biological_Process.txt	Endothelial 4~	AD-CT	F
immune response-activating signal transduction	348	554232	0	0.014384	1	GO_-_Biological_Process.txt	Endothelial 4~	AD-CT	F
immune response-regulating cell surface receptor signaling pathway	286	470096	0	0.0270434	1	GO_-_Biological_Process.txt	Endothelial 4~	AD-CT	F
immune response-regulating signaling pathway	377	619598	0	0.00637676	1	GO_-_Biological_Process.txt	Endothelial 4~	AD-CT	F
import into cell	448	778344	0	0.000722951	1	GO_-_Biological_Process.txt	Endothelial 4~	AD-CT	F
import into nucleus	103	404097	0	0.00017224	1	GO_-_Biological_Process.txt	Endothelial 4~	AD-CT	F
in utero embryonic development	184	471008	0	0.00208154	1	GO_-_Biological_Process.txt	Endothelial 4~	AD-CT	F
inflammatory response	313	-548427	0	0.00923282	0	GO_-_Biological_Process.txt	Endothelial 4~	AD-CT	F
innate immune response in mucosa	7	-64998	0	0.049397	0	GO_-_Biological_Process.txt	Endothelial 4~	AD-CT	F
innate immune response-activating signal transduction	183	397320	0	0.0163728	1	GO_-_Biological_Process.txt	Endothelial 4~	AD-CT	F
inner mitochondrial membrane organization	40	-219840	0	0.00173075	0	GO_-_Biological_Process.txt	Endothelial 4~	AD-CT	F
inorganic cation transmembrane transport	477	628029	0	0.0190269	1	GO_-_Biological_Process.txt	Endothelial 4~	AD-CT	F
inositol phosphate metabolic process	54	213684	0	0.017122	1	GO_-_Biological_Process.txt	Endothelial 4~	AD-CT	F
insulin receptor signaling pathway	77	258907	0	0.0154608	1	GO_-_Biological_Process.txt	Endothelial 4~	AD-CT	F
interferon-gamma production	6	-61158	0	0.040349	0	GO_-_Biological_Process.txt	Endothelial 4~	AD-CT	F
interleukin-1-mediated signaling pathway	87	339156	0	0.000938374	1	GO_-_Biological_Process.txt	Endothelial 4~	AD-CT	F
internal peptidyl-lysine acetylation	107	415433	0	0.000143946	1	GO_-_Biological_Process.txt	Endothelial 4~	AD-CT	F
internal protein amino acid acetylation	111	437109	0	0.0000703549	1	GO_-_Biological_Process.txt	Endothelial 4~	AD-CT	F
intestine smooth muscle contraction	4	-47628	0	0.0476656	0	GO_-_Biological_Process.txt	Endothelial 4~	AD-CT	F
intra-Golgi vesicle-mediated transport	29	149788	0	0.0244457	1	GO_-_Biological_Process.txt	Endothelial 4~	AD-CT	F
intracellular protein transmembrane transport	46	223570	0	0.00397884	1	GO_-_Biological_Process.txt	Endothelial 4~	AD-CT	F
intracellular protein transport	810	2359530	0	4.65114E-21	1	GO_-_Biological_Process.txt	Endothelial 4~	AD-CT	F
intracellular receptor signaling pathway	146	354272	0	0.0166609	1	GO_-_Biological_Process.txt	Endothelial 4~	AD-CT	F
intracellular transport of virus	51	228612	0	0.00593153	1	GO_-_Biological_Process.txt	Endothelial 4~	AD-CT	F
intraciliary transport	51	202512	0	0.0218985	1	GO_-_Biological_Process.txt	Endothelial 4~	AD-CT	F
intraciliary transport involved in cilium assembly	39	190371	0	0.0102518	1	GO_-_Biological_Process.txt	Endothelial 4~	AD-CT	F
intrinsic apoptotic signaling pathway	134	368168	0	0.00685854	1	GO_-_Biological_Process.txt	Endothelial 4~	AD-CT	F
ion homeostasis	647	967024	0	0.000355487	1	GO_-_Biological_Process.txt	Endothelial 4~	AD-CT	F
ion transmembrane transport	762	1147190	0	0.0000516877	1	GO_-_Biological_Process.txt	Endothelial 4~	AD-CT	F
isopentenyl diphosphate biosynthetic process, mevalonate pathway	3	41709	0	0.0336141	1	GO_-_Biological_Process.txt	Endothelial 4~	AD-CT	F
keratinization	22	-129978	0	0.0241327	0	GO_-_Biological_Process.txt	Endothelial 4~	AD-CT	F
lactation	38	177044	0	0.0186999	1	GO_-_Biological_Process.txt	Endothelial 4~	AD-CT	F
lamellipodium assembly	32	160416	0	0.0206368	1	GO_-_Biological_Process.txt	Endothelial 4~	AD-CT	F
lamellipodium organization	39	193452	0	0.00852071	1	GO_-_Biological_Process.txt	Endothelial 4~	AD-CT	F
lateral motor column neuron migration	2	30990	0	0.0310576	1	GO_-_Biological_Process.txt	Endothelial 4~	AD-CT	F
learning	134	459178	0	0.000189621	1	GO_-_Biological_Process.txt	Endothelial 4~	AD-CT	F
learning or memory	232	613960	0	0.000135746	1	GO_-_Biological_Process.txt	Endothelial 4~	AD-CT	F
leptin-mediated signaling pathway	9	84708	0	0.015327	1	GO_-_Biological_Process.txt	Endothelial 4~	AD-CT	F
leukocyte activation	715	1194860	0	0.0000084864	1	GO_-_Biological_Process.txt	Endothelial 4~	AD-CT	F
leukocyte activation involved in immune response	492	831012	0	0.000498296	1	GO_-_Biological_Process.txt	Endothelial 4~	AD-CT	F
leukocyte degranulation	419	795554	0	0.000263799	1	GO_-_Biological_Process.txt	Endothelial 4~	AD-CT	F
leukocyte differentiation	220	383980	0	0.0488745	1	GO_-_Biological_Process.txt	Endothelial 4~	AD-CT	F
leukotriene signaling pathway	5	-55880	0	0.0361908	0	GO_-_Biological_Process.txt	Endothelial 4~	AD-CT	F
lipid biosynthetic process	491	749388	0	0.00281216	1	GO_-_Biological_Process.txt	Endothelial 4~	AD-CT	F
lipid metabolic process	978	1308820	0	0.0000373546	1	GO_-_Biological_Process.txt	Endothelial 4~	AD-CT	F
lipid modification	183	409413	0	0.0121819	1	GO_-_Biological_Process.txt	Endothelial 4~	AD-CT	F
lipid oxidation	73	248153	0	0.0177194	1	GO_-_Biological_Process.txt	Endothelial 4~	AD-CT	F
lipid phosphorylation	61	252293	0	0.00544032	1	GO_-_Biological_Process.txt	Endothelial 4~	AD-CT	F
localization within membrane	81	279558	0	0.00896492	1	GO_-_Biological_Process.txt	Endothelial 4~	AD-CT	F
locomotion	843	1159070	0	0.000120122	1	GO_-_Biological_Process.txt	Endothelial 4~	AD-CT	F
locomotory behavior	156	390204	0	0.00858108	1	GO_-_Biological_Process.txt	Endothelial 4~	AD-CT	F
long-term synaptic potentiation	45	175065	0	0.0440014	1	GO_-_Biological_Process.txt	Endothelial 4~	AD-CT	F
lymphocyte activation	274	498680	0	0.0126659	1	GO_-_Biological_Process.txt	Endothelial 4~	AD-CT	F
lymphocyte migration	39	-176388	0	0.0220927	0	GO_-_Biological_Process.txt	Endothelial 4~	AD-CT	F
lysosomal transport	93	461148	0	0.00000156467	1	GO_-_Biological_Process.txt	Endothelial 4~	AD-CT	F
lysosome organization	41	212955	0	0.00342028	1	GO_-_Biological_Process.txt	Endothelial 4~	AD-CT	F
mRNA 3'-end processing	74	332114	0	0.00030007	1	GO_-_Biological_Process.txt	Endothelial 4~	AD-CT	F
mRNA catabolic process	199	-653673	0	0.00000439502	0	GO_-_Biological_Process.txt	Endothelial 4~	AD-CT	F
mRNA export from nucleus	101	424407	0	0.0000457575	1	GO_-_Biological_Process.txt	Endothelial 4~	AD-CT	F
mRNA metabolic process	594	1760380	0	1.17693E-15	1	GO_-_Biological_Process.txt	Endothelial 4~	AD-CT	F
mRNA processing	396	1695860	0	6.69698E-22	1	GO_-_Biological_Process.txt	Endothelial 4~	AD-CT	F
mRNA splicing, via spliceosome	239	1162200	0	7.16569E-17	1	GO_-_Biological_Process.txt	Endothelial 4~	AD-CT	F
mRNA transport	140	551900	0	0.00000358927	1	GO_-_Biological_Process.txt	Endothelial 4~	AD-CT	F
macroautophagy	95	419390	0	0.0000286764	1	GO_-_Biological_Process.txt	Endothelial 4~	AD-CT	F
macromolecule glycosylation	209	464123	0	0.00614912	1	GO_-_Biological_Process.txt	Endothelial 4~	AD-CT	F
maintenance of location in cell	86	282888	0	0.0109893	1	GO_-_Biological_Process.txt	Endothelial 4~	AD-CT	F
maintenance of protein location	96	365592	0	0.000579378	1	GO_-_Biological_Process.txt	Endothelial 4~	AD-CT	F
maintenance of protein location in cell	69	257307	0	0.00916271	1	GO_-_Biological_Process.txt	Endothelial 4~	AD-CT	F
membrane docking	173	630821	0	0.00000158372	1	GO_-_Biological_Process.txt	Endothelial 4~	AD-CT	F
membrane fusion	102	280974	0	0.0269911	1	GO_-_Biological_Process.txt	Endothelial 4~	AD-CT	F
membrane organization	598	1381490	0	0.000000002469	1	GO_-_Biological_Process.txt	Endothelial 4~	AD-CT	F
membrane protein proteolysis	32	151512	0	0.0341445	1	GO_-_Biological_Process.txt	Endothelial 4~	AD-CT	F
membrane repolarization during atrial cardiac muscle cell action potential	5	-55450	0	0.0391201	0	GO_-_Biological_Process.txt	Endothelial 4~	AD-CT	F
memory	109	305390	0	0.0169286	1	GO_-_Biological_Process.txt	Endothelial 4~	AD-CT	F
metal ion homeostasis	504	737208	0	0.00425647	1	GO_-_Biological_Process.txt	Endothelial 4~	AD-CT	F
metal ion transport	534	894408	0	0.000269493	1	GO_-_Biological_Process.txt	Endothelial 4~	AD-CT	F
methylation	272	451008	0	0.0312858	1	GO_-_Biological_Process.txt	Endothelial 4~	AD-CT	F
microspike assembly	4	56696	0	0.00573909	1	GO_-_Biological_Process.txt	Endothelial 4~	AD-CT	F
microtubule anchoring at centrosome	10	100010	0	0.0038829	1	GO_-_Biological_Process.txt	Endothelial 4~	AD-CT	F
microtubule anchoring at microtubule organizing center	12	87132	0	0.0482348	1	GO_-_Biological_Process.txt	Endothelial 4~	AD-CT	F
microtubule cytoskeleton organization	338	619974	0	0.0030872	1	GO_-_Biological_Process.txt	Endothelial 4~	AD-CT	F
microtubule nucleation	20	133260	0	0.0114891	1	GO_-_Biological_Process.txt	Endothelial 4~	AD-CT	F
microtubule-based movement	241	428814	0	0.0287897	1	GO_-_Biological_Process.txt	Endothelial 4~	AD-CT	F
microtubule-based process	566	1091640	0	0.00000463597	1	GO_-_Biological_Process.txt	Endothelial 4~	AD-CT	F
mitochondrial ATP synthesis coupled proton transport	19	-201831	0	0.000000969373	0	GO_-_Biological_Process.txt	Endothelial 4~	AD-CT	F
mitochondrial RNA metabolic process	39	160167	0	0.049397	1	GO_-_Biological_Process.txt	Endothelial 4~	AD-CT	F
mitochondrial electron transport, NADH to ubiquinone	42	258552	0	0.000132077	1	GO_-_Biological_Process.txt	Endothelial 4~	AD-CT	F
mitochondrial respiratory chain complex I assembly	58	307728	0	0.000112012	1	GO_-_Biological_Process.txt	Endothelial 4~	AD-CT	F
mitochondrial respiratory chain complex assembly	85	360255	0	0.000242843	1	GO_-_Biological_Process.txt	Endothelial 4~	AD-CT	F
mitochondrial translational elongation	83	394700	0	0.0000236023	1	GO_-_Biological_Process.txt	Endothelial 4~	AD-CT	F
mitochondrial translational termination	84	401040	0	0.0000182504	1	GO_-_Biological_Process.txt	Endothelial 4~	AD-CT	F
mitochondrion organization	283	766863	0	0.00000666326	1	GO_-_Biological_Process.txt	Endothelial 4~	AD-CT	F
mitotic cell cycle	123	290715	0	0.0444871	1	GO_-_Biological_Process.txt	Endothelial 4~	AD-CT	F
mitotic cell cycle phase transition	241	639448	0	0.0000861952	1	GO_-_Biological_Process.txt	Endothelial 4~	AD-CT	F
mitotic cytokinesis	45	184320	0	0.0286074	1	GO_-_Biological_Process.txt	Endothelial 4~	AD-CT	F
modification-dependent protein catabolic process	468	1669620	0	7.54168E-18	1	GO_-_Biological_Process.txt	Endothelial 4~	AD-CT	F
modulation by virus of host morphology or physiology	29	167533	0	0.00766754	1	GO_-_Biological_Process.txt	Endothelial 4~	AD-CT	F
modulation of chemical synaptic transmission	406	1076440	0	0.0000000312875	1	GO_-_Biological_Process.txt	Endothelial 4~	AD-CT	F
modulation of excitatory postsynaptic potential	39	176988	0	0.0213433	1	GO_-_Biological_Process.txt	Endothelial 4~	AD-CT	F
monocarboxylic acid metabolic process	423	704817	0	0.00238853	1	GO_-_Biological_Process.txt	Endothelial 4~	AD-CT	F
monosaccharide metabolic process	155	432580	0	0.00206424	1	GO_-_Biological_Process.txt	Endothelial 4~	AD-CT	F
monoubiquitinated protein deubiquitination	9	74664	0	0.0485483	1	GO_-_Biological_Process.txt	Endothelial 4~	AD-CT	F
morphogenesis of an epithelium	233	447252	0	0.0166824	1	GO_-_Biological_Process.txt	Endothelial 4~	AD-CT	F
multicellular organism development	546	766110	0	0.004277	1	GO_-_Biological_Process.txt	Endothelial 4~	AD-CT	F
multicellular organism growth	76	308088	0	0.00149261	1	GO_-_Biological_Process.txt	Endothelial 4~	AD-CT	F
multicellular organismal reproductive process	422	589346	0	0.0196614	1	GO_-_Biological_Process.txt	Endothelial 4~	AD-CT	F
multivesicular body assembly	29	150948	0	0.0227634	1	GO_-_Biological_Process.txt	Endothelial 4~	AD-CT	F
multivesicular body organization	30	156240	0	0.0193291	1	GO_-_Biological_Process.txt	Endothelial 4~	AD-CT	F
multivesicular body sorting pathway	32	147568	0	0.0426951	1	GO_-_Biological_Process.txt	Endothelial 4~	AD-CT	F
myelination	76	230252	0	0.0413118	1	GO_-_Biological_Process.txt	Endothelial 4~	AD-CT	F
myeloid cell differentiation	140	348140	0	0.0161672	1	GO_-_Biological_Process.txt	Endothelial 4~	AD-CT	F
myeloid leukocyte activation	476	850148	0	0.000243182	1	GO_-_Biological_Process.txt	Endothelial 4~	AD-CT	F
ncRNA polyadenylation	2	-31496	0	0.019394	0	GO_-_Biological_Process.txt	Endothelial 4~	AD-CT	F
ncRNA transcription	92	346844	0	0.00103815	1	GO_-_Biological_Process.txt	Endothelial 4~	AD-CT	F
negative regulation of G0 to G1 transition	35	174635	0	0.0142144	1	GO_-_Biological_Process.txt	Endothelial 4~	AD-CT	F
negative regulation of GTPase activity	42	193752	0	0.0127071	1	GO_-_Biological_Process.txt	Endothelial 4~	AD-CT	F
negative regulation of MAPK cascade	150	383550	0	0.00839476	1	GO_-_Biological_Process.txt	Endothelial 4~	AD-CT	F
negative regulation of RNA splicing	26	133884	0	0.0395314	1	GO_-_Biological_Process.txt	Endothelial 4~	AD-CT	F
negative regulation of T-helper 2 cell cytokine production	3	-40356	0	0.0485483	0	GO_-_Biological_Process.txt	Endothelial 4~	AD-CT	F
negative regulation of Wnt signaling pathway	189	455223	0	0.0041735	1	GO_-_Biological_Process.txt	Endothelial 4~	AD-CT	F
negative regulation of actin filament bundle assembly	21	121719	0	0.0345084	1	GO_-_Biological_Process.txt	Endothelial 4~	AD-CT	F
negative regulation of acute inflammatory response to antigenic stimulus	5	-54925	0	0.0426896	0	GO_-_Biological_Process.txt	Endothelial 4~	AD-CT	F
negative regulation of apoptotic process	724	1212080	0	0.00000683543	1	GO_-_Biological_Process.txt	Endothelial 4~	AD-CT	F
negative regulation of apoptotic signaling pathway	196	541532	0	0.00030912	1	GO_-_Biological_Process.txt	Endothelial 4~	AD-CT	F
negative regulation of autophagy	78	241044	0	0.0315491	1	GO_-_Biological_Process.txt	Endothelial 4~	AD-CT	F
negative regulation of axonogenesis	67	240036	0	0.0161672	1	GO_-_Biological_Process.txt	Endothelial 4~	AD-CT	F
negative regulation of binding	147	365649	0	0.0126482	1	GO_-_Biological_Process.txt	Endothelial 4~	AD-CT	F
negative regulation of canonical Wnt signaling pathway	160	449320	0	0.00143894	1	GO_-_Biological_Process.txt	Endothelial 4~	AD-CT	F
negative regulation of catalytic activity	637	968773	0	0.00030007	1	GO_-_Biological_Process.txt	Endothelial 4~	AD-CT	F
negative regulation of cell cycle	504	1129460	0	0.000000270716	1	GO_-_Biological_Process.txt	Endothelial 4~	AD-CT	F
negative regulation of cell cycle process	280	634240	0	0.000436911	1	GO_-_Biological_Process.txt	Endothelial 4~	AD-CT	F
negative regulation of cell death	817	1323800	0	0.00000298187	1	GO_-_Biological_Process.txt	Endothelial 4~	AD-CT	F
negative regulation of cell development	297	565098	0	0.00463063	1	GO_-_Biological_Process.txt	Endothelial 4~	AD-CT	F
negative regulation of cell differentiation	584	871512	0	0.000972859	1	GO_-_Biological_Process.txt	Endothelial 4~	AD-CT	F
negative regulation of cell growth	164	493132	0	0.000338479	1	GO_-_Biological_Process.txt	Endothelial 4~	AD-CT	F
negative regulation of cell growth involved in cardiac muscle cell development	10	83090	0	0.0318669	1	GO_-_Biological_Process.txt	Endothelial 4~	AD-CT	F
negative regulation of cell migration	232	407152	0	0.0378866	1	GO_-_Biological_Process.txt	Endothelial 4~	AD-CT	F
negative regulation of cell motility	244	450604	0	0.0193842	1	GO_-_Biological_Process.txt	Endothelial 4~	AD-CT	F
negative regulation of cell population proliferation	576	758376	0	0.00671345	1	GO_-_Biological_Process.txt	Endothelial 4~	AD-CT	F
negative regulation of cell projection organization	168	497328	0	0.000360969	1	GO_-_Biological_Process.txt	Endothelial 4~	AD-CT	F
negative regulation of cellular component movement	276	473316	0	0.0218298	1	GO_-_Biological_Process.txt	Endothelial 4~	AD-CT	F
negative regulation of cellular protein catabolic process	79	235948	0	0.0397276	1	GO_-_Biological_Process.txt	Endothelial 4~	AD-CT	F
negative regulation of cellular protein localization	106	343608	0	0.00365596	1	GO_-_Biological_Process.txt	Endothelial 4~	AD-CT	F
negative regulation of cellular protein metabolic process	872	1811180	0	2.9146E-11	1	GO_-_Biological_Process.txt	Endothelial 4~	AD-CT	F
negative regulation of cellular response to insulin stimulus	30	156930	0	0.0185277	1	GO_-_Biological_Process.txt	Endothelial 4~	AD-CT	F
negative regulation of cytoskeleton organization	126	315006	0	0.0251991	1	GO_-_Biological_Process.txt	Endothelial 4~	AD-CT	F
negative regulation of dendritic spine maintenance	3	42660	0	0.0249394	1	GO_-_Biological_Process.txt	Endothelial 4~	AD-CT	F
negative regulation of dephosphorylation	98	272008	0	0.0299844	1	GO_-_Biological_Process.txt	Endothelial 4~	AD-CT	F
negative regulation of erythrocyte differentiation	9	84225	0	0.0161672	1	GO_-_Biological_Process.txt	Endothelial 4~	AD-CT	F
negative regulation of gastric acid secretion	6	-70818	0	0.00852071	0	GO_-_Biological_Process.txt	Endothelial 4~	AD-CT	F
negative regulation of gene expression, epigenetic	59	242890	0	0.00696717	1	GO_-_Biological_Process.txt	Endothelial 4~	AD-CT	F
negative regulation of growth	218	511726	0	0.00212506	1	GO_-_Biological_Process.txt	Endothelial 4~	AD-CT	F
negative regulation of hemopoiesis	114	310410	0	0.0179635	1	GO_-_Biological_Process.txt	Endothelial 4~	AD-CT	F
negative regulation of hydrolase activity	346	482096	0	0.047745	1	GO_-_Biological_Process.txt	Endothelial 4~	AD-CT	F
negative regulation of insulin receptor signaling pathway	28	138796	0	0.0401072	1	GO_-_Biological_Process.txt	Endothelial 4~	AD-CT	F
negative regulation of intracellular signal transduction	444	1056250	0	0.000000319294	1	GO_-_Biological_Process.txt	Endothelial 4~	AD-CT	F
negative regulation of intrinsic apoptotic signaling pathway	83	290861	0	0.00643606	1	GO_-_Biological_Process.txt	Endothelial 4~	AD-CT	F
negative regulation of kinase activity	226	541904	0	0.00111931	1	GO_-_Biological_Process.txt	Endothelial 4~	AD-CT	F
negative regulation of lipid biosynthetic process	42	176724	0	0.0303137	1	GO_-_Biological_Process.txt	Endothelial 4~	AD-CT	F
negative regulation of locomotion	287	493967	0	0.0172515	1	GO_-_Biological_Process.txt	Endothelial 4~	AD-CT	F
negative regulation of mRNA splicing, via spliceosome	21	134694	0	0.0134954	1	GO_-_Biological_Process.txt	Endothelial 4~	AD-CT	F
negative regulation of macroautophagy	33	183921	0	0.00549763	1	GO_-_Biological_Process.txt	Endothelial 4~	AD-CT	F
negative regulation of mast cell cytokine production	2	30964	0	0.0317446	1	GO_-_Biological_Process.txt	Endothelial 4~	AD-CT	F
negative regulation of mitochondrion organization	45	209430	0	0.00800773	1	GO_-_Biological_Process.txt	Endothelial 4~	AD-CT	F
negative regulation of mitotic cell cycle	276	561588	0	0.00303044	1	GO_-_Biological_Process.txt	Endothelial 4~	AD-CT	F
negative regulation of mitotic cell cycle phase transition	192	404616	0	0.0172449	1	GO_-_Biological_Process.txt	Endothelial 4~	AD-CT	F
negative regulation of myeloid cell differentiation	65	225510	0	0.0252151	1	GO_-_Biological_Process.txt	Endothelial 4~	AD-CT	F
negative regulation of neurogenesis	258	568068	0	0.0015308	1	GO_-_Biological_Process.txt	Endothelial 4~	AD-CT	F
negative regulation of neuron apoptotic process	132	335892	0	0.0170568	1	GO_-_Biological_Process.txt	Endothelial 4~	AD-CT	F
negative regulation of neuron death	182	436038	0	0.00566018	1	GO_-_Biological_Process.txt	Endothelial 4~	AD-CT	F
negative regulation of neuron differentiation	204	526212	0	0.00075723	1	GO_-_Biological_Process.txt	Endothelial 4~	AD-CT	F
negative regulation of neuron projection development	143	416373	0	0.00199894	1	GO_-_Biological_Process.txt	Endothelial 4~	AD-CT	F
negative regulation of peptidyl-tyrosine phosphorylation	46	186486	0	0.0285307	1	GO_-_Biological_Process.txt	Endothelial 4~	AD-CT	F
negative regulation of phosphorylation	400	864200	0	0.0000255485	1	GO_-_Biological_Process.txt	Endothelial 4~	AD-CT	F
negative regulation of programmed cell death	739	1227910	0	0.00000625181	1	GO_-_Biological_Process.txt	Endothelial 4~	AD-CT	F
negative regulation of proteasomal protein catabolic process	51	194847	0	0.0307701	1	GO_-_Biological_Process.txt	Endothelial 4~	AD-CT	F
negative regulation of protein binding	89	280950	0	0.0142087	1	GO_-_Biological_Process.txt	Endothelial 4~	AD-CT	F
negative regulation of protein catabolic process	121	375525	0	0.00266396	1	GO_-_Biological_Process.txt	Endothelial 4~	AD-CT	F
negative regulation of protein complex assembly	113	306486	0	0.0194603	1	GO_-_Biological_Process.txt	Endothelial 4~	AD-CT	F
negative regulation of protein complex disassembly	62	202824	0	0.049397	1	GO_-_Biological_Process.txt	Endothelial 4~	AD-CT	F
negative regulation of protein dephosphorylation	54	203976	0	0.0265809	1	GO_-_Biological_Process.txt	Endothelial 4~	AD-CT	F
negative regulation of protein kinase B signaling	41	173077	0	0.0325136	1	GO_-_Biological_Process.txt	Endothelial 4~	AD-CT	F
negative regulation of protein kinase activity	209	559403	0	0.000306931	1	GO_-_Biological_Process.txt	Endothelial 4~	AD-CT	F
negative regulation of protein metabolic process	932	1855940	0	4.14701E-11	1	GO_-_Biological_Process.txt	Endothelial 4~	AD-CT	F
negative regulation of protein phosphorylation	366	902124	0	0.00000255501	1	GO_-_Biological_Process.txt	Endothelial 4~	AD-CT	F
negative regulation of protein ubiquitination	73	235683	0	0.0286231	1	GO_-_Biological_Process.txt	Endothelial 4~	AD-CT	F
negative regulation of proteolysis involved in cellular protein catabolic process	66	211272	0	0.0464652	1	GO_-_Biological_Process.txt	Endothelial 4~	AD-CT	F
negative regulation of response to endoplasmic reticulum stress	42	178650	0	0.0275443	1	GO_-_Biological_Process.txt	Endothelial 4~	AD-CT	F
negative regulation of serine-type endopeptidase activity	4	-50228	0	0.0297136	0	GO_-_Biological_Process.txt	Endothelial 4~	AD-CT	F
negative regulation of serine-type peptidase activity	4	-50228	0	0.0297136	0	GO_-_Biological_Process.txt	Endothelial 4~	AD-CT	F
negative regulation of small GTPase mediated signal transduction	51	199083	0	0.0255247	1	GO_-_Biological_Process.txt	Endothelial 4~	AD-CT	F
negative regulation of smooth muscle contraction	14	99062	0	0.0327051	1	GO_-_Biological_Process.txt	Endothelial 4~	AD-CT	F
negative regulation of sodium ion transmembrane transport	10	79100	0	0.0481166	1	GO_-_Biological_Process.txt	Endothelial 4~	AD-CT	F
negative regulation of sodium ion transport	14	110740	0	0.0110183	1	GO_-_Biological_Process.txt	Endothelial 4~	AD-CT	F
negative regulation of stress fiber assembly	18	121968	0	0.0161672	1	GO_-_Biological_Process.txt	Endothelial 4~	AD-CT	F
negative regulation of supramolecular fiber organization	119	342259	0	0.00818488	1	GO_-_Biological_Process.txt	Endothelial 4~	AD-CT	F
negative regulation of transcription by RNA polymerase II	730	1521540	0	0.00000000244873	1	GO_-_Biological_Process.txt	Endothelial 4~	AD-CT	F
negative regulation of transcription, DNA-templated	984	2201500	0	4.4248E-15	1	GO_-_Biological_Process.txt	Endothelial 4~	AD-CT	F
negative regulation of translation	120	337440	0	0.0101148	1	GO_-_Biological_Process.txt	Endothelial 4~	AD-CT	F
negative regulation of transport	403	682303	0	0.0027008	1	GO_-_Biological_Process.txt	Endothelial 4~	AD-CT	F
negative regulation of vascular smooth muscle contraction	3	42363	0	0.0274452	1	GO_-_Biological_Process.txt	Endothelial 4~	AD-CT	F
nephron development	8	85152	0	0.00647684	1	GO_-_Biological_Process.txt	Endothelial 4~	AD-CT	F
nervous system development	258	633000	0	0.000214987	1	GO_-_Biological_Process.txt	Endothelial 4~	AD-CT	F
nervous system process	661	978488	0	0.000345296	1	GO_-_Biological_Process.txt	Endothelial 4~	AD-CT	F
neural nucleus development	53	205494	0	0.0227873	1	GO_-_Biological_Process.txt	Endothelial 4~	AD-CT	F
neural tube closure	73	241860	0	0.0227685	1	GO_-_Biological_Process.txt	Endothelial 4~	AD-CT	F
neuron apoptotic process	42	179142	0	0.0269761	1	GO_-_Biological_Process.txt	Endothelial 4~	AD-CT	F
neuron death	51	206970	0	0.0175643	1	GO_-_Biological_Process.txt	Endothelial 4~	AD-CT	F
neuron migration	104	349808	0	0.00246796	1	GO_-_Biological_Process.txt	Endothelial 4~	AD-CT	F
neuron projection development	235	637150	0	0.0000693033	1	GO_-_Biological_Process.txt	Endothelial 4~	AD-CT	F
neuron projection guidance	222	492306	0	0.00425647	1	GO_-_Biological_Process.txt	Endothelial 4~	AD-CT	F
neuron projection morphogenesis	202	604202	0	0.0000409331	1	GO_-_Biological_Process.txt	Endothelial 4~	AD-CT	F
neuron projection organization	37	177995	0	0.0156816	1	GO_-_Biological_Process.txt	Endothelial 4~	AD-CT	F
neuropeptide signaling pathway	70	-365500	0	0.0000181642	0	GO_-_Biological_Process.txt	Endothelial 4~	AD-CT	F
neurotransmitter transport	119	304424	0	0.0263424	1	GO_-_Biological_Process.txt	Endothelial 4~	AD-CT	F
neutral amino acid transport	31	159322	0	0.0188253	1	GO_-_Biological_Process.txt	Endothelial 4~	AD-CT	F
neutrophil activation	413	762724	0	0.000499401	1	GO_-_Biological_Process.txt	Endothelial 4~	AD-CT	F
neutrophil activation involved in immune response	406	772088	0	0.000345296	1	GO_-_Biological_Process.txt	Endothelial 4~	AD-CT	F
neutrophil degranulation	404	777112	0	0.000295563	1	GO_-_Biological_Process.txt	Endothelial 4~	AD-CT	F
non-canonical Wnt signaling pathway	121	302747	0	0.0297437	1	GO_-_Biological_Process.txt	Endothelial 4~	AD-CT	F
non-motile cilium assembly	40	209520	0	0.00359875	1	GO_-_Biological_Process.txt	Endothelial 4~	AD-CT	F
nonassociative learning	5	61835	0	0.0122512	1	GO_-_Biological_Process.txt	Endothelial 4~	AD-CT	F
nuclear export	149	571409	0	0.00000326268	1	GO_-_Biological_Process.txt	Endothelial 4~	AD-CT	F
nuclear migration	23	126712	0	0.0365395	1	GO_-_Biological_Process.txt	Endothelial 4~	AD-CT	F
nuclear transport	242	861774	0	0.00000000801386	1	GO_-_Biological_Process.txt	Endothelial 4~	AD-CT	F
nuclear-transcribed mRNA catabolic process	182	-709194	0	0.0000000612837	0	GO_-_Biological_Process.txt	Endothelial 4~	AD-CT	F
nuclear-transcribed mRNA catabolic process, exonucleolytic	34	169044	0	0.0167937	1	GO_-_Biological_Process.txt	Endothelial 4~	AD-CT	F
nuclear-transcribed mRNA catabolic process, exonucleolytic, 3'-5'	9	78363	0	0.0323336	1	GO_-_Biological_Process.txt	Endothelial 4~	AD-CT	F
nuclear-transcribed mRNA catabolic process, nonsense-mediated decay	111	-779577	0	1.13864E-16	0	GO_-_Biological_Process.txt	Endothelial 4~	AD-CT	F
nucleic acid phosphodiester bond hydrolysis	257	563615	0	0.00167883	1	GO_-_Biological_Process.txt	Endothelial 4~	AD-CT	F
nucleobase-containing compound transport	218	746296	0	0.000000273335	1	GO_-_Biological_Process.txt	Endothelial 4~	AD-CT	F
nucleocytoplasmic transport	239	844773	0	0.0000000142561	1	GO_-_Biological_Process.txt	Endothelial 4~	AD-CT	F
nucleoside metabolic process	92	277304	0	0.0188392	1	GO_-_Biological_Process.txt	Endothelial 4~	AD-CT	F
nucleoside monophosphate biosynthetic process	39	184020	0	0.0147542	1	GO_-_Biological_Process.txt	Endothelial 4~	AD-CT	F
nucleoside phosphate catabolic process	65	217970	0	0.0336484	1	GO_-_Biological_Process.txt	Endothelial 4~	AD-CT	F
nucleoside phosphate metabolic process	399	656154	0	0.00436664	1	GO_-_Biological_Process.txt	Endothelial 4~	AD-CT	F
nucleosome disassembly	16	107488	0	0.0297437	1	GO_-_Biological_Process.txt	Endothelial 4~	AD-CT	F
nucleosome organization	113	305988	0	0.019717	1	GO_-_Biological_Process.txt	Endothelial 4~	AD-CT	F
nucleotide catabolic process	59	220891	0	0.0193139	1	GO_-_Biological_Process.txt	Endothelial 4~	AD-CT	F
nucleotide metabolic process	393	678375	0	0.00246796	1	GO_-_Biological_Process.txt	Endothelial 4~	AD-CT	F
nucleotide-excision repair	97	390537	0	0.000185735	1	GO_-_Biological_Process.txt	Endothelial 4~	AD-CT	F
nucleus organization	68	223932	0	0.0325136	1	GO_-_Biological_Process.txt	Endothelial 4~	AD-CT	F
organelle assembly	463	874299	0	0.000104125	1	GO_-_Biological_Process.txt	Endothelial 4~	AD-CT	F
organelle disassembly	61	276906	0	0.00135875	1	GO_-_Biological_Process.txt	Endothelial 4~	AD-CT	F
organelle localization	449	1225420	0	0.00000000101141	1	GO_-_Biological_Process.txt	Endothelial 4~	AD-CT	F
organelle transport along microtubule	70	267410	0	0.00626637	1	GO_-_Biological_Process.txt	Endothelial 4~	AD-CT	F
organic acid metabolic process	830	1255930	0	0.0000149753	1	GO_-_Biological_Process.txt	Endothelial 4~	AD-CT	F
organic anion transport	366	620610	0	0.00524173	1	GO_-_Biological_Process.txt	Endothelial 4~	AD-CT	F
organonitrogen compound catabolic process	711	1430050	0	0.0000000199464	1	GO_-_Biological_Process.txt	Endothelial 4~	AD-CT	F
organophosphate catabolic process	109	322522	0	0.00975124	1	GO_-_Biological_Process.txt	Endothelial 4~	AD-CT	F
organophosphate metabolic process	766	1292860	0	0.00000248884	1	GO_-_Biological_Process.txt	Endothelial 4~	AD-CT	F
oxidation-reduction process	774	1240930	0	0.0000084864	1	GO_-_Biological_Process.txt	Endothelial 4~	AD-CT	F
oxidative RNA demethylation	5	62700	0	0.0103369	1	GO_-_Biological_Process.txt	Endothelial 4~	AD-CT	F
oxidative phosphorylation	28	-204852	0	0.000207104	0	GO_-_Biological_Process.txt	Endothelial 4~	AD-CT	F
pattern specification process	279	516555	0	0.00960588	1	GO_-_Biological_Process.txt	Endothelial 4~	AD-CT	F
peptide biosynthetic process	198	651960	0	0.00000439502	1	GO_-_Biological_Process.txt	Endothelial 4~	AD-CT	F
peptide metabolic process	292	764272	0	0.0000111045	1	GO_-_Biological_Process.txt	Endothelial 4~	AD-CT	F
peptidyl-amino acid modification	768	1988830	0	1.31251E-15	1	GO_-_Biological_Process.txt	Endothelial 4~	AD-CT	F
peptidyl-lysine acetylation	109	426271	0	0.000101462	1	GO_-_Biological_Process.txt	Endothelial 4~	AD-CT	F
peptidyl-lysine deacetylation	8	80816	0	0.0125223	1	GO_-_Biological_Process.txt	Endothelial 4~	AD-CT	F
peptidyl-lysine modification	278	924902	0	0.00000000752231	1	GO_-_Biological_Process.txt	Endothelial 4~	AD-CT	F
peptidyl-serine phosphorylation	158	526256	0	0.0000586418	1	GO_-_Biological_Process.txt	Endothelial 4~	AD-CT	F
peptidyl-threonine phosphorylation	64	249768	0	0.00832235	1	GO_-_Biological_Process.txt	Endothelial 4~	AD-CT	F
peptidyl-tyrosine dephosphorylation	94	313298	0	0.00557795	1	GO_-_Biological_Process.txt	Endothelial 4~	AD-CT	F
phenol-containing compound metabolic process	68	-214252	0	0.0468676	0	GO_-_Biological_Process.txt	Endothelial 4~	AD-CT	F
phosphate ion transport	12	87048	0	0.0485549	1	GO_-_Biological_Process.txt	Endothelial 4~	AD-CT	F
phosphatidylinositol biosynthetic process	96	355008	0	0.00100862	1	GO_-_Biological_Process.txt	Endothelial 4~	AD-CT	F
phosphatidylinositol metabolic process	146	412498	0	0.00267275	1	GO_-_Biological_Process.txt	Endothelial 4~	AD-CT	F
phospholipase C-activating G protein-coupled receptor signaling pathway	57	-205113	0	0.0321142	0	GO_-_Biological_Process.txt	Endothelial 4~	AD-CT	F
phospholipid biosynthetic process	214	616728	0	0.0000500901	1	GO_-_Biological_Process.txt	Endothelial 4~	AD-CT	F
phospholipid dephosphorylation	34	-169486	0	0.0163669	0	GO_-_Biological_Process.txt	Endothelial 4~	AD-CT	F
phospholipid metabolic process	321	640035	0	0.00126242	1	GO_-_Biological_Process.txt	Endothelial 4~	AD-CT	F
platelet degranulation	101	266700	0	0.0401072	1	GO_-_Biological_Process.txt	Endothelial 4~	AD-CT	F
platelet-derived growth factor receptor signaling pathway	34	178262	0	0.00975124	1	GO_-_Biological_Process.txt	Endothelial 4~	AD-CT	F
positive regulation by host of viral transcription	17	114271	0	0.0227873	1	GO_-_Biological_Process.txt	Endothelial 4~	AD-CT	F
positive regulation of DNA biosynthetic process	64	236016	0	0.015327	1	GO_-_Biological_Process.txt	Endothelial 4~	AD-CT	F
positive regulation of DNA metabolic process	173	406533	0	0.00975629	1	GO_-_Biological_Process.txt	Endothelial 4~	AD-CT	F
positive regulation of DNA-binding transcription factor activity	226	553938	0	0.000753543	1	GO_-_Biological_Process.txt	Endothelial 4~	AD-CT	F
positive regulation of DNA-dependent DNA replication	10	87900	0	0.0186999	1	GO_-_Biological_Process.txt	Endothelial 4~	AD-CT	F
positive regulation of GTPase activity	343	984166	0	0.0000000392686	1	GO_-_Biological_Process.txt	Endothelial 4~	AD-CT	F
positive regulation of I-kappaB kinase/NF-kappaB signaling	156	476712	0	0.0003954	1	GO_-_Biological_Process.txt	Endothelial 4~	AD-CT	F
positive regulation of MAP kinase activity	232	407784	0	0.0373312	1	GO_-_Biological_Process.txt	Endothelial 4~	AD-CT	F
positive regulation of MAPK cascade	442	677008	0	0.00557795	1	GO_-_Biological_Process.txt	Endothelial 4~	AD-CT	F
positive regulation of T cell proliferation	76	-289476	0	0.00384716	0	GO_-_Biological_Process.txt	Endothelial 4~	AD-CT	F
positive regulation of TOR signaling	33	161556	0	0.0225453	1	GO_-_Biological_Process.txt	Endothelial 4~	AD-CT	F
positive regulation of Wnt signaling pathway	164	396024	0	0.00972764	1	GO_-_Biological_Process.txt	Endothelial 4~	AD-CT	F
positive regulation of acute inflammatory response	21	-140814	0	0.00823432	0	GO_-_Biological_Process.txt	Endothelial 4~	AD-CT	F
positive regulation of acute inflammatory response to antigenic stimulus	8	-72448	0	0.0365395	0	GO_-_Biological_Process.txt	Endothelial 4~	AD-CT	F
positive regulation of amyloid-beta formation	14	102830	0	0.0235336	1	GO_-_Biological_Process.txt	Endothelial 4~	AD-CT	F
positive regulation of apoptotic process	564	1216660	0	0.000000130212	1	GO_-_Biological_Process.txt	Endothelial 4~	AD-CT	F
positive regulation of apoptotic signaling pathway	161	463766	0	0.000886074	1	GO_-_Biological_Process.txt	Endothelial 4~	AD-CT	F
positive regulation of autophagy	113	454287	0	0.0000350514	1	GO_-_Biological_Process.txt	Endothelial 4~	AD-CT	F
positive regulation of axon extension	43	183568	0	0.0241581	1	GO_-_Biological_Process.txt	Endothelial 4~	AD-CT	F
positive regulation of axonogenesis	84	298836	0	0.00497138	1	GO_-_Biological_Process.txt	Endothelial 4~	AD-CT	F
positive regulation of binding	156	406152	0	0.00527281	1	GO_-_Biological_Process.txt	Endothelial 4~	AD-CT	F
positive regulation of canonical Wnt signaling pathway	134	324182	0	0.025604	1	GO_-_Biological_Process.txt	Endothelial 4~	AD-CT	F
positive regulation of cardiac muscle hypertrophy	26	133902	0	0.0395116	1	GO_-_Biological_Process.txt	Endothelial 4~	AD-CT	F
positive regulation of cell adhesion	341	570186	0	0.00963415	1	GO_-_Biological_Process.txt	Endothelial 4~	AD-CT	F
positive regulation of cell cycle	321	559038	0	0.00852071	1	GO_-_Biological_Process.txt	Endothelial 4~	AD-CT	F
positive regulation of cell death	610	1314570	0	0.0000000302578	1	GO_-_Biological_Process.txt	Endothelial 4~	AD-CT	F
positive regulation of cell development	488	1077020	0	0.000000812624	1	GO_-_Biological_Process.txt	Endothelial 4~	AD-CT	F
positive regulation of cell differentiation	851	1423400	0	0.000000558843	1	GO_-_Biological_Process.txt	Endothelial 4~	AD-CT	F
positive regulation of cell growth	144	487176	0	0.000117163	1	GO_-_Biological_Process.txt	Endothelial 4~	AD-CT	F
positive regulation of cell migration	456	629208	0	0.0153215	1	GO_-_Biological_Process.txt	Endothelial 4~	AD-CT	F
positive regulation of cell motility	474	619002	0	0.021274	1	GO_-_Biological_Process.txt	Endothelial 4~	AD-CT	F
positive regulation of cell population proliferation	720	1187040	0	0.000011151	1	GO_-_Biological_Process.txt	Endothelial 4~	AD-CT	F
positive regulation of cell projection organization	358	1011630	0	0.0000000312875	1	GO_-_Biological_Process.txt	Endothelial 4~	AD-CT	F
positive regulation of cell-cell adhesion	211	378606	0	0.0467579	1	GO_-_Biological_Process.txt	Endothelial 4~	AD-CT	F
positive regulation of cell-matrix adhesion	46	195176	0	0.0187283	1	GO_-_Biological_Process.txt	Endothelial 4~	AD-CT	F
positive regulation of cellular component biogenesis	459	789165	0	0.000697562	1	GO_-_Biological_Process.txt	Endothelial 4~	AD-CT	F
positive regulation of cellular component movement	489	618717	0	0.0245256	1	GO_-_Biological_Process.txt	Endothelial 4~	AD-CT	F
positive regulation of cellular protein catabolic process	138	509292	0	0.0000252889	1	GO_-_Biological_Process.txt	Endothelial 4~	AD-CT	F
positive regulation of cellular protein localization	303	752127	0	0.0000268335	1	GO_-_Biological_Process.txt	Endothelial 4~	AD-CT	F
positive regulation of chromosome organization	159	519018	0	0.0000874123	1	GO_-_Biological_Process.txt	Endothelial 4~	AD-CT	F
positive regulation of cytokine production	354	577854	0	0.0101525	1	GO_-_Biological_Process.txt	Endothelial 4~	AD-CT	F
positive regulation of cytoskeleton organization	189	389370	0	0.0231582	1	GO_-_Biological_Process.txt	Endothelial 4~	AD-CT	F
positive regulation of cytosolic calcium ion concentration	225	389880	0	0.0475802	1	GO_-_Biological_Process.txt	Endothelial 4~	AD-CT	F
positive regulation of dendrite development	74	321224	0	0.00055148	1	GO_-_Biological_Process.txt	Endothelial 4~	AD-CT	F
positive regulation of dendrite morphogenesis	40	187240	0	0.0140724	1	GO_-_Biological_Process.txt	Endothelial 4~	AD-CT	F
positive regulation of dendritic spine development	44	202548	0	0.0102501	1	GO_-_Biological_Process.txt	Endothelial 4~	AD-CT	F
positive regulation of dense core granule biogenesis	2	31018	0	0.0303137	1	GO_-_Biological_Process.txt	Endothelial 4~	AD-CT	F
positive regulation of dephosphorylation	52	187612	0	0.0456336	1	GO_-_Biological_Process.txt	Endothelial 4~	AD-CT	F
positive regulation of developmental growth	150	342390	0	0.0260655	1	GO_-_Biological_Process.txt	Endothelial 4~	AD-CT	F
positive regulation of epithelial cell migration	132	333564	0	0.0183205	1	GO_-_Biological_Process.txt	Endothelial 4~	AD-CT	F
positive regulation of establishment of protein localization	377	663559	0	0.00251456	1	GO_-_Biological_Process.txt	Endothelial 4~	AD-CT	F
positive regulation of exocytosis	79	248407	0	0.025604	1	GO_-_Biological_Process.txt	Endothelial 4~	AD-CT	F
positive regulation of extrinsic apoptotic signaling pathway	45	173895	0	0.0464652	1	GO_-_Biological_Process.txt	Endothelial 4~	AD-CT	F
positive regulation of fat cell differentiation	55	196845	0	0.0389619	1	GO_-_Biological_Process.txt	Endothelial 4~	AD-CT	F
positive regulation of fibroblast migration	12	89328	0	0.0396263	1	GO_-_Biological_Process.txt	Endothelial 4~	AD-CT	F
positive regulation of gene expression, epigenetic	54	213906	0	0.0169574	1	GO_-_Biological_Process.txt	Endothelial 4~	AD-CT	F
positive regulation of growth	217	547713	0	0.000637392	1	GO_-_Biological_Process.txt	Endothelial 4~	AD-CT	F
positive regulation of histone modification	83	292017	0	0.00614016	1	GO_-_Biological_Process.txt	Endothelial 4~	AD-CT	F
positive regulation of humoral immune response	12	-100452	0	0.0130624	0	GO_-_Biological_Process.txt	Endothelial 4~	AD-CT	F
positive regulation of hydrolase activity	650	1515420	0	2.01521E-10	1	GO_-_Biological_Process.txt	Endothelial 4~	AD-CT	F
positive regulation of hypersensitivity	6	-66666	0	0.0174569	0	GO_-_Biological_Process.txt	Endothelial 4~	AD-CT	F
positive regulation of immune response	568	852928	0	0.00111099	1	GO_-_Biological_Process.txt	Endothelial 4~	AD-CT	F
positive regulation of immune system process	816	1179700	0	0.0000577227	1	GO_-_Biological_Process.txt	Endothelial 4~	AD-CT	F
positive regulation of inflammatory response to antigenic stimulus	11	-89639	0	0.0255247	0	GO_-_Biological_Process.txt	Endothelial 4~	AD-CT	F
positive regulation of innate immune response	265	466065	0	0.0207801	1	GO_-_Biological_Process.txt	Endothelial 4~	AD-CT	F
positive regulation of interleukin-4 production	21	-118251	0	0.0440504	0	GO_-_Biological_Process.txt	Endothelial 4~	AD-CT	F
positive regulation of intracellular protein transport	142	393408	0	0.00429417	1	GO_-_Biological_Process.txt	Endothelial 4~	AD-CT	F
positive regulation of intracellular signal transduction	858	1292160	0	0.0000108295	1	GO_-_Biological_Process.txt	Endothelial 4~	AD-CT	F
positive regulation of intracellular transport	190	484680	0	0.00169419	1	GO_-_Biological_Process.txt	Endothelial 4~	AD-CT	F
positive regulation of ion transmembrane transport	128	296784	0	0.0442676	1	GO_-_Biological_Process.txt	Endothelial 4~	AD-CT	F
positive regulation of ion transport	226	444490	0	0.0154568	1	GO_-_Biological_Process.txt	Endothelial 4~	AD-CT	F
positive regulation of kinase activity	509	854876	0	0.000401435	1	GO_-_Biological_Process.txt	Endothelial 4~	AD-CT	F
positive regulation of leukocyte mediated cytotoxicity	38	-193962	0	0.00696452	0	GO_-_Biological_Process.txt	Endothelial 4~	AD-CT	F
positive regulation of leukocyte proliferation	109	-315145	0	0.0124274	0	GO_-_Biological_Process.txt	Endothelial 4~	AD-CT	F
positive regulation of locomotion	499	673327	0	0.0118842	1	GO_-_Biological_Process.txt	Endothelial 4~	AD-CT	F
positive regulation of lymphocyte proliferation	103	-316173	0	0.00875226	0	GO_-_Biological_Process.txt	Endothelial 4~	AD-CT	F
positive regulation of macroautophagy	64	289400	0	0.00098298	1	GO_-_Biological_Process.txt	Endothelial 4~	AD-CT	F
positive regulation of membrane potential	11	88517	0	0.0285996	1	GO_-_Biological_Process.txt	Endothelial 4~	AD-CT	F
positive regulation of mitochondrion organization	109	377174	0	0.00106453	1	GO_-_Biological_Process.txt	Endothelial 4~	AD-CT	F
positive regulation of mononuclear cell proliferation	104	-310464	0	0.0113353	0	GO_-_Biological_Process.txt	Endothelial 4~	AD-CT	F
positive regulation of neurogenesis	431	982042	0	0.00000223904	1	GO_-_Biological_Process.txt	Endothelial 4~	AD-CT	F
positive regulation of neuron apoptotic process	47	240425	0	0.00155809	1	GO_-_Biological_Process.txt	Endothelial 4~	AD-CT	F
positive regulation of neuron death	80	366560	0	0.0000887338	1	GO_-_Biological_Process.txt	Endothelial 4~	AD-CT	F
positive regulation of neuron differentiation	341	943001	0	0.000000179447	1	GO_-_Biological_Process.txt	Endothelial 4~	AD-CT	F
positive regulation of neuron projection development	269	869958	0	0.000000042815	1	GO_-_Biological_Process.txt	Endothelial 4~	AD-CT	F
positive regulation of non-membrane spanning protein tyrosine kinase activity	7	68190	0	0.0328263	1	GO_-_Biological_Process.txt	Endothelial 4~	AD-CT	F
positive regulation of nuclear cell cycle DNA replication	7	73038	0	0.0166609	1	GO_-_Biological_Process.txt	Endothelial 4~	AD-CT	F
positive regulation of nucleocytoplasmic transport	58	208798	0	0.0297437	1	GO_-_Biological_Process.txt	Endothelial 4~	AD-CT	F
positive regulation of organelle organization	543	1348120	0	9.11802E-10	1	GO_-_Biological_Process.txt	Endothelial 4~	AD-CT	F
positive regulation of osteoblast proliferation	10	-79360	0	0.0471281	0	GO_-_Biological_Process.txt	Endothelial 4~	AD-CT	F
positive regulation of peptidase activity	170	370410	0	0.0226559	1	GO_-_Biological_Process.txt	Endothelial 4~	AD-CT	F
positive regulation of phagocytosis	55	-201860	0	0.0315837	0	GO_-_Biological_Process.txt	Endothelial 4~	AD-CT	F
positive regulation of phosphorylation	870	1339290	0	0.00000485419	1	GO_-_Biological_Process.txt	Endothelial 4~	AD-CT	F
positive regulation of pri-miRNA transcription by RNA polymerase II	26	143486	0	0.0215831	1	GO_-_Biological_Process.txt	Endothelial 4~	AD-CT	F
positive regulation of programmed cell death	569	1230390	0	0.000000100723	1	GO_-_Biological_Process.txt	Endothelial 4~	AD-CT	F
positive regulation of proteasomal protein catabolic process	102	413988	0	0.0000921064	1	GO_-_Biological_Process.txt	Endothelial 4~	AD-CT	F
positive regulation of proteasomal ubiquitin-dependent protein catabolic process	81	350754	0	0.000253596	1	GO_-_Biological_Process.txt	Endothelial 4~	AD-CT	F
positive regulation of protein binding	83	327049	0	0.0011539	1	GO_-_Biological_Process.txt	Endothelial 4~	AD-CT	F
positive regulation of protein catabolic process	203	687045	0	0.00000135049	1	GO_-_Biological_Process.txt	Endothelial 4~	AD-CT	F
positive regulation of protein dephosphorylation	41	167416	0	0.0429873	1	GO_-_Biological_Process.txt	Endothelial 4~	AD-CT	F
positive regulation of protein kinase activity	470	819800	0	0.000423208	1	GO_-_Biological_Process.txt	Endothelial 4~	AD-CT	F
positive regulation of protein phosphorylation	822	1284790	0	0.00000731592	1	GO_-_Biological_Process.txt	Endothelial 4~	AD-CT	F
positive regulation of protein secretion	203	371299	0	0.0468293	1	GO_-_Biological_Process.txt	Endothelial 4~	AD-CT	F
positive regulation of protein serine/threonine kinase activity	299	540727	0	0.00838974	1	GO_-_Biological_Process.txt	Endothelial 4~	AD-CT	F
positive regulation of protein sumoylation	10	80470	0	0.0419664	1	GO_-_Biological_Process.txt	Endothelial 4~	AD-CT	F
positive regulation of protein targeting to mitochondrion	29	143211	0	0.0358474	1	GO_-_Biological_Process.txt	Endothelial 4~	AD-CT	F
positive regulation of protein transport	341	596227	0	0.00557386	1	GO_-_Biological_Process.txt	Endothelial 4~	AD-CT	F
positive regulation of protein ubiquitination	105	334095	0	0.00503937	1	GO_-_Biological_Process.txt	Endothelial 4~	AD-CT	F
positive regulation of proteolysis	322	780502	0	0.0000226582	1	GO_-_Biological_Process.txt	Endothelial 4~	AD-CT	F
positive regulation of proteolysis involved in cellular protein catabolic process	118	413812	0	0.000401435	1	GO_-_Biological_Process.txt	Endothelial 4~	AD-CT	F
positive regulation of response to endoplasmic reticulum stress	37	178243	0	0.0154568	1	GO_-_Biological_Process.txt	Endothelial 4~	AD-CT	F
positive regulation of retrograde transport, endosome to Golgi	2	-30644	0	0.0399571	0	GO_-_Biological_Process.txt	Endothelial 4~	AD-CT	F
positive regulation of secretion	340	600500	0	0.00502227	1	GO_-_Biological_Process.txt	Endothelial 4~	AD-CT	F
positive regulation of skeletal muscle fiber differentiation	2	31378	0	0.0220927	1	GO_-_Biological_Process.txt	Endothelial 4~	AD-CT	F
positive regulation of smooth muscle cell proliferation	76	264200	0	0.0117101	1	GO_-_Biological_Process.txt	Endothelial 4~	AD-CT	F
positive regulation of sodium ion transmembrane transport	20	134680	0	0.0102501	1	GO_-_Biological_Process.txt	Endothelial 4~	AD-CT	F
positive regulation of sodium ion transport	31	188936	0	0.00238533	1	GO_-_Biological_Process.txt	Endothelial 4~	AD-CT	F
positive regulation of supramolecular fiber organization	168	351168	0	0.0340201	1	GO_-_Biological_Process.txt	Endothelial 4~	AD-CT	F
positive regulation of synaptic transmission	135	372345	0	0.00629632	1	GO_-_Biological_Process.txt	Endothelial 4~	AD-CT	F
positive regulation of telomerase RNA localization to Cajal body	15	97860	0	0.0488309	1	GO_-_Biological_Process.txt	Endothelial 4~	AD-CT	F
positive regulation of telomere maintenance	46	191214	0	0.0227796	1	GO_-_Biological_Process.txt	Endothelial 4~	AD-CT	F
positive regulation of telomere maintenance via telomerase	32	167328	0	0.0137767	1	GO_-_Biological_Process.txt	Endothelial 4~	AD-CT	F
positive regulation of telomere maintenance via telomere lengthening	34	177786	0	0.0100651	1	GO_-_Biological_Process.txt	Endothelial 4~	AD-CT	F
positive regulation of transcription by RNA polymerase I	23	138677	0	0.0161672	1	GO_-_Biological_Process.txt	Endothelial 4~	AD-CT	F
positive regulation of transcription by RNA polymerase II	958	1760070	0	0.0000000011548	1	GO_-_Biological_Process.txt	Endothelial 4~	AD-CT	F
positive regulation of transcription from RNA polymerase II promoter involved in cellular response to chemical stimulus	22	119256	0	0.049397	1	GO_-_Biological_Process.txt	Endothelial 4~	AD-CT	F
positive regulation of transcription from RNA polymerase II promoter involved in unfolded protein response	3	41823	0	0.0324758	1	GO_-_Biological_Process.txt	Endothelial 4~	AD-CT	F
positive regulation of translation	113	345978	0	0.00518781	1	GO_-_Biological_Process.txt	Endothelial 4~	AD-CT	F
positive regulation of translational initiation	23	134941	0	0.0211139	1	GO_-_Biological_Process.txt	Endothelial 4~	AD-CT	F
positive regulation of transport	816	1408340	0	0.000000399379	1	GO_-_Biological_Process.txt	Endothelial 4~	AD-CT	F
positive regulation of ubiquitin-dependent protein catabolic process	95	370910	0	0.000401435	1	GO_-_Biological_Process.txt	Endothelial 4~	AD-CT	F
positive regulation of viral life cycle	56	229600	0	0.0100556	1	GO_-_Biological_Process.txt	Endothelial 4~	AD-CT	F
positive regulation of viral process	102	431568	0	0.0000346933	1	GO_-_Biological_Process.txt	Endothelial 4~	AD-CT	F
positive regulation of viral transcription	41	204018	0	0.00608459	1	GO_-_Biological_Process.txt	Endothelial 4~	AD-CT	F
post-Golgi vesicle-mediated transport	87	378123	0	0.000114257	1	GO_-_Biological_Process.txt	Endothelial 4~	AD-CT	F
post-embryonic development	64	210952	0	0.0414137	1	GO_-_Biological_Process.txt	Endothelial 4~	AD-CT	F
post-translational protein modification	322	795136	0	0.0000139276	1	GO_-_Biological_Process.txt	Endothelial 4~	AD-CT	F
postreplication repair	50	219700	0	0.00852071	1	GO_-_Biological_Process.txt	Endothelial 4~	AD-CT	F
postsynapse organization	40	188440	0	0.0131531	1	GO_-_Biological_Process.txt	Endothelial 4~	AD-CT	F
posttranscriptional gene silencing	21	119397	0	0.0405784	1	GO_-_Biological_Process.txt	Endothelial 4~	AD-CT	F
posttranscriptional regulation of gene expression	459	1423690	0	4.94144E-13	1	GO_-_Biological_Process.txt	Endothelial 4~	AD-CT	F
programmed cell death	626	1326530	0	0.0000000337114	1	GO_-_Biological_Process.txt	Endothelial 4~	AD-CT	F
proteasomal protein catabolic process	319	1064640	0	2.5412E-10	1	GO_-_Biological_Process.txt	Endothelial 4~	AD-CT	F
proteasome-mediated ubiquitin-dependent protein catabolic process	301	996625	0	0.00000000156219	1	GO_-_Biological_Process.txt	Endothelial 4~	AD-CT	F
protein K11-linked ubiquitination	27	132981	0	0.0484706	1	GO_-_Biological_Process.txt	Endothelial 4~	AD-CT	F
protein K48-linked ubiquitination	51	267765	0	0.000474	1	GO_-_Biological_Process.txt	Endothelial 4~	AD-CT	F
protein K63-linked ubiquitination	32	145704	0	0.0471771	1	GO_-_Biological_Process.txt	Endothelial 4~	AD-CT	F
protein N-linked glycosylation	63	267792	0	0.00297969	1	GO_-_Biological_Process.txt	Endothelial 4~	AD-CT	F
protein acetylation	126	485514	0	0.0000264096	1	GO_-_Biological_Process.txt	Endothelial 4~	AD-CT	F
protein auto-ADP-ribosylation	11	83325	0	0.047745	1	GO_-_Biological_Process.txt	Endothelial 4~	AD-CT	F
protein autophosphorylation	175	421205	0	0.00677511	1	GO_-_Biological_Process.txt	Endothelial 4~	AD-CT	F
protein catabolic process	398	1202140	0	1.3939E-10	1	GO_-_Biological_Process.txt	Endothelial 4~	AD-CT	F
protein complex oligomerization	394	678122	0	0.00251456	1	GO_-_Biological_Process.txt	Endothelial 4~	AD-CT	F
protein deacetylation	47	222622	0	0.00490997	1	GO_-_Biological_Process.txt	Endothelial 4~	AD-CT	F
protein dephosphorylation	185	614275	0	0.00000863797	1	GO_-_Biological_Process.txt	Endothelial 4~	AD-CT	F
protein deubiquitination	240	776640	0	0.000000363589	1	GO_-_Biological_Process.txt	Endothelial 4~	AD-CT	F
protein export from nucleus	38	180782	0	0.0153966	1	GO_-_Biological_Process.txt	Endothelial 4~	AD-CT	F
protein folding	182	716790	0	0.0000000411005	1	GO_-_Biological_Process.txt	Endothelial 4~	AD-CT	F
protein glycosylation	209	464123	0	0.00614912	1	GO_-_Biological_Process.txt	Endothelial 4~	AD-CT	F
protein homooligomerization	268	424496	0	0.0480504	1	GO_-_Biological_Process.txt	Endothelial 4~	AD-CT	F
protein import	126	488730	0	0.0000225154	1	GO_-_Biological_Process.txt	Endothelial 4~	AD-CT	F
protein import into nucleus	84	296196	0	0.00553808	1	GO_-_Biological_Process.txt	Endothelial 4~	AD-CT	F
protein lipidation	71	280426	0	0.00367733	1	GO_-_Biological_Process.txt	Endothelial 4~	AD-CT	F
protein localization to cell periphery	213	667455	0	0.00000621867	1	GO_-_Biological_Process.txt	Endothelial 4~	AD-CT	F
protein localization to cilium	39	178995	0	0.0191174	1	GO_-_Biological_Process.txt	Endothelial 4~	AD-CT	F
protein localization to endoplasmic reticulum	113	-787551	0	1.10592E-16	0	GO_-_Biological_Process.txt	Endothelial 4~	AD-CT	F
protein localization to lysosome	34	172108	0	0.0141847	1	GO_-_Biological_Process.txt	Endothelial 4~	AD-CT	F
protein localization to membrane	441	1176130	0	0.00000000437526	1	GO_-_Biological_Process.txt	Endothelial 4~	AD-CT	F
protein localization to mitochondrion	66	250500	0	0.00966346	1	GO_-_Biological_Process.txt	Endothelial 4~	AD-CT	F
protein localization to nucleus	130	369380	0	0.00549763	1	GO_-_Biological_Process.txt	Endothelial 4~	AD-CT	F
protein localization to organelle	625	1573360	0	1.04878E-11	1	GO_-_Biological_Process.txt	Endothelial 4~	AD-CT	F
protein localization to plasma membrane	177	568197	0	0.0000367742	1	GO_-_Biological_Process.txt	Endothelial 4~	AD-CT	F
protein localization to synapse	54	233580	0	0.00649104	1	GO_-_Biological_Process.txt	Endothelial 4~	AD-CT	F
protein localization to vacuole	56	267032	0	0.00120418	1	GO_-_Biological_Process.txt	Endothelial 4~	AD-CT	F
protein maturation	178	493020	0	0.000722951	1	GO_-_Biological_Process.txt	Endothelial 4~	AD-CT	F
protein maturation by [4Fe-4S] cluster transfer	5	-64690	0	0.00666875	0	GO_-_Biological_Process.txt	Endothelial 4~	AD-CT	F
protein modification by small protein conjugation	703	2395280	0	4.27754E-25	1	GO_-_Biological_Process.txt	Endothelial 4~	AD-CT	F
protein modification by small protein removal	256	851432	0	0.0000000392686	1	GO_-_Biological_Process.txt	Endothelial 4~	AD-CT	F
protein peptidyl-prolyl isomerization	33	167622	0	0.0158388	1	GO_-_Biological_Process.txt	Endothelial 4~	AD-CT	F
protein phosphorylation	838	1715930	0	1.7835E-10	1	GO_-_Biological_Process.txt	Endothelial 4~	AD-CT	F
protein polyubiquitination	278	1142670	0	7.89369E-14	1	GO_-_Biological_Process.txt	Endothelial 4~	AD-CT	F
protein processing	118	330164	0	0.0115994	1	GO_-_Biological_Process.txt	Endothelial 4~	AD-CT	F
protein refolding	26	159504	0	0.0069058	1	GO_-_Biological_Process.txt	Endothelial 4~	AD-CT	F
protein stabilization	161	596896	0	0.0000028582	1	GO_-_Biological_Process.txt	Endothelial 4~	AD-CT	F
protein sumoylation	61	308261	0	0.000187123	1	GO_-_Biological_Process.txt	Endothelial 4~	AD-CT	F
protein targeting	301	894349	0	0.00000012945	1	GO_-_Biological_Process.txt	Endothelial 4~	AD-CT	F
protein targeting to ER	98	-834606	0	3.66743E-22	0	GO_-_Biological_Process.txt	Endothelial 4~	AD-CT	F
protein targeting to lysosome	19	117724	0	0.0295252	1	GO_-_Biological_Process.txt	Endothelial 4~	AD-CT	F
protein targeting to membrane	143	-719314	0	1.49675E-10	0	GO_-_Biological_Process.txt	Endothelial 4~	AD-CT	F
protein targeting to mitochondrion	28	136572	0	0.0458252	1	GO_-_Biological_Process.txt	Endothelial 4~	AD-CT	F
protein targeting to vacuole	35	202020	0	0.00223178	1	GO_-_Biological_Process.txt	Endothelial 4~	AD-CT	F
protein transmembrane transport	54	244170	0	0.00363434	1	GO_-_Biological_Process.txt	Endothelial 4~	AD-CT	F
protein transport along microtubule	66	276324	0	0.00266692	1	GO_-_Biological_Process.txt	Endothelial 4~	AD-CT	F
protein ubiquitination	631	2067150	0	1.47254E-20	1	GO_-_Biological_Process.txt	Endothelial 4~	AD-CT	F
protein-DNA complex assembly	155	351615	0	0.0239093	1	GO_-_Biological_Process.txt	Endothelial 4~	AD-CT	F
protein-containing complex disassembly	206	828170	0	0.00000000128597	1	GO_-_Biological_Process.txt	Endothelial 4~	AD-CT	F
protein-containing complex localization	134	481028	0	0.0000693033	1	GO_-_Biological_Process.txt	Endothelial 4~	AD-CT	F
proteolysis involved in cellular protein catabolic process	529	1847120	0	1.68949E-19	1	GO_-_Biological_Process.txt	Endothelial 4~	AD-CT	F
pseudouridine synthesis	17	115752	0	0.0201039	1	GO_-_Biological_Process.txt	Endothelial 4~	AD-CT	F
purine nucleobase transmembrane transport	3	-40785	0	0.0436947	0	GO_-_Biological_Process.txt	Endothelial 4~	AD-CT	F
purine nucleoside metabolic process	57	210912	0	0.0252496	1	GO_-_Biological_Process.txt	Endothelial 4~	AD-CT	F
purine nucleotide catabolic process	39	166911	0	0.0355942	1	GO_-_Biological_Process.txt	Endothelial 4~	AD-CT	F
purine nucleotide metabolic process	290	446240	0	0.0442462	1	GO_-_Biological_Process.txt	Endothelial 4~	AD-CT	F
pyrimidine nucleobase transport	4	-47988	0	0.0446782	0	GO_-_Biological_Process.txt	Endothelial 4~	AD-CT	F
pyrimidine nucleotide biosynthetic process	41	202955	0	0.00647684	1	GO_-_Biological_Process.txt	Endothelial 4~	AD-CT	F
pyrimidine nucleotide metabolic process	57	281355	0	0.000545441	1	GO_-_Biological_Process.txt	Endothelial 4~	AD-CT	F
quinone metabolic process	25	148985	0	0.012107	1	GO_-_Biological_Process.txt	Endothelial 4~	AD-CT	F
rRNA metabolic process	204	547128	0	0.000368612	1	GO_-_Biological_Process.txt	Endothelial 4~	AD-CT	F
rRNA processing	196	547592	0	0.000251571	1	GO_-_Biological_Process.txt	Endothelial 4~	AD-CT	F
receptor catabolic process	25	132350	0	0.0365076	1	GO_-_Biological_Process.txt	Endothelial 4~	AD-CT	F
receptor clustering	45	177195	0	0.0398125	1	GO_-_Biological_Process.txt	Endothelial 4~	AD-CT	F
receptor guanylyl cyclase signaling pathway	7	-82691	0	0.00317683	0	GO_-_Biological_Process.txt	Endothelial 4~	AD-CT	F
receptor localization to synapse	34	155668	0	0.0353899	1	GO_-_Biological_Process.txt	Endothelial 4~	AD-CT	F
regulated exocytosis	569	1117520	0	0.00000265252	1	GO_-_Biological_Process.txt	Endothelial 4~	AD-CT	F
regulation of ATP metabolic process	111	286857	0	0.0325136	1	GO_-_Biological_Process.txt	Endothelial 4~	AD-CT	F
regulation of DNA biosynthetic process	100	320520	0	0.00620946	1	GO_-_Biological_Process.txt	Endothelial 4~	AD-CT	F
regulation of DNA helicase activity	4	47968	0	0.0448478	1	GO_-_Biological_Process.txt	Endothelial 4~	AD-CT	F
regulation of DNA-binding transcription factor activity	368	753728	0	0.000217558	1	GO_-_Biological_Process.txt	Endothelial 4~	AD-CT	F
regulation of DNA-dependent DNA replication	44	177080	0	0.0363256	1	GO_-_Biological_Process.txt	Endothelial 4~	AD-CT	F
regulation of DNA-templated transcription in response to stress	110	346530	0	0.00425647	1	GO_-_Biological_Process.txt	Endothelial 4~	AD-CT	F
regulation of DNA-templated transcription, elongation	48	207552	0	0.0126659	1	GO_-_Biological_Process.txt	Endothelial 4~	AD-CT	F
regulation of ERAD pathway	29	146340	0	0.0299558	1	GO_-_Biological_Process.txt	Endothelial 4~	AD-CT	F
regulation of ERBB signaling pathway	80	247040	0	0.0285307	1	GO_-_Biological_Process.txt	Endothelial 4~	AD-CT	F
regulation of G1/S transition of mitotic cell cycle	136	374968	0	0.00605747	1	GO_-_Biological_Process.txt	Endothelial 4~	AD-CT	F
regulation of G2/M transition of mitotic cell cycle	182	518054	0	0.000355487	1	GO_-_Biological_Process.txt	Endothelial 4~	AD-CT	F
regulation of GTPase activity	411	1255190	0	3.35068E-11	1	GO_-_Biological_Process.txt	Endothelial 4~	AD-CT	F
regulation of I-kappaB kinase/NF-kappaB signaling	201	497673	0	0.00173475	1	GO_-_Biological_Process.txt	Endothelial 4~	AD-CT	F
regulation of IRE1-mediated unfolded protein response	11	102993	0	0.00542597	1	GO_-_Biological_Process.txt	Endothelial 4~	AD-CT	F
regulation of MAP kinase activity	301	553512	0	0.00649932	1	GO_-_Biological_Process.txt	Endothelial 4~	AD-CT	F
regulation of MAPK cascade	618	971964	0	0.000212542	1	GO_-_Biological_Process.txt	Endothelial 4~	AD-CT	F
regulation of RNA splicing	125	518585	0	0.00000417057	1	GO_-_Biological_Process.txt	Endothelial 4~	AD-CT	F
regulation of Ras protein signal transduction	218	607970	0	0.0000867989	1	GO_-_Biological_Process.txt	Endothelial 4~	AD-CT	F
regulation of Rho protein signal transduction	126	328470	0	0.0169286	1	GO_-_Biological_Process.txt	Endothelial 4~	AD-CT	F
regulation of T cell mediated cytotoxicity	27	-137124	0	0.0378866	0	GO_-_Biological_Process.txt	Endothelial 4~	AD-CT	F
regulation of TOR signaling	86	282242	0	0.0112542	1	GO_-_Biological_Process.txt	Endothelial 4~	AD-CT	F
regulation of Wnt signaling pathway	325	761585	0	0.0000457575	1	GO_-_Biological_Process.txt	Endothelial 4~	AD-CT	F
regulation of actin cytoskeleton organization	300	726900	0	0.0000543343	1	GO_-_Biological_Process.txt	Endothelial 4~	AD-CT	F
regulation of actin filament bundle assembly	87	278277	0	0.013962	1	GO_-_Biological_Process.txt	Endothelial 4~	AD-CT	F
regulation of actin filament length	155	378210	0	0.0117101	1	GO_-_Biological_Process.txt	Endothelial 4~	AD-CT	F
regulation of actin filament organization	227	573037	0	0.000417207	1	GO_-_Biological_Process.txt	Endothelial 4~	AD-CT	F
regulation of actin filament polymerization	141	315942	0	0.0396833	1	GO_-_Biological_Process.txt	Endothelial 4~	AD-CT	F
regulation of actin filament-based process	334	707354	0	0.00029735	1	GO_-_Biological_Process.txt	Endothelial 4~	AD-CT	F
regulation of actin polymerization or depolymerization	154	372588	0	0.0132717	1	GO_-_Biological_Process.txt	Endothelial 4~	AD-CT	F
regulation of acute inflammatory response	33	-167262	0	0.0161672	0	GO_-_Biological_Process.txt	Endothelial 4~	AD-CT	F
regulation of alternative mRNA splicing, via spliceosome	61	269617	0	0.00211233	1	GO_-_Biological_Process.txt	Endothelial 4~	AD-CT	F
regulation of amyloid precursor protein catabolic process	31	163155	0	0.0151123	1	GO_-_Biological_Process.txt	Endothelial 4~	AD-CT	F
regulation of amyloid-beta formation	26	137370	0	0.0318388	1	GO_-_Biological_Process.txt	Endothelial 4~	AD-CT	F
regulation of animal organ morphogenesis	212	435172	0	0.0139419	1	GO_-_Biological_Process.txt	Endothelial 4~	AD-CT	F
regulation of autophagosome assembly	36	180852	0	0.0114467	1	GO_-_Biological_Process.txt	Endothelial 4~	AD-CT	F
regulation of autophagy	309	1086580	0	3.93432E-11	1	GO_-_Biological_Process.txt	Endothelial 4~	AD-CT	F
regulation of autophagy of mitochondrion	41	177166	0	0.0266543	1	GO_-_Biological_Process.txt	Endothelial 4~	AD-CT	F
regulation of axon extension	91	314806	0	0.00425647	1	GO_-_Biological_Process.txt	Endothelial 4~	AD-CT	F
regulation of axonogenesis	176	555456	0	0.0000586418	1	GO_-_Biological_Process.txt	Endothelial 4~	AD-CT	F
regulation of binding	333	874650	0	0.00000156467	1	GO_-_Biological_Process.txt	Endothelial 4~	AD-CT	F
regulation of body fluid levels	296	445952	0	0.0480318	1	GO_-_Biological_Process.txt	Endothelial 4~	AD-CT	F
regulation of calcium ion import across plasma membrane	3	42660	0	0.0249394	1	GO_-_Biological_Process.txt	Endothelial 4~	AD-CT	F
regulation of calcium ion transport into cytosol	77	277990	0	0.00698708	1	GO_-_Biological_Process.txt	Endothelial 4~	AD-CT	F
regulation of canonical Wnt signaling pathway	258	684546	0	0.0000379757	1	GO_-_Biological_Process.txt	Endothelial 4~	AD-CT	F
regulation of cardiac muscle hypertrophy	50	236530	0	0.00324763	1	GO_-_Biological_Process.txt	Endothelial 4~	AD-CT	F
regulation of cell adhesion	584	923792	0	0.000331989	1	GO_-_Biological_Process.txt	Endothelial 4~	AD-CT	F
regulation of cell cycle G1/S phase transition	149	367973	0	0.0126659	1	GO_-_Biological_Process.txt	Endothelial 4~	AD-CT	F
regulation of cell cycle G2/M phase transition	198	544086	0	0.000310786	1	GO_-_Biological_Process.txt	Endothelial 4~	AD-CT	F
regulation of cell cycle phase transition	403	1062570	0	0.000000042815	1	GO_-_Biological_Process.txt	Endothelial 4~	AD-CT	F
regulation of cell cycle process	662	1659370	0	2.39221E-12	1	GO_-_Biological_Process.txt	Endothelial 4~	AD-CT	F
regulation of cell growth	365	1047940	0	0.0000000113826	1	GO_-_Biological_Process.txt	Endothelial 4~	AD-CT	F
regulation of cell junction assembly	87	292623	0	0.00807396	1	GO_-_Biological_Process.txt	Endothelial 4~	AD-CT	F
regulation of cell migration	759	1029440	0	0.000454291	1	GO_-_Biological_Process.txt	Endothelial 4~	AD-CT	F
regulation of cell morphogenesis	458	1371070	0	4.65323E-12	1	GO_-_Biological_Process.txt	Endothelial 4~	AD-CT	F
regulation of cell motility	810	1069440	0	0.000401435	1	GO_-_Biological_Process.txt	Endothelial 4~	AD-CT	F
regulation of cell projection assembly	159	388422	0	0.0101386	1	GO_-_Biological_Process.txt	Endothelial 4~	AD-CT	F
regulation of cell projection organization	630	1683090	0	2.06108E-13	1	GO_-_Biological_Process.txt	Endothelial 4~	AD-CT	F
regulation of cell shape	145	452875	0	0.000512352	1	GO_-_Biological_Process.txt	Endothelial 4~	AD-CT	F
regulation of cell-cell adhesion	334	546724	0	0.0134538	1	GO_-_Biological_Process.txt	Endothelial 4~	AD-CT	F
regulation of cell-matrix adhesion	106	289264	0	0.0248097	1	GO_-_Biological_Process.txt	Endothelial 4~	AD-CT	F
regulation of cell-substrate adhesion	183	380940	0	0.0244859	1	GO_-_Biological_Process.txt	Endothelial 4~	AD-CT	F
regulation of cellular amino acid metabolic process	54	213912	0	0.0169574	1	GO_-_Biological_Process.txt	Endothelial 4~	AD-CT	F
regulation of cellular component movement	879	1169000	0	0.00015404	1	GO_-_Biological_Process.txt	Endothelial 4~	AD-CT	F
regulation of cellular component size	238	495654	0	0.00608399	1	GO_-_Biological_Process.txt	Endothelial 4~	AD-CT	F
regulation of cellular ketone metabolic process	148	495460	0	0.000109439	1	GO_-_Biological_Process.txt	Endothelial 4~	AD-CT	F
regulation of cellular localization	721	1844450	0	3.63894E-14	1	GO_-_Biological_Process.txt	Endothelial 4~	AD-CT	F
regulation of cellular protein catabolic process	238	839986	0	0.0000000164029	1	GO_-_Biological_Process.txt	Endothelial 4~	AD-CT	F
regulation of cellular protein localization	498	1397800	0	1.54509E-11	1	GO_-_Biological_Process.txt	Endothelial 4~	AD-CT	F
regulation of cellular response to heat	77	393122	0	0.00000947056	1	GO_-_Biological_Process.txt	Endothelial 4~	AD-CT	F
regulation of cellular response to insulin stimulus	59	225156	0	0.0161672	1	GO_-_Biological_Process.txt	Endothelial 4~	AD-CT	F
regulation of cellular response to stress	652	1670620	0	1.00285E-12	1	GO_-_Biological_Process.txt	Endothelial 4~	AD-CT	F
regulation of cholesterol biosynthetic process	41	188726	0	0.014802	1	GO_-_Biological_Process.txt	Endothelial 4~	AD-CT	F
regulation of cholesterol metabolic process	52	206104	0	0.0202196	1	GO_-_Biological_Process.txt	Endothelial 4~	AD-CT	F
regulation of chromatin organization	164	507276	0	0.000197366	1	GO_-_Biological_Process.txt	Endothelial 4~	AD-CT	F
regulation of chromosome organization	305	874110	0	0.000000371382	1	GO_-_Biological_Process.txt	Endothelial 4~	AD-CT	F
regulation of circadian rhythm	100	273900	0	0.0309441	1	GO_-_Biological_Process.txt	Endothelial 4~	AD-CT	F
regulation of complement activation	41	-207425	0	0.00495021	0	GO_-_Biological_Process.txt	Endothelial 4~	AD-CT	F
regulation of cytokine production	577	839607	0	0.00162847	1	GO_-_Biological_Process.txt	Endothelial 4~	AD-CT	F
regulation of cytokine-mediated signaling pathway	140	319420	0	0.0350659	1	GO_-_Biological_Process.txt	Endothelial 4~	AD-CT	F
regulation of cytokinesis	68	215668	0	0.0443342	1	GO_-_Biological_Process.txt	Endothelial 4~	AD-CT	F
regulation of cytoplasmic translation	26	147438	0	0.016511	1	GO_-_Biological_Process.txt	Endothelial 4~	AD-CT	F
regulation of cytoskeleton organization	480	1130160	0	0.000000109454	1	GO_-_Biological_Process.txt	Endothelial 4~	AD-CT	F
regulation of cytosolic calcium ion concentration	266	453472	0	0.0270507	1	GO_-_Biological_Process.txt	Endothelial 4~	AD-CT	F
regulation of dendrite development	146	548456	0	0.00000749722	1	GO_-_Biological_Process.txt	Endothelial 4~	AD-CT	F
regulation of dendrite morphogenesis	88	378296	0	0.000128558	1	GO_-_Biological_Process.txt	Endothelial 4~	AD-CT	F
regulation of dendritic spine development	73	331768	0	0.00026805	1	GO_-_Biological_Process.txt	Endothelial 4~	AD-CT	F
regulation of dendritic spine morphogenesis	44	210896	0	0.00630845	1	GO_-_Biological_Process.txt	Endothelial 4~	AD-CT	F
regulation of dephosphorylation	190	650050	0	0.00000268495	1	GO_-_Biological_Process.txt	Endothelial 4~	AD-CT	F
regulation of developmental growth	291	559365	0	0.00463063	1	GO_-_Biological_Process.txt	Endothelial 4~	AD-CT	F
regulation of endocytosis	178	478694	0	0.00121178	1	GO_-_Biological_Process.txt	Endothelial 4~	AD-CT	F
regulation of epidermal growth factor receptor signaling pathway	74	223580	0	0.0468944	1	GO_-_Biological_Process.txt	Endothelial 4~	AD-CT	F
regulation of epithelial cell migration	198	418146	0	0.0147762	1	GO_-_Biological_Process.txt	Endothelial 4~	AD-CT	F
regulation of epithelial cell proliferation	275	450465	0	0.0329565	1	GO_-_Biological_Process.txt	Endothelial 4~	AD-CT	F
regulation of erythrocyte differentiation	43	209943	0	0.00575761	1	GO_-_Biological_Process.txt	Endothelial 4~	AD-CT	F
regulation of establishment of planar polarity	101	279050	0	0.0274268	1	GO_-_Biological_Process.txt	Endothelial 4~	AD-CT	F
regulation of establishment of protein localization	626	1269180	0	0.000000179447	1	GO_-_Biological_Process.txt	Endothelial 4~	AD-CT	F
regulation of exocytosis	201	402774	0	0.0226353	1	GO_-_Biological_Process.txt	Endothelial 4~	AD-CT	F
regulation of extrinsic apoptotic signaling pathway	135	403350	0	0.00208154	1	GO_-_Biological_Process.txt	Endothelial 4~	AD-CT	F
regulation of fat cell differentiation	109	292421	0	0.0255247	1	GO_-_Biological_Process.txt	Endothelial 4~	AD-CT	F
regulation of fatty acid metabolic process	73	263513	0	0.00971851	1	GO_-_Biological_Process.txt	Endothelial 4~	AD-CT	F
regulation of fibroblast migration	30	146280	0	0.0347906	1	GO_-_Biological_Process.txt	Endothelial 4~	AD-CT	F
regulation of focal adhesion assembly	59	255891	0	0.00355579	1	GO_-_Biological_Process.txt	Endothelial 4~	AD-CT	F
regulation of gene expression, epigenetic	164	624160	0	0.000000957965	1	GO_-_Biological_Process.txt	Endothelial 4~	AD-CT	F
regulation of gene silencing	110	372880	0	0.00139294	1	GO_-_Biological_Process.txt	Endothelial 4~	AD-CT	F
regulation of gene silencing by miRNA	79	299480	0	0.00311258	1	GO_-_Biological_Process.txt	Endothelial 4~	AD-CT	F
regulation of generation of precursor metabolites and energy	143	351348	0	0.0163281	1	GO_-_Biological_Process.txt	Endothelial 4~	AD-CT	F
regulation of glucose import	44	170568	0	0.048977	1	GO_-_Biological_Process.txt	Endothelial 4~	AD-CT	F
regulation of glutamate receptor signaling pathway	61	239302	0	0.0102501	1	GO_-_Biological_Process.txt	Endothelial 4~	AD-CT	F
regulation of glycogen biosynthetic process	26	132026	0	0.0442007	1	GO_-_Biological_Process.txt	Endothelial 4~	AD-CT	F
regulation of growth	580	1168520	0	0.000000880925	1	GO_-_Biological_Process.txt	Endothelial 4~	AD-CT	F
regulation of hematopoietic progenitor cell differentiation	76	259048	0	0.014384	1	GO_-_Biological_Process.txt	Endothelial 4~	AD-CT	F
regulation of hematopoietic stem cell differentiation	66	217608	0	0.0363474	1	GO_-_Biological_Process.txt	Endothelial 4~	AD-CT	F
regulation of hemopoiesis	380	675180	0	0.00206424	1	GO_-_Biological_Process.txt	Endothelial 4~	AD-CT	F
regulation of histone methylation	58	200066	0	0.042551	1	GO_-_Biological_Process.txt	Endothelial 4~	AD-CT	F
regulation of histone modification	129	436899	0	0.000341864	1	GO_-_Biological_Process.txt	Endothelial 4~	AD-CT	F
regulation of hormone levels	403	677645	0	0.00297969	1	GO_-_Biological_Process.txt	Endothelial 4~	AD-CT	F
regulation of humoral immune response	55	-290215	0	0.000215481	0	GO_-_Biological_Process.txt	Endothelial 4~	AD-CT	F
regulation of immune response	797	1051950	0	0.000469899	1	GO_-_Biological_Process.txt	Endothelial 4~	AD-CT	F
regulation of inclusion body assembly	15	108270	0	0.0202929	1	GO_-_Biological_Process.txt	Endothelial 4~	AD-CT	F
regulation of inflammatory response	264	426048	0	0.0442384	1	GO_-_Biological_Process.txt	Endothelial 4~	AD-CT	F
regulation of innate immune response	360	548400	0	0.0186676	1	GO_-_Biological_Process.txt	Endothelial 4~	AD-CT	F
regulation of insulin receptor signaling pathway	52	191340	0	0.0389236	1	GO_-_Biological_Process.txt	Endothelial 4~	AD-CT	F
regulation of insulin secretion	148	359092	0	0.0157742	1	GO_-_Biological_Process.txt	Endothelial 4~	AD-CT	F
regulation of interferon-gamma production	70	-244690	0	0.0166186	0	GO_-_Biological_Process.txt	Endothelial 4~	AD-CT	F
regulation of intracellular protein transport	210	670680	0	0.00000446077	1	GO_-_Biological_Process.txt	Endothelial 4~	AD-CT	F
regulation of intracellular transport	318	826776	0	0.00000419335	1	GO_-_Biological_Process.txt	Endothelial 4~	AD-CT	F
regulation of intrinsic apoptotic signaling pathway	143	373395	0	0.00862297	1	GO_-_Biological_Process.txt	Endothelial 4~	AD-CT	F
regulation of ion transmembrane transport	401	758298	0	0.000425378	1	GO_-_Biological_Process.txt	Endothelial 4~	AD-CT	F
regulation of ion transmembrane transporter activity	222	498396	0	0.00358237	1	GO_-_Biological_Process.txt	Endothelial 4~	AD-CT	F
regulation of ion transport	579	1052430	0	0.0000166661	1	GO_-_Biological_Process.txt	Endothelial 4~	AD-CT	F
regulation of kinase activity	774	1245070	0	0.00000776881	1	GO_-_Biological_Process.txt	Endothelial 4~	AD-CT	F
regulation of lateral mesodermal cell fate specification	2	31978	0	0.0102681	1	GO_-_Biological_Process.txt	Endothelial 4~	AD-CT	F
regulation of leukocyte mediated cytotoxicity	53	-216447	0	0.0139536	0	GO_-_Biological_Process.txt	Endothelial 4~	AD-CT	F
regulation of lipid biosynthetic process	163	434504	0	0.00280548	1	GO_-_Biological_Process.txt	Endothelial 4~	AD-CT	F
regulation of lipid metabolic process	343	780616	0	0.000047976	1	GO_-_Biological_Process.txt	Endothelial 4~	AD-CT	F
regulation of locomotion	869	1194360	0	0.0000867989	1	GO_-_Biological_Process.txt	Endothelial 4~	AD-CT	F
regulation of long-chain fatty acid import into cell	6	62814	0	0.0318669	1	GO_-_Biological_Process.txt	Endothelial 4~	AD-CT	F
regulation of mRNA 3'-end processing	28	135232	0	0.0490703	1	GO_-_Biological_Process.txt	Endothelial 4~	AD-CT	F
regulation of mRNA processing	130	604550	0	0.0000000416503	1	GO_-_Biological_Process.txt	Endothelial 4~	AD-CT	F
regulation of mRNA splicing, via spliceosome	91	423185	0	0.0000129912	1	GO_-_Biological_Process.txt	Endothelial 4~	AD-CT	F
regulation of mRNA stability	160	500680	0	0.000200295	1	GO_-_Biological_Process.txt	Endothelial 4~	AD-CT	F
regulation of macroautophagy	166	693790	0	0.0000000249638	1	GO_-_Biological_Process.txt	Endothelial 4~	AD-CT	F
regulation of megakaryocyte differentiation	48	193584	0	0.0248602	1	GO_-_Biological_Process.txt	Endothelial 4~	AD-CT	F
regulation of meiotic cell cycle	41	-167584	0	0.0426719	0	GO_-_Biological_Process.txt	Endothelial 4~	AD-CT	F
regulation of membrane permeability	71	267919	0	0.0066598	1	GO_-_Biological_Process.txt	Endothelial 4~	AD-CT	F
regulation of membrane potential	383	742544	0	0.000415148	1	GO_-_Biological_Process.txt	Endothelial 4~	AD-CT	F
regulation of microtubule cytoskeleton organization	178	461870	0	0.00217604	1	GO_-_Biological_Process.txt	Endothelial 4~	AD-CT	F
regulation of microtubule-based process	208	441600	0	0.0107145	1	GO_-_Biological_Process.txt	Endothelial 4~	AD-CT	F
regulation of mitochondrial fission	23	147690	0	0.00823432	1	GO_-_Biological_Process.txt	Endothelial 4~	AD-CT	F
regulation of mitochondrial membrane permeability	62	229558	0	0.0169286	1	GO_-_Biological_Process.txt	Endothelial 4~	AD-CT	F
regulation of mitochondrion organization	163	547695	0	0.0000329283	1	GO_-_Biological_Process.txt	Endothelial 4~	AD-CT	F
regulation of mitotic cell cycle	570	1530690	0	3.96958E-12	1	GO_-_Biological_Process.txt	Endothelial 4~	AD-CT	F
regulation of mitotic cell cycle phase transition	375	1082780	0	0.00000000499461	1	GO_-_Biological_Process.txt	Endothelial 4~	AD-CT	F
regulation of mitotic nuclear division	140	309160	0	0.0458333	1	GO_-_Biological_Process.txt	Endothelial 4~	AD-CT	F
regulation of monocyte differentiation	16	103320	0	0.0415596	1	GO_-_Biological_Process.txt	Endothelial 4~	AD-CT	F
regulation of muscle cell differentiation	131	397925	0	0.00204095	1	GO_-_Biological_Process.txt	Endothelial 4~	AD-CT	F
regulation of myeloid cell differentiation	189	569622	0	0.0000752531	1	GO_-_Biological_Process.txt	Endothelial 4~	AD-CT	F
regulation of natural killer cell differentiation involved in immune response	3	-40281	0	0.049397	0	GO_-_Biological_Process.txt	Endothelial 4~	AD-CT	F
regulation of nervous system development	831	1690830	0	3.04344E-10	1	GO_-_Biological_Process.txt	Endothelial 4~	AD-CT	F
regulation of neurogenesis	738	1587780	0	4.17788E-10	1	GO_-_Biological_Process.txt	Endothelial 4~	AD-CT	F
regulation of neuron apoptotic process	184	543768	0	0.000154505	1	GO_-_Biological_Process.txt	Endothelial 4~	AD-CT	F
regulation of neuron death	271	777533	0	0.00000255501	1	GO_-_Biological_Process.txt	Endothelial 4~	AD-CT	F
regulation of neuron differentiation	599	1545770	0	8.99953E-12	1	GO_-_Biological_Process.txt	Endothelial 4~	AD-CT	F
regulation of neuron projection development	468	1360790	0	1.27346E-11	1	GO_-_Biological_Process.txt	Endothelial 4~	AD-CT	F
regulation of neuron projection regeneration	27	135714	0	0.0413575	1	GO_-_Biological_Process.txt	Endothelial 4~	AD-CT	F
regulation of neuronal synaptic plasticity	50	192740	0	0.0309906	1	GO_-_Biological_Process.txt	Endothelial 4~	AD-CT	F
regulation of neurotransmitter levels	277	490663	0	0.0157742	1	GO_-_Biological_Process.txt	Endothelial 4~	AD-CT	F
regulation of neurotransmitter receptor activity	66	245172	0	0.012107	1	GO_-_Biological_Process.txt	Endothelial 4~	AD-CT	F
regulation of nucleocytoplasmic transport	98	384864	0	0.000272947	1	GO_-_Biological_Process.txt	Endothelial 4~	AD-CT	F
regulation of nucleotide-excision repair	2	30866	0	0.0340201	1	GO_-_Biological_Process.txt	Endothelial 4~	AD-CT	F
regulation of organelle assembly	179	619257	0	0.00000446077	1	GO_-_Biological_Process.txt	Endothelial 4~	AD-CT	F
regulation of peptide hormone secretion	168	347856	0	0.0366477	1	GO_-_Biological_Process.txt	Endothelial 4~	AD-CT	F
regulation of peptidyl-serine phosphorylation	105	309660	0	0.0122512	1	GO_-_Biological_Process.txt	Endothelial 4~	AD-CT	F
regulation of peptidyl-tyrosine phosphorylation	204	425388	0	0.014384	1	GO_-_Biological_Process.txt	Endothelial 4~	AD-CT	F
regulation of phagocytosis	76	-275496	0	0.00720987	0	GO_-_Biological_Process.txt	Endothelial 4~	AD-CT	F
regulation of phosphatase activity	156	514008	0	0.0000874423	1	GO_-_Biological_Process.txt	Endothelial 4~	AD-CT	F
regulation of phosphatidylinositol 3-kinase signaling	105	266580	0	0.0471308	1	GO_-_Biological_Process.txt	Endothelial 4~	AD-CT	F
regulation of phosphoprotein phosphatase activity	103	448432	0	0.000014807	1	GO_-_Biological_Process.txt	Endothelial 4~	AD-CT	F
regulation of plasma membrane bounded cell projection organization	622	1673930	0	2.02264E-13	1	GO_-_Biological_Process.txt	Endothelial 4~	AD-CT	F
regulation of postsynapse organization	96	330360	0	0.00312812	1	GO_-_Biological_Process.txt	Endothelial 4~	AD-CT	F
regulation of postsynaptic membrane neurotransmitter receptor levels	48	193656	0	0.0248031	1	GO_-_Biological_Process.txt	Endothelial 4~	AD-CT	F
regulation of proteasomal protein catabolic process	175	713150	0	0.0000000242028	1	GO_-_Biological_Process.txt	Endothelial 4~	AD-CT	F
regulation of proteasomal ubiquitin-dependent protein catabolic process	119	502166	0	0.00000491682	1	GO_-_Biological_Process.txt	Endothelial 4~	AD-CT	F
regulation of protein binding	196	697920	0	0.000000440411	1	GO_-_Biological_Process.txt	Endothelial 4~	AD-CT	F
regulation of protein catabolic process	359	1162780	0	5.52707E-11	1	GO_-_Biological_Process.txt	Endothelial 4~	AD-CT	F
regulation of protein complex assembly	378	904782	0	0.00000362739	1	GO_-_Biological_Process.txt	Endothelial 4~	AD-CT	F
regulation of protein complex disassembly	103	326429	0	0.0059564	1	GO_-_Biological_Process.txt	Endothelial 4~	AD-CT	F
regulation of protein deacetylation	39	194586	0	0.00800773	1	GO_-_Biological_Process.txt	Endothelial 4~	AD-CT	F
regulation of protein dephosphorylation	125	516920	0	0.00000446077	1	GO_-_Biological_Process.txt	Endothelial 4~	AD-CT	F
regulation of protein export from nucleus	38	182784	0	0.0137767	1	GO_-_Biological_Process.txt	Endothelial 4~	AD-CT	F
regulation of protein kinase activity	704	1201710	0	0.00000599138	1	GO_-_Biological_Process.txt	Endothelial 4~	AD-CT	F
regulation of protein localization	880	1772120	0	1.14234E-10	1	GO_-_Biological_Process.txt	Endothelial 4~	AD-CT	F
regulation of protein localization to cell periphery	107	324176	0	0.00824261	1	GO_-_Biological_Process.txt	Endothelial 4~	AD-CT	F
regulation of protein localization to cell surface	37	156685	0	0.047745	1	GO_-_Biological_Process.txt	Endothelial 4~	AD-CT	F
regulation of protein localization to membrane	176	392848	0	0.015327	1	GO_-_Biological_Process.txt	Endothelial 4~	AD-CT	F
regulation of protein localization to nucleus	107	329357	0	0.00671345	1	GO_-_Biological_Process.txt	Endothelial 4~	AD-CT	F
regulation of protein secretion	365	674385	0	0.00152849	1	GO_-_Biological_Process.txt	Endothelial 4~	AD-CT	F
regulation of protein serine/threonine kinase activity	462	812256	0	0.00042832	1	GO_-_Biological_Process.txt	Endothelial 4~	AD-CT	F
regulation of protein stability	258	888408	0	0.00000000848795	1	GO_-_Biological_Process.txt	Endothelial 4~	AD-CT	F
regulation of protein sumoylation	17	104975	0	0.0472292	1	GO_-_Biological_Process.txt	Endothelial 4~	AD-CT	F
regulation of protein targeting	76	235292	0	0.0343879	1	GO_-_Biological_Process.txt	Endothelial 4~	AD-CT	F
regulation of protein targeting to mitochondrion	40	166920	0	0.0397276	1	GO_-_Biological_Process.txt	Endothelial 4~	AD-CT	F
regulation of protein transport	583	1126560	0	0.0000029303	1	GO_-_Biological_Process.txt	Endothelial 4~	AD-CT	F
regulation of protein ubiquitination	189	611319	0	0.0000132326	1	GO_-_Biological_Process.txt	Endothelial 4~	AD-CT	F
regulation of proteolysis	591	982917	0	0.000107477	1	GO_-_Biological_Process.txt	Endothelial 4~	AD-CT	F
regulation of reactive oxygen species metabolic process	150	361590	0	0.0157703	1	GO_-_Biological_Process.txt	Endothelial 4~	AD-CT	F
regulation of receptor-mediated endocytosis	81	251109	0	0.0260655	1	GO_-_Biological_Process.txt	Endothelial 4~	AD-CT	F
regulation of response to DNA damage stimulus	202	393544	0	0.0283592	1	GO_-_Biological_Process.txt	Endothelial 4~	AD-CT	F
regulation of response to endoplasmic reticulum stress	81	356439	0	0.000185735	1	GO_-_Biological_Process.txt	Endothelial 4~	AD-CT	F
regulation of response to wounding	136	313920	0	0.0358474	1	GO_-_Biological_Process.txt	Endothelial 4~	AD-CT	F
regulation of secretion	655	1114300	0	0.0000178208	1	GO_-_Biological_Process.txt	Endothelial 4~	AD-CT	F
regulation of signal transduction by p53 class mediator	167	376851	0	0.0174569	1	GO_-_Biological_Process.txt	Endothelial 4~	AD-CT	F
regulation of signaling receptor activity	133	342521	0	0.0148315	1	GO_-_Biological_Process.txt	Endothelial 4~	AD-CT	F
regulation of skeletal muscle fiber differentiation	3	47067	0	0.00192378	1	GO_-_Biological_Process.txt	Endothelial 4~	AD-CT	F
regulation of small GTPase mediated signal transduction	310	821710	0	0.00000349196	1	GO_-_Biological_Process.txt	Endothelial 4~	AD-CT	F
regulation of smooth muscle cell proliferation	120	346440	0	0.00737277	1	GO_-_Biological_Process.txt	Endothelial 4~	AD-CT	F
regulation of sodium ion transmembrane transport	54	283854	0	0.00027755	1	GO_-_Biological_Process.txt	Endothelial 4~	AD-CT	F
regulation of sodium ion transmembrane transporter activity	45	225585	0	0.00297247	1	GO_-_Biological_Process.txt	Endothelial 4~	AD-CT	F
regulation of sodium ion transport	75	353160	0	0.0000982014	1	GO_-_Biological_Process.txt	Endothelial 4~	AD-CT	F
regulation of stem cell differentiation	101	295614	0	0.0161672	1	GO_-_Biological_Process.txt	Endothelial 4~	AD-CT	F
regulation of steroid biosynthetic process	73	253796	0	0.014384	1	GO_-_Biological_Process.txt	Endothelial 4~	AD-CT	F
regulation of steroid metabolic process	95	252920	0	0.0477631	1	GO_-_Biological_Process.txt	Endothelial 4~	AD-CT	F
regulation of stress fiber assembly	75	250665	0	0.0184684	1	GO_-_Biological_Process.txt	Endothelial 4~	AD-CT	F
regulation of supramolecular fiber organization	310	800450	0	0.0000070425	1	GO_-_Biological_Process.txt	Endothelial 4~	AD-CT	F
regulation of synapse organization	207	489570	0	0.00280548	1	GO_-_Biological_Process.txt	Endothelial 4~	AD-CT	F
regulation of synaptic plasticity	177	559614	0	0.0000529531	1	GO_-_Biological_Process.txt	Endothelial 4~	AD-CT	F
regulation of synaptic vesicle cycle	109	307381	0	0.0160842	1	GO_-_Biological_Process.txt	Endothelial 4~	AD-CT	F
regulation of synaptic vesicle recycling	25	144795	0	0.0161672	1	GO_-_Biological_Process.txt	Endothelial 4~	AD-CT	F
regulation of telomerase activity	44	178512	0	0.0340008	1	GO_-_Biological_Process.txt	Endothelial 4~	AD-CT	F
regulation of telomere maintenance	75	289710	0	0.00344358	1	GO_-_Biological_Process.txt	Endothelial 4~	AD-CT	F
regulation of telomere maintenance via telomerase	51	214758	0	0.0122512	1	GO_-_Biological_Process.txt	Endothelial 4~	AD-CT	F
regulation of telomere maintenance via telomere lengthening	56	240648	0	0.00565703	1	GO_-_Biological_Process.txt	Endothelial 4~	AD-CT	F
regulation of transcription by RNA polymerase I	33	147750	0	0.047745	1	GO_-_Biological_Process.txt	Endothelial 4~	AD-CT	F
regulation of transcription from RNA polymerase II promoter in response to hypoxia	70	257200	0	0.0100556	1	GO_-_Biological_Process.txt	Endothelial 4~	AD-CT	F
regulation of transcription from RNA polymerase II promoter in response to stress	104	345264	0	0.00297969	1	GO_-_Biological_Process.txt	Endothelial 4~	AD-CT	F
regulation of transforming growth factor beta receptor signaling pathway	98	287596	0	0.0179803	1	GO_-_Biological_Process.txt	Endothelial 4~	AD-CT	F
regulation of translation	325	989250	0	0.0000000114004	1	GO_-_Biological_Process.txt	Endothelial 4~	AD-CT	F
regulation of translation in response to stress	16	124016	0	0.00664049	1	GO_-_Biological_Process.txt	Endothelial 4~	AD-CT	F
regulation of translational fidelity	18	117162	0	0.0240172	1	GO_-_Biological_Process.txt	Endothelial 4~	AD-CT	F
regulation of translational initiation	72	323784	0	0.000368612	1	GO_-_Biological_Process.txt	Endothelial 4~	AD-CT	F
regulation of transmembrane transporter activity	230	510580	0	0.00324763	1	GO_-_Biological_Process.txt	Endothelial 4~	AD-CT	F
regulation of type I interferon production	116	296988	0	0.0292756	1	GO_-_Biological_Process.txt	Endothelial 4~	AD-CT	F
regulation of ubiquitin-dependent protein catabolic process	146	506582	0	0.0000569302	1	GO_-_Biological_Process.txt	Endothelial 4~	AD-CT	F
regulation of vacuole organization	42	200688	0	0.00863231	1	GO_-_Biological_Process.txt	Endothelial 4~	AD-CT	F
regulation of vasculature development	276	435492	0	0.0442384	1	GO_-_Biological_Process.txt	Endothelial 4~	AD-CT	F
regulation of vesicle-mediated transport	485	1014040	0	0.00000446077	1	GO_-_Biological_Process.txt	Endothelial 4~	AD-CT	F
regulation of viral process	180	456000	0	0.00285133	1	GO_-_Biological_Process.txt	Endothelial 4~	AD-CT	F
regulation of viral transcription	63	216054	0	0.031866	1	GO_-_Biological_Process.txt	Endothelial 4~	AD-CT	F
release of cytochrome c from mitochondria	22	128066	0	0.0274689	1	GO_-_Biological_Process.txt	Endothelial 4~	AD-CT	F
renal system process	84	259488	0	0.0228558	1	GO_-_Biological_Process.txt	Endothelial 4~	AD-CT	F
reproductive structure development	219	403980	0	0.0319082	1	GO_-_Biological_Process.txt	Endothelial 4~	AD-CT	F
respiratory electron transport chain	91	436167	0	0.00000568192	1	GO_-_Biological_Process.txt	Endothelial 4~	AD-CT	F
response to UV	122	332744	0	0.0127071	1	GO_-_Biological_Process.txt	Endothelial 4~	AD-CT	F
response to alcohol	187	385797	0	0.0241137	1	GO_-_Biological_Process.txt	Endothelial 4~	AD-CT	F
response to alkaline pH	3	-40608	0	0.0458252	0	GO_-_Biological_Process.txt	Endothelial 4~	AD-CT	F
response to amino acid	108	286764	0	0.0290621	1	GO_-_Biological_Process.txt	Endothelial 4~	AD-CT	F
response to amino acid starvation	46	191260	0	0.0227634	1	GO_-_Biological_Process.txt	Endothelial 4~	AD-CT	F
response to antibiotic	248	620592	0	0.000215188	1	GO_-_Biological_Process.txt	Endothelial 4~	AD-CT	F
response to bacterium	194	-598096	0	0.0000322819	0	GO_-_Biological_Process.txt	Endothelial 4~	AD-CT	F
response to calcium ion	130	335300	0	0.0161672	1	GO_-_Biological_Process.txt	Endothelial 4~	AD-CT	F
response to cold	42	197070	0	0.0105872	1	GO_-_Biological_Process.txt	Endothelial 4~	AD-CT	F
response to cytokine	484	932132	0	0.0000389184	1	GO_-_Biological_Process.txt	Endothelial 4~	AD-CT	F
response to drug	663	1105130	0	0.0000255104	1	GO_-_Biological_Process.txt	Endothelial 4~	AD-CT	F
response to endoplasmic reticulum stress	230	721910	0	0.00000205016	1	GO_-_Biological_Process.txt	Endothelial 4~	AD-CT	F
response to external biotic stimulus	791	957216	0	0.00226715	1	GO_-_Biological_Process.txt	Endothelial 4~	AD-CT	F
response to extracellular stimulus	412	693540	0	0.0024994	1	GO_-_Biological_Process.txt	Endothelial 4~	AD-CT	F
response to growth factor	275	635360	0	0.000361973	1	GO_-_Biological_Process.txt	Endothelial 4~	AD-CT	F
response to hormone	569	1059520	0	0.000011151	1	GO_-_Biological_Process.txt	Endothelial 4~	AD-CT	F
response to hydrogen peroxide	102	412230	0	0.000101462	1	GO_-_Biological_Process.txt	Endothelial 4~	AD-CT	F
response to hypoxia	246	481476	0	0.01041	1	GO_-_Biological_Process.txt	Endothelial 4~	AD-CT	F
response to inorganic substance	445	914350	0	0.0000230532	1	GO_-_Biological_Process.txt	Endothelial 4~	AD-CT	F
response to insulin	133	419886	0	0.000947782	1	GO_-_Biological_Process.txt	Endothelial 4~	AD-CT	F
response to ionizing radiation	132	324048	0	0.0241137	1	GO_-_Biological_Process.txt	Endothelial 4~	AD-CT	F
response to light stimulus	253	499111	0	0.00815616	1	GO_-_Biological_Process.txt	Endothelial 4~	AD-CT	F
response to lipid	617	1050040	0	0.000037862	1	GO_-_Biological_Process.txt	Endothelial 4~	AD-CT	F
response to metal ion	308	651584	0	0.000637392	1	GO_-_Biological_Process.txt	Endothelial 4~	AD-CT	F
response to nerve growth factor	45	176280	0	0.0415388	1	GO_-_Biological_Process.txt	Endothelial 4~	AD-CT	F
response to nitrogen compound	778	1457800	0	0.0000000475156	1	GO_-_Biological_Process.txt	Endothelial 4~	AD-CT	F
response to nutrient levels	385	691065	0	0.00156694	1	GO_-_Biological_Process.txt	Endothelial 4~	AD-CT	F
response to organic cyclic compound	636	1105000	0	0.0000151519	1	GO_-_Biological_Process.txt	Endothelial 4~	AD-CT	F
response to organonitrogen compound	735	1431760	0	0.0000000343017	1	GO_-_Biological_Process.txt	Endothelial 4~	AD-CT	F
response to other organism	621	700656	0	0.0227634	1	GO_-_Biological_Process.txt	Endothelial 4~	AD-CT	F
response to oxidative stress	315	792360	0	0.0000114262	1	GO_-_Biological_Process.txt	Endothelial 4~	AD-CT	F
response to peptide	324	709968	0	0.000207104	1	GO_-_Biological_Process.txt	Endothelial 4~	AD-CT	F
response to peptide hormone	251	630542	0	0.000177738	1	GO_-_Biological_Process.txt	Endothelial 4~	AD-CT	F
response to radiation	374	652874	0	0.00300415	1	GO_-_Biological_Process.txt	Endothelial 4~	AD-CT	F
response to reactive oxygen species	158	591708	0	0.00000280752	1	GO_-_Biological_Process.txt	Endothelial 4~	AD-CT	F
response to selenium ion	9	-89430	0	0.00817801	0	GO_-_Biological_Process.txt	Endothelial 4~	AD-CT	F
response to starvation	168	611736	0	0.00000263505	1	GO_-_Biological_Process.txt	Endothelial 4~	AD-CT	F
response to thyroid hormone	22	123654	0	0.0369588	1	GO_-_Biological_Process.txt	Endothelial 4~	AD-CT	F
response to thyroxine	3	44562	0	0.0117237	1	GO_-_Biological_Process.txt	Endothelial 4~	AD-CT	F
response to toxic substance	327	659730	0	0.000885671	1	GO_-_Biological_Process.txt	Endothelial 4~	AD-CT	F
response to unfolded protein	60	254580	0	0.00429417	1	GO_-_Biological_Process.txt	Endothelial 4~	AD-CT	F
response to virus	221	425056	0	0.0212178	1	GO_-_Biological_Process.txt	Endothelial 4~	AD-CT	F
retrograde vesicle-mediated transport, Golgi to endoplasmic reticulum	78	244824	0	0.0274689	1	GO_-_Biological_Process.txt	Endothelial 4~	AD-CT	F
rhythmic process	242	497868	0	0.00636157	1	GO_-_Biological_Process.txt	Endothelial 4~	AD-CT	F
ribonucleoprotein complex assembly	167	527889	0	0.000103331	1	GO_-_Biological_Process.txt	Endothelial 4~	AD-CT	F
ribonucleoprotein complex biogenesis	67	222164	0	0.0326334	1	GO_-_Biological_Process.txt	Endothelial 4~	AD-CT	F
ribonucleoside monophosphate biosynthetic process	30	154200	0	0.022059	1	GO_-_Biological_Process.txt	Endothelial 4~	AD-CT	F
ribose phosphate metabolic process	297	480429	0	0.0263293	1	GO_-_Biological_Process.txt	Endothelial 4~	AD-CT	F
secretion	904	1419270	0	0.00000156467	1	GO_-_Biological_Process.txt	Endothelial 4~	AD-CT	F
secretion by cell	817	1361660	0	0.00000126969	1	GO_-_Biological_Process.txt	Endothelial 4~	AD-CT	F
sensory perception	334	-625846	0	0.00248443	0	GO_-_Biological_Process.txt	Endothelial 4~	AD-CT	F
sensory perception of chemical stimulus	36	-177540	0	0.013962	0	GO_-_Biological_Process.txt	Endothelial 4~	AD-CT	F
sensory perception of light stimulus	153	-379497	0	0.0105185	0	GO_-_Biological_Process.txt	Endothelial 4~	AD-CT	F
sensory perception of taste	15	-104115	0	0.0292749	0	GO_-_Biological_Process.txt	Endothelial 4~	AD-CT	F
serine family amino acid biosynthetic process	14	94310	0	0.048977	1	GO_-_Biological_Process.txt	Endothelial 4~	AD-CT	F
signal transduction by protein phosphorylation	324	787512	0	0.0000193625	1	GO_-_Biological_Process.txt	Endothelial 4~	AD-CT	F
signaling	526	853380	0	0.000554445	1	GO_-_Biological_Process.txt	Endothelial 4~	AD-CT	F
small GTPase mediated signal transduction	296	739472	0	0.0000306107	1	GO_-_Biological_Process.txt	Endothelial 4~	AD-CT	F
snRNA transcription	69	298800	0	0.00109038	1	GO_-_Biological_Process.txt	Endothelial 4~	AD-CT	F
snRNA transcription by RNA polymerase II	68	293040	0	0.00132924	1	GO_-_Biological_Process.txt	Endothelial 4~	AD-CT	F
snoRNA polyadenylation	2	-31496	0	0.019394	0	GO_-_Biological_Process.txt	Endothelial 4~	AD-CT	F
sodium ion transmembrane transport	72	228216	0	0.0353899	1	GO_-_Biological_Process.txt	Endothelial 4~	AD-CT	F
sodium ion transport	119	320505	0	0.0162967	1	GO_-_Biological_Process.txt	Endothelial 4~	AD-CT	F
spinal cord motor neuron migration	2	30990	0	0.0310576	1	GO_-_Biological_Process.txt	Endothelial 4~	AD-CT	F
spliceosomal complex assembly	26	146502	0	0.0174569	1	GO_-_Biological_Process.txt	Endothelial 4~	AD-CT	F
spliceosomal snRNP assembly	36	204168	0	0.00238533	1	GO_-_Biological_Process.txt	Endothelial 4~	AD-CT	F
stress-activated MAPK cascade	69	224724	0	0.0336233	1	GO_-_Biological_Process.txt	Endothelial 4~	AD-CT	F
stress-activated protein kinase signaling cascade	74	238864	0	0.0270434	1	GO_-_Biological_Process.txt	Endothelial 4~	AD-CT	F
substrate adhesion-dependent cell spreading	46	184628	0	0.0310576	1	GO_-_Biological_Process.txt	Endothelial 4~	AD-CT	F
sulfur compound metabolic process	317	604087	0	0.00284638	1	GO_-_Biological_Process.txt	Endothelial 4~	AD-CT	F
supramolecular fiber organization	362	630576	0	0.00394243	1	GO_-_Biological_Process.txt	Endothelial 4~	AD-CT	F
synapse organization	173	547297	0	0.0000682466	1	GO_-_Biological_Process.txt	Endothelial 4~	AD-CT	F
synapsis	21	-124362	0	0.0287964	0	GO_-_Biological_Process.txt	Endothelial 4~	AD-CT	F
synaptic vesicle transport	27	138972	0	0.0339062	1	GO_-_Biological_Process.txt	Endothelial 4~	AD-CT	F
synaptonemal complex assembly	16	-105736	0	0.0341445	0	GO_-_Biological_Process.txt	Endothelial 4~	AD-CT	F
tRNA aminoacylation	48	246168	0	0.00125167	1	GO_-_Biological_Process.txt	Endothelial 4~	AD-CT	F
tRNA aminoacylation for mitochondrial protein translation	10	89240	0	0.0161672	1	GO_-_Biological_Process.txt	Endothelial 4~	AD-CT	F
tRNA aminoacylation for protein translation	45	240870	0	0.00103815	1	GO_-_Biological_Process.txt	Endothelial 4~	AD-CT	F
tRNA export from nucleus	33	161913	0	0.0220872	1	GO_-_Biological_Process.txt	Endothelial 4~	AD-CT	F
tRNA metabolic process	174	832764	0	1.20977E-11	1	GO_-_Biological_Process.txt	Endothelial 4~	AD-CT	F
tRNA methylation	38	173264	0	0.0229084	1	GO_-_Biological_Process.txt	Endothelial 4~	AD-CT	F
tRNA modification	82	408496	0	0.00000795317	1	GO_-_Biological_Process.txt	Endothelial 4~	AD-CT	F
tRNA processing	123	597513	0	0.0000000230837	1	GO_-_Biological_Process.txt	Endothelial 4~	AD-CT	F
tRNA thio-modification	5	58140	0	0.0245256	1	GO_-_Biological_Process.txt	Endothelial 4~	AD-CT	F
tRNA threonylcarbamoyladenosine metabolic process	13	106878	0	0.0105448	1	GO_-_Biological_Process.txt	Endothelial 4~	AD-CT	F
telomere maintenance	83	273787	0	0.0128276	1	GO_-_Biological_Process.txt	Endothelial 4~	AD-CT	F
telomere organization	85	282365	0	0.0105185	1	GO_-_Biological_Process.txt	Endothelial 4~	AD-CT	F
termination of RNA polymerase II transcription	34	168424	0	0.017305	1	GO_-_Biological_Process.txt	Endothelial 4~	AD-CT	F
tissue development	483	766359	0	0.00176215	1	GO_-_Biological_Process.txt	Endothelial 4~	AD-CT	F
tissue morphogenesis	306	569550	0	0.00508044	1	GO_-_Biological_Process.txt	Endothelial 4~	AD-CT	F
trans-synaptic signaling by nitric oxide, modulating synaptic transmission	2	-31478	0	0.019717	0	GO_-_Biological_Process.txt	Endothelial 4~	AD-CT	F
transcription by RNA polymerase II	283	873840	0	0.0000000982255	1	GO_-_Biological_Process.txt	Endothelial 4~	AD-CT	F
transcription elongation from RNA polymerase II promoter	67	304926	0	0.000566409	1	GO_-_Biological_Process.txt	Endothelial 4~	AD-CT	F
transcription initiation from RNA polymerase II promoter	150	406380	0	0.00404227	1	GO_-_Biological_Process.txt	Endothelial 4~	AD-CT	F
transcription, DNA-templated	406	1269960	0	1.24849E-11	1	GO_-_Biological_Process.txt	Endothelial 4~	AD-CT	F
transcription-coupled nucleotide-excision repair	71	291111	0	0.00212506	1	GO_-_Biological_Process.txt	Endothelial 4~	AD-CT	F
translation	181	-679642	0	0.000000275615	0	GO_-_Biological_Process.txt	Endothelial 4~	AD-CT	F
translational elongation	110	483680	0	0.00000463769	1	GO_-_Biological_Process.txt	Endothelial 4~	AD-CT	F
translational initiation	133	-670011	0	8.72276E-10	0	GO_-_Biological_Process.txt	Endothelial 4~	AD-CT	F
translational termination	92	443572	0	0.0000042278	1	GO_-_Biological_Process.txt	Endothelial 4~	AD-CT	F
transmembrane receptor protein tyrosine kinase signaling pathway	448	892352	0	0.0000451781	1	GO_-_Biological_Process.txt	Endothelial 4~	AD-CT	F
tricarboxylic acid cycle	31	158568	0	0.0196614	1	GO_-_Biological_Process.txt	Endothelial 4~	AD-CT	F
tube morphogenesis	226	460710	0	0.0105872	1	GO_-_Biological_Process.txt	Endothelial 4~	AD-CT	F
tyrosine metabolic process	8	-74744	0	0.0277261	0	GO_-_Biological_Process.txt	Endothelial 4~	AD-CT	F
ubiquinone biosynthetic process	15	99255	0	0.0438643	1	GO_-_Biological_Process.txt	Endothelial 4~	AD-CT	F
ubiquinone metabolic process	16	112448	0	0.0195169	1	GO_-_Biological_Process.txt	Endothelial 4~	AD-CT	F
ubiquitin-dependent ERAD pathway	68	233724	0	0.0225171	1	GO_-_Biological_Process.txt	Endothelial 4~	AD-CT	F
ubiquitin-dependent protein catabolic process	462	1652430	0	1.01424E-17	1	GO_-_Biological_Process.txt	Endothelial 4~	AD-CT	F
vacuolar transport	128	612248	0	0.0000000195803	1	GO_-_Biological_Process.txt	Endothelial 4~	AD-CT	F
vacuole organization	102	490494	0	0.000000969373	1	GO_-_Biological_Process.txt	Endothelial 4~	AD-CT	F
vesicle cytoskeletal trafficking	44	190232	0	0.0193078	1	GO_-_Biological_Process.txt	Endothelial 4~	AD-CT	F
vesicle docking	61	212916	0	0.0313823	1	GO_-_Biological_Process.txt	Endothelial 4~	AD-CT	F
vesicle localization	85	298475	0	0.0054499	1	GO_-_Biological_Process.txt	Endothelial 4~	AD-CT	F
vesicle organization	270	896520	0	0.0000000149725	1	GO_-_Biological_Process.txt	Endothelial 4~	AD-CT	F
viral process	577	1353030	0	0.0000000028924	1	GO_-_Biological_Process.txt	Endothelial 4~	AD-CT	F
viral transcription	108	-775836	0	6.44687E-17	0	GO_-_Biological_Process.txt	Endothelial 4~	AD-CT	F
visual perception	150	-363030	0	0.0152127	0	GO_-_Biological_Process.txt	Endothelial 4~	AD-CT	F
water transport	13	-106446	0	0.0110183	0	GO_-_Biological_Process.txt	Endothelial 4~	AD-CT	F
AP-4 adaptor complex	4	46984	0	0.0395007	1	GO_-_Cellular_Component.txt	Endothelial 4~	AD-CT	F
AP-type membrane coat adaptor complex	34	152130	0	0.0324063	1	GO_-_Cellular_Component.txt	Endothelial 4~	AD-CT	F
ATPase complex	76	247444	0	0.0155159	1	GO_-_Cellular_Component.txt	Endothelial 4~	AD-CT	F
Cajal body	50	210920	0	0.00896634	1	GO_-_Cellular_Component.txt	Endothelial 4~	AD-CT	F
Cul3-RING ubiquitin ligase complex	31	161976	0	0.0108415	1	GO_-_Cellular_Component.txt	Endothelial 4~	AD-CT	F
FHF complex	5	53985	0	0.0368594	1	GO_-_Cellular_Component.txt	Endothelial 4~	AD-CT	F
Gemini of coiled bodies	10	88480	0	0.0121269	1	GO_-_Cellular_Component.txt	Endothelial 4~	AD-CT	F
Golgi apparatus	857	2105620	0	4.88982E-16	1	GO_-_Cellular_Component.txt	Endothelial 4~	AD-CT	F
Golgi cisterna membrane	69	251346	0	0.00788242	1	GO_-_Cellular_Component.txt	Endothelial 4~	AD-CT	F
Golgi membrane	636	1644140	0	5.3659E-13	1	GO_-_Cellular_Component.txt	Endothelial 4~	AD-CT	F
Golgi stack	36	151236	0	0.0414472	1	GO_-_Cellular_Component.txt	Endothelial 4~	AD-CT	F
Golgi-associated vesicle	71	276897	0	0.00276071	1	GO_-_Cellular_Component.txt	Endothelial 4~	AD-CT	F
HOPS complex	5	59895	0	0.0122472	1	GO_-_Cellular_Component.txt	Endothelial 4~	AD-CT	F
MHC class II protein complex	10	-124400	0	0.0000187056	0	GO_-_Cellular_Component.txt	Endothelial 4~	AD-CT	F
NADH dehydrogenase complex	41	235956	0	0.000364819	1	GO_-_Cellular_Component.txt	Endothelial 4~	AD-CT	F
NADPH oxidase complex	11	-96788	0	0.00784901	0	GO_-_Cellular_Component.txt	Endothelial 4~	AD-CT	F
PML body	83	300999	0	0.0026092	1	GO_-_Cellular_Component.txt	Endothelial 4~	AD-CT	F
PR-DUB complex	4	45572	0	0.0497891	1	GO_-_Cellular_Component.txt	Endothelial 4~	AD-CT	F
RNA polymerase II transcription factor complex	140	450460	0	0.000243542	1	GO_-_Cellular_Component.txt	Endothelial 4~	AD-CT	F
SCF ubiquitin ligase complex	60	211080	0	0.0230915	1	GO_-_Cellular_Component.txt	Endothelial 4~	AD-CT	F
SMN complex	8	67496	0	0.0477066	1	GO_-_Cellular_Component.txt	Endothelial 4~	AD-CT	F
SMN-Sm protein complex	15	108060	0	0.0142072	1	GO_-_Cellular_Component.txt	Endothelial 4~	AD-CT	F
Schaffer collateral - CA1 synapse	81	355035	0	0.000112186	1	GO_-_Cellular_Component.txt	Endothelial 4~	AD-CT	F
T cell receptor complex	15	-114915	0	0.00739311	0	GO_-_Cellular_Component.txt	Endothelial 4~	AD-CT	F
TRAMP complex	4	-46552	0	0.0424345	0	GO_-_Cellular_Component.txt	Endothelial 4~	AD-CT	F
U12-type spliceosomal complex	25	122855	0	0.0477066	1	GO_-_Cellular_Component.txt	Endothelial 4~	AD-CT	F
U2 snRNP	18	107586	0	0.0368594	1	GO_-_Cellular_Component.txt	Endothelial 4~	AD-CT	F
U2-type catalytic step 2 spliceosome	30	182490	0	0.00189217	1	GO_-_Cellular_Component.txt	Endothelial 4~	AD-CT	F
U2-type precatalytic spliceosome	50	258270	0	0.000454612	1	GO_-_Cellular_Component.txt	Endothelial 4~	AD-CT	F
U2-type spliceosomal complex	87	440841	0	0.00000107108	1	GO_-_Cellular_Component.txt	Endothelial 4~	AD-CT	F
U4/U6 x U5 tri-snRNP complex	30	163140	0	0.00843685	1	GO_-_Cellular_Component.txt	Endothelial 4~	AD-CT	F
U5 snRNP	16	115440	0	0.0101533	1	GO_-_Cellular_Component.txt	Endothelial 4~	AD-CT	F
USH2 complex	4	-47416	0	0.0368594	0	GO_-_Cellular_Component.txt	Endothelial 4~	AD-CT	F
WASH complex	8	-89728	0	0.00184318	0	GO_-_Cellular_Component.txt	Endothelial 4~	AD-CT	F
actin cytoskeleton	200	624600	0	0.00000802401	1	GO_-_Cellular_Component.txt	Endothelial 4~	AD-CT	F
actin filament	58	292148	0	0.000187106	1	GO_-_Cellular_Component.txt	Endothelial 4~	AD-CT	F
actomyosin	65	200320	0	0.0477066	1	GO_-_Cellular_Component.txt	Endothelial 4~	AD-CT	F
adherens junction	511	1163390	0	0.0000000546148	1	GO_-_Cellular_Component.txt	Endothelial 4~	AD-CT	F
adrenomedullin receptor complex	3	46644	0	0.00184318	1	GO_-_Cellular_Component.txt	Endothelial 4~	AD-CT	F
autophagosome	70	234750	0	0.0171118	1	GO_-_Cellular_Component.txt	Endothelial 4~	AD-CT	F
axon	286	828170	0	0.000000384978	1	GO_-_Cellular_Component.txt	Endothelial 4~	AD-CT	F
axon cytoplasm	51	205611	0	0.0129448	1	GO_-_Cellular_Component.txt	Endothelial 4~	AD-CT	F
axonal growth cone	28	135208	0	0.0368594	1	GO_-_Cellular_Component.txt	Endothelial 4~	AD-CT	F
azurophil granule lumen	75	227460	0	0.0325299	1	GO_-_Cellular_Component.txt	Endothelial 4~	AD-CT	F
basolateral plasma membrane	173	334404	0	0.0414472	1	GO_-_Cellular_Component.txt	Endothelial 4~	AD-CT	F
brush border membrane	40	161080	0	0.0390195	1	GO_-_Cellular_Component.txt	Endothelial 4~	AD-CT	F
catalytic step 2 spliceosome	84	423372	0	0.0000020058	1	GO_-_Cellular_Component.txt	Endothelial 4~	AD-CT	F
cation channel complex	186	341436	0	0.0465302	1	GO_-_Cellular_Component.txt	Endothelial 4~	AD-CT	F
cell	916	1383400	0	0.00000192434	1	GO_-_Cellular_Component.txt	Endothelial 4~	AD-CT	F
cell body	396	1058240	0	0.000000017355	1	GO_-_Cellular_Component.txt	Endothelial 4~	AD-CT	F
cell cortex	163	516773	0	0.0000681582	1	GO_-_Cellular_Component.txt	Endothelial 4~	AD-CT	F
cell cortex region	39	175065	0	0.0164267	1	GO_-_Cellular_Component.txt	Endothelial 4~	AD-CT	F
cell projection membrane	275	459350	0	0.020121	1	GO_-_Cellular_Component.txt	Endothelial 4~	AD-CT	F
cell surface	510	763320	0	0.00180933	1	GO_-_Cellular_Component.txt	Endothelial 4~	AD-CT	F
cell-cell adherens junction	106	268828	0	0.0343842	1	GO_-_Cellular_Component.txt	Endothelial 4~	AD-CT	F
cell-cell junction	392	729896	0	0.000417764	1	GO_-_Cellular_Component.txt	Endothelial 4~	AD-CT	F
cell-substrate adherens junction	387	931830	0	0.00000107108	1	GO_-_Cellular_Component.txt	Endothelial 4~	AD-CT	F
cell-substrate junction	391	895030	0	0.00000376176	1	GO_-_Cellular_Component.txt	Endothelial 4~	AD-CT	F
centriole	130	292440	0	0.0390195	1	GO_-_Cellular_Component.txt	Endothelial 4~	AD-CT	F
centrosome	454	1272050	0	7.53998E-11	1	GO_-_Cellular_Component.txt	Endothelial 4~	AD-CT	F
chiasma	2	30872	0	0.0252327	1	GO_-_Cellular_Component.txt	Endothelial 4~	AD-CT	F
chromaffin granule	2	31054	0	0.0213829	1	GO_-_Cellular_Component.txt	Endothelial 4~	AD-CT	F
chromatin	768	1236720	0	0.00000419967	1	GO_-_Cellular_Component.txt	Endothelial 4~	AD-CT	F
chromosome	191	433853	0	0.00530454	1	GO_-_Cellular_Component.txt	Endothelial 4~	AD-CT	F
chromosome, telomeric region	99	333348	0	0.00212819	1	GO_-_Cellular_Component.txt	Endothelial 4~	AD-CT	F
ciliary basal body	117	331677	0	0.00702228	1	GO_-_Cellular_Component.txt	Endothelial 4~	AD-CT	F
ciliary tip	45	174600	0	0.0336556	1	GO_-_Cellular_Component.txt	Endothelial 4~	AD-CT	F
clathrin coat	14	90860	0	0.0477066	1	GO_-_Cellular_Component.txt	Endothelial 4~	AD-CT	F
clathrin-coated vesicle	89	267795	0	0.0155738	1	GO_-_Cellular_Component.txt	Endothelial 4~	AD-CT	F
coated vesicle	130	431430	0	0.000271472	1	GO_-_Cellular_Component.txt	Endothelial 4~	AD-CT	F
collagen-containing extracellular matrix	305	554150	0	0.00458784	1	GO_-_Cellular_Component.txt	Endothelial 4~	AD-CT	F
condensed nuclear chromosome outer kinetochore	4	-45604	0	0.0496128	0	GO_-_Cellular_Component.txt	Endothelial 4~	AD-CT	F
cullin-RING ubiquitin ligase complex	141	530454	0	0.00000577511	1	GO_-_Cellular_Component.txt	Endothelial 4~	AD-CT	F
cytoplasmic exosome (RNase complex)	12	104484	0	0.00541569	1	GO_-_Cellular_Component.txt	Endothelial 4~	AD-CT	F
cytoplasmic ribonucleoprotein granule	196	414028	0	0.0103231	1	GO_-_Cellular_Component.txt	Endothelial 4~	AD-CT	F
cytoplasmic side of plasma membrane	49	182327	0	0.0336556	1	GO_-_Cellular_Component.txt	Endothelial 4~	AD-CT	F
cytoplasmic stress granule	57	254736	0	0.00184318	1	GO_-_Cellular_Component.txt	Endothelial 4~	AD-CT	F
cytoplasmic vesicle lumen	265	510905	0	0.00528881	1	GO_-_Cellular_Component.txt	Endothelial 4~	AD-CT	F
cytoplasmic vesicle membrane	629	1055540	0	0.0000211819	1	GO_-_Cellular_Component.txt	Endothelial 4~	AD-CT	F
cytoskeleton	726	1297410	0	0.000000470272	1	GO_-_Cellular_Component.txt	Endothelial 4~	AD-CT	F
cytosolic large ribosomal subunit	50	-561030	0	2.28051E-21	0	GO_-_Cellular_Component.txt	Endothelial 4~	AD-CT	F
cytosolic small ribosomal subunit	36	-373512	0	9.33848E-13	0	GO_-_Cellular_Component.txt	Endothelial 4~	AD-CT	F
dendrite	399	925482	0	0.00000193536	1	GO_-_Cellular_Component.txt	Endothelial 4~	AD-CT	F
dendrite cytoplasm	32	151688	0	0.0252327	1	GO_-_Cellular_Component.txt	Endothelial 4~	AD-CT	F
dendritic shaft	37	152811	0	0.0424588	1	GO_-_Cellular_Component.txt	Endothelial 4~	AD-CT	F
dendritic spine	152	585040	0	0.00000107108	1	GO_-_Cellular_Component.txt	Endothelial 4~	AD-CT	F
dolichol-phosphate-mannose synthase complex	3	40485	0	0.035453	1	GO_-_Cellular_Component.txt	Endothelial 4~	AD-CT	F
early endosome	223	633087	0	0.0000218801	1	GO_-_Cellular_Component.txt	Endothelial 4~	AD-CT	F
early endosome membrane	129	366147	0	0.00371815	1	GO_-_Cellular_Component.txt	Endothelial 4~	AD-CT	F
elongin complex	3	-45996	0	0.00315542	0	GO_-_Cellular_Component.txt	Endothelial 4~	AD-CT	F
endocytic vesicle	137	338938	0	0.0129448	1	GO_-_Cellular_Component.txt	Endothelial 4~	AD-CT	F
endoplasmic reticulum	944	1752820	0	3.41292E-10	1	GO_-_Cellular_Component.txt	Endothelial 4~	AD-CT	F
endoplasmic reticulum lumen	269	494474	0	0.00843136	1	GO_-_Cellular_Component.txt	Endothelial 4~	AD-CT	F
endoplasmic reticulum membrane	820	1626260	0	5.01086E-10	1	GO_-_Cellular_Component.txt	Endothelial 4~	AD-CT	F
endoplasmic reticulum-Golgi intermediate compartment	69	249561	0	0.00849252	1	GO_-_Cellular_Component.txt	Endothelial 4~	AD-CT	F
endoplasmic reticulum-Golgi intermediate compartment membrane	61	196632	0	0.0433564	1	GO_-_Cellular_Component.txt	Endothelial 4~	AD-CT	F
endosome	545	1492840	0	1.54202E-12	1	GO_-_Cellular_Component.txt	Endothelial 4~	AD-CT	F
endosome membrane	420	1122480	0	0.00000000467026	1	GO_-_Cellular_Component.txt	Endothelial 4~	AD-CT	F
excitatory synapse	51	210714	0	0.0100543	1	GO_-_Cellular_Component.txt	Endothelial 4~	AD-CT	F
exocytic vesicle	136	328784	0	0.0167795	1	GO_-_Cellular_Component.txt	Endothelial 4~	AD-CT	F
exosome (RNase complex)	18	140286	0	0.00182498	1	GO_-_Cellular_Component.txt	Endothelial 4~	AD-CT	F
external side of plasma membrane	219	-564699	0	0.000234138	0	GO_-_Cellular_Component.txt	Endothelial 4~	AD-CT	F
extracellular matrix	397	630444	0	0.00461029	1	GO_-_Cellular_Component.txt	Endothelial 4~	AD-CT	F
extracellular space	968	-1839790	0	6.33123E-11	0	GO_-_Cellular_Component.txt	Endothelial 4~	AD-CT	F
extrinsic component of membrane	184	363880	0	0.0277846	1	GO_-_Cellular_Component.txt	Endothelial 4~	AD-CT	F
fibrillar center	125	465775	0	0.000033528	1	GO_-_Cellular_Component.txt	Endothelial 4~	AD-CT	F
ficolin-1-rich granule lumen	110	493780	0	0.00000126127	1	GO_-_Cellular_Component.txt	Endothelial 4~	AD-CT	F
filopodium	72	239448	0	0.0163399	1	GO_-_Cellular_Component.txt	Endothelial 4~	AD-CT	F
focal adhesion	386	928700	0	0.00000110258	1	GO_-_Cellular_Component.txt	Endothelial 4~	AD-CT	F
glutamate-cysteine ligase complex	2	29708	0	0.0496128	1	GO_-_Cellular_Component.txt	Endothelial 4~	AD-CT	F
glutamatergic synapse	342	1207930	0	6.6326E-13	1	GO_-_Cellular_Component.txt	Endothelial 4~	AD-CT	F
growth cone	151	576331	0	0.00000148653	1	GO_-_Cellular_Component.txt	Endothelial 4~	AD-CT	F
guanylate cyclase complex, soluble	2	-31478	0	0.0136176	0	GO_-_Cellular_Component.txt	Endothelial 4~	AD-CT	F
histone acetyltransferase complex	79	362341	0	0.0000525704	1	GO_-_Cellular_Component.txt	Endothelial 4~	AD-CT	F
histone deacetylase complex	66	280470	0	0.001339	1	GO_-_Cellular_Component.txt	Endothelial 4~	AD-CT	F
histone methyltransferase complex	63	228651	0	0.0130258	1	GO_-_Cellular_Component.txt	Endothelial 4~	AD-CT	F
host cell	52	234384	0	0.00306006	1	GO_-_Cellular_Component.txt	Endothelial 4~	AD-CT	F
immunoglobulin complex	6	-72270	0	0.00410819	0	GO_-_Cellular_Component.txt	Endothelial 4~	AD-CT	F
immunoglobulin complex, circulating	4	-61068	0	0.000364819	0	GO_-_Cellular_Component.txt	Endothelial 4~	AD-CT	F
inclusion body	69	223863	0	0.0259046	1	GO_-_Cellular_Component.txt	Endothelial 4~	AD-CT	F
integral component of Golgi membrane	54	247212	0	0.00187332	1	GO_-_Cellular_Component.txt	Endothelial 4~	AD-CT	F
integral component of endoplasmic reticulum membrane	125	278655	0	0.0477066	1	GO_-_Cellular_Component.txt	Endothelial 4~	AD-CT	F
integral component of lumenal side of endoplasmic reticulum membrane	23	-133077	0	0.0167276	0	GO_-_Cellular_Component.txt	Endothelial 4~	AD-CT	F
integral component of mitochondrial inner membrane	31	159249	0	0.0129448	1	GO_-_Cellular_Component.txt	Endothelial 4~	AD-CT	F
integral component of mitochondrial membrane	56	224936	0	0.00839125	1	GO_-_Cellular_Component.txt	Endothelial 4~	AD-CT	F
integral component of organelle membrane	297	742443	0	0.0000150422	1	GO_-_Cellular_Component.txt	Endothelial 4~	AD-CT	F
integral component of postsynaptic density membrane	50	188620	0	0.0277846	1	GO_-_Cellular_Component.txt	Endothelial 4~	AD-CT	F
integral component of postsynaptic membrane	110	273580	0	0.0346354	1	GO_-_Cellular_Component.txt	Endothelial 4~	AD-CT	F
integral component of postsynaptic specialization membrane	71	215890	0	0.0387833	1	GO_-_Cellular_Component.txt	Endothelial 4~	AD-CT	F
integral component of synaptic membrane	139	380189	0	0.00371815	1	GO_-_Cellular_Component.txt	Endothelial 4~	AD-CT	F
integral component of synaptic vesicle membrane	33	146982	0	0.0368594	1	GO_-_Cellular_Component.txt	Endothelial 4~	AD-CT	F
intercalated disc	44	175712	0	0.0291356	1	GO_-_Cellular_Component.txt	Endothelial 4~	AD-CT	F
intercellular bridge	60	204660	0	0.0307863	1	GO_-_Cellular_Component.txt	Endothelial 4~	AD-CT	F
interphotoreceptor matrix	2	30496	0	0.0333091	1	GO_-_Cellular_Component.txt	Endothelial 4~	AD-CT	F
interstitial matrix	12	-84696	0	0.0438837	0	GO_-_Cellular_Component.txt	Endothelial 4~	AD-CT	F
intracellular	88	278248	0	0.00995637	1	GO_-_Cellular_Component.txt	Endothelial 4~	AD-CT	F
intrinsic component of Golgi membrane	57	269166	0	0.000738469	1	GO_-_Cellular_Component.txt	Endothelial 4~	AD-CT	F
intrinsic component of endoplasmic reticulum membrane	133	293727	0	0.041315	1	GO_-_Cellular_Component.txt	Endothelial 4~	AD-CT	F
intrinsic component of mitochondrial inner membrane	31	159249	0	0.0129448	1	GO_-_Cellular_Component.txt	Endothelial 4~	AD-CT	F
intrinsic component of organelle membrane	326	807354	0	0.00000553225	1	GO_-_Cellular_Component.txt	Endothelial 4~	AD-CT	F
ion channel complex	243	459858	0	0.0105323	1	GO_-_Cellular_Component.txt	Endothelial 4~	AD-CT	F
lamellipodium	170	520120	0	0.0000941419	1	GO_-_Cellular_Component.txt	Endothelial 4~	AD-CT	F
large ribosomal subunit	104	-431088	0	0.0000223241	0	GO_-_Cellular_Component.txt	Endothelial 4~	AD-CT	F
late endosome	138	480810	0	0.0000523278	1	GO_-_Cellular_Component.txt	Endothelial 4~	AD-CT	F
late endosome membrane	116	322668	0	0.009042	1	GO_-_Cellular_Component.txt	Endothelial 4~	AD-CT	F
leading edge membrane	156	363252	0	0.0124311	1	GO_-_Cellular_Component.txt	Endothelial 4~	AD-CT	F
lysosomal lumen	81	228366	0	0.0414472	1	GO_-_Cellular_Component.txt	Endothelial 4~	AD-CT	F
lysosomal membrane	318	776064	0	0.0000114787	1	GO_-_Cellular_Component.txt	Endothelial 4~	AD-CT	F
lysosome	260	631700	0	0.000137598	1	GO_-_Cellular_Component.txt	Endothelial 4~	AD-CT	F
mRNA cap binding complex	10	78780	0	0.0368594	1	GO_-_Cellular_Component.txt	Endothelial 4~	AD-CT	F
mediator complex	35	184450	0	0.00510607	1	GO_-_Cellular_Component.txt	Endothelial 4~	AD-CT	F
melanosome	95	295730	0	0.00784901	1	GO_-_Cellular_Component.txt	Endothelial 4~	AD-CT	F
membrane coat	47	230575	0	0.00184318	1	GO_-_Cellular_Component.txt	Endothelial 4~	AD-CT	F
membrane microdomain	275	644260	0	0.000163292	1	GO_-_Cellular_Component.txt	Endothelial 4~	AD-CT	F
membrane raft	274	633488	0	0.000219263	1	GO_-_Cellular_Component.txt	Endothelial 4~	AD-CT	F
methyltransferase complex	89	344413	0	0.000509478	1	GO_-_Cellular_Component.txt	Endothelial 4~	AD-CT	F
microtubule	338	737896	0	0.0000790155	1	GO_-_Cellular_Component.txt	Endothelial 4~	AD-CT	F
microtubule associated complex	138	292386	0	0.0479984	1	GO_-_Cellular_Component.txt	Endothelial 4~	AD-CT	F
microtubule organizing center	588	1448700	0	6.33123E-11	1	GO_-_Cellular_Component.txt	Endothelial 4~	AD-CT	F
midbody	149	396877	0	0.00330425	1	GO_-_Cellular_Component.txt	Endothelial 4~	AD-CT	F
mitochondrial inner membrane	349	1141990	0	2.69704E-11	1	GO_-_Cellular_Component.txt	Endothelial 4~	AD-CT	F
mitochondrial intermembrane space	67	293419	0	0.000697703	1	GO_-_Cellular_Component.txt	Endothelial 4~	AD-CT	F
mitochondrial large ribosomal subunit	52	214600	0	0.00919207	1	GO_-_Cellular_Component.txt	Endothelial 4~	AD-CT	F
mitochondrial matrix	326	942358	0	0.000000038347	1	GO_-_Cellular_Component.txt	Endothelial 4~	AD-CT	F
mitochondrial membrane	548	1549740	0	2.45258E-13	1	GO_-_Cellular_Component.txt	Endothelial 4~	AD-CT	F
mitochondrial outer membrane	149	378899	0	0.00605971	1	GO_-_Cellular_Component.txt	Endothelial 4~	AD-CT	F
mitochondrial proton-transporting ATP synthase complex	15	-203235	0	2.69328E-10	0	GO_-_Cellular_Component.txt	Endothelial 4~	AD-CT	F
mitochondrial proton-transporting ATP synthase complex, catalytic core F(1)	3	-47223	0	0.000979686	0	GO_-_Cellular_Component.txt	Endothelial 4~	AD-CT	F
mitochondrial proton-transporting ATP synthase complex, coupling factor F(o)	8	-109624	0	0.0000125879	0	GO_-_Cellular_Component.txt	Endothelial 4~	AD-CT	F
mitochondrial respiratory chain complex I	41	235956	0	0.000364819	1	GO_-_Cellular_Component.txt	Endothelial 4~	AD-CT	F
mitochondrial small ribosomal subunit	26	133218	0	0.0310405	1	GO_-_Cellular_Component.txt	Endothelial 4~	AD-CT	F
motile cilium	113	-325854	0	0.00702228	0	GO_-_Cellular_Component.txt	Endothelial 4~	AD-CT	F
neuron projection	895	2139010	0	6.22903E-16	1	GO_-_Cellular_Component.txt	Endothelial 4~	AD-CT	F
neuron spine	154	595550	0	0.00000076667	1	GO_-_Cellular_Component.txt	Endothelial 4~	AD-CT	F
neuronal cell body	333	969366	0	0.0000000185735	1	GO_-_Cellular_Component.txt	Endothelial 4~	AD-CT	F
nuclear body	729	2519170	0	3.18418E-27	1	GO_-_Cellular_Component.txt	Endothelial 4~	AD-CT	F
nuclear chromatin	643	1113050	0	0.00000737781	1	GO_-_Cellular_Component.txt	Endothelial 4~	AD-CT	F
nuclear chromosome, telomeric region	75	262500	0	0.00784901	1	GO_-_Cellular_Component.txt	Endothelial 4~	AD-CT	F
nuclear envelope	164	640484	0	0.000000184384	1	GO_-_Cellular_Component.txt	Endothelial 4~	AD-CT	F
nuclear exosome (RNase complex)	12	88044	0	0.0336087	1	GO_-_Cellular_Component.txt	Endothelial 4~	AD-CT	F
nuclear matrix	98	432494	0	0.0000101227	1	GO_-_Cellular_Component.txt	Endothelial 4~	AD-CT	F
nuclear membrane	268	837740	0	0.0000000793935	1	GO_-_Cellular_Component.txt	Endothelial 4~	AD-CT	F
nuclear pore	65	269715	0	0.0020962	1	GO_-_Cellular_Component.txt	Endothelial 4~	AD-CT	F
nuclear pore outer ring	9	72828	0	0.0433564	1	GO_-_Cellular_Component.txt	Endothelial 4~	AD-CT	F
nuclear speck	375	1477640	0	9.48432E-18	1	GO_-_Cellular_Component.txt	Endothelial 4~	AD-CT	F
nuclear transcription factor complex	174	500688	0	0.000258827	1	GO_-_Cellular_Component.txt	Endothelial 4~	AD-CT	F
nuclear ubiquitin ligase complex	39	177561	0	0.0142072	1	GO_-_Cellular_Component.txt	Endothelial 4~	AD-CT	F
nucleolus	739	1827010	0	6.62338E-14	1	GO_-_Cellular_Component.txt	Endothelial 4~	AD-CT	F
organelle inner membrane	391	1240270	0	5.94451E-12	1	GO_-_Cellular_Component.txt	Endothelial 4~	AD-CT	F
outer membrane	171	434769	0	0.00245581	1	GO_-_Cellular_Component.txt	Endothelial 4~	AD-CT	F
oxidoreductase complex	96	289944	0	0.0101533	1	GO_-_Cellular_Component.txt	Endothelial 4~	AD-CT	F
perikaryon	131	310279	0	0.0252327	1	GO_-_Cellular_Component.txt	Endothelial 4~	AD-CT	F
perinuclear region of cytoplasm	625	1737230	0	8.00258E-15	1	GO_-_Cellular_Component.txt	Endothelial 4~	AD-CT	F
peroxisomal membrane	55	186425	0	0.0433564	1	GO_-_Cellular_Component.txt	Endothelial 4~	AD-CT	F
plasma membrane bounded cell projection cytoplasm	79	332866	0	0.000317096	1	GO_-_Cellular_Component.txt	Endothelial 4~	AD-CT	F
plasma membrane protein complex	460	825320	0	0.000181946	1	GO_-_Cellular_Component.txt	Endothelial 4~	AD-CT	F
polysomal ribosome	29	-239793	0	0.00000317498	0	GO_-_Cellular_Component.txt	Endothelial 4~	AD-CT	F
post-mRNA release spliceosomal complex	11	89826	0	0.0173909	1	GO_-_Cellular_Component.txt	Endothelial 4~	AD-CT	F
postsynapse	223	777305	0	0.0000000436145	1	GO_-_Cellular_Component.txt	Endothelial 4~	AD-CT	F
postsynaptic density	252	805116	0	0.00000011107	1	GO_-_Cellular_Component.txt	Endothelial 4~	AD-CT	F
postsynaptic density membrane	31	140482	0	0.0409374	1	GO_-_Cellular_Component.txt	Endothelial 4~	AD-CT	F
postsynaptic density, intracellular component	18	123882	0	0.00923797	1	GO_-_Cellular_Component.txt	Endothelial 4~	AD-CT	F
postsynaptic membrane	191	554547	0	0.0000826131	1	GO_-_Cellular_Component.txt	Endothelial 4~	AD-CT	F
postsynaptic specialization	254	796762	0	0.000000184384	1	GO_-_Cellular_Component.txt	Endothelial 4~	AD-CT	F
postsynaptic specialization membrane	32	145544	0	0.0356991	1	GO_-_Cellular_Component.txt	Endothelial 4~	AD-CT	F
postsynaptic specialization, intracellular component	22	158718	0	0.00137165	1	GO_-_Cellular_Component.txt	Endothelial 4~	AD-CT	F
precatalytic spliceosome	51	264093	0	0.000364819	1	GO_-_Cellular_Component.txt	Endothelial 4~	AD-CT	F
preribosome	72	223488	0	0.0317985	1	GO_-_Cellular_Component.txt	Endothelial 4~	AD-CT	F
preribosome, small subunit precursor	12	109284	0	0.00285885	1	GO_-_Cellular_Component.txt	Endothelial 4~	AD-CT	F
presynapse	191	392714	0	0.0155738	1	GO_-_Cellular_Component.txt	Endothelial 4~	AD-CT	F
presynaptic membrane	63	199608	0	0.0434511	1	GO_-_Cellular_Component.txt	Endothelial 4~	AD-CT	F
proteasome complex	55	252580	0	0.00161572	1	GO_-_Cellular_Component.txt	Endothelial 4~	AD-CT	F
protein kinase complex	87	289998	0	0.00588977	1	GO_-_Cellular_Component.txt	Endothelial 4~	AD-CT	F
protein serine/threonine phosphatase complex	41	184791	0	0.0124311	1	GO_-_Cellular_Component.txt	Endothelial 4~	AD-CT	F
proton-transporting ATP synthase complex	15	-203235	0	2.69328E-10	0	GO_-_Cellular_Component.txt	Endothelial 4~	AD-CT	F
proton-transporting ATP synthase complex, catalytic core F(1)	5	-78705	0	0.00000341429	0	GO_-_Cellular_Component.txt	Endothelial 4~	AD-CT	F
proton-transporting ATP synthase complex, coupling factor F(o)	10	-116610	0	0.000112186	0	GO_-_Cellular_Component.txt	Endothelial 4~	AD-CT	F
proton-transporting two-sector ATPase complex	34	-189954	0	0.00276071	0	GO_-_Cellular_Component.txt	Endothelial 4~	AD-CT	F
receptor complex	339	639705	0	0.00125346	1	GO_-_Cellular_Component.txt	Endothelial 4~	AD-CT	F
recycling endosome	106	323226	0	0.00528881	1	GO_-_Cellular_Component.txt	Endothelial 4~	AD-CT	F
recycling endosome membrane	78	227484	0	0.0371444	1	GO_-_Cellular_Component.txt	Endothelial 4~	AD-CT	F
ribonucleoprotein complex	605	1918220	0	1.04487E-18	1	GO_-_Cellular_Component.txt	Endothelial 4~	AD-CT	F
ribonucleoprotein granule	206	472058	0	0.00284112	1	GO_-_Cellular_Component.txt	Endothelial 4~	AD-CT	F
ribosome	93	326400	0	0.00184318	1	GO_-_Cellular_Component.txt	Endothelial 4~	AD-CT	F
ruffle	91	301826	0	0.00473693	1	GO_-_Cellular_Component.txt	Endothelial 4~	AD-CT	F
ruffle membrane	81	246771	0	0.0220988	1	GO_-_Cellular_Component.txt	Endothelial 4~	AD-CT	F
secretory granule lumen	263	503575	0	0.00599011	1	GO_-_Cellular_Component.txt	Endothelial 4~	AD-CT	F
secretory granule membrane	243	417258	0	0.0280772	1	GO_-_Cellular_Component.txt	Endothelial 4~	AD-CT	F
secretory vesicle	295	426030	0	0.048733	1	GO_-_Cellular_Component.txt	Endothelial 4~	AD-CT	F
septin complex	13	-195091	0	1.39086E-12	0	GO_-_Cellular_Component.txt	Endothelial 4~	AD-CT	F
septin cytoskeleton	14	-193658	0	3.28708E-10	0	GO_-_Cellular_Component.txt	Endothelial 4~	AD-CT	F
septin ring	13	-195091	0	1.39086E-12	0	GO_-_Cellular_Component.txt	Endothelial 4~	AD-CT	F
serine/threonine protein kinase complex	73	235962	0	0.0203901	1	GO_-_Cellular_Component.txt	Endothelial 4~	AD-CT	F
site of polarized growth	158	580838	0	0.00000222145	1	GO_-_Cellular_Component.txt	Endothelial 4~	AD-CT	F
small nuclear ribonucleoprotein complex	59	294237	0	0.00019201	1	GO_-_Cellular_Component.txt	Endothelial 4~	AD-CT	F
small ribosomal subunit	63	-291966	0	0.000418778	0	GO_-_Cellular_Component.txt	Endothelial 4~	AD-CT	F
somatodendritic compartment	11	81624	0	0.0414472	1	GO_-_Cellular_Component.txt	Endothelial 4~	AD-CT	F
sperm annulus	6	-73602	0	0.00303278	0	GO_-_Cellular_Component.txt	Endothelial 4~	AD-CT	F
spindle	180	348360	0	0.0360809	1	GO_-_Cellular_Component.txt	Endothelial 4~	AD-CT	F
spindle pole	124	398932	0	0.000738469	1	GO_-_Cellular_Component.txt	Endothelial 4~	AD-CT	F
spliceosomal complex	175	805305	0	3.28171E-11	1	GO_-_Cellular_Component.txt	Endothelial 4~	AD-CT	F
spliceosomal snRNP complex	53	259299	0	0.000738469	1	GO_-_Cellular_Component.txt	Endothelial 4~	AD-CT	F
stereocilia ankle link	5	-59270	0	0.0136218	0	GO_-_Cellular_Component.txt	Endothelial 4~	AD-CT	F
stereocilia ankle link complex	6	-61470	0	0.0290865	0	GO_-_Cellular_Component.txt	Endothelial 4~	AD-CT	F
supramolecular fiber	488	914232	0	0.0000348074	1	GO_-_Cellular_Component.txt	Endothelial 4~	AD-CT	F
synapse	787	1970700	0	2.81503E-15	1	GO_-_Cellular_Component.txt	Endothelial 4~	AD-CT	F
synaptic membrane	277	852009	0	0.0000000793935	1	GO_-_Cellular_Component.txt	Endothelial 4~	AD-CT	F
synaptic vesicle	116	321748	0	0.00923797	1	GO_-_Cellular_Component.txt	Endothelial 4~	AD-CT	F
trans-Golgi network	153	525237	0	0.0000211819	1	GO_-_Cellular_Component.txt	Endothelial 4~	AD-CT	F
transcription elongation factor complex	43	174854	0	0.0276949	1	GO_-_Cellular_Component.txt	Endothelial 4~	AD-CT	F
transcription factor TFIID complex	34	152470	0	0.0317985	1	GO_-_Cellular_Component.txt	Endothelial 4~	AD-CT	F
transcription factor complex	292	732168	0	0.0000173195	1	GO_-_Cellular_Component.txt	Endothelial 4~	AD-CT	F
transcriptional repressor complex	76	301368	0	0.001339	1	GO_-_Cellular_Component.txt	Endothelial 4~	AD-CT	F
transferase complex	660	2384220	0	4.12786E-27	1	GO_-_Cellular_Component.txt	Endothelial 4~	AD-CT	F
transmembrane transporter complex	261	502446	0	0.00589615	1	GO_-_Cellular_Component.txt	Endothelial 4~	AD-CT	F
transport vesicle	223	580409	0	0.000163292	1	GO_-_Cellular_Component.txt	Endothelial 4~	AD-CT	F
ubiquitin ligase complex	260	959720	0	1.00848E-10	1	GO_-_Cellular_Component.txt	Endothelial 4~	AD-CT	F
vacuolar membrane	353	879264	0	0.00000149099	1	GO_-_Cellular_Component.txt	Endothelial 4~	AD-CT	F
vacuole	322	763114	0	0.0000201165	1	GO_-_Cellular_Component.txt	Endothelial 4~	AD-CT	F
vesicle coat	37	184927	0	0.00702228	1	GO_-_Cellular_Component.txt	Endothelial 4~	AD-CT	F
vesicle lumen	267	501795	0	0.00693606	1	GO_-_Cellular_Component.txt	Endothelial 4~	AD-CT	F
vesicle membrane	648	1075900	0	0.0000193063	1	GO_-_Cellular_Component.txt	Endothelial 4~	AD-CT	F
vesicle tethering complex	51	243402	0	0.00158374	1	GO_-_Cellular_Component.txt	Endothelial 4~	AD-CT	F
1-acyl-2-lysophosphatidylserine acylhydrolase activity	5	-58410	0	0.0251212	0	GO_-_Molecular_Function.txt	Endothelial 4~	AD-CT	F
3'-5'-exoribonuclease activity	31	151767	0	0.0315532	1	GO_-_Molecular_Function.txt	Endothelial 4~	AD-CT	F
3-hydroxy-arachidoyl-CoA dehydratase activity	4	-65576	0	0.00000000497458	0	GO_-_Molecular_Function.txt	Endothelial 4~	AD-CT	F
3-hydroxy-behenoyl-CoA dehydratase activity	4	-65576	0	0.00000000497458	0	GO_-_Molecular_Function.txt	Endothelial 4~	AD-CT	F
3-hydroxy-lignoceroyl-CoA dehydratase activity	4	-65576	0	0.00000000497458	0	GO_-_Molecular_Function.txt	Endothelial 4~	AD-CT	F
3-hydroxyacyl-CoA dehydratase activity	4	-65576	0	0.00000000497458	0	GO_-_Molecular_Function.txt	Endothelial 4~	AD-CT	F
4 iron, 4 sulfur cluster binding	41	185447	0	0.0194465	1	GO_-_Molecular_Function.txt	Endothelial 4~	AD-CT	F
ATPase activity	343	752315	0	0.000103433	1	GO_-_Molecular_Function.txt	Endothelial 4~	AD-CT	F
ATPase activity, coupled	228	617196	0	0.0000974841	1	GO_-_Molecular_Function.txt	Endothelial 4~	AD-CT	F
C-X-C chemokine receptor activity	3	40809	0	0.0469511	1	GO_-_Molecular_Function.txt	Endothelial 4~	AD-CT	F
DNA-binding transcription activator activity	308	566604	0	0.00599697	1	GO_-_Molecular_Function.txt	Endothelial 4~	AD-CT	F
DNA-binding transcription activator activity, RNA polymerase II-specific	307	564711	0	0.00604499	1	GO_-_Molecular_Function.txt	Endothelial 4~	AD-CT	F
DNA-binding transcription factor activity, RNA polymerase II-specific	807	1363250	0	0.000000811765	1	GO_-_Molecular_Function.txt	Endothelial 4~	AD-CT	F
DNA-binding transcription repressor activity, RNA polymerase II-specific	208	414216	0	0.0225641	1	GO_-_Molecular_Function.txt	Endothelial 4~	AD-CT	F
G protein-coupled peptide receptor activity	91	-363358	0	0.000391642	0	GO_-_Molecular_Function.txt	Endothelial 4~	AD-CT	F
G protein-coupled receptor activity	280	-1209440	0	2.4556E-15	0	GO_-_Molecular_Function.txt	Endothelial 4~	AD-CT	F
G-protein beta/gamma-subunit complex binding	16	105416	0	0.0373847	1	GO_-_Molecular_Function.txt	Endothelial 4~	AD-CT	F
GTP binding	330	543150	0	0.0146996	1	GO_-_Molecular_Function.txt	Endothelial 4~	AD-CT	F
GTPase activating protein binding	16	103672	0	0.0432614	1	GO_-_Molecular_Function.txt	Endothelial 4~	AD-CT	F
GTPase activator activity	231	764172	0	0.000000252262	1	GO_-_Molecular_Function.txt	Endothelial 4~	AD-CT	F
GTPase activity	285	513555	0	0.0122492	1	GO_-_Molecular_Function.txt	Endothelial 4~	AD-CT	F
GTPase binding	485	1645660	0	4.82786E-16	1	GO_-_Molecular_Function.txt	Endothelial 4~	AD-CT	F
GTPase regulator activity	261	876012	0	0.0000000140605	1	GO_-_Molecular_Function.txt	Endothelial 4~	AD-CT	F
MHC class II receptor activity	6	-74406	0	0.0042743	0	GO_-_Molecular_Function.txt	Endothelial 4~	AD-CT	F
N-acetylglucosamine-6-sulfatase activity	4	50212	0	0.0317885	1	GO_-_Molecular_Function.txt	Endothelial 4~	AD-CT	F
NAD-dependent histone deacetylase activity	15	108390	0	0.0224916	1	GO_-_Molecular_Function.txt	Endothelial 4~	AD-CT	F
NAD-dependent histone deacetylase activity (H3-K14 specific)	10	83220	0	0.0332692	1	GO_-_Molecular_Function.txt	Endothelial 4~	AD-CT	F
NAD-dependent protein deacetylase activity	16	116712	0	0.0146996	1	GO_-_Molecular_Function.txt	Endothelial 4~	AD-CT	F
NADH dehydrogenase (ubiquinone) activity	40	229800	0	0.000836274	1	GO_-_Molecular_Function.txt	Endothelial 4~	AD-CT	F
NADH dehydrogenase activity	40	229800	0	0.000836274	1	GO_-_Molecular_Function.txt	Endothelial 4~	AD-CT	F
PDZ domain binding	82	259540	0	0.0225641	1	GO_-_Molecular_Function.txt	Endothelial 4~	AD-CT	F
RNA adenylyltransferase activity	5	-62640	0	0.0113513	0	GO_-_Molecular_Function.txt	Endothelial 4~	AD-CT	F
RNA polymerase II complex binding	36	172764	0	0.0202154	1	GO_-_Molecular_Function.txt	Endothelial 4~	AD-CT	F
RNA polymerase II general transcription initiation factor activity	12	100320	0	0.0144542	1	GO_-_Molecular_Function.txt	Endothelial 4~	AD-CT	F
RNA polymerase II proximal promoter sequence-specific DNA binding	411	787887	0	0.000255863	1	GO_-_Molecular_Function.txt	Endothelial 4~	AD-CT	F
RNA polymerase II regulatory region DNA binding	594	1050920	0	0.0000219428	1	GO_-_Molecular_Function.txt	Endothelial 4~	AD-CT	F
RNA polymerase II regulatory region sequence-specific DNA binding	588	1033000	0	0.0000285593	1	GO_-_Molecular_Function.txt	Endothelial 4~	AD-CT	F
RNA polymerase II repressing transcription factor binding	31	162926	0	0.0165898	1	GO_-_Molecular_Function.txt	Endothelial 4~	AD-CT	F
RNA polymerase II-specific DNA-binding transcription factor binding	255	826875	0	0.0000000900161	1	GO_-_Molecular_Function.txt	Endothelial 4~	AD-CT	F
RNA polymerase binding	58	292042	0	0.000315706	1	GO_-_Molecular_Function.txt	Endothelial 4~	AD-CT	F
RNA polymerase core enzyme binding	43	215947	0	0.00422055	1	GO_-_Molecular_Function.txt	Endothelial 4~	AD-CT	F
RNA uridylyltransferase activity	2	-31544	0	0.0205842	0	GO_-_Molecular_Function.txt	Endothelial 4~	AD-CT	F
Rab GTPase binding	154	539066	0	0.0000219807	1	GO_-_Molecular_Function.txt	Endothelial 4~	AD-CT	F
Ras GTPase binding	385	1279210	0	1.33954E-12	1	GO_-_Molecular_Function.txt	Endothelial 4~	AD-CT	F
Ras guanyl-nucleotide exchange factor activity	121	413519	0	0.000524135	1	GO_-_Molecular_Function.txt	Endothelial 4~	AD-CT	F
Rho GTPase binding	156	486516	0	0.000260053	1	GO_-_Molecular_Function.txt	Endothelial 4~	AD-CT	F
Rho guanyl-nucleotide exchange factor activity	70	222650	0	0.0411347	1	GO_-_Molecular_Function.txt	Endothelial 4~	AD-CT	F
SH3 domain binding	123	416289	0	0.000537166	1	GO_-_Molecular_Function.txt	Endothelial 4~	AD-CT	F
SNARE binding	101	302317	0	0.0140351	1	GO_-_Molecular_Function.txt	Endothelial 4~	AD-CT	F
T cell receptor binding	7	-70829	0	0.0246807	0	GO_-_Molecular_Function.txt	Endothelial 4~	AD-CT	F
Tat protein binding	10	85110	0	0.0275155	1	GO_-_Molecular_Function.txt	Endothelial 4~	AD-CT	F
UDP-galactose transmembrane transporter activity	3	41853	0	0.0340814	1	GO_-_Molecular_Function.txt	Endothelial 4~	AD-CT	F
acetylcholine-gated cation-selective channel activity	9	-82821	0	0.0212382	0	GO_-_Molecular_Function.txt	Endothelial 4~	AD-CT	F
acetyltransferase activity	68	233656	0	0.0245037	1	GO_-_Molecular_Function.txt	Endothelial 4~	AD-CT	F
actin binding	376	803680	0	0.000064416	1	GO_-_Molecular_Function.txt	Endothelial 4~	AD-CT	F
actin filament binding	161	398795	0	0.00864638	1	GO_-_Molecular_Function.txt	Endothelial 4~	AD-CT	F
activin binding	13	102406	0	0.0184427	1	GO_-_Molecular_Function.txt	Endothelial 4~	AD-CT	F
adrenomedullin binding	2	31096	0	0.030549	1	GO_-_Molecular_Function.txt	Endothelial 4~	AD-CT	F
adrenomedullin receptor activity	3	46644	0	0.00315651	1	GO_-_Molecular_Function.txt	Endothelial 4~	AD-CT	F
alpha-tubulin binding	34	180186	0	0.00930597	1	GO_-_Molecular_Function.txt	Endothelial 4~	AD-CT	F
amide binding	286	535008	0	0.00776933	1	GO_-_Molecular_Function.txt	Endothelial 4~	AD-CT	F
amino acid:sodium symporter activity	14	115880	0	0.0068262	1	GO_-_Molecular_Function.txt	Endothelial 4~	AD-CT	F
aminoacyl-tRNA editing activity	10	92490	0	0.0118405	1	GO_-_Molecular_Function.txt	Endothelial 4~	AD-CT	F
androgen receptor binding	42	176034	0	0.0332692	1	GO_-_Molecular_Function.txt	Endothelial 4~	AD-CT	F
anion transmembrane transporter activity	274	513750	0	0.0100379	1	GO_-_Molecular_Function.txt	Endothelial 4~	AD-CT	F
antigen binding	41	-214120	0	0.00339473	0	GO_-_Molecular_Function.txt	Endothelial 4~	AD-CT	F
basal RNA polymerase II transcription machinery binding	54	254730	0	0.00206108	1	GO_-_Molecular_Function.txt	Endothelial 4~	AD-CT	F
beta-catenin binding	79	288649	0	0.00543399	1	GO_-_Molecular_Function.txt	Endothelial 4~	AD-CT	F
beta-tubulin binding	37	161543	0	0.0398395	1	GO_-_Molecular_Function.txt	Endothelial 4~	AD-CT	F
cadherin binding	310	989610	0	0.00000000400961	1	GO_-_Molecular_Function.txt	Endothelial 4~	AD-CT	F
calcium ion binding	548	876800	0	0.000498859	1	GO_-_Molecular_Function.txt	Endothelial 4~	AD-CT	F
calmodulin binding	183	490917	0	0.00102846	1	GO_-_Molecular_Function.txt	Endothelial 4~	AD-CT	F
cation transmembrane transporter activity	514	822488	0	0.000923294	1	GO_-_Molecular_Function.txt	Endothelial 4~	AD-CT	F
cell adhesion molecule binding	460	1090040	0	0.000000151573	1	GO_-_Molecular_Function.txt	Endothelial 4~	AD-CT	F
channel activity	374	-622640	0	0.00604499	0	GO_-_Molecular_Function.txt	Endothelial 4~	AD-CT	F
chaperone binding	91	266365	0	0.0278502	1	GO_-_Molecular_Function.txt	Endothelial 4~	AD-CT	F
chemokine activity	19	-111813	0	0.0495898	0	GO_-_Molecular_Function.txt	Endothelial 4~	AD-CT	F
cholesterol binding	40	179560	0	0.0229647	1	GO_-_Molecular_Function.txt	Endothelial 4~	AD-CT	F
chromatin binding	463	953907	0	0.0000117837	1	GO_-_Molecular_Function.txt	Endothelial 4~	AD-CT	F
cis-trans isomerase activity	35	164330	0	0.02716	1	GO_-_Molecular_Function.txt	Endothelial 4~	AD-CT	F
coenzyme binding	262	552120	0	0.00287158	1	GO_-_Molecular_Function.txt	Endothelial 4~	AD-CT	F
cofactor binding	424	700096	0	0.00287158	1	GO_-_Molecular_Function.txt	Endothelial 4~	AD-CT	F
core promoter binding	53	240825	0	0.00414023	1	GO_-_Molecular_Function.txt	Endothelial 4~	AD-CT	F
core promoter sequence-specific DNA binding	44	183180	0	0.0291203	1	GO_-_Molecular_Function.txt	Endothelial 4~	AD-CT	F
cyclosporin A binding	13	96192	0	0.0321584	1	GO_-_Molecular_Function.txt	Endothelial 4~	AD-CT	F
cysteine-S-conjugate beta-lyase activity	2	-30728	0	0.0401269	0	GO_-_Molecular_Function.txt	Endothelial 4~	AD-CT	F
cysteine-type carboxypeptidase activity	3	-46350	0	0.00412775	0	GO_-_Molecular_Function.txt	Endothelial 4~	AD-CT	F
cysteine-type endopeptidase activity	82	311084	0	0.00254082	1	GO_-_Molecular_Function.txt	Endothelial 4~	AD-CT	F
cysteine-type peptidase activity	142	430844	0	0.00109359	1	GO_-_Molecular_Function.txt	Endothelial 4~	AD-CT	F
cytokine activity	110	-459050	0	0.0000179888	0	GO_-_Molecular_Function.txt	Endothelial 4~	AD-CT	F
cytokine receptor activity	69	-230442	0	0.0290327	0	GO_-_Molecular_Function.txt	Endothelial 4~	AD-CT	F
cytoskeletal protein binding	885	1945180	0	5.15813E-13	1	GO_-_Molecular_Function.txt	Endothelial 4~	AD-CT	F
damaged DNA binding	58	208882	0	0.0317477	1	GO_-_Molecular_Function.txt	Endothelial 4~	AD-CT	F
deacetylase activity	35	159750	0	0.0340814	1	GO_-_Molecular_Function.txt	Endothelial 4~	AD-CT	F
delta-catenin binding	6	62790	0	0.0338984	1	GO_-_Molecular_Function.txt	Endothelial 4~	AD-CT	F
diacylglycerol kinase activity	10	86290	0	0.0245037	1	GO_-_Molecular_Function.txt	Endothelial 4~	AD-CT	F
double-stranded DNA binding	753	1262810	0	0.0000032355	1	GO_-_Molecular_Function.txt	Endothelial 4~	AD-CT	F
double-stranded RNA binding	71	260567	0	0.0101419	1	GO_-_Molecular_Function.txt	Endothelial 4~	AD-CT	F
electron transfer activity	84	248160	0	0.0356976	1	GO_-_Molecular_Function.txt	Endothelial 4~	AD-CT	F
enzyme activator activity	446	1241010	0	4.26694E-10	1	GO_-_Molecular_Function.txt	Endothelial 4~	AD-CT	F
enzyme regulator activity	860	1719720	0	2.78976E-10	1	GO_-_Molecular_Function.txt	Endothelial 4~	AD-CT	F
excitatory extracellular ligand-gated ion channel activity	20	-119400	0	0.0345929	0	GO_-_Molecular_Function.txt	Endothelial 4~	AD-CT	F
exoribonuclease activity	35	163395	0	0.028482	1	GO_-_Molecular_Function.txt	Endothelial 4~	AD-CT	F
exoribonuclease activity, producing 5'-phosphomonoesters	33	165801	0	0.0194731	1	GO_-_Molecular_Function.txt	Endothelial 4~	AD-CT	F
fatty-acyl-CoA synthase activity	4	-54180	0	0.0134031	0	GO_-_Molecular_Function.txt	Endothelial 4~	AD-CT	F
frizzled binding	31	-156656	0	0.0243464	0	GO_-_Molecular_Function.txt	Endothelial 4~	AD-CT	F
galanin receptor activity	6	-69480	0	0.0118405	0	GO_-_Molecular_Function.txt	Endothelial 4~	AD-CT	F
glutamate binding	10	90080	0	0.0160469	1	GO_-_Molecular_Function.txt	Endothelial 4~	AD-CT	F
glutamate-tRNA ligase activity	2	31946	0	0.0118147	1	GO_-_Molecular_Function.txt	Endothelial 4~	AD-CT	F
growth factor activity	112	-289752	0	0.0330212	0	GO_-_Molecular_Function.txt	Endothelial 4~	AD-CT	F
guanosine-diphosphatase activity	2	31310	0	0.0251659	1	GO_-_Molecular_Function.txt	Endothelial 4~	AD-CT	F
guanyl ribonucleotide binding	348	531228	0	0.0235593	1	GO_-_Molecular_Function.txt	Endothelial 4~	AD-CT	F
guanyl-nucleotide exchange factor activity	185	585055	0	0.0000276866	1	GO_-_Molecular_Function.txt	Endothelial 4~	AD-CT	F
guanylate cyclase activity	7	-74144	0	0.0155803	0	GO_-_Molecular_Function.txt	Endothelial 4~	AD-CT	F
heat shock protein binding	108	324540	0	0.00930597	1	GO_-_Molecular_Function.txt	Endothelial 4~	AD-CT	F
helicase activity	132	390996	0	0.00299949	1	GO_-_Molecular_Function.txt	Endothelial 4~	AD-CT	F
histone binding	181	741965	0	0.00000000682813	1	GO_-_Molecular_Function.txt	Endothelial 4~	AD-CT	F
histone deacetylase activity	20	133560	0	0.0121824	1	GO_-_Molecular_Function.txt	Endothelial 4~	AD-CT	F
histone deacetylase binding	99	375534	0	0.000480369	1	GO_-_Molecular_Function.txt	Endothelial 4~	AD-CT	F
histone methyltransferase activity (H4-K20 specific)	5	-60885	0	0.0161107	0	GO_-_Molecular_Function.txt	Endothelial 4~	AD-CT	F
hormone activity	58	-315954	0	0.0000569606	0	GO_-_Molecular_Function.txt	Endothelial 4~	AD-CT	F
hormone receptor binding	164	500268	0	0.000248706	1	GO_-_Molecular_Function.txt	Endothelial 4~	AD-CT	F
hydrolase activity, acting on ester bonds	608	942216	0	0.000319253	1	GO_-_Molecular_Function.txt	Endothelial 4~	AD-CT	F
inorganic cation transmembrane transporter activity	472	756944	0	0.00191438	1	GO_-_Molecular_Function.txt	Endothelial 4~	AD-CT	F
ion channel activity	348	547776	0	0.0177634	1	GO_-_Molecular_Function.txt	Endothelial 4~	AD-CT	F
ion channel binding	115	301405	0	0.0266898	1	GO_-_Molecular_Function.txt	Endothelial 4~	AD-CT	F
ion transmembrane transporter activity	707	1166340	0	0.0000130545	1	GO_-_Molecular_Function.txt	Endothelial 4~	AD-CT	F
iron-sulfur cluster binding	58	224974	0	0.0162528	1	GO_-_Molecular_Function.txt	Endothelial 4~	AD-CT	F
isomerase activity	141	483138	0	0.000103433	1	GO_-_Molecular_Function.txt	Endothelial 4~	AD-CT	F
kinase activity	672	1484300	0	0.00000000116296	1	GO_-_Molecular_Function.txt	Endothelial 4~	AD-CT	F
kinase binding	685	1446720	0	0.00000000497458	1	GO_-_Molecular_Function.txt	Endothelial 4~	AD-CT	F
lamin binding	15	114405	0	0.0124532	1	GO_-_Molecular_Function.txt	Endothelial 4~	AD-CT	F
latrotoxin receptor activity	2	-32798	0	0.000169455	0	GO_-_Molecular_Function.txt	Endothelial 4~	AD-CT	F
leukotriene receptor activity	4	-52020	0	0.0225954	0	GO_-_Molecular_Function.txt	Endothelial 4~	AD-CT	F
ligase activity	134	527042	0	0.00000621076	1	GO_-_Molecular_Function.txt	Endothelial 4~	AD-CT	F
lipid binding	602	893098	0	0.000836274	1	GO_-_Molecular_Function.txt	Endothelial 4~	AD-CT	F
lipid phosphatase activity	11	-133649	0	0.0000214374	0	GO_-_Molecular_Function.txt	Endothelial 4~	AD-CT	F
mRNA 3'-UTR binding	78	273588	0	0.0100379	1	GO_-_Molecular_Function.txt	Endothelial 4~	AD-CT	F
mRNA binding	227	653813	0	0.0000223591	1	GO_-_Molecular_Function.txt	Endothelial 4~	AD-CT	F
magnesium ion binding	189	651363	0	0.00000190742	1	GO_-_Molecular_Function.txt	Endothelial 4~	AD-CT	F
metal ion transmembrane transporter activity	364	694088	0	0.000932542	1	GO_-_Molecular_Function.txt	Endothelial 4~	AD-CT	F
methylated histone binding	57	288744	0	0.000327371	1	GO_-_Molecular_Function.txt	Endothelial 4~	AD-CT	F
microtubule binding	230	430470	0	0.0245245	1	GO_-_Molecular_Function.txt	Endothelial 4~	AD-CT	F
modification-dependent protein binding	131	481370	0	0.0000486548	1	GO_-_Molecular_Function.txt	Endothelial 4~	AD-CT	F
monooxygenase activity	63	-227382	0	0.0224916	0	GO_-_Molecular_Function.txt	Endothelial 4~	AD-CT	F
monovalent inorganic cation transmembrane transporter activity	297	463266	0	0.0382794	1	GO_-_Molecular_Function.txt	Endothelial 4~	AD-CT	F
natriuretic peptide receptor activity	5	-59075	0	0.0226177	0	GO_-_Molecular_Function.txt	Endothelial 4~	AD-CT	F
neuropeptide hormone activity	19	-142214	0	0.00388615	0	GO_-_Molecular_Function.txt	Endothelial 4~	AD-CT	F
neuropeptide receptor activity	30	-177780	0	0.004728	0	GO_-_Molecular_Function.txt	Endothelial 4~	AD-CT	F
nuclear hormone receptor binding	144	516648	0	0.0000270565	1	GO_-_Molecular_Function.txt	Endothelial 4~	AD-CT	F
nuclear receptor binding	105	341445	0	0.004045	1	GO_-_Molecular_Function.txt	Endothelial 4~	AD-CT	F
nuclear receptor transcription coactivator activity	65	256265	0	0.00704454	1	GO_-_Molecular_Function.txt	Endothelial 4~	AD-CT	F
nucleoside binding	344	590504	0	0.00704454	1	GO_-_Molecular_Function.txt	Endothelial 4~	AD-CT	F
nucleoside-triphosphatase activity	679	1219550	0	0.00000201103	1	GO_-_Molecular_Function.txt	Endothelial 4~	AD-CT	F
olfactory receptor activity	14	-182528	0	0.0000000240498	0	GO_-_Molecular_Function.txt	Endothelial 4~	AD-CT	F
oxidative RNA demethylase activity	5	62700	0	0.0113513	1	GO_-_Molecular_Function.txt	Endothelial 4~	AD-CT	F
oxidoreductase activity	605	995255	0	0.000100337	1	GO_-_Molecular_Function.txt	Endothelial 4~	AD-CT	F
oxidoreductase activity, acting on NAD(P)H	91	313596	0	0.004728	1	GO_-_Molecular_Function.txt	Endothelial 4~	AD-CT	F
oxidoreductase activity, acting on NAD(P)H, quinone or similar compound as acceptor	51	288030	0	0.000103433	1	GO_-_Molecular_Function.txt	Endothelial 4~	AD-CT	F
oxidoreductase activity, acting on a sulfur group of donors	53	200217	0	0.0308538	1	GO_-_Molecular_Function.txt	Endothelial 4~	AD-CT	F
oxidoreductase activity, acting on paired donors, with incorporation or reduction of molecular oxygen, reduced flavin or flavoprotein as one donor, and incorporation of one atom of oxygen	19	-119233	0	0.0282103	0	GO_-_Molecular_Function.txt	Endothelial 4~	AD-CT	F
oxidoreductase activity, acting on the CH-CH group of donors	54	200892	0	0.0323557	1	GO_-_Molecular_Function.txt	Endothelial 4~	AD-CT	F
p53 binding	62	216270	0	0.0315532	1	GO_-_Molecular_Function.txt	Endothelial 4~	AD-CT	F
passive transmembrane transporter activity	375	-633360	0	0.0049499	0	GO_-_Molecular_Function.txt	Endothelial 4~	AD-CT	F
peptidase activity	445	615515	0	0.0184474	1	GO_-_Molecular_Function.txt	Endothelial 4~	AD-CT	F
peptide antigen binding	19	-121280	0	0.0245037	0	GO_-_Molecular_Function.txt	Endothelial 4~	AD-CT	F
peptide binding	234	429204	0	0.0270064	1	GO_-_Molecular_Function.txt	Endothelial 4~	AD-CT	F
peptide receptor activity	95	-390350	0	0.00013924	0	GO_-_Molecular_Function.txt	Endothelial 4~	AD-CT	F
peptidoglycan binding	8	-71640	0	0.0432614	0	GO_-_Molecular_Function.txt	Endothelial 4~	AD-CT	F
peptidyl-prolyl cis-trans isomerase activity	31	170914	0	0.0099904	1	GO_-_Molecular_Function.txt	Endothelial 4~	AD-CT	F
phosphatase activity	232	436776	0	0.0225954	1	GO_-_Molecular_Function.txt	Endothelial 4~	AD-CT	F
phosphatase binding	171	608061	0	0.00000338222	1	GO_-_Molecular_Function.txt	Endothelial 4~	AD-CT	F
phosphatase regulator activity	86	372626	0	0.000127449	1	GO_-_Molecular_Function.txt	Endothelial 4~	AD-CT	F
phosphatidate phosphatase activity	13	-147487	0	0.0000210855	0	GO_-_Molecular_Function.txt	Endothelial 4~	AD-CT	F
phosphatidylinositol 3-kinase binding	27	137064	0	0.0405554	1	GO_-_Molecular_Function.txt	Endothelial 4~	AD-CT	F
phosphatidylinositol binding	224	632616	0	0.0000435864	1	GO_-_Molecular_Function.txt	Endothelial 4~	AD-CT	F
phosphatidylinositol phosphate binding	146	374154	0	0.0103227	1	GO_-_Molecular_Function.txt	Endothelial 4~	AD-CT	F
phosphatidylinositol-3-phosphate binding	34	170742	0	0.0166669	1	GO_-_Molecular_Function.txt	Endothelial 4~	AD-CT	F
phospholipase A2 activity	20	-121900	0	0.0292505	0	GO_-_Molecular_Function.txt	Endothelial 4~	AD-CT	F
phospholipid binding	371	781134	0	0.000103843	1	GO_-_Molecular_Function.txt	Endothelial 4~	AD-CT	F
phosphoprotein binding	79	238744	0	0.0382794	1	GO_-_Molecular_Function.txt	Endothelial 4~	AD-CT	F
phosphoprotein phosphatase activity	154	516230	0	0.0000634318	1	GO_-_Molecular_Function.txt	Endothelial 4~	AD-CT	F
phosphoric ester hydrolase activity	322	614258	0	0.00268485	1	GO_-_Molecular_Function.txt	Endothelial 4~	AD-CT	F
phosphotransferase activity, alcohol group as acceptor	614	1359180	0	0.00000000671068	1	GO_-_Molecular_Function.txt	Endothelial 4~	AD-CT	F
poly(U) RNA binding	22	125498	0	0.0345929	1	GO_-_Molecular_Function.txt	Endothelial 4~	AD-CT	F
poly-pyrimidine tract binding	25	147095	0	0.0151108	1	GO_-_Molecular_Function.txt	Endothelial 4~	AD-CT	F
polynucleotide adenylyltransferase activity	11	-107468	0	0.00307085	0	GO_-_Molecular_Function.txt	Endothelial 4~	AD-CT	F
prenyltransferase activity	14	102840	0	0.0251659	1	GO_-_Molecular_Function.txt	Endothelial 4~	AD-CT	F
prostaglandin E receptor activity	5	-59535	0	0.0210444	0	GO_-_Molecular_Function.txt	Endothelial 4~	AD-CT	F
prostaglandin receptor activity	10	-86190	0	0.0245836	0	GO_-_Molecular_Function.txt	Endothelial 4~	AD-CT	F
protein C-terminus binding	178	683066	0	0.000000134819	1	GO_-_Molecular_Function.txt	Endothelial 4~	AD-CT	F
protein N-terminus binding	104	405936	0	0.000160346	1	GO_-_Molecular_Function.txt	Endothelial 4~	AD-CT	F
protein deacetylase activity	22	150204	0	0.00521854	1	GO_-_Molecular_Function.txt	Endothelial 4~	AD-CT	F
protein domain specific binding	643	1844710	0	1.72771E-15	1	GO_-_Molecular_Function.txt	Endothelial 4~	AD-CT	F
protein heterodimerization activity	362	754680	0	0.000168379	1	GO_-_Molecular_Function.txt	Endothelial 4~	AD-CT	F
protein homodimerization activity	745	1193070	0	0.0000138114	1	GO_-_Molecular_Function.txt	Endothelial 4~	AD-CT	F
protein kinase activity	518	1093550	0	0.0000010165	1	GO_-_Molecular_Function.txt	Endothelial 4~	AD-CT	F
protein kinase binding	608	1267010	0	0.0000000900161	1	GO_-_Molecular_Function.txt	Endothelial 4~	AD-CT	F
protein phosphatase 2A binding	31	192904	0	0.00180262	1	GO_-_Molecular_Function.txt	Endothelial 4~	AD-CT	F
protein phosphatase binding	130	445730	0	0.000244388	1	GO_-_Molecular_Function.txt	Endothelial 4~	AD-CT	F
protein phosphatase regulator activity	72	293232	0	0.00227891	1	GO_-_Molecular_Function.txt	Endothelial 4~	AD-CT	F
protein self-association	50	191740	0	0.0340814	1	GO_-_Molecular_Function.txt	Endothelial 4~	AD-CT	F
protein serine/threonine kinase activity	390	1128450	0	0.00000000174123	1	GO_-_Molecular_Function.txt	Endothelial 4~	AD-CT	F
protein serine/threonine phosphatase activity	56	240568	0	0.00603653	1	GO_-_Molecular_Function.txt	Endothelial 4~	AD-CT	F
protein serine/threonine/tyrosine kinase activity	41	193399	0	0.0122492	1	GO_-_Molecular_Function.txt	Endothelial 4~	AD-CT	F
protein tyrosine phosphatase activity	92	319924	0	0.003964	1	GO_-_Molecular_Function.txt	Endothelial 4~	AD-CT	F
protein tyrosine/serine/threonine phosphatase activity	38	187568	0	0.0113513	1	GO_-_Molecular_Function.txt	Endothelial 4~	AD-CT	F
protein-containing complex binding	942	2159680	0	3.41681E-15	1	GO_-_Molecular_Function.txt	Endothelial 4~	AD-CT	F
proton channel activity	11	-90951	0	0.0243464	0	GO_-_Molecular_Function.txt	Endothelial 4~	AD-CT	F
proton-transporting ATP synthase activity, rotational mechanism	8	-93048	0	0.00163579	0	GO_-_Molecular_Function.txt	Endothelial 4~	AD-CT	F
proximal promoter sequence-specific DNA binding	420	814860	0	0.000157307	1	GO_-_Molecular_Function.txt	Endothelial 4~	AD-CT	F
pseudouridine synthase activity	13	101088	0	0.0210444	1	GO_-_Molecular_Function.txt	Endothelial 4~	AD-CT	F
purine nucleoside binding	337	583267	0	0.00720288	1	GO_-_Molecular_Function.txt	Endothelial 4~	AD-CT	F
pyrimidine nucleobase transmembrane transporter activity	3	-40785	0	0.0471834	0	GO_-_Molecular_Function.txt	Endothelial 4~	AD-CT	F
pyrimidine-specific mismatch base pair DNA N-glycosylase activity	2	30846	0	0.0367744	1	GO_-_Molecular_Function.txt	Endothelial 4~	AD-CT	F
pyrophosphatase activity	728	1327910	0	0.000000363332	1	GO_-_Molecular_Function.txt	Endothelial 4~	AD-CT	F
pyrroline-5-carboxylate reductase activity	3	-42567	0	0.0275155	0	GO_-_Molecular_Function.txt	Endothelial 4~	AD-CT	F
racemase and epimerase activity, acting on carbohydrates and derivatives	10	99530	0	0.00436965	1	GO_-_Molecular_Function.txt	Endothelial 4~	AD-CT	F
receptor ligand activity	276	-932940	0	0.00000000407361	0	GO_-_Molecular_Function.txt	Endothelial 4~	AD-CT	F
receptor regulator activity	301	-956725	0	0.00000000682813	0	GO_-_Molecular_Function.txt	Endothelial 4~	AD-CT	F
repressing transcription factor binding	66	290028	0	0.00128276	1	GO_-_Molecular_Function.txt	Endothelial 4~	AD-CT	F
retinal binding	11	-105066	0	0.0042743	0	GO_-_Molecular_Function.txt	Endothelial 4~	AD-CT	F
retinoic acid receptor binding	24	127872	0	0.0437378	1	GO_-_Molecular_Function.txt	Endothelial 4~	AD-CT	F
retinol binding	10	-95040	0	0.00846458	0	GO_-_Molecular_Function.txt	Endothelial 4~	AD-CT	F
ribonucleoprotein complex binding	121	495251	0	0.00000855389	1	GO_-_Molecular_Function.txt	Endothelial 4~	AD-CT	F
ribonucleoside binding	337	566827	0	0.0103412	1	GO_-_Molecular_Function.txt	Endothelial 4~	AD-CT	F
ribosomal small subunit binding	14	97552	0	0.0398395	1	GO_-_Molecular_Function.txt	Endothelial 4~	AD-CT	F
ribosome binding	51	191052	0	0.0384696	1	GO_-_Molecular_Function.txt	Endothelial 4~	AD-CT	F
sequence-specific DNA binding	885	1478020	0	0.000000221735	1	GO_-_Molecular_Function.txt	Endothelial 4~	AD-CT	F
sequence-specific double-stranded DNA binding	677	1183760	0	0.00000486427	1	GO_-_Molecular_Function.txt	Endothelial 4~	AD-CT	F
serine-type endopeptidase activity	83	-296420	0	0.00536366	0	GO_-_Molecular_Function.txt	Endothelial 4~	AD-CT	F
signaling receptor activator activity	281	-921905	0	0.00000000753497	0	GO_-_Molecular_Function.txt	Endothelial 4~	AD-CT	F
signaling receptor activity	789	-1976120	0	4.13793E-15	0	GO_-_Molecular_Function.txt	Endothelial 4~	AD-CT	F
single-stranded DNA binding	98	288258	0	0.0196288	1	GO_-_Molecular_Function.txt	Endothelial 4~	AD-CT	F
single-stranded RNA binding	75	289785	0	0.00372736	1	GO_-_Molecular_Function.txt	Endothelial 4~	AD-CT	F
small GTPase binding	400	1339280	0	2.54851E-13	1	GO_-_Molecular_Function.txt	Endothelial 4~	AD-CT	F
sodium ion transmembrane transporter activity	117	345759	0	0.00687667	1	GO_-_Molecular_Function.txt	Endothelial 4~	AD-CT	F
sterol binding	47	189782	0	0.0287624	1	GO_-_Molecular_Function.txt	Endothelial 4~	AD-CT	F
structural constituent of postsynaptic actin cytoskeleton	3	41985	0	0.0329496	1	GO_-_Molecular_Function.txt	Endothelial 4~	AD-CT	F
structural constituent of ribosome	144	-737808	0	4.23059E-11	0	GO_-_Molecular_Function.txt	Endothelial 4~	AD-CT	F
structural molecule activity	521	915234	0	0.000124194	1	GO_-_Molecular_Function.txt	Endothelial 4~	AD-CT	F
superoxide-generating NADPH oxidase activity	8	-77864	0	0.0207357	0	GO_-_Molecular_Function.txt	Endothelial 4~	AD-CT	F
symporter activity	112	320304	0	0.0131057	1	GO_-_Molecular_Function.txt	Endothelial 4~	AD-CT	F
syntaxin binding	68	233152	0	0.0246807	1	GO_-_Molecular_Function.txt	Endothelial 4~	AD-CT	F
syntaxin-1 binding	24	138432	0	0.0225641	1	GO_-_Molecular_Function.txt	Endothelial 4~	AD-CT	F
tRNA (cytosine) methyltransferase activity	9	102429	0	0.000923294	1	GO_-_Molecular_Function.txt	Endothelial 4~	AD-CT	F
tRNA (cytosine-3-)-methyltransferase activity	3	43755	0	0.0184427	1	GO_-_Molecular_Function.txt	Endothelial 4~	AD-CT	F
tRNA (cytosine-5-)-methyltransferase activity	5	56905	0	0.0324169	1	GO_-_Molecular_Function.txt	Endothelial 4~	AD-CT	F
tRNA binding	59	310626	0	0.000103433	1	GO_-_Molecular_Function.txt	Endothelial 4~	AD-CT	F
tau protein binding	44	234580	0	0.00139429	1	GO_-_Molecular_Function.txt	Endothelial 4~	AD-CT	F
thiol-dependent ubiquitin-specific protease activity	77	291094	0	0.00414178	1	GO_-_Molecular_Function.txt	Endothelial 4~	AD-CT	F
thiol-dependent ubiquitinyl hydrolase activity	84	298128	0	0.00536366	1	GO_-_Molecular_Function.txt	Endothelial 4~	AD-CT	F
thyroid hormone receptor binding	27	143886	0	0.0270064	1	GO_-_Molecular_Function.txt	Endothelial 4~	AD-CT	F
transcription coactivator activity	288	883056	0	0.0000000760891	1	GO_-_Molecular_Function.txt	Endothelial 4~	AD-CT	F
transcription coregulator activity	508	1608710	0	3.41681E-15	1	GO_-_Molecular_Function.txt	Endothelial 4~	AD-CT	F
transcription corepressor activity	213	751863	0	0.0000001084	1	GO_-_Molecular_Function.txt	Endothelial 4~	AD-CT	F
transcription factor binding	589	1750300	0	2.4556E-15	1	GO_-_Molecular_Function.txt	Endothelial 4~	AD-CT	F
transcription regulatory region DNA binding	730	1391390	0	0.0000000760891	1	GO_-_Molecular_Function.txt	Endothelial 4~	AD-CT	F
transcription regulatory region sequence-specific DNA binding	631	1112120	0	0.0000108904	1	GO_-_Molecular_Function.txt	Endothelial 4~	AD-CT	F
transferase activity, transferring alkyl or aryl (other than methyl) groups	47	209160	0	0.0113513	1	GO_-_Molecular_Function.txt	Endothelial 4~	AD-CT	F
transferase activity, transferring glycosyl groups	224	444472	0	0.0161107	1	GO_-_Molecular_Function.txt	Endothelial 4~	AD-CT	F
transition metal ion binding	906	1467860	0	0.000000411937	1	GO_-_Molecular_Function.txt	Endothelial 4~	AD-CT	F
translation factor activity, RNA binding	72	290904	0	0.00257209	1	GO_-_Molecular_Function.txt	Endothelial 4~	AD-CT	F
translation regulator activity	118	384156	0	0.00162456	1	GO_-_Molecular_Function.txt	Endothelial 4~	AD-CT	F
transmembrane signaling receptor activity	607	-1748540	0	3.41681E-15	0	GO_-_Molecular_Function.txt	Endothelial 4~	AD-CT	F
transmembrane transporter activity	853	1241260	0	0.0000256353	1	GO_-_Molecular_Function.txt	Endothelial 4~	AD-CT	F
transporter activity	971	1371190	0	0.00000982358	1	GO_-_Molecular_Function.txt	Endothelial 4~	AD-CT	F
tubulin binding	316	688100	0	0.000286665	1	GO_-_Molecular_Function.txt	Endothelial 4~	AD-CT	F
ubiquinone binding	6	69264	0	0.0122492	1	GO_-_Molecular_Function.txt	Endothelial 4~	AD-CT	F
ubiquitin binding	73	356311	0	0.0000540287	1	GO_-_Molecular_Function.txt	Endothelial 4~	AD-CT	F
ubiquitin conjugating enzyme activity	34	184432	0	0.00687537	1	GO_-_Molecular_Function.txt	Endothelial 4~	AD-CT	F
ubiquitin ligase inhibitor activity	5	-61560	0	0.0141133	0	GO_-_Molecular_Function.txt	Endothelial 4~	AD-CT	F
ubiquitin protein ligase activity	186	651834	0	0.00000143802	1	GO_-_Molecular_Function.txt	Endothelial 4~	AD-CT	F
ubiquitin protein ligase binding	278	1023900	0	4.79701E-11	1	GO_-_Molecular_Function.txt	Endothelial 4~	AD-CT	F
ubiquitin-like protein binding	92	437564	0	0.00000548421	1	GO_-_Molecular_Function.txt	Endothelial 4~	AD-CT	F
ubiquitin-like protein ligase binding	293	1063650	0	2.71472E-11	1	GO_-_Molecular_Function.txt	Endothelial 4~	AD-CT	F
ubiquitin-like protein transferase activity	337	1310230	0	3.41681E-15	1	GO_-_Molecular_Function.txt	Endothelial 4~	AD-CT	F
ubiquitin-like protein-specific protease activity	93	333006	0	0.00236418	1	GO_-_Molecular_Function.txt	Endothelial 4~	AD-CT	F
ubiquitin-protein transferase activity	315	1206800	0	1.03287E-13	1	GO_-_Molecular_Function.txt	Endothelial 4~	AD-CT	F
ubiquitinyl hydrolase activity	84	298128	0	0.00536366	1	GO_-_Molecular_Function.txt	Endothelial 4~	AD-CT	F
unfolded protein binding	103	485902	0	0.00000125576	1	GO_-_Molecular_Function.txt	Endothelial 4~	AD-CT	F
very-long-chain 3-hydroxyacyl-CoA dehydratase activity	4	-65576	0	0.00000000497458	0	GO_-_Molecular_Function.txt	Endothelial 4~	AD-CT	F
voltage-gated ion channel activity	166	343436	0	0.0415067	1	GO_-_Molecular_Function.txt	Endothelial 4~	AD-CT	F
water channel activity	9	-80880	0	0.0260448	0	GO_-_Molecular_Function.txt	Endothelial 4~	AD-CT	F
water transmembrane transporter activity	10	-86940	0	0.0228651	0	GO_-_Molecular_Function.txt	Endothelial 4~	AD-CT	F
zinc ion binding	701	1328360	0	0.000000191192	1	GO_-_Molecular_Function.txt	Endothelial 4~	AD-CT	F
AGE-RAGE signaling pathway in diabetic complications	95	259530	0	0.0114267	1	KEGG_-_Pathways.txt	Endothelial 4~	AD-CT	F
AMPK signaling pathway	107	413155	0	0.0000523594	1	KEGG_-_Pathways.txt	Endothelial 4~	AD-CT	F
Acute myeloid leukemia	63	198981	0	0.0174597	1	KEGG_-_Pathways.txt	Endothelial 4~	AD-CT	F
Adherens junction	68	303188	0	0.000222589	1	KEGG_-_Pathways.txt	Endothelial 4~	AD-CT	F
Adipocytokine signaling pathway	60	198120	0	0.0154924	1	KEGG_-_Pathways.txt	Endothelial 4~	AD-CT	F
Adrenergic signaling in cardiomyocytes	132	325668	0	0.00668073	1	KEGG_-_Pathways.txt	Endothelial 4~	AD-CT	F
Alcoholism	124	305196	0	0.0092474	1	KEGG_-_Pathways.txt	Endothelial 4~	AD-CT	F
Aldosterone synthesis and secretion	85	239965	0	0.0137366	1	KEGG_-_Pathways.txt	Endothelial 4~	AD-CT	F
Allograft rejection	22	-224360	0	0.000000134548	0	KEGG_-_Pathways.txt	Endothelial 4~	AD-CT	F
Alzheimer disease	149	464673	0	0.000139124	1	KEGG_-_Pathways.txt	Endothelial 4~	AD-CT	F
Aminoacyl-tRNA biosynthesis	43	227242	0	0.000499232	1	KEGG_-_Pathways.txt	Endothelial 4~	AD-CT	F
Amphetamine addiction	57	228225	0	0.00314526	1	KEGG_-_Pathways.txt	Endothelial 4~	AD-CT	F
Amyotrophic lateral sclerosis (ALS)	46	189650	0	0.00714944	1	KEGG_-_Pathways.txt	Endothelial 4~	AD-CT	F
Apelin signaling pathway	124	313140	0	0.00714944	1	KEGG_-_Pathways.txt	Endothelial 4~	AD-CT	F
Apoptosis	121	423754	0	0.000114073	1	KEGG_-_Pathways.txt	Endothelial 4~	AD-CT	F
Apoptosis - multiple species	30	155220	0	0.00584896	1	KEGG_-_Pathways.txt	Endothelial 4~	AD-CT	F
Arachidonic acid metabolism	40	-146360	0	0.0293453	0	KEGG_-_Pathways.txt	Endothelial 4~	AD-CT	F
Asthma	15	-156855	0	0.0000144381	0	KEGG_-_Pathways.txt	Endothelial 4~	AD-CT	F
Autoimmune thyroid disease	26	-257680	0	0.0000000315605	0	KEGG_-_Pathways.txt	Endothelial 4~	AD-CT	F
Autophagy - animal	127	663728	0	4.38922E-10	1	KEGG_-_Pathways.txt	Endothelial 4~	AD-CT	F
Autophagy - other	29	160605	0	0.0033271	1	KEGG_-_Pathways.txt	Endothelial 4~	AD-CT	F
Axon guidance	173	502312	0	0.000137102	1	KEGG_-_Pathways.txt	Endothelial 4~	AD-CT	F
Bacterial invasion of epithelial cells	70	220330	0	0.0122835	1	KEGG_-_Pathways.txt	Endothelial 4~	AD-CT	F
Basal cell carcinoma	59	-170294	0	0.0393655	0	KEGG_-_Pathways.txt	Endothelial 4~	AD-CT	F
Basal transcription factors	40	201360	0	0.0016232	1	KEGG_-_Pathways.txt	Endothelial 4~	AD-CT	F
Base excision repair	31	154949	0	0.00714944	1	KEGG_-_Pathways.txt	Endothelial 4~	AD-CT	F
Bladder cancer	36	144420	0	0.0227016	1	KEGG_-_Pathways.txt	Endothelial 4~	AD-CT	F
Breast cancer	132	285276	0	0.0191966	1	KEGG_-_Pathways.txt	Endothelial 4~	AD-CT	F
C-type lectin receptor signaling pathway	86	217782	0	0.0281832	1	KEGG_-_Pathways.txt	Endothelial 4~	AD-CT	F
Calcium signaling pathway	172	388220	0	0.00411736	1	KEGG_-_Pathways.txt	Endothelial 4~	AD-CT	F
Carbon metabolism	102	300102	0	0.00394181	1	KEGG_-_Pathways.txt	Endothelial 4~	AD-CT	F
Cell adhesion molecules (CAMs)	119	-313120	0	0.00584896	0	KEGG_-_Pathways.txt	Endothelial 4~	AD-CT	F
Cell cycle	119	275673	0	0.0169511	1	KEGG_-_Pathways.txt	Endothelial 4~	AD-CT	F
Cellular senescence	143	298313	0	0.0185075	1	KEGG_-_Pathways.txt	Endothelial 4~	AD-CT	F
Chagas disease (American trypanosomiasis)	85	233030	0	0.016825	1	KEGG_-_Pathways.txt	Endothelial 4~	AD-CT	F
Chemokine signaling pathway	144	275592	0	0.0320694	1	KEGG_-_Pathways.txt	Endothelial 4~	AD-CT	F
Choline metabolism in cancer	89	328343	0	0.00051116	1	KEGG_-_Pathways.txt	Endothelial 4~	AD-CT	F
Cholinergic synapse	101	331451	0	0.00116055	1	KEGG_-_Pathways.txt	Endothelial 4~	AD-CT	F
Chronic myeloid leukemia	74	323974	0	0.000145948	1	KEGG_-_Pathways.txt	Endothelial 4~	AD-CT	F
Circadian entrainment	89	261426	0	0.00817134	1	KEGG_-_Pathways.txt	Endothelial 4~	AD-CT	F
Circadian rhythm	28	129548	0	0.0193144	1	KEGG_-_Pathways.txt	Endothelial 4~	AD-CT	F
Citrate cycle (TCA cycle)	27	151896	0	0.00405664	1	KEGG_-_Pathways.txt	Endothelial 4~	AD-CT	F
Cocaine addiction	43	141414	0	0.0462389	1	KEGG_-_Pathways.txt	Endothelial 4~	AD-CT	F
Colorectal cancer	84	338124	0	0.000219651	1	KEGG_-_Pathways.txt	Endothelial 4~	AD-CT	F
Complement and coagulation cascades	57	-245769	0	0.00129274	0	KEGG_-_Pathways.txt	Endothelial 4~	AD-CT	F
Cushing syndrome	138	287034	0	0.0217186	1	KEGG_-_Pathways.txt	Endothelial 4~	AD-CT	F
Cytokine-cytokine receptor interaction	166	-603114	0	0.00000124744	0	KEGG_-_Pathways.txt	Endothelial 4~	AD-CT	F
DNA replication	34	136934	0	0.0266733	1	KEGG_-_Pathways.txt	Endothelial 4~	AD-CT	F
Dopaminergic synapse	117	482946	0	0.00000431203	1	KEGG_-_Pathways.txt	Endothelial 4~	AD-CT	F
EGFR tyrosine kinase inhibitor resistance	78	284418	0	0.00156141	1	KEGG_-_Pathways.txt	Endothelial 4~	AD-CT	F
Endocrine and other factor-regulated calcium reabsorption	46	176534	0	0.013189	1	KEGG_-_Pathways.txt	Endothelial 4~	AD-CT	F
Endocrine resistance	91	255437	0	0.011127	1	KEGG_-_Pathways.txt	Endothelial 4~	AD-CT	F
Endocytosis	229	812846	0	0.0000000152718	1	KEGG_-_Pathways.txt	Endothelial 4~	AD-CT	F
Endometrial cancer	57	276207	0	0.000223988	1	KEGG_-_Pathways.txt	Endothelial 4~	AD-CT	F
Epstein-Barr virus infection	172	351560	0	0.011127	1	KEGG_-_Pathways.txt	Endothelial 4~	AD-CT	F
ErbB signaling pathway	82	373770	0	0.0000255246	1	KEGG_-_Pathways.txt	Endothelial 4~	AD-CT	F
Estrogen signaling pathway	105	313005	0	0.00300888	1	KEGG_-_Pathways.txt	Endothelial 4~	AD-CT	F
Fanconi anemia pathway	47	168994	0	0.0193144	1	KEGG_-_Pathways.txt	Endothelial 4~	AD-CT	F
Fat digestion and absorption	24	-115920	0	0.0249679	0	KEGG_-_Pathways.txt	Endothelial 4~	AD-CT	F
Fatty acid metabolism	54	163506	0	0.0385002	1	KEGG_-_Pathways.txt	Endothelial 4~	AD-CT	F
Fc gamma R-mediated phagocytosis	83	266992	0	0.00453782	1	KEGG_-_Pathways.txt	Endothelial 4~	AD-CT	F
Ferroptosis	36	151308	0	0.0164671	1	KEGG_-_Pathways.txt	Endothelial 4~	AD-CT	F
Fluid shear stress and atherosclerosis	119	333402	0	0.00300888	1	KEGG_-_Pathways.txt	Endothelial 4~	AD-CT	F
Focal adhesion	188	504412	0	0.000223988	1	KEGG_-_Pathways.txt	Endothelial 4~	AD-CT	F
FoxO signaling pathway	118	410858	0	0.000145948	1	KEGG_-_Pathways.txt	Endothelial 4~	AD-CT	F
GABAergic synapse	81	249048	0	0.00818987	1	KEGG_-_Pathways.txt	Endothelial 4~	AD-CT	F
Gap junction	81	239334	0	0.0114267	1	KEGG_-_Pathways.txt	Endothelial 4~	AD-CT	F
Gastric cancer	129	307197	0	0.0104746	1	KEGG_-_Pathways.txt	Endothelial 4~	AD-CT	F
Glioma	70	262550	0	0.00219119	1	KEGG_-_Pathways.txt	Endothelial 4~	AD-CT	F
Glucagon signaling pathway	89	290234	0	0.00276314	1	KEGG_-_Pathways.txt	Endothelial 4~	AD-CT	F
Glutamatergic synapse	103	238313	0	0.0282269	1	KEGG_-_Pathways.txt	Endothelial 4~	AD-CT	F
Glycosaminoglycan biosynthesis - chondroitin sulfate / dermatan sulfate	20	102100	0	0.0299808	1	KEGG_-_Pathways.txt	Endothelial 4~	AD-CT	F
Glycosylphosphatidylinositol (GPI)-anchor biosynthesis	22	102772	0	0.0393655	1	KEGG_-_Pathways.txt	Endothelial 4~	AD-CT	F
GnRH secretion	58	177696	0	0.0287981	1	KEGG_-_Pathways.txt	Endothelial 4~	AD-CT	F
GnRH signaling pathway	80	276040	0	0.00264909	1	KEGG_-_Pathways.txt	Endothelial 4~	AD-CT	F
Graft-versus-host disease	23	-236800	0	0.0000000537251	0	KEGG_-_Pathways.txt	Endothelial 4~	AD-CT	F
Growth hormone synthesis, secretion and action	103	396915	0	0.0000837695	1	KEGG_-_Pathways.txt	Endothelial 4~	AD-CT	F
HIF-1 signaling pathway	96	237696	0	0.0227016	1	KEGG_-_Pathways.txt	Endothelial 4~	AD-CT	F
Hematopoietic cell lineage	67	-353336	0	0.00000970489	0	KEGG_-_Pathways.txt	Endothelial 4~	AD-CT	F
Hepatitis B	140	493340	0	0.0000228323	1	KEGG_-_Pathways.txt	Endothelial 4~	AD-CT	F
Hepatitis C	121	361505	0	0.00122679	1	KEGG_-_Pathways.txt	Endothelial 4~	AD-CT	F
Hepatocellular carcinoma	151	434523	0	0.000433174	1	KEGG_-_Pathways.txt	Endothelial 4~	AD-CT	F
Herpes simplex virus 1 infection	416	878912	0	0.00000995969	1	KEGG_-_Pathways.txt	Endothelial 4~	AD-CT	F
Hippo signaling pathway	142	281874	0	0.0270259	1	KEGG_-_Pathways.txt	Endothelial 4~	AD-CT	F
Human T-cell leukemia virus 1 infection	198	390570	0	0.00817134	1	KEGG_-_Pathways.txt	Endothelial 4~	AD-CT	F
Human cytomegalovirus infection	190	460370	0	0.000970492	1	KEGG_-_Pathways.txt	Endothelial 4~	AD-CT	F
Human immunodeficiency virus 1 infection	177	418239	0	0.00219637	1	KEGG_-_Pathways.txt	Endothelial 4~	AD-CT	F
Human papillomavirus infection	290	664400	0	0.000086811	1	KEGG_-_Pathways.txt	Endothelial 4~	AD-CT	F
Huntington disease	174	469632	0	0.000387558	1	KEGG_-_Pathways.txt	Endothelial 4~	AD-CT	F
Inflammatory bowel disease (IBD)	45	-198120	0	0.00394181	0	KEGG_-_Pathways.txt	Endothelial 4~	AD-CT	F
Influenza A	133	252555	0	0.0436744	1	KEGG_-_Pathways.txt	Endothelial 4~	AD-CT	F
Inositol phosphate metabolism	72	246696	0	0.0048864	1	KEGG_-_Pathways.txt	Endothelial 4~	AD-CT	F
Insulin resistance	100	379400	0	0.000141682	1	KEGG_-_Pathways.txt	Endothelial 4~	AD-CT	F
Insulin secretion	71	225830	0	0.0109952	1	KEGG_-_Pathways.txt	Endothelial 4~	AD-CT	F
Insulin signaling pathway	125	519705	0	0.00000142745	1	KEGG_-_Pathways.txt	Endothelial 4~	AD-CT	F
Intestinal immune network for IgA production	31	-222190	0	0.0000382498	0	KEGG_-_Pathways.txt	Endothelial 4~	AD-CT	F
Jak-STAT signaling pathway	108	242112	0	0.0293453	1	KEGG_-_Pathways.txt	Endothelial 4~	AD-CT	F
Kaposi sarcoma-associated herpesvirus infection	155	337695	0	0.0102581	1	KEGG_-_Pathways.txt	Endothelial 4~	AD-CT	F
Linoleic acid metabolism	13	-89099	0	0.0164723	0	KEGG_-_Pathways.txt	Endothelial 4~	AD-CT	F
Long-term depression	53	186874	0	0.0149798	1	KEGG_-_Pathways.txt	Endothelial 4~	AD-CT	F
Long-term potentiation	61	280992	0	0.000295508	1	KEGG_-_Pathways.txt	Endothelial 4~	AD-CT	F
Longevity regulating pathway	80	364440	0	0.0000343539	1	KEGG_-_Pathways.txt	Endothelial 4~	AD-CT	F
Longevity regulating pathway - multiple species	55	252280	0	0.000697107	1	KEGG_-_Pathways.txt	Endothelial 4~	AD-CT	F
Lysosome	116	392508	0	0.000259134	1	KEGG_-_Pathways.txt	Endothelial 4~	AD-CT	F
MAPK signaling pathway	265	832615	0	0.0000000716595	1	KEGG_-_Pathways.txt	Endothelial 4~	AD-CT	F
Maturity onset diabetes of the young	11	-110962	0	0.000467667	0	KEGG_-_Pathways.txt	Endothelial 4~	AD-CT	F
Melanoma	63	241617	0	0.00300888	1	KEGG_-_Pathways.txt	Endothelial 4~	AD-CT	F
MicroRNAs in cancer	147	458016	0	0.000145948	1	KEGG_-_Pathways.txt	Endothelial 4~	AD-CT	F
Mitophagy - animal	62	266612	0	0.000728763	1	KEGG_-_Pathways.txt	Endothelial 4~	AD-CT	F
Morphine addiction	83	228633	0	0.0174597	1	KEGG_-_Pathways.txt	Endothelial 4~	AD-CT	F
N-Glycan biosynthesis	49	250730	0	0.000301191	1	KEGG_-_Pathways.txt	Endothelial 4~	AD-CT	F
NOD-like receptor signaling pathway	138	280392	0	0.0256052	1	KEGG_-_Pathways.txt	Endothelial 4~	AD-CT	F
Necroptosis	114	462162	0	0.00000977737	1	KEGG_-_Pathways.txt	Endothelial 4~	AD-CT	F
Neuroactive ligand-receptor interaction	227	-842523	0	0.00000000356363	0	KEGG_-_Pathways.txt	Endothelial 4~	AD-CT	F
Neurotrophin signaling pathway	112	508112	0	0.000000521923	1	KEGG_-_Pathways.txt	Endothelial 4~	AD-CT	F
Nicotinate and nicotinamide metabolism	34	148500	0	0.0153445	1	KEGG_-_Pathways.txt	Endothelial 4~	AD-CT	F
Non-alcoholic fatty liver disease (NAFLD)	127	604217	0	0.0000000152718	1	KEGG_-_Pathways.txt	Endothelial 4~	AD-CT	F
Non-small cell lung cancer	64	250424	0	0.00219637	1	KEGG_-_Pathways.txt	Endothelial 4~	AD-CT	F
Notch signaling pathway	48	156624	0	0.0339922	1	KEGG_-_Pathways.txt	Endothelial 4~	AD-CT	F
Nucleotide excision repair	43	190563	0	0.00466653	1	KEGG_-_Pathways.txt	Endothelial 4~	AD-CT	F
Olfactory transduction	49	-174303	0	0.0179895	0	KEGG_-_Pathways.txt	Endothelial 4~	AD-CT	F
One carbon pool by folate	18	91320	0	0.0432952	1	KEGG_-_Pathways.txt	Endothelial 4~	AD-CT	F
Oocyte meiosis	110	263460	0	0.0174597	1	KEGG_-_Pathways.txt	Endothelial 4~	AD-CT	F
Osteoclast differentiation	104	241904	0	0.0265308	1	KEGG_-_Pathways.txt	Endothelial 4~	AD-CT	F
Other types of O-glycan biosynthesis	22	109954	0	0.0259284	1	KEGG_-_Pathways.txt	Endothelial 4~	AD-CT	F
Oxidative phosphorylation	115	283245	0	0.0122835	1	KEGG_-_Pathways.txt	Endothelial 4~	AD-CT	F
Oxytocin signaling pathway	139	322870	0	0.00927388	1	KEGG_-_Pathways.txt	Endothelial 4~	AD-CT	F
PD-L1 expression and PD-1 checkpoint pathway in cancer	78	223920	0	0.0164723	1	KEGG_-_Pathways.txt	Endothelial 4~	AD-CT	F
PI3K-Akt signaling pathway	291	618399	0	0.000279777	1	KEGG_-_Pathways.txt	Endothelial 4~	AD-CT	F
Pancreatic cancer	72	288840	0	0.0007098	1	KEGG_-_Pathways.txt	Endothelial 4~	AD-CT	F
Parathyroid hormone synthesis, secretion and action	92	285264	0	0.00394181	1	KEGG_-_Pathways.txt	Endothelial 4~	AD-CT	F
Parkinson disease	126	387966	0	0.000586164	1	KEGG_-_Pathways.txt	Endothelial 4~	AD-CT	F
Pathogenic Escherichia coli infection	169	421973	0	0.00145168	1	KEGG_-_Pathways.txt	Endothelial 4~	AD-CT	F
Pathways in cancer	466	963440	0	0.00000418989	1	KEGG_-_Pathways.txt	Endothelial 4~	AD-CT	F
Peroxisome	75	201705	0	0.0293344	1	KEGG_-_Pathways.txt	Endothelial 4~	AD-CT	F
Phenylalanine metabolism	14	-80376	0	0.0424861	0	KEGG_-_Pathways.txt	Endothelial 4~	AD-CT	F
Phosphatidylinositol signaling system	93	337749	0	0.000478302	1	KEGG_-_Pathways.txt	Endothelial 4~	AD-CT	F
Phospholipase D signaling pathway	131	343026	0	0.0036907	1	KEGG_-_Pathways.txt	Endothelial 4~	AD-CT	F
Platinum drug resistance	63	267255	0	0.000794687	1	KEGG_-_Pathways.txt	Endothelial 4~	AD-CT	F
Progesterone-mediated oocyte maturation	89	239766	0	0.0164671	1	KEGG_-_Pathways.txt	Endothelial 4~	AD-CT	F
Prolactin signaling pathway	60	178860	0	0.0302794	1	KEGG_-_Pathways.txt	Endothelial 4~	AD-CT	F
Propanoate metabolism	33	130425	0	0.0323089	1	KEGG_-_Pathways.txt	Endothelial 4~	AD-CT	F
Prostate cancer	88	285440	0	0.0030908	1	KEGG_-_Pathways.txt	Endothelial 4~	AD-CT	F
Proteasome	41	171548	0	0.0106406	1	KEGG_-_Pathways.txt	Endothelial 4~	AD-CT	F
Protein digestion and absorption	70	-212290	0	0.0164671	0	KEGG_-_Pathways.txt	Endothelial 4~	AD-CT	F
Protein processing in endoplasmic reticulum	157	720228	0	0.000000001151	1	KEGG_-_Pathways.txt	Endothelial 4~	AD-CT	F
Proteoglycans in cancer	184	513224	0	0.000145948	1	KEGG_-_Pathways.txt	Endothelial 4~	AD-CT	F
Purine metabolism	113	283556	0	0.0114267	1	KEGG_-_Pathways.txt	Endothelial 4~	AD-CT	F
Pyrimidine metabolism	50	225840	0	0.0016232	1	KEGG_-_Pathways.txt	Endothelial 4~	AD-CT	F
RNA degradation	75	230910	0	0.0114028	1	KEGG_-_Pathways.txt	Endothelial 4~	AD-CT	F
RNA polymerase	29	122734	0	0.0312396	1	KEGG_-_Pathways.txt	Endothelial 4~	AD-CT	F
RNA transport	149	617946	0	0.0000000882416	1	KEGG_-_Pathways.txt	Endothelial 4~	AD-CT	F
Rap1 signaling pathway	193	511961	0	0.000223988	1	KEGG_-_Pathways.txt	Endothelial 4~	AD-CT	F
Ras signaling pathway	194	422974	0	0.00314526	1	KEGG_-_Pathways.txt	Endothelial 4~	AD-CT	F
Regulation of actin cytoskeleton	190	570950	0	0.0000255246	1	KEGG_-_Pathways.txt	Endothelial 4~	AD-CT	F
Regulation of lipolysis in adipocytes	47	207047	0	0.00314526	1	KEGG_-_Pathways.txt	Endothelial 4~	AD-CT	F
Relaxin signaling pathway	113	370343	0	0.00051116	1	KEGG_-_Pathways.txt	Endothelial 4~	AD-CT	F
Renal cell carcinoma	65	305455	0	0.000139124	1	KEGG_-_Pathways.txt	Endothelial 4~	AD-CT	F
Retinol metabolism	28	-128448	0	0.0207722	0	KEGG_-_Pathways.txt	Endothelial 4~	AD-CT	F
Retrograde endocannabinoid signaling	133	427982	0	0.000207715	1	KEGG_-_Pathways.txt	Endothelial 4~	AD-CT	F
Rheumatoid arthritis	68	-188320	0	0.0323995	0	KEGG_-_Pathways.txt	Endothelial 4~	AD-CT	F
Ribosome	120	-823080	0	2.33964E-17	0	KEGG_-_Pathways.txt	Endothelial 4~	AD-CT	F
Ribosome biogenesis in eukaryotes	72	220224	0	0.013914	1	KEGG_-_Pathways.txt	Endothelial 4~	AD-CT	F
SNARE interactions in vesicular transport	32	120384	0	0.0490889	1	KEGG_-_Pathways.txt	Endothelial 4~	AD-CT	F
Shigellosis	62	256682	0	0.00129274	1	KEGG_-_Pathways.txt	Endothelial 4~	AD-CT	F
Signaling pathways regulating pluripotency of stem cells	122	293254	0	0.0117377	1	KEGG_-_Pathways.txt	Endothelial 4~	AD-CT	F
Small cell lung cancer	88	278864	0	0.00394181	1	KEGG_-_Pathways.txt	Endothelial 4~	AD-CT	F
Sphingolipid signaling pathway	108	324348	0	0.00234739	1	KEGG_-_Pathways.txt	Endothelial 4~	AD-CT	F
Spliceosome	125	585535	0	0.0000000315605	1	KEGG_-_Pathways.txt	Endothelial 4~	AD-CT	F
Staphylococcus aureus infection	47	-303599	0	0.00000418989	0	KEGG_-_Pathways.txt	Endothelial 4~	AD-CT	F
Synaptic vesicle cycle	69	191478	0	0.0307419	1	KEGG_-_Pathways.txt	Endothelial 4~	AD-CT	F
Synthesis and degradation of ketone bodies	8	72016	0	0.0114267	1	KEGG_-_Pathways.txt	Endothelial 4~	AD-CT	F
Systemic lupus erythematosus	69	-290571	0	0.000478302	0	KEGG_-_Pathways.txt	Endothelial 4~	AD-CT	F
TGF-beta signaling pathway	83	260790	0	0.00584896	1	KEGG_-_Pathways.txt	Endothelial 4~	AD-CT	F
TNF signaling pathway	101	264176	0	0.0126775	1	KEGG_-_Pathways.txt	Endothelial 4~	AD-CT	F
Terpenoid backbone biosynthesis	20	113820	0	0.0143641	1	KEGG_-_Pathways.txt	Endothelial 4~	AD-CT	F
Thermogenesis	206	608144	0	0.000016174	1	KEGG_-_Pathways.txt	Endothelial 4~	AD-CT	F
Thyroid cancer	37	143981	0	0.0256052	1	KEGG_-_Pathways.txt	Endothelial 4~	AD-CT	F
Thyroid hormone signaling pathway	110	385240	0	0.000223988	1	KEGG_-_Pathways.txt	Endothelial 4~	AD-CT	F
Tight junction	138	400200	0	0.000722433	1	KEGG_-_Pathways.txt	Endothelial 4~	AD-CT	F
Transcriptional misregulation in cancer	148	277240	0	0.0335554	1	KEGG_-_Pathways.txt	Endothelial 4~	AD-CT	F
Type I diabetes mellitus	29	-212800	0	0.0000456451	0	KEGG_-_Pathways.txt	Endothelial 4~	AD-CT	F
Type II diabetes mellitus	39	143874	0	0.0299808	1	KEGG_-_Pathways.txt	Endothelial 4~	AD-CT	F
Tyrosine metabolism	25	-118050	0	0.0252914	0	KEGG_-_Pathways.txt	Endothelial 4~	AD-CT	F
Ubiquinone and other terpenoid-quinone biosynthesis	8	63352	0	0.0293344	1	KEGG_-_Pathways.txt	Endothelial 4~	AD-CT	F
Ubiquitin mediated proteolysis	130	580050	0	0.0000000770341	1	KEGG_-_Pathways.txt	Endothelial 4~	AD-CT	F
VEGF signaling pathway	51	170061	0	0.0252914	1	KEGG_-_Pathways.txt	Endothelial 4~	AD-CT	F
Valine, leucine and isoleucine degradation	45	185325	0	0.00811029	1	KEGG_-_Pathways.txt	Endothelial 4~	AD-CT	F
Vasopressin-regulated water reabsorption	37	152245	0	0.0170748	1	KEGG_-_Pathways.txt	Endothelial 4~	AD-CT	F
Viral carcinogenesis	170	406930	0	0.00234756	1	KEGG_-_Pathways.txt	Endothelial 4~	AD-CT	F
Viral myocarditis	50	-178120	0	0.016825	0	KEGG_-_Pathways.txt	Endothelial 4~	AD-CT	F
Viral protein interaction with cytokine and cytokine receptor	52	-244044	0	0.000722433	0	KEGG_-_Pathways.txt	Endothelial 4~	AD-CT	F
Wnt signaling pathway	141	303972	0	0.0158217	1	KEGG_-_Pathways.txt	Endothelial 4~	AD-CT	F
Yersinia infection	111	439761	0	0.000022466	1	KEGG_-_Pathways.txt	Endothelial 4~	AD-CT	F
alpha-Linolenic acid metabolism	13	-76190	0	0.0463236	0	KEGG_-_Pathways.txt	Endothelial 4~	AD-CT	F
cAMP signaling pathway	184	437344	0	0.00157383	1	KEGG_-_Pathways.txt	Endothelial 4~	AD-CT	F
cGMP-PKG signaling pathway	146	325840	0	0.0106711	1	KEGG_-_Pathways.txt	Endothelial 4~	AD-CT	F
mRNA surveillance pathway	80	357760	0	0.0000496523	1	KEGG_-_Pathways.txt	Endothelial 4~	AD-CT	F
mTOR signaling pathway	140	370860	0	0.00225219	1	KEGG_-_Pathways.txt	Endothelial 4~	AD-CT	F
7 transmembrane receptor (Secretin family)	28	-228900	0	0.0000503818	0	Pfam_-_Protein_families.txt	Endothelial 4~	AD-CT	F
7 transmembrane receptor (rhodopsin family)	170	-883330	0	1.28036E-12	0	Pfam_-_Protein_families.txt	Endothelial 4~	AD-CT	F
ACT domain	3	-46044	0	0.0193357	0	Pfam_-_Protein_families.txt	Endothelial 4~	AD-CT	F
AhpC/TSA antioxidant enzyme	3	-48681	0	0.000281878	0	Pfam_-_Protein_families.txt	Endothelial 4~	AD-CT	F
Animal haem peroxidase	10	-94710	0	0.0287209	0	Pfam_-_Protein_families.txt	Endothelial 4~	AD-CT	F
Ankyrin repeats (3 copies)	179	422564	0	0.0269151	1	Pfam_-_Protein_families.txt	Endothelial 4~	AD-CT	F
BTB/POZ domain	119	416425	0	0.00189646	1	Pfam_-_Protein_families.txt	Endothelial 4~	AD-CT	F
Bromodomain	36	192756	0	0.0197341	1	Pfam_-_Protein_families.txt	Endothelial 4~	AD-CT	F
CARMIL C-terminus	3	-46011	0	0.0193357	0	Pfam_-_Protein_families.txt	Endothelial 4~	AD-CT	F
Carmil pleckstrin homology domain	3	-46011	0	0.0193357	0	Pfam_-_Protein_families.txt	Endothelial 4~	AD-CT	F
Cid1 family poly A polymerase	6	-78048	0	0.0079091	0	Pfam_-_Protein_families.txt	Endothelial 4~	AD-CT	F
Class II histocompatibility antigen, alpha domain	5	-62260	0	0.0378639	0	Pfam_-_Protein_families.txt	Endothelial 4~	AD-CT	F
Class II histocompatibility antigen, beta domain	5	-62200	0	0.0378639	0	Pfam_-_Protein_families.txt	Endothelial 4~	AD-CT	F
Cytochrome P450	32	-169664	0	0.0390946	0	Pfam_-_Protein_families.txt	Endothelial 4~	AD-CT	F
Cytosolic arginine sensor for mTORC1 subunit 1 N-terminal domain	3	-46044	0	0.0193357	0	Pfam_-_Protein_families.txt	Endothelial 4~	AD-CT	F
Diaphanous FH3 Domain	9	85620	0	0.0434626	1	Pfam_-_Protein_families.txt	Endothelial 4~	AD-CT	F
Diaphanous GTPase-binding Domain	9	85620	0	0.0434626	1	Pfam_-_Protein_families.txt	Endothelial 4~	AD-CT	F
Domain of unknown function (DUF4939)	7	-74570	0	0.0434626	0	Pfam_-_Protein_families.txt	Endothelial 4~	AD-CT	F
Dopey, N-terminal	2	-32456	0	0.0133002	0	Pfam_-_Protein_families.txt	Endothelial 4~	AD-CT	F
Dual specificity phosphatase, catalytic domain	35	172760	0	0.049701	1	Pfam_-_Protein_families.txt	Endothelial 4~	AD-CT	F
Essential protein Yae1, N terminal	2	-32464	0	0.0133002	0	Pfam_-_Protein_families.txt	Endothelial 4~	AD-CT	F
FAD-binding domain	5	-62545	0	0.0362918	0	Pfam_-_Protein_families.txt	Endothelial 4~	AD-CT	F
Ferric reductase NAD binding domain	5	-62545	0	0.0362918	0	Pfam_-_Protein_families.txt	Endothelial 4~	AD-CT	F
Filopodia upregulated, FAM65	3	-46065	0	0.0193357	0	Pfam_-_Protein_families.txt	Endothelial 4~	AD-CT	F
GPCR proteolysis site, GPS, motif	15	-196605	0	0.0000000370077	0	Pfam_-_Protein_families.txt	Endothelial 4~	AD-CT	F
GPCR-Autoproteolysis INducing (GAIN) domain	9	-98235	0	0.00907059	0	Pfam_-_Protein_families.txt	Endothelial 4~	AD-CT	F
HECT-domain (ubiquitin-transferase)	28	163016	0	0.0297415	1	Pfam_-_Protein_families.txt	Endothelial 4~	AD-CT	F
Helicase conserved C-terminal domain	103	331499	0	0.0193357	1	Pfam_-_Protein_families.txt	Endothelial 4~	AD-CT	F
Homeodomain	78	-422490	0	0.00000466243	0	Pfam_-_Protein_families.txt	Endothelial 4~	AD-CT	F
Immunoglobulin C1-set domain	33	-246120	0	0.0000748144	0	Pfam_-_Protein_families.txt	Endothelial 4~	AD-CT	F
Immunoglobulin V-set domain	107	-308621	0	0.0447099	0	Pfam_-_Protein_families.txt	Endothelial 4~	AD-CT	F
Immunoglobulin domain	47	-240350	0	0.00739654	0	Pfam_-_Protein_families.txt	Endothelial 4~	AD-CT	F
Iron-sulfur cluster assembly protein	2	-32452	0	0.0133002	0	Pfam_-_Protein_families.txt	Endothelial 4~	AD-CT	F
KRAB box	302	791934	0	0.0000226578	1	Pfam_-_Protein_families.txt	Endothelial 4~	AD-CT	F
Latrophilin Cytoplasmic C-terminal region	3	-49197	0	0.00000361242	0	Pfam_-_Protein_families.txt	Endothelial 4~	AD-CT	F
Lecithin retinol acyltransferase	7	-88350	0	0.00430619	0	Pfam_-_Protein_families.txt	Endothelial 4~	AD-CT	F
Lectin C-type domain	55	-355650	0	0.00000379783	0	Pfam_-_Protein_families.txt	Endothelial 4~	AD-CT	F
N-term cysteine-rich ER, FAM69	3	-44814	0	0.0362918	0	Pfam_-_Protein_families.txt	Endothelial 4~	AD-CT	F
Nucleotidyltransferase	4	-63264	0	0.000281878	0	Pfam_-_Protein_families.txt	Endothelial 4~	AD-CT	F
Olfactory receptor	14	-182528	0	0.000000124145	0	Pfam_-_Protein_families.txt	Endothelial 4~	AD-CT	F
PAP2 superfamily	16	-176464	0	0.0000111736	0	Pfam_-_Protein_families.txt	Endothelial 4~	AD-CT	F
PH domain	169	541559	0	0.000267494	1	Pfam_-_Protein_families.txt	Endothelial 4~	AD-CT	F
PHD-finger	52	238180	0	0.0167823	1	Pfam_-_Protein_families.txt	Endothelial 4~	AD-CT	F
PTRF/SDPR family	4	-61452	0	0.00210712	0	Pfam_-_Protein_families.txt	Endothelial 4~	AD-CT	F
PX domain	46	219066	0	0.0197341	1	Pfam_-_Protein_families.txt	Endothelial 4~	AD-CT	F
Pecanex protein (C-terminus)	4	-61560	0	0.00198612	0	Pfam_-_Protein_families.txt	Endothelial 4~	AD-CT	F
Phorbol esters/diacylglycerol binding domain (C1 domain)	46	212726	0	0.0269151	1	Pfam_-_Protein_families.txt	Endothelial 4~	AD-CT	F
Protein kinase domain	320	973120	0	0.0000000826784	1	Pfam_-_Protein_families.txt	Endothelial 4~	AD-CT	F
Protein tyrosine phosphatase-like protein, PTPLA	4	-65576	0	0.0000000370077	0	Pfam_-_Protein_families.txt	Endothelial 4~	AD-CT	F
Protein-kinase domain of FAM69	6	-73188	0	0.0197341	0	Pfam_-_Protein_families.txt	Endothelial 4~	AD-CT	F
Protocadherin	5	61700	0	0.0411976	1	Pfam_-_Protein_families.txt	Endothelial 4~	AD-CT	F
Proton-conducting membrane transporter	3	49284	0	0.000000124145	1	Pfam_-_Protein_families.txt	Endothelial 4~	AD-CT	F
RNA recognition motif. (a.k.a. RRM, RBD, or RNP domain)	171	675165	0	0.000000481558	1	Pfam_-_Protein_families.txt	Endothelial 4~	AD-CT	F
Rab-GTPase-TBC domain	40	198240	0	0.0269151	1	Pfam_-_Protein_families.txt	Endothelial 4~	AD-CT	F
Ras association (RalGDS/AF-6) domain	34	195906	0	0.0130029	1	Pfam_-_Protein_families.txt	Endothelial 4~	AD-CT	F
RhoGAP domain	59	227237	0	0.0470922	1	Pfam_-_Protein_families.txt	Endothelial 4~	AD-CT	F
SEA domain	11	-96579	0	0.0392201	0	Pfam_-_Protein_families.txt	Endothelial 4~	AD-CT	F
Septin	12	-180084	0	2.54507E-10	0	Pfam_-_Protein_families.txt	Endothelial 4~	AD-CT	F
Sulfatase protein	2	32540	0	0.00946468	1	Pfam_-_Protein_families.txt	Endothelial 4~	AD-CT	F
Sushi repeat (SCR repeat)	42	-204834	0	0.0248515	0	Pfam_-_Protein_families.txt	Endothelial 4~	AD-CT	F
T-box	10	-92280	0	0.0378639	0	Pfam_-_Protein_families.txt	Endothelial 4~	AD-CT	F
TAFA family	4	-59844	0	0.00667123	0	Pfam_-_Protein_families.txt	Endothelial 4~	AD-CT	F
Tetratricopeptide repeat	52	219772	0	0.0362918	1	Pfam_-_Protein_families.txt	Endothelial 4~	AD-CT	F
Transforming growth factor beta like domain	29	-169445	0	0.0248515	0	Pfam_-_Protein_families.txt	Endothelial 4~	AD-CT	F
Trypsin	53	-363980	0	0.000000879652	0	Pfam_-_Protein_families.txt	Endothelial 4~	AD-CT	F
UBA/TS-N domain	24	142728	0	0.04842	1	Pfam_-_Protein_families.txt	Endothelial 4~	AD-CT	F
Ubiquitin carboxyl-terminal hydrolase	50	219340	0	0.0298601	1	Pfam_-_Protein_families.txt	Endothelial 4~	AD-CT	F
Ubiquitin-conjugating enzyme	33	178524	0	0.0282322	1	Pfam_-_Protein_families.txt	Endothelial 4~	AD-CT	F
WD domain, G-beta repeat	210	695760	0	0.00000466243	1	Pfam_-_Protein_families.txt	Endothelial 4~	AD-CT	F
WW domain	37	193116	0	0.0234963	1	Pfam_-_Protein_families.txt	Endothelial 4~	AD-CT	F
Zinc finger, C2H2 type	568	1220660	0	0.000000481558	1	Pfam_-_Protein_families.txt	Endothelial 4~	AD-CT	F
tRNA synthetases class I (E and Q), anti-codon binding domain	2	31694	0	0.0491118	1	Pfam_-_Protein_families.txt	Endothelial 4~	AD-CT	F
tRNA synthetases class I (E and Q), catalytic domain	3	47541	0	0.00495762	1	Pfam_-_Protein_families.txt	Endothelial 4~	AD-CT	F
wnt family	16	-129080	0	0.0167823	0	Pfam_-_Protein_families.txt	Endothelial 4~	AD-CT	F
APC/C:Cdc20 mediated degradation of Securin	62	227336	0	0.0167199	1	Reactome_-_Pathways.txt	Endothelial 4~	AD-CT	F
APC/C:Cdh1 mediated degradation of Cdc20 and other APC/C:Cdh1 targeted proteins in late mitosis/early G1	66	217608	0	0.0311469	1	Reactome_-_Pathways.txt	Endothelial 4~	AD-CT	F
ATF4 activates genes in response to endoplasmic reticulum stress	24	136584	0	0.0209415	1	Reactome_-_Pathways.txt	Endothelial 4~	AD-CT	F
AUF1 (hnRNP D0) binds and destabilizes mRNA	52	185896	0	0.0402042	1	Reactome_-_Pathways.txt	Endothelial 4~	AD-CT	F
AURKA Activation by TPX2	70	253630	0	0.010668	1	Reactome_-_Pathways.txt	Endothelial 4~	AD-CT	F
Activated NTRK2 signals through FYN	5	60450	0	0.0142643	1	Reactome_-_Pathways.txt	Endothelial 4~	AD-CT	F
Activated NTRK3 signals through PI3K	5	62385	0	0.0101053	1	Reactome_-_Pathways.txt	Endothelial 4~	AD-CT	F
Activated PKN1 stimulates transcription of AR (androgen receptor) regulated genes KLK2 and KLK3	30	-147510	0	0.0284575	0	Reactome_-_Pathways.txt	Endothelial 4~	AD-CT	F
Activation of C3 and C5	7	-63108	0	0.0491903	0	Reactome_-_Pathways.txt	Endothelial 4~	AD-CT	F
[truncated: 93,981 more rows]
