# Supplementary material for: A single-cell atlas to map sex-specific gene-expression changes in blood upon neurodegeneration
Source: Nat Commun. 2025 Feb 25;16:1965. doi: 10.1038/s41467-025-56833-7 (PMC11862118; doi:10.1038/s41467-025-56833-7)
Supplement: Supplementary file 9 — Supplementary Dataset 7 [file 41467_2025_56833_MOESM9_ESM.csv]

X.Name	Hits	Score	Expected.Score	P.value	Regulation_direction	Category	cluster_id	contrast	Sex
'de novo' AMP biosynthetic process	2	29814	0	0.00291365	1	GO_-_Biological_Process.txt	CGE_interneuron	ADvsHC	F
'de novo' posttranslational protein folding	30	197275	0	0.000101383	1	GO_-_Biological_Process.txt	CGE_interneuron	ADvsHC	F
'de novo' protein folding	34	237751	0	0.00000500746	1	GO_-_Biological_Process.txt	CGE_interneuron	ADvsHC	F
10-formyltetrahydrofolate catabolic process	2	29574	0	0.0052232	1	GO_-_Biological_Process.txt	CGE_interneuron	ADvsHC	F
2-oxoglutarate metabolic process	14	101384	0	0.00678275	1	GO_-_Biological_Process.txt	CGE_interneuron	ADvsHC	F
3'-phosphoadenosine 5'-phosphosulfate biosynthetic process	6	-56064	0	0.025248	0	GO_-_Biological_Process.txt	CGE_interneuron	ADvsHC	F
3'-phosphoadenosine 5'-phosphosulfate metabolic process	14	-90871	0	0.0203733	0	GO_-_Biological_Process.txt	CGE_interneuron	ADvsHC	F
5-methylcytosine catabolic process	3	-39048	0	0.0165012	0	GO_-_Biological_Process.txt	CGE_interneuron	ADvsHC	F
5-phosphoribose 1-diphosphate biosynthetic process	5	-51565	0	0.0215172	0	GO_-_Biological_Process.txt	CGE_interneuron	ADvsHC	F
5S class rRNA transcription by RNA polymerase III	6	62826	0	0.00796269	1	GO_-_Biological_Process.txt	CGE_interneuron	ADvsHC	F
9-cis-retinoic acid biosynthetic process	2	29560	0	0.00536142	1	GO_-_Biological_Process.txt	CGE_interneuron	ADvsHC	F
ADP biosynthetic process	4	59332	0	0.00000688202	1	GO_-_Biological_Process.txt	CGE_interneuron	ADvsHC	F
ADP metabolic process	36	178027	0	0.00286975	1	GO_-_Biological_Process.txt	CGE_interneuron	ADvsHC	F
ADP transport	5	-59395	0	0.00394905	0	GO_-_Biological_Process.txt	CGE_interneuron	ADvsHC	F
AMP biosynthetic process	5	57515	0	0.00623194	1	GO_-_Biological_Process.txt	CGE_interneuron	ADvsHC	F
AMP metabolic process	12	144110	0	0.000000290853	1	GO_-_Biological_Process.txt	CGE_interneuron	ADvsHC	F
AMP salvage	2	29080	0	0.0113957	1	GO_-_Biological_Process.txt	CGE_interneuron	ADvsHC	F
ATP biosynthetic process	27	220513	0	0.00000117422	1	GO_-_Biological_Process.txt	CGE_interneuron	ADvsHC	F
ATP generation from ADP	29	140458	0	0.0122357	1	GO_-_Biological_Process.txt	CGE_interneuron	ADvsHC	F
ATP metabolic process	95	370325	0	0.0000453967	1	GO_-_Biological_Process.txt	CGE_interneuron	ADvsHC	F
ATP synthesis coupled proton transport	20	212970	0	0.0000000059511	1	GO_-_Biological_Process.txt	CGE_interneuron	ADvsHC	F
ATP transport	9	-106911	0	0.0000249901	0	GO_-_Biological_Process.txt	CGE_interneuron	ADvsHC	F
ATP-dependent chromatin remodeling	65	229695	0	0.00519364	1	GO_-_Biological_Process.txt	CGE_interneuron	ADvsHC	F
Arp2/3 complex-mediated actin nucleation	20	151175	0	0.000286886	1	GO_-_Biological_Process.txt	CGE_interneuron	ADvsHC	F
B cell activation	77	229872	0	0.0129367	1	GO_-_Biological_Process.txt	CGE_interneuron	ADvsHC	F
B cell differentiation	49	168361	0	0.0262392	1	GO_-_Biological_Process.txt	CGE_interneuron	ADvsHC	F
B cell negative selection	2	28216	0	0.0249797	1	GO_-_Biological_Process.txt	CGE_interneuron	ADvsHC	F
BMP signaling pathway	52	-218429	0	0.00231823	0	GO_-_Biological_Process.txt	CGE_interneuron	ADvsHC	F
C-terminal protein deglutamylation	3	44577	0	0.00015327	1	GO_-_Biological_Process.txt	CGE_interneuron	ADvsHC	F
CDP-choline pathway	7	61183	0	0.024927	1	GO_-_Biological_Process.txt	CGE_interneuron	ADvsHC	F
CDP-diacylglycerol biosynthetic process	13	108275	0	0.00167154	1	GO_-_Biological_Process.txt	CGE_interneuron	ADvsHC	F
CDP-diacylglycerol metabolic process	14	118940	0	0.000698091	1	GO_-_Biological_Process.txt	CGE_interneuron	ADvsHC	F
CENP-A containing nucleosome assembly	23	121863	0	0.0150513	1	GO_-_Biological_Process.txt	CGE_interneuron	ADvsHC	F
COP9 signalosome assembly	3	38337	0	0.0209296	1	GO_-_Biological_Process.txt	CGE_interneuron	ADvsHC	F
COPII vesicle coating	59	-236829	0	0.00184455	0	GO_-_Biological_Process.txt	CGE_interneuron	ADvsHC	F
COPII-coated vesicle budding	5	-57660	0	0.00603097	0	GO_-_Biological_Process.txt	CGE_interneuron	ADvsHC	F
COPII-coated vesicle cargo loading	13	-122420	0	0.000178822	0	GO_-_Biological_Process.txt	CGE_interneuron	ADvsHC	F
CTP biosynthetic process	12	-75842	0	0.0430103	0	GO_-_Biological_Process.txt	CGE_interneuron	ADvsHC	F
CTP salvage	3	-41901	0	0.00409821	0	GO_-_Biological_Process.txt	CGE_interneuron	ADvsHC	F
CUT catabolic process	4	46060	0	0.0185901	1	GO_-_Biological_Process.txt	CGE_interneuron	ADvsHC	F
Cajal body organization	4	-41195	0	0.046223	0	GO_-_Biological_Process.txt	CGE_interneuron	ADvsHC	F
DNA biosynthetic process	86	-527232	0	1.52649E-11	0	GO_-_Biological_Process.txt	CGE_interneuron	ADvsHC	F
DNA catabolic process	24	165724	0	0.000315771	1	GO_-_Biological_Process.txt	CGE_interneuron	ADvsHC	F
DNA catabolic process, endonucleolytic	20	143165	0	0.000777777	1	GO_-_Biological_Process.txt	CGE_interneuron	ADvsHC	F
DNA conformation change	128	276348	0	0.0243027	1	GO_-_Biological_Process.txt	CGE_interneuron	ADvsHC	F
DNA damage response, detection of DNA damage	36	-222767	0	0.0000568142	0	GO_-_Biological_Process.txt	CGE_interneuron	ADvsHC	F
DNA damage response, signal transduction by p53 class mediator	61	212245	0	0.00887348	1	GO_-_Biological_Process.txt	CGE_interneuron	ADvsHC	F
DNA damage response, signal transduction by p53 class mediator resulting in cell cycle arrest	43	196415	0	0.00260428	1	GO_-_Biological_Process.txt	CGE_interneuron	ADvsHC	F
DNA dealkylation involved in DNA repair	10	97975	0	0.000803253	1	GO_-_Biological_Process.txt	CGE_interneuron	ADvsHC	F
DNA deamination	5	57560	0	0.0061835	1	GO_-_Biological_Process.txt	CGE_interneuron	ADvsHC	F
DNA demethylation	10	69675	0	0.0397741	1	GO_-_Biological_Process.txt	CGE_interneuron	ADvsHC	F
DNA double-strand break processing involved in repair via single-strand annealing	4	-42648	0	0.0356905	0	GO_-_Biological_Process.txt	CGE_interneuron	ADvsHC	F
DNA duplex unwinding	88	218323	0	0.034509	1	GO_-_Biological_Process.txt	CGE_interneuron	ADvsHC	F
DNA geometric change	96	237631	0	0.0254693	1	GO_-_Biological_Process.txt	CGE_interneuron	ADvsHC	F
DNA metabolic process	595	-1137720	0	0.000000102527	0	GO_-_Biological_Process.txt	CGE_interneuron	ADvsHC	F
DNA recombination	153	-534593	0	0.00000165072	0	GO_-_Biological_Process.txt	CGE_interneuron	ADvsHC	F
DNA repair	411	-1006850	0	0.0000000118799	0	GO_-_Biological_Process.txt	CGE_interneuron	ADvsHC	F
DNA replication	130	-429715	0	0.0000562406	0	GO_-_Biological_Process.txt	CGE_interneuron	ADvsHC	F
DNA replication initiation	23	-128509	0	0.00892468	0	GO_-_Biological_Process.txt	CGE_interneuron	ADvsHC	F
DNA replication-independent nucleosome assembly	30	153670	0	0.00558238	1	GO_-_Biological_Process.txt	CGE_interneuron	ADvsHC	F
DNA replication-independent nucleosome organization	31	151706	0	0.00787953	1	GO_-_Biological_Process.txt	CGE_interneuron	ADvsHC	F
DNA strand renaturation	6	-65136	0	0.0049044	0	GO_-_Biological_Process.txt	CGE_interneuron	ADvsHC	F
DNA synthesis involved in DNA repair	44	-348494	0	3.93633E-10	0	GO_-_Biological_Process.txt	CGE_interneuron	ADvsHC	F
DNA topological change	8	-62261	0	0.0379746	0	GO_-_Biological_Process.txt	CGE_interneuron	ADvsHC	F
DNA unwinding involved in DNA replication	11	-71319	0	0.0476078	0	GO_-_Biological_Process.txt	CGE_interneuron	ADvsHC	F
DNA-dependent DNA replication	33	-191784	0	0.000469005	0	GO_-_Biological_Process.txt	CGE_interneuron	ADvsHC	F
DNA-templated transcription, initiation	161	-646519	0	0.00000000457386	0	GO_-_Biological_Process.txt	CGE_interneuron	ADvsHC	F
DNA-templated transcription, termination	66	-180933	0	0.045698	0	GO_-_Biological_Process.txt	CGE_interneuron	ADvsHC	F
ER-associated misfolded protein catabolic process	11	-80169	0	0.0198807	0	GO_-_Biological_Process.txt	CGE_interneuron	ADvsHC	F
ER-nucleus signaling pathway	31	155670	0	0.0058556	1	GO_-_Biological_Process.txt	CGE_interneuron	ADvsHC	F
ERAD pathway	81	-301415	0	0.000542116	0	GO_-_Biological_Process.txt	CGE_interneuron	ADvsHC	F
ESCRT III complex disassembly	10	70130	0	0.0380942	1	GO_-_Biological_Process.txt	CGE_interneuron	ADvsHC	F
ESCRT complex disassembly	10	70130	0	0.0380942	1	GO_-_Biological_Process.txt	CGE_interneuron	ADvsHC	F
Fc receptor signaling pathway	136	-377700	0	0.000959444	0	GO_-_Biological_Process.txt	CGE_interneuron	ADvsHC	F
Fc-epsilon receptor signaling pathway	90	-449140	0	0.0000000681936	0	GO_-_Biological_Process.txt	CGE_interneuron	ADvsHC	F
G protein-coupled acetylcholine receptor signaling pathway	17	112354	0	0.00678598	1	GO_-_Biological_Process.txt	CGE_interneuron	ADvsHC	F
G protein-coupled glutamate receptor signaling pathway	11	112277	0	0.000151713	1	GO_-_Biological_Process.txt	CGE_interneuron	ADvsHC	F
G protein-coupled receptor internalization	7	73437	0	0.00317156	1	GO_-_Biological_Process.txt	CGE_interneuron	ADvsHC	F
G protein-coupled receptor signaling pathway	419	1380470	0	2.83225E-16	1	GO_-_Biological_Process.txt	CGE_interneuron	ADvsHC	F
G protein-coupled receptor signaling pathway, coupled to cyclic nucleotide second messenger	119	641007	0	3.05375E-12	1	GO_-_Biological_Process.txt	CGE_interneuron	ADvsHC	F
G protein-coupled serotonin receptor signaling pathway	15	151620	0	0.00000555175	1	GO_-_Biological_Process.txt	CGE_interneuron	ADvsHC	F
G1/S transition of mitotic cell cycle	77	226762	0	0.0147681	1	GO_-_Biological_Process.txt	CGE_interneuron	ADvsHC	F
G2/M transition of mitotic cell cycle	112	435136	0	0.00000650263	1	GO_-_Biological_Process.txt	CGE_interneuron	ADvsHC	F
GMP metabolic process	14	82409	0	0.0424069	1	GO_-_Biological_Process.txt	CGE_interneuron	ADvsHC	F
GPI anchor biosynthetic process	19	-122325	0	0.00494789	0	GO_-_Biological_Process.txt	CGE_interneuron	ADvsHC	F
GPI anchor metabolic process	21	-126389	0	0.00629494	0	GO_-_Biological_Process.txt	CGE_interneuron	ADvsHC	F
Golgi organization	105	-261205	0	0.0168318	0	GO_-_Biological_Process.txt	CGE_interneuron	ADvsHC	F
Golgi to lysosome transport	8	59959	0	0.0485983	1	GO_-_Biological_Process.txt	CGE_interneuron	ADvsHC	F
Golgi to plasma membrane transport	46	187580	0	0.00702263	1	GO_-_Biological_Process.txt	CGE_interneuron	ADvsHC	F
Golgi vesicle transport	289	564365	0	0.000637056	1	GO_-_Biological_Process.txt	CGE_interneuron	ADvsHC	F
I-kappaB kinase/NF-kappaB signaling	49	-178377	0	0.0162377	0	GO_-_Biological_Process.txt	CGE_interneuron	ADvsHC	F
JNK cascade	39	-179990	0	0.00419144	0	GO_-_Biological_Process.txt	CGE_interneuron	ADvsHC	F
L-alanine transport	5	-59260	0	0.0040686	0	GO_-_Biological_Process.txt	CGE_interneuron	ADvsHC	F
L-alpha-amino acid transmembrane transport	35	-353310	0	6.68242E-14	0	GO_-_Biological_Process.txt	CGE_interneuron	ADvsHC	F
L-arginine import across plasma membrane	3	-36147	0	0.0376308	0	GO_-_Biological_Process.txt	CGE_interneuron	ADvsHC	F
L-arginine transmembrane transport	5	-59460	0	0.00387875	0	GO_-_Biological_Process.txt	CGE_interneuron	ADvsHC	F
L-arginine transport	5	-59460	0	0.00387875	0	GO_-_Biological_Process.txt	CGE_interneuron	ADvsHC	F
L-aspartate transmembrane transport	8	-94792	0	0.0000980917	0	GO_-_Biological_Process.txt	CGE_interneuron	ADvsHC	F
L-cysteine catabolic process	3	37899	0	0.023899	1	GO_-_Biological_Process.txt	CGE_interneuron	ADvsHC	F
L-fucose catabolic process	4	44028	0	0.0274303	1	GO_-_Biological_Process.txt	CGE_interneuron	ADvsHC	F
L-glutamate transmembrane transport	15	-116905	0	0.00168342	0	GO_-_Biological_Process.txt	CGE_interneuron	ADvsHC	F
L-histidine transmembrane transport	4	-47320	0	0.0141194	0	GO_-_Biological_Process.txt	CGE_interneuron	ADvsHC	F
L-kynurenine metabolic process	6	56478	0	0.0237287	1	GO_-_Biological_Process.txt	CGE_interneuron	ADvsHC	F
L-lysine catabolic process to acetyl-CoA via saccharopine	3	36525	0	0.0344347	1	GO_-_Biological_Process.txt	CGE_interneuron	ADvsHC	F
L-lysine transmembrane transport	5	-59460	0	0.00387875	0	GO_-_Biological_Process.txt	CGE_interneuron	ADvsHC	F
L-ornithine transmembrane transport	5	-59385	0	0.0039512	0	GO_-_Biological_Process.txt	CGE_interneuron	ADvsHC	F
L-serine biosynthetic process	7	-67816	0	0.00899499	0	GO_-_Biological_Process.txt	CGE_interneuron	ADvsHC	F
L-serine metabolic process	9	-72007	0	0.0198082	0	GO_-_Biological_Process.txt	CGE_interneuron	ADvsHC	F
L-serine transport	3	-35055	0	0.0476078	0	GO_-_Biological_Process.txt	CGE_interneuron	ADvsHC	F
MAPK cascade	248	-671126	0	0.00000249578	0	GO_-_Biological_Process.txt	CGE_interneuron	ADvsHC	F
MyD88-dependent toll-like receptor signaling pathway	21	-117097	0	0.0140793	0	GO_-_Biological_Process.txt	CGE_interneuron	ADvsHC	F
N-acetylglucosamine metabolic process	17	106128	0	0.012522	1	GO_-_Biological_Process.txt	CGE_interneuron	ADvsHC	F
N-terminal peptidyl-methionine acetylation	7	-59570	0	0.0306432	0	GO_-_Biological_Process.txt	CGE_interneuron	ADvsHC	F
N-terminal protein amino acid acetylation	14	93296	0	0.0161499	1	GO_-_Biological_Process.txt	CGE_interneuron	ADvsHC	F
N-terminal protein amino acid modification	23	-132948	0	0.00608098	0	GO_-_Biological_Process.txt	CGE_interneuron	ADvsHC	F
NAD biosynthesis via nicotinamide riboside salvage pathway	12	-102528	0	0.00195399	0	GO_-_Biological_Process.txt	CGE_interneuron	ADvsHC	F
NAD biosynthetic process	21	-133659	0	0.0031381	0	GO_-_Biological_Process.txt	CGE_interneuron	ADvsHC	F
NAD metabolic process	35	157475	0	0.0103439	1	GO_-_Biological_Process.txt	CGE_interneuron	ADvsHC	F
NADH metabolic process	29	125273	0	0.0321488	1	GO_-_Biological_Process.txt	CGE_interneuron	ADvsHC	F
NIK/NF-kappaB signaling	55	-377845	0	0.00000000248232	0	GO_-_Biological_Process.txt	CGE_interneuron	ADvsHC	F
O-glycan processing	31	171883	0	0.0016201	1	GO_-_Biological_Process.txt	CGE_interneuron	ADvsHC	F
O-glycan processing, core 1	2	27656	0	0.0350954	1	GO_-_Biological_Process.txt	CGE_interneuron	ADvsHC	F
PERK-mediated unfolded protein response	7	55746	0	0.0487449	1	GO_-_Biological_Process.txt	CGE_interneuron	ADvsHC	F
PMA-inducible membrane protein ectodomain proteolysis	3	44985	0	0.0000376446	1	GO_-_Biological_Process.txt	CGE_interneuron	ADvsHC	F
RNA 3' uridylation	4	-52020	0	0.00350565	0	GO_-_Biological_Process.txt	CGE_interneuron	ADvsHC	F
RNA 3'-end processing	111	-247959	0	0.0320028	0	GO_-_Biological_Process.txt	CGE_interneuron	ADvsHC	F
RNA 5'-end processing	18	-130827	0	0.00133233	0	GO_-_Biological_Process.txt	CGE_interneuron	ADvsHC	F
RNA biosynthetic process	498	-994997	0	0.000000525137	0	GO_-_Biological_Process.txt	CGE_interneuron	ADvsHC	F
RNA catabolic process	220	-830430	0	5.79649E-11	0	GO_-_Biological_Process.txt	CGE_interneuron	ADvsHC	F
RNA export from nucleus	117	-551118	0	0.00000000420638	0	GO_-_Biological_Process.txt	CGE_interneuron	ADvsHC	F
RNA methylation	77	-369652	0	0.00000307925	0	GO_-_Biological_Process.txt	CGE_interneuron	ADvsHC	F
RNA modification	141	-453656	0	0.0000421132	0	GO_-_Biological_Process.txt	CGE_interneuron	ADvsHC	F
RNA phosphodiester bond hydrolysis	120	378870	0	0.000314228	1	GO_-_Biological_Process.txt	CGE_interneuron	ADvsHC	F
RNA phosphodiester bond hydrolysis, endonucleolytic	59	-174193	0	0.0404111	0	GO_-_Biological_Process.txt	CGE_interneuron	ADvsHC	F
RNA phosphodiester bond hydrolysis, exonucleolytic	40	262955	0	0.00000325348	1	GO_-_Biological_Process.txt	CGE_interneuron	ADvsHC	F
RNA polymerase I preinitiation complex assembly	9	-72583	0	0.0184667	0	GO_-_Biological_Process.txt	CGE_interneuron	ADvsHC	F
RNA polymerase II preinitiation complex assembly	13	-106467	0	0.00212301	0	GO_-_Biological_Process.txt	CGE_interneuron	ADvsHC	F
RNA processing	752	-1964390	0	7.97418E-19	0	GO_-_Biological_Process.txt	CGE_interneuron	ADvsHC	F
RNA secondary structure unwinding	7	85624	0	0.000162443	1	GO_-_Biological_Process.txt	CGE_interneuron	ADvsHC	F
RNA splicing	340	-1173920	0	2.25897E-14	0	GO_-_Biological_Process.txt	CGE_interneuron	ADvsHC	F
RNA splicing, via transesterification reactions	243	-692954	0	0.000000687036	0	GO_-_Biological_Process.txt	CGE_interneuron	ADvsHC	F
RNA surveillance	13	104062	0	0.00293872	1	GO_-_Biological_Process.txt	CGE_interneuron	ADvsHC	F
RNA transport	166	-625111	0	0.0000000322505	0	GO_-_Biological_Process.txt	CGE_interneuron	ADvsHC	F
RNA-dependent DNA biosynthetic process	24	-136780	0	0.00561619	0	GO_-_Biological_Process.txt	CGE_interneuron	ADvsHC	F
Rab protein signal transduction	55	-520720	0	4.37134E-19	0	GO_-_Biological_Process.txt	CGE_interneuron	ADvsHC	F
Rap protein signal transduction	10	-98930	0	0.000672022	0	GO_-_Biological_Process.txt	CGE_interneuron	ADvsHC	F
Ras protein signal transduction	191	-850007	0	2.31181E-13	0	GO_-_Biological_Process.txt	CGE_interneuron	ADvsHC	F
Rho protein signal transduction	54	196089	0	0.0105662	1	GO_-_Biological_Process.txt	CGE_interneuron	ADvsHC	F
S-adenosylmethionine cycle	4	44235	0	0.0264623	1	GO_-_Biological_Process.txt	CGE_interneuron	ADvsHC	F
SA node cell to atrial cardiac muscle cell communication	2	27384	0	0.0401796	1	GO_-_Biological_Process.txt	CGE_interneuron	ADvsHC	F
SCF-dependent proteasomal ubiquitin-dependent protein catabolic process	85	329950	0	0.000159466	1	GO_-_Biological_Process.txt	CGE_interneuron	ADvsHC	F
SNARE complex assembly	8	-97664	0	0.0000426874	0	GO_-_Biological_Process.txt	CGE_interneuron	ADvsHC	F
SRP-dependent cotranslational protein targeting to membrane	87	-969528	0	0	0	GO_-_Biological_Process.txt	CGE_interneuron	ADvsHC	F
SRP-dependent cotranslational protein targeting to membrane, translocation	8	-92424	0	0.000183389	0	GO_-_Biological_Process.txt	CGE_interneuron	ADvsHC	F
Sertoli cell proliferation	3	42186	0	0.00337981	1	GO_-_Biological_Process.txt	CGE_interneuron	ADvsHC	F
T cell apoptotic process	11	72745	0	0.041876	1	GO_-_Biological_Process.txt	CGE_interneuron	ADvsHC	F
T cell cytokine production	5	48045	0	0.0386276	1	GO_-_Biological_Process.txt	CGE_interneuron	ADvsHC	F
T cell mediated immunity	14	134526	0	0.0000528892	1	GO_-_Biological_Process.txt	CGE_interneuron	ADvsHC	F
T cell receptor signaling pathway	118	-445035	0	0.00000717639	0	GO_-_Biological_Process.txt	CGE_interneuron	ADvsHC	F
T-tubule organization	4	47664	0	0.0129858	1	GO_-_Biological_Process.txt	CGE_interneuron	ADvsHC	F
TRIF-dependent toll-like receptor signaling pathway	21	-102941	0	0.0395097	0	GO_-_Biological_Process.txt	CGE_interneuron	ADvsHC	F
Toll signaling pathway	5	-46615	0	0.0476078	0	GO_-_Biological_Process.txt	CGE_interneuron	ADvsHC	F
U2-type prespliceosome assembly	3	-34995	0	0.0480973	0	GO_-_Biological_Process.txt	CGE_interneuron	ADvsHC	F
U4 snRNA 3'-end processing	8	92072	0	0.000201544	1	GO_-_Biological_Process.txt	CGE_interneuron	ADvsHC	F
UDP-N-acetylglucosamine transmembrane transport	3	-35865	0	0.0400466	0	GO_-_Biological_Process.txt	CGE_interneuron	ADvsHC	F
UDP-galactose transmembrane transport	4	-47812	0	0.0125752	0	GO_-_Biological_Process.txt	CGE_interneuron	ADvsHC	F
UDP-glucose metabolic process	4	-40743	0	0.0495586	0	GO_-_Biological_Process.txt	CGE_interneuron	ADvsHC	F
UDP-glucosylation	2	-27964	0	0.029328	0	GO_-_Biological_Process.txt	CGE_interneuron	ADvsHC	F
UDP-glucuronate biosynthetic process	3	-35889	0	0.0397947	0	GO_-_Biological_Process.txt	CGE_interneuron	ADvsHC	F
UMP biosynthetic process	10	-94115	0	0.00157477	0	GO_-_Biological_Process.txt	CGE_interneuron	ADvsHC	F
UMP salvage	5	-69835	0	0.0000594786	0	GO_-_Biological_Process.txt	CGE_interneuron	ADvsHC	F
Wnt signaling pathway	263	-505359	0	0.00168418	0	GO_-_Biological_Process.txt	CGE_interneuron	ADvsHC	F
Wnt signaling pathway, planar cell polarity pathway	78	-449231	0	0.00000000371267	0	GO_-_Biological_Process.txt	CGE_interneuron	ADvsHC	F
acetate biosynthetic process	2	30074	0	0.00103709	1	GO_-_Biological_Process.txt	CGE_interneuron	ADvsHC	F
acetate metabolic process	3	44349	0	0.000260954	1	GO_-_Biological_Process.txt	CGE_interneuron	ADvsHC	F
acetyl-CoA biosynthetic process from acetate	2	30074	0	0.00103709	1	GO_-_Biological_Process.txt	CGE_interneuron	ADvsHC	F
acetyl-CoA metabolic process	25	132965	0	0.00986231	1	GO_-_Biological_Process.txt	CGE_interneuron	ADvsHC	F
acetylcholine receptor signaling pathway	23	143076	0	0.00236834	1	GO_-_Biological_Process.txt	CGE_interneuron	ADvsHC	F
acid secretion	44	-174155	0	0.0121413	0	GO_-_Biological_Process.txt	CGE_interneuron	ADvsHC	F
acrosomal vesicle exocytosis	4	-42432	0	0.0370182	0	GO_-_Biological_Process.txt	CGE_interneuron	ADvsHC	F
actin cortical patch assembly	5	-65590	0	0.000580251	0	GO_-_Biological_Process.txt	CGE_interneuron	ADvsHC	F
actin cortical patch localization	6	-63523	0	0.00687653	0	GO_-_Biological_Process.txt	CGE_interneuron	ADvsHC	F
actin crosslink formation	7	62725	0	0.0199992	1	GO_-_Biological_Process.txt	CGE_interneuron	ADvsHC	F
actin cytoskeleton organization	266	507063	0	0.00173438	1	GO_-_Biological_Process.txt	CGE_interneuron	ADvsHC	F
actin filament branching	3	38286	0	0.0212867	1	GO_-_Biological_Process.txt	CGE_interneuron	ADvsHC	F
actin filament capping	25	-113720	0	0.0370704	0	GO_-_Biological_Process.txt	CGE_interneuron	ADvsHC	F
actin filament network formation	7	59629	0	0.0304098	1	GO_-_Biological_Process.txt	CGE_interneuron	ADvsHC	F
actin filament organization	172	365023	0	0.00703313	1	GO_-_Biological_Process.txt	CGE_interneuron	ADvsHC	F
actin filament uncapping	2	27198	0	0.0437729	1	GO_-_Biological_Process.txt	CGE_interneuron	ADvsHC	F
actin filament-based movement	44	-265461	0	0.00000984263	0	GO_-_Biological_Process.txt	CGE_interneuron	ADvsHC	F
actin filament-based process	294	466611	0	0.00891851	1	GO_-_Biological_Process.txt	CGE_interneuron	ADvsHC	F
actin nucleation	27	145624	0	0.0055325	1	GO_-_Biological_Process.txt	CGE_interneuron	ADvsHC	F
actin polymerization-dependent cell motility	6	58560	0	0.0170093	1	GO_-_Biological_Process.txt	CGE_interneuron	ADvsHC	F
actin-mediated cell contraction	23	-118494	0	0.0193974	0	GO_-_Biological_Process.txt	CGE_interneuron	ADvsHC	F
actin-myosin filament sliding	15	-96425	0	0.0166323	0	GO_-_Biological_Process.txt	CGE_interneuron	ADvsHC	F
action potential	62	233116	0	0.00322029	1	GO_-_Biological_Process.txt	CGE_interneuron	ADvsHC	F
activation of GTPase activity	65	-360430	0	0.000000451888	0	GO_-_Biological_Process.txt	CGE_interneuron	ADvsHC	F
activation of JUN kinase activity	31	-148520	0	0.0099164	0	GO_-_Biological_Process.txt	CGE_interneuron	ADvsHC	F
activation of MAPK activity	109	-281556	0	0.0099164	0	GO_-_Biological_Process.txt	CGE_interneuron	ADvsHC	F
activation of MAPKK activity	47	196420	0	0.00465743	1	GO_-_Biological_Process.txt	CGE_interneuron	ADvsHC	F
activation of adenylate cyclase activity	20	151000	0	0.000292941	1	GO_-_Biological_Process.txt	CGE_interneuron	ADvsHC	F
activation of cysteine-type endopeptidase activity involved in apoptotic process	57	253760	0	0.000479809	1	GO_-_Biological_Process.txt	CGE_interneuron	ADvsHC	F
activation of cysteine-type endopeptidase activity involved in apoptotic process by cytochrome c	7	85617	0	0.000162547	1	GO_-_Biological_Process.txt	CGE_interneuron	ADvsHC	F
activation of immune response	275	-526630	0	0.00128072	0	GO_-_Biological_Process.txt	CGE_interneuron	ADvsHC	F
activation of innate immune response	150	-573345	0	0.000000120346	0	GO_-_Biological_Process.txt	CGE_interneuron	ADvsHC	F
activation of protein kinase A activity	16	117784	0	0.00246336	1	GO_-_Biological_Process.txt	CGE_interneuron	ADvsHC	F
activation of protein kinase activity	238	-516456	0	0.000562632	0	GO_-_Biological_Process.txt	CGE_interneuron	ADvsHC	F
activin receptor signaling pathway	11	82491	0	0.0153055	1	GO_-_Biological_Process.txt	CGE_interneuron	ADvsHC	F
acyl carnitine transport	3	-35646	0	0.0420135	0	GO_-_Biological_Process.txt	CGE_interneuron	ADvsHC	F
acyl-CoA metabolic process	73	377021	0	0.000000723524	1	GO_-_Biological_Process.txt	CGE_interneuron	ADvsHC	F
acylglycerol catabolic process	21	134785	0	0.00278872	1	GO_-_Biological_Process.txt	CGE_interneuron	ADvsHC	F
acylglycerol metabolic process	60	331580	0	0.00000172131	1	GO_-_Biological_Process.txt	CGE_interneuron	ADvsHC	F
adaptive immune response	79	293545	0	0.000680799	1	GO_-_Biological_Process.txt	CGE_interneuron	ADvsHC	F
adenine transport	4	-47612	0	0.0131476	0	GO_-_Biological_Process.txt	CGE_interneuron	ADvsHC	F
adenosine to inosine editing	6	59432	0	0.0147903	1	GO_-_Biological_Process.txt	CGE_interneuron	ADvsHC	F
adenylate cyclase-activating G protein-coupled receptor signaling pathway	59	403881	0	5.917E-10	1	GO_-_Biological_Process.txt	CGE_interneuron	ADvsHC	F
adenylate cyclase-activating adrenergic receptor signaling pathway	13	125591	0	0.000101383	1	GO_-_Biological_Process.txt	CGE_interneuron	ADvsHC	F
adenylate cyclase-activating dopamine receptor signaling pathway	7	59862	0	0.029569	1	GO_-_Biological_Process.txt	CGE_interneuron	ADvsHC	F
adenylate cyclase-inhibiting G protein-coupled acetylcholine receptor signaling pathway	7	61120	0	0.0251222	1	GO_-_Biological_Process.txt	CGE_interneuron	ADvsHC	F
adenylate cyclase-inhibiting G protein-coupled glutamate receptor signaling pathway	5	52675	0	0.0173998	1	GO_-_Biological_Process.txt	CGE_interneuron	ADvsHC	F
adenylate cyclase-inhibiting G protein-coupled receptor signaling pathway	53	323134	0	0.000000508909	1	GO_-_Biological_Process.txt	CGE_interneuron	ADvsHC	F
adenylate cyclase-inhibiting dopamine receptor signaling pathway	4	44520	0	0.0252006	1	GO_-_Biological_Process.txt	CGE_interneuron	ADvsHC	F
adenylate cyclase-modulating G protein-coupled receptor signaling pathway	109	600667	0	9.6919E-12	1	GO_-_Biological_Process.txt	CGE_interneuron	ADvsHC	F
adherens junction organization	67	330609	0	0.00000922108	1	GO_-_Biological_Process.txt	CGE_interneuron	ADvsHC	F
adiponectin-activated signaling pathway	7	73113	0	0.00336219	1	GO_-_Biological_Process.txt	CGE_interneuron	ADvsHC	F
adrenergic receptor signaling pathway	14	122403	0	0.000410112	1	GO_-_Biological_Process.txt	CGE_interneuron	ADvsHC	F
adult behavior	102	222947	0	0.0487449	1	GO_-_Biological_Process.txt	CGE_interneuron	ADvsHC	F
adult locomotory behavior	59	215515	0	0.0061835	1	GO_-_Biological_Process.txt	CGE_interneuron	ADvsHC	F
adult walking behavior	24	136674	0	0.00566559	1	GO_-_Biological_Process.txt	CGE_interneuron	ADvsHC	F
aerobic respiration	39	168888	0	0.00889251	1	GO_-_Biological_Process.txt	CGE_interneuron	ADvsHC	F
aggrephagy	5	-47095	0	0.0443606	0	GO_-_Biological_Process.txt	CGE_interneuron	ADvsHC	F
aging	169	354803	0	0.00883169	1	GO_-_Biological_Process.txt	CGE_interneuron	ADvsHC	F
agmatine biosynthetic process	2	28338	0	0.0227532	1	GO_-_Biological_Process.txt	CGE_interneuron	ADvsHC	F
alanine transport	7	-82964	0	0.000345032	0	GO_-_Biological_Process.txt	CGE_interneuron	ADvsHC	F
alanyl-tRNA aminoacylation	2	30340	0	0.0000194995	1	GO_-_Biological_Process.txt	CGE_interneuron	ADvsHC	F
alcohol metabolic process	213	614668	0	0.00000354219	1	GO_-_Biological_Process.txt	CGE_interneuron	ADvsHC	F
alpha-amino acid metabolic process	144	543811	0	0.000000366599	1	GO_-_Biological_Process.txt	CGE_interneuron	ADvsHC	F
alpha-ketoglutarate transport	3	-35478	0	0.0435483	0	GO_-_Biological_Process.txt	CGE_interneuron	ADvsHC	F
alpha-linolenic acid metabolic process	11	96542	0	0.00234135	1	GO_-_Biological_Process.txt	CGE_interneuron	ADvsHC	F
ameboidal-type cell migration	105	-290050	0	0.00578271	0	GO_-_Biological_Process.txt	CGE_interneuron	ADvsHC	F
amide biosynthetic process	294	-740744	0	0.00000163813	0	GO_-_Biological_Process.txt	CGE_interneuron	ADvsHC	F
amino acid transmembrane transport	53	-513010	0	2.41362E-19	0	GO_-_Biological_Process.txt	CGE_interneuron	ADvsHC	F
amino acid transport	89	-675525	0	4.49683E-19	0	GO_-_Biological_Process.txt	CGE_interneuron	ADvsHC	F
amino-acid betaine metabolic process	15	121720	0	0.000888407	1	GO_-_Biological_Process.txt	CGE_interneuron	ADvsHC	F
ammonium transmembrane transport	9	-98541	0	0.000210395	0	GO_-_Biological_Process.txt	CGE_interneuron	ADvsHC	F
ammonium transport	27	-216604	0	0.00000207655	0	GO_-_Biological_Process.txt	CGE_interneuron	ADvsHC	F
amyloid precursor protein metabolic process	17	96362	0	0.028836	1	GO_-_Biological_Process.txt	CGE_interneuron	ADvsHC	F
amyloid-beta metabolic process	17	101964	0	0.0181601	1	GO_-_Biological_Process.txt	CGE_interneuron	ADvsHC	F
anaphase-promoting complex-dependent catabolic process	68	-386003	0	0.0000000908694	0	GO_-_Biological_Process.txt	CGE_interneuron	ADvsHC	F
anatomical structure morphogenesis	913	1126790	0	0.0000463237	1	GO_-_Biological_Process.txt	CGE_interneuron	ADvsHC	F
angiotensin maturation	6	54865	0	0.0299356	1	GO_-_Biological_Process.txt	CGE_interneuron	ADvsHC	F
angiotensin-activated signaling pathway	5	53045	0	0.0162453	1	GO_-_Biological_Process.txt	CGE_interneuron	ADvsHC	F
animal organ development	828	1238380	0	0.00000116832	1	GO_-_Biological_Process.txt	CGE_interneuron	ADvsHC	F
animal organ morphogenesis	302	468128	0	0.00988739	1	GO_-_Biological_Process.txt	CGE_interneuron	ADvsHC	F
anion transmembrane transport	184	-1163020	0	4.01756E-27	0	GO_-_Biological_Process.txt	CGE_interneuron	ADvsHC	F
anion transport	371	-1556280	0	9.93029E-24	0	GO_-_Biological_Process.txt	CGE_interneuron	ADvsHC	F
anterograde axonal transport	40	153505	0	0.0241008	1	GO_-_Biological_Process.txt	CGE_interneuron	ADvsHC	F
anterograde synaptic vesicle transport	14	150333	0	0.00000204752	1	GO_-_Biological_Process.txt	CGE_interneuron	ADvsHC	F
antibiotic metabolic process	51	220418	0	0.00178426	1	GO_-_Biological_Process.txt	CGE_interneuron	ADvsHC	F
antigen processing and presentation	154	438002	0	0.000216757	1	GO_-_Biological_Process.txt	CGE_interneuron	ADvsHC	F
antigen processing and presentation of endogenous antigen	12	75333	0	0.0448468	1	GO_-_Biological_Process.txt	CGE_interneuron	ADvsHC	F
antigen processing and presentation of endogenous peptide antigen via MHC class I via ER pathway, TAP-independent	4	41032	0	0.0475505	1	GO_-_Biological_Process.txt	CGE_interneuron	ADvsHC	F
antigen processing and presentation of exogenous peptide antigen via MHC class I	62	-384547	0	0.0000000172934	0	GO_-_Biological_Process.txt	CGE_interneuron	ADvsHC	F
antigen processing and presentation of exogenous peptide antigen via MHC class I, TAP-dependent	60	-394185	0	0.00000000286127	0	GO_-_Biological_Process.txt	CGE_interneuron	ADvsHC	F
antigen processing and presentation of exogenous peptide antigen via MHC class I, TAP-independent	6	53472	0	0.0366189	1	GO_-_Biological_Process.txt	CGE_interneuron	ADvsHC	F
antigen processing and presentation of exogenous peptide antigen via MHC class II	69	414891	0	0.00000000713346	1	GO_-_Biological_Process.txt	CGE_interneuron	ADvsHC	F
antigen processing and presentation of peptide antigen	138	379874	0	0.000980674	1	GO_-_Biological_Process.txt	CGE_interneuron	ADvsHC	F
antigen processing and presentation of peptide antigen via MHC class I	77	-433742	0	0.000000012076	0	GO_-_Biological_Process.txt	CGE_interneuron	ADvsHC	F
antigen processing and presentation of peptide antigen via MHC class II	70	409020	0	0.0000000179818	1	GO_-_Biological_Process.txt	CGE_interneuron	ADvsHC	F
antigen processing and presentation of peptide or polysaccharide antigen via MHC class II	70	409020	0	0.0000000179818	1	GO_-_Biological_Process.txt	CGE_interneuron	ADvsHC	F
antigen processing and presentation, exogenous lipid antigen via MHC class Ib	2	29170	0	0.0101886	1	GO_-_Biological_Process.txt	CGE_interneuron	ADvsHC	F
antigen receptor-mediated signaling pathway	129	-486650	0	0.00000209989	0	GO_-_Biological_Process.txt	CGE_interneuron	ADvsHC	F
aortic valve morphogenesis	12	-83553	0	0.0208285	0	GO_-_Biological_Process.txt	CGE_interneuron	ADvsHC	F
apoptotic DNA fragmentation	13	122668	0	0.000170406	1	GO_-_Biological_Process.txt	CGE_interneuron	ADvsHC	F
apoptotic mitochondrial changes	46	220633	0	0.000800071	1	GO_-_Biological_Process.txt	CGE_interneuron	ADvsHC	F
apoptotic nuclear changes	5	46445	0	0.0485444	1	GO_-_Biological_Process.txt	CGE_interneuron	ADvsHC	F
apoptotic process	469	573661	0	0.0112314	1	GO_-_Biological_Process.txt	CGE_interneuron	ADvsHC	F
apoptotic process involved in blood vessel morphogenesis	2	28216	0	0.0249797	1	GO_-_Biological_Process.txt	CGE_interneuron	ADvsHC	F
apoptotic process involved in embryonic digit morphogenesis	2	28130	0	0.026357	1	GO_-_Biological_Process.txt	CGE_interneuron	ADvsHC	F
apoptotic signaling pathway	189	493175	0	0.000159511	1	GO_-_Biological_Process.txt	CGE_interneuron	ADvsHC	F
arachidonic acid metabolic process	22	116071	0	0.0189785	1	GO_-_Biological_Process.txt	CGE_interneuron	ADvsHC	F
arginine biosynthetic process	2	28660	0	0.0175713	1	GO_-_Biological_Process.txt	CGE_interneuron	ADvsHC	F
arginine transmembrane transport	6	-71352	0	0.00113365	0	GO_-_Biological_Process.txt	CGE_interneuron	ADvsHC	F
arginine transport	6	-71352	0	0.00113365	0	GO_-_Biological_Process.txt	CGE_interneuron	ADvsHC	F
aromatic amino acid family metabolic process	20	112355	0	0.0163481	1	GO_-_Biological_Process.txt	CGE_interneuron	ADvsHC	F
aromatic amino acid transport	9	-91285	0	0.00096538	0	GO_-_Biological_Process.txt	CGE_interneuron	ADvsHC	F
aromatic compound biosynthetic process	910	-1566400	0	9.2824E-10	0	GO_-_Biological_Process.txt	CGE_interneuron	ADvsHC	F
aromatic compound catabolic process	348	-715972	0	0.0000358974	0	GO_-_Biological_Process.txt	CGE_interneuron	ADvsHC	F
artery smooth muscle contraction	7	55606	0	0.0494408	1	GO_-_Biological_Process.txt	CGE_interneuron	ADvsHC	F
aspartate metabolic process	4	42692	0	0.0353705	1	GO_-_Biological_Process.txt	CGE_interneuron	ADvsHC	F
aspartate transmembrane transport	8	-60344	0	0.0468399	0	GO_-_Biological_Process.txt	CGE_interneuron	ADvsHC	F
attachment of spindle microtubules to kinetochore	13	79567	0	0.0414305	1	GO_-_Biological_Process.txt	CGE_interneuron	ADvsHC	F
auditory receptor cell stereocilium organization	10	-69665	0	0.0397947	0	GO_-_Biological_Process.txt	CGE_interneuron	ADvsHC	F
autophagosome assembly	50	185560	0	0.012331	1	GO_-_Biological_Process.txt	CGE_interneuron	ADvsHC	F
autophagosome organization	53	197301	0	0.00898211	1	GO_-_Biological_Process.txt	CGE_interneuron	ADvsHC	F
autophagy	205	-594615	0	0.00000516988	0	GO_-_Biological_Process.txt	CGE_interneuron	ADvsHC	F
autophagy of mitochondrion	36	182654	0	0.0020252	1	GO_-_Biological_Process.txt	CGE_interneuron	ADvsHC	F
axo-dendritic transport	59	197948	0	0.0148601	1	GO_-_Biological_Process.txt	CGE_interneuron	ADvsHC	F
axon guidance	184	306556	0	0.0422168	1	GO_-_Biological_Process.txt	CGE_interneuron	ADvsHC	F
axonal fasciculation	22	119129	0	0.0150193	1	GO_-_Biological_Process.txt	CGE_interneuron	ADvsHC	F
axonal transport	50	157715	0	0.0445463	1	GO_-_Biological_Process.txt	CGE_interneuron	ADvsHC	F
axonemal dynein complex assembly	16	161630	0	0.00000235588	1	GO_-_Biological_Process.txt	CGE_interneuron	ADvsHC	F
axonogenesis	100	221230	0	0.0482105	1	GO_-_Biological_Process.txt	CGE_interneuron	ADvsHC	F
base conversion or substitution editing	7	59214	0	0.0321952	1	GO_-_Biological_Process.txt	CGE_interneuron	ADvsHC	F
base-excision repair	30	-139855	0	0.0150264	0	GO_-_Biological_Process.txt	CGE_interneuron	ADvsHC	F
base-excision repair, AP site formation	10	-78330	0	0.0153745	0	GO_-_Biological_Process.txt	CGE_interneuron	ADvsHC	F
base-excision repair, gap-filling	6	-56802	0	0.0225556	0	GO_-_Biological_Process.txt	CGE_interneuron	ADvsHC	F
basic amino acid transmembrane transport	7	-83244	0	0.000318478	0	GO_-_Biological_Process.txt	CGE_interneuron	ADvsHC	F
basic amino acid transport	9	-106470	0	0.0000282168	0	GO_-_Biological_Process.txt	CGE_interneuron	ADvsHC	F
behavior	404	619852	0	0.00184455	1	GO_-_Biological_Process.txt	CGE_interneuron	ADvsHC	F
behavioral response to cocaine	12	75801	0	0.0431538	1	GO_-_Biological_Process.txt	CGE_interneuron	ADvsHC	F
behavioral response to pain	9	-68218	0	0.0307159	0	GO_-_Biological_Process.txt	CGE_interneuron	ADvsHC	F
beta-alanine metabolic process	3	36033	0	0.038595	1	GO_-_Biological_Process.txt	CGE_interneuron	ADvsHC	F
beta-catenin destruction complex assembly	5	52600	0	0.0176562	1	GO_-_Biological_Process.txt	CGE_interneuron	ADvsHC	F
beta-catenin destruction complex disassembly	15	112245	0	0.00298963	1	GO_-_Biological_Process.txt	CGE_interneuron	ADvsHC	F
bicarbonate transport	22	-125443	0	0.00899499	0	GO_-_Biological_Process.txt	CGE_interneuron	ADvsHC	F
binding of sperm to zona pellucida	18	96993	0	0.0343518	1	GO_-_Biological_Process.txt	CGE_interneuron	ADvsHC	F
blood coagulation	85	232065	0	0.0186757	1	GO_-_Biological_Process.txt	CGE_interneuron	ADvsHC	F
blood vessel remodeling	15	105585	0	0.00648251	1	GO_-_Biological_Process.txt	CGE_interneuron	ADvsHC	F
bone development	34	-152450	0	0.0122357	0	GO_-_Biological_Process.txt	CGE_interneuron	ADvsHC	F
box C/D snoRNP assembly	9	-81855	0	0.00494789	0	GO_-_Biological_Process.txt	CGE_interneuron	ADvsHC	F
brain development	176	316917	0	0.0287279	1	GO_-_Biological_Process.txt	CGE_interneuron	ADvsHC	F
branched-chain amino acid biosynthetic process	2	28158	0	0.0259255	1	GO_-_Biological_Process.txt	CGE_interneuron	ADvsHC	F
branched-chain amino acid catabolic process	21	160056	0	0.000155439	1	GO_-_Biological_Process.txt	CGE_interneuron	ADvsHC	F
branched-chain amino acid transport	6	-71922	0	0.000972528	0	GO_-_Biological_Process.txt	CGE_interneuron	ADvsHC	F
cAMP biosynthetic process	9	134586	0	6.85628E-15	1	GO_-_Biological_Process.txt	CGE_interneuron	ADvsHC	F
cAMP catabolic process	9	-85545	0	0.00270392	0	GO_-_Biological_Process.txt	CGE_interneuron	ADvsHC	F
cAMP metabolic process	19	132276	0	0.00173536	1	GO_-_Biological_Process.txt	CGE_interneuron	ADvsHC	F
cAMP-mediated signaling	76	443071	0	0.00000000375458	1	GO_-_Biological_Process.txt	CGE_interneuron	ADvsHC	F
cGMP catabolic process	5	-47525	0	0.0417501	0	GO_-_Biological_Process.txt	CGE_interneuron	ADvsHC	F
calcium activated galactosylceramide scrambling	3	43854	0	0.000634785	1	GO_-_Biological_Process.txt	CGE_interneuron	ADvsHC	F
calcium activated phosphatidylcholine scrambling	3	43854	0	0.000634785	1	GO_-_Biological_Process.txt	CGE_interneuron	ADvsHC	F
calcium activated phosphatidylserine scrambling	3	43854	0	0.000634785	1	GO_-_Biological_Process.txt	CGE_interneuron	ADvsHC	F
calcium ion homeostasis	256	555891	0	0.000286886	1	GO_-_Biological_Process.txt	CGE_interneuron	ADvsHC	F
calcium ion import	33	180458	0	0.00126961	1	GO_-_Biological_Process.txt	CGE_interneuron	ADvsHC	F
calcium ion transmembrane transport	153	314597	0	0.0172777	1	GO_-_Biological_Process.txt	CGE_interneuron	ADvsHC	F
calcium ion transmembrane transport via high voltage-gated calcium channel	3	41049	0	0.00688092	1	GO_-_Biological_Process.txt	CGE_interneuron	ADvsHC	F
calcium ion transport	184	368986	0	0.00909461	1	GO_-_Biological_Process.txt	CGE_interneuron	ADvsHC	F
calcium ion-regulated exocytosis of neurotransmitter	15	-149575	0	0.00000841793	0	GO_-_Biological_Process.txt	CGE_interneuron	ADvsHC	F
calcium-dependent activation of synaptic vesicle fusion	4	-41348	0	0.0447924	0	GO_-_Biological_Process.txt	CGE_interneuron	ADvsHC	F
calcium-dependent cell-cell adhesion via plasma membrane cell adhesion molecules	30	232205	0	0.00000136714	1	GO_-_Biological_Process.txt	CGE_interneuron	ADvsHC	F
calcium-independent cell-cell adhesion via plasma membrane cell-adhesion molecules	5	64960	0	0.000746488	1	GO_-_Biological_Process.txt	CGE_interneuron	ADvsHC	F
calcium-ion regulated exocytosis	35	-280340	0	0.0000000296867	0	GO_-_Biological_Process.txt	CGE_interneuron	ADvsHC	F
cannabinoid signaling pathway	3	37365	0	0.0275681	1	GO_-_Biological_Process.txt	CGE_interneuron	ADvsHC	F
carbohydrate biosynthetic process	89	252552	0	0.0105856	1	GO_-_Biological_Process.txt	CGE_interneuron	ADvsHC	F
carbohydrate catabolic process	83	308796	0	0.000440376	1	GO_-_Biological_Process.txt	CGE_interneuron	ADvsHC	F
carbohydrate derivative metabolic process	649	1869740	0	1.23119E-19	1	GO_-_Biological_Process.txt	CGE_interneuron	ADvsHC	F
carbohydrate derivative transport	46	-391732	0	2.04904E-12	0	GO_-_Biological_Process.txt	CGE_interneuron	ADvsHC	F
carbohydrate metabolic process	324	837682	0	0.00000014313	1	GO_-_Biological_Process.txt	CGE_interneuron	ADvsHC	F
carbohydrate transmembrane transport	24	-218692	0	0.000000158537	0	GO_-_Biological_Process.txt	CGE_interneuron	ADvsHC	F
carbohydrate transport	46	-368543	0	7.55121E-11	0	GO_-_Biological_Process.txt	CGE_interneuron	ADvsHC	F
carboxylic acid catabolic process	189	960626	0	1.544E-17	1	GO_-_Biological_Process.txt	CGE_interneuron	ADvsHC	F
carboxylic acid metabolic process	605	2003960	0	2.31412E-24	1	GO_-_Biological_Process.txt	CGE_interneuron	ADvsHC	F
carboxylic acid transmembrane transport	84	-662655	0	1.55411E-19	0	GO_-_Biological_Process.txt	CGE_interneuron	ADvsHC	F
carboxylic acid transport	180	-1055540	0	1.2915E-22	0	GO_-_Biological_Process.txt	CGE_interneuron	ADvsHC	F
cardiac conduction	57	367146	0	0.0000000183233	1	GO_-_Biological_Process.txt	CGE_interneuron	ADvsHC	F
cardiac muscle fiber development	10	-69315	0	0.0410917	0	GO_-_Biological_Process.txt	CGE_interneuron	ADvsHC	F
cardiac muscle tissue morphogenesis	33	-127132	0	0.0455836	0	GO_-_Biological_Process.txt	CGE_interneuron	ADvsHC	F
cardiac myofibril assembly	12	-79999	0	0.0294695	0	GO_-_Biological_Process.txt	CGE_interneuron	ADvsHC	F
cardiac septum morphogenesis	43	-155269	0	0.0292561	0	GO_-_Biological_Process.txt	CGE_interneuron	ADvsHC	F
carnitine metabolic process	12	91096	0	0.00899377	1	GO_-_Biological_Process.txt	CGE_interneuron	ADvsHC	F
carnitine metabolic process, CoA-linked	3	38064	0	0.0226777	1	GO_-_Biological_Process.txt	CGE_interneuron	ADvsHC	F
carnosine metabolic process	2	27188	0	0.0439268	1	GO_-_Biological_Process.txt	CGE_interneuron	ADvsHC	F
carotene catabolic process	2	28100	0	0.026832	1	GO_-_Biological_Process.txt	CGE_interneuron	ADvsHC	F
carotene metabolic process	2	28100	0	0.026832	1	GO_-_Biological_Process.txt	CGE_interneuron	ADvsHC	F
carotenoid metabolic process	2	28100	0	0.026832	1	GO_-_Biological_Process.txt	CGE_interneuron	ADvsHC	F
cation homeostasis	425	860310	0	0.00000404996	1	GO_-_Biological_Process.txt	CGE_interneuron	ADvsHC	F
cation transmembrane transport	441	860134	0	0.00000656883	1	GO_-_Biological_Process.txt	CGE_interneuron	ADvsHC	F
cation transport	567	-1097700	0	0.000000158537	0	GO_-_Biological_Process.txt	CGE_interneuron	ADvsHC	F
cell activation	588	1397160	0	8.13401E-12	1	GO_-_Biological_Process.txt	CGE_interneuron	ADvsHC	F
cell activation involved in immune response	368	885033	0	0.00000018467	1	GO_-_Biological_Process.txt	CGE_interneuron	ADvsHC	F
cell adhesion	545	1186820	0	0.00000000395238	1	GO_-_Biological_Process.txt	CGE_interneuron	ADvsHC	F
cell adhesion mediated by integrin	15	116765	0	0.00170878	1	GO_-_Biological_Process.txt	CGE_interneuron	ADvsHC	F
cell chemotaxis	77	194295	0	0.0476295	1	GO_-_Biological_Process.txt	CGE_interneuron	ADvsHC	F
cell communication	542	1350540	0	5.88187E-12	1	GO_-_Biological_Process.txt	CGE_interneuron	ADvsHC	F
cell communication by electrical coupling involved in cardiac conduction	11	74720	0	0.0348689	1	GO_-_Biological_Process.txt	CGE_interneuron	ADvsHC	F
cell cycle	355	-563185	0	0.00286631	0	GO_-_Biological_Process.txt	CGE_interneuron	ADvsHC	F
cell cycle G1/S phase transition	78	230693	0	0.0132922	1	GO_-_Biological_Process.txt	CGE_interneuron	ADvsHC	F
cell cycle G2/M phase transition	114	455922	0	0.00000227141	1	GO_-_Biological_Process.txt	CGE_interneuron	ADvsHC	F
cell cycle phase transition	214	704212	0	0.0000000434055	1	GO_-_Biological_Process.txt	CGE_interneuron	ADvsHC	F
cell death	539	562506	0	0.0242877	1	GO_-_Biological_Process.txt	CGE_interneuron	ADvsHC	F
cell division	319	622677	0	0.000262924	1	GO_-_Biological_Process.txt	CGE_interneuron	ADvsHC	F
cell fate commitment	80	-262485	0	0.00365258	0	GO_-_Biological_Process.txt	CGE_interneuron	ADvsHC	F
cell junction assembly	119	361088	0	0.000679713	1	GO_-_Biological_Process.txt	CGE_interneuron	ADvsHC	F
cell maturation	78	195095	0	0.0482952	1	GO_-_Biological_Process.txt	CGE_interneuron	ADvsHC	F
cell migration	491	645133	0	0.00380539	1	GO_-_Biological_Process.txt	CGE_interneuron	ADvsHC	F
cell morphogenesis	152	397445	0	0.00103709	1	GO_-_Biological_Process.txt	CGE_interneuron	ADvsHC	F
cell morphogenesis involved in differentiation	86	213089	0	0.0376404	1	GO_-_Biological_Process.txt	CGE_interneuron	ADvsHC	F
cell motility	554	926892	0	0.0000168873	1	GO_-_Biological_Process.txt	CGE_interneuron	ADvsHC	F
cell population proliferation	338	593559	0	0.00096614	1	GO_-_Biological_Process.txt	CGE_interneuron	ADvsHC	F
cell projection assembly	257	620328	0	0.0000309829	1	GO_-_Biological_Process.txt	CGE_interneuron	ADvsHC	F
cell projection morphogenesis	195	308400	0	0.0487499	1	GO_-_Biological_Process.txt	CGE_interneuron	ADvsHC	F
cell projection organization	648	941713	0	0.0000664824	1	GO_-_Biological_Process.txt	CGE_interneuron	ADvsHC	F
cell recognition	84	384453	0	0.00000354925	1	GO_-_Biological_Process.txt	CGE_interneuron	ADvsHC	F
cell redox homeostasis	59	-258695	0	0.000469005	0	GO_-_Biological_Process.txt	CGE_interneuron	ADvsHC	F
cell surface receptor signaling pathway involved in cell-cell signaling	266	-490338	0	0.00272175	0	GO_-_Biological_Process.txt	CGE_interneuron	ADvsHC	F
cell-cell adhesion	303	635610	0	0.000107958	1	GO_-_Biological_Process.txt	CGE_interneuron	ADvsHC	F
cell-cell adhesion mediated by cadherin	21	233913	0	1.82279E-10	1	GO_-_Biological_Process.txt	CGE_interneuron	ADvsHC	F
cell-cell adhesion via plasma-membrane adhesion molecules	156	438954	0	0.00023525	1	GO_-_Biological_Process.txt	CGE_interneuron	ADvsHC	F
cell-cell junction assembly	67	236761	0	0.00431112	1	GO_-_Biological_Process.txt	CGE_interneuron	ADvsHC	F
cell-cell junction organization	88	225979	0	0.0266488	1	GO_-_Biological_Process.txt	CGE_interneuron	ADvsHC	F
cell-cell recognition	29	155021	0	0.00402122	1	GO_-_Biological_Process.txt	CGE_interneuron	ADvsHC	F
cell-cell signaling	347	1096310	0	3.3466E-12	1	GO_-_Biological_Process.txt	CGE_interneuron	ADvsHC	F
cell-matrix adhesion	62	226301	0	0.0046379	1	GO_-_Biological_Process.txt	CGE_interneuron	ADvsHC	F
cell-substrate adhesion	102	274863	0	0.00898211	1	GO_-_Biological_Process.txt	CGE_interneuron	ADvsHC	F
cellular aldehyde metabolic process	40	201020	0	0.00110494	1	GO_-_Biological_Process.txt	CGE_interneuron	ADvsHC	F
cellular amide metabolic process	473	937925	0	0.00000151376	1	GO_-_Biological_Process.txt	CGE_interneuron	ADvsHC	F
cellular amino acid biosynthetic process	62	174850	0	0.0464605	1	GO_-_Biological_Process.txt	CGE_interneuron	ADvsHC	F
cellular amino acid catabolic process	90	483100	0	0.00000000384089	1	GO_-_Biological_Process.txt	CGE_interneuron	ADvsHC	F
cellular amino acid metabolic process	217	761055	0	0.00000000263062	1	GO_-_Biological_Process.txt	CGE_interneuron	ADvsHC	F
cellular calcium ion homeostasis	251	583886	0	0.0000918286	1	GO_-_Biological_Process.txt	CGE_interneuron	ADvsHC	F
cellular carbohydrate metabolic process	118	353227	0	0.000900303	1	GO_-_Biological_Process.txt	CGE_interneuron	ADvsHC	F
cellular cation homeostasis	383	868191	0	0.000000676782	1	GO_-_Biological_Process.txt	CGE_interneuron	ADvsHC	F
cellular chemical homeostasis	448	847533	0	0.0000118927	1	GO_-_Biological_Process.txt	CGE_interneuron	ADvsHC	F
cellular component disassembly involved in execution phase of apoptosis	7	71097	0	0.00495912	1	GO_-_Biological_Process.txt	CGE_interneuron	ADvsHC	F
cellular homeostasis	551	771941	0	0.000663024	1	GO_-_Biological_Process.txt	CGE_interneuron	ADvsHC	F
cellular ion homeostasis	389	885043	0	0.00000047148	1	GO_-_Biological_Process.txt	CGE_interneuron	ADvsHC	F
cellular iron ion homeostasis	42	155261	0	0.0266351	1	GO_-_Biological_Process.txt	CGE_interneuron	ADvsHC	F
cellular ketone metabolic process	50	273245	0	0.0000259504	1	GO_-_Biological_Process.txt	CGE_interneuron	ADvsHC	F
cellular lipid catabolic process	134	561282	0	0.0000000322098	1	GO_-_Biological_Process.txt	CGE_interneuron	ADvsHC	F
cellular lipid metabolic process	657	1398350	0	1.34188E-10	1	GO_-_Biological_Process.txt	CGE_interneuron	ADvsHC	F
cellular macromolecule biosynthetic process	841	-1999210	0	1.86732E-17	0	GO_-_Biological_Process.txt	CGE_interneuron	ADvsHC	F
cellular macromolecule catabolic process	718	-2234330	0	1.07761E-25	0	GO_-_Biological_Process.txt	CGE_interneuron	ADvsHC	F
cellular metal ion homeostasis	325	746590	0	0.00000529741	1	GO_-_Biological_Process.txt	CGE_interneuron	ADvsHC	F
cellular modified amino acid catabolic process	18	138207	0	0.000542116	1	GO_-_Biological_Process.txt	CGE_interneuron	ADvsHC	F
cellular modified amino acid metabolic process	133	489014	0	0.00000286417	1	GO_-_Biological_Process.txt	CGE_interneuron	ADvsHC	F
cellular polysaccharide biosynthetic process	30	135775	0	0.0195692	1	GO_-_Biological_Process.txt	CGE_interneuron	ADvsHC	F
cellular potassium ion homeostasis	9	86508	0	0.00229887	1	GO_-_Biological_Process.txt	CGE_interneuron	ADvsHC	F
cellular process regulating host cell cycle in response to virus	3	42195	0	0.0033612	1	GO_-_Biological_Process.txt	CGE_interneuron	ADvsHC	F
cellular protein catabolic process	31	123558	0	0.0445037	1	GO_-_Biological_Process.txt	CGE_interneuron	ADvsHC	F
cellular protein localization	894	-1717430	0	5.69498E-12	0	GO_-_Biological_Process.txt	CGE_interneuron	ADvsHC	F
cellular protein-containing complex assembly	605	-1035290	0	0.00000275946	0	GO_-_Biological_Process.txt	CGE_interneuron	ADvsHC	F
cellular respiration	49	172478	0	0.0216711	1	GO_-_Biological_Process.txt	CGE_interneuron	ADvsHC	F
cellular response to ATP	12	-80834	0	0.0271728	0	GO_-_Biological_Process.txt	CGE_interneuron	ADvsHC	F
cellular response to DNA damage stimulus	629	-1135820	0	0.000000276692	0	GO_-_Biological_Process.txt	CGE_interneuron	ADvsHC	F
cellular response to L-arginine	2	27146	0	0.0447827	1	GO_-_Biological_Process.txt	CGE_interneuron	ADvsHC	F
cellular response to amino acid stimulus	58	224575	0	0.00334717	1	GO_-_Biological_Process.txt	CGE_interneuron	ADvsHC	F
cellular response to ammonium ion	34	209591	0	0.000112442	1	GO_-_Biological_Process.txt	CGE_interneuron	ADvsHC	F
cellular response to amyloid-beta	24	134185	0	0.00700915	1	GO_-_Biological_Process.txt	CGE_interneuron	ADvsHC	F
cellular response to caffeine	9	-75508	0	0.0126216	0	GO_-_Biological_Process.txt	CGE_interneuron	ADvsHC	F
cellular response to cocaine	3	38010	0	0.0230085	1	GO_-_Biological_Process.txt	CGE_interneuron	ADvsHC	F
cellular response to corticosteroid stimulus	38	178156	0	0.00404226	1	GO_-_Biological_Process.txt	CGE_interneuron	ADvsHC	F
cellular response to dexamethasone stimulus	24	129303	0	0.010543	1	GO_-_Biological_Process.txt	CGE_interneuron	ADvsHC	F
cellular response to epinephrine stimulus	11	-74295	0	0.0361845	0	GO_-_Biological_Process.txt	CGE_interneuron	ADvsHC	F
cellular response to forskolin	10	107380	0	0.000119349	1	GO_-_Biological_Process.txt	CGE_interneuron	ADvsHC	F
cellular response to glucagon stimulus	16	122985	0	0.00131496	1	GO_-_Biological_Process.txt	CGE_interneuron	ADvsHC	F
cellular response to glucocorticoid stimulus	36	155992	0	0.0129858	1	GO_-_Biological_Process.txt	CGE_interneuron	ADvsHC	F
cellular response to heat	52	209124	0	0.00405907	1	GO_-_Biological_Process.txt	CGE_interneuron	ADvsHC	F
cellular response to heparin	3	-35037	0	0.0476964	0	GO_-_Biological_Process.txt	CGE_interneuron	ADvsHC	F
cellular response to high density lipoprotein particle stimulus	2	30008	0	0.00145658	1	GO_-_Biological_Process.txt	CGE_interneuron	ADvsHC	F
cellular response to histamine	7	71288	0	0.00477833	1	GO_-_Biological_Process.txt	CGE_interneuron	ADvsHC	F
cellular response to hormone stimulus	234	499941	0	0.000835127	1	GO_-_Biological_Process.txt	CGE_interneuron	ADvsHC	F
cellular response to increased oxygen levels	12	102614	0	0.00193074	1	GO_-_Biological_Process.txt	CGE_interneuron	ADvsHC	F
cellular response to inorganic substance	160	451000	0	0.000179361	1	GO_-_Biological_Process.txt	CGE_interneuron	ADvsHC	F
cellular response to interleukin-6	10	-72495	0	0.0297674	0	GO_-_Biological_Process.txt	CGE_interneuron	ADvsHC	F
cellular response to jasmonic acid stimulus	3	44421	0	0.000221578	1	GO_-_Biological_Process.txt	CGE_interneuron	ADvsHC	F
cellular response to lead ion	3	42636	0	0.00238497	1	GO_-_Biological_Process.txt	CGE_interneuron	ADvsHC	F
cellular response to lipid	233	467258	0	0.00214731	1	GO_-_Biological_Process.txt	CGE_interneuron	ADvsHC	F
cellular response to metal ion	138	329766	0	0.0064322	1	GO_-_Biological_Process.txt	CGE_interneuron	ADvsHC	F
cellular response to mineralocorticoid stimulus	3	35625	0	0.0421809	1	GO_-_Biological_Process.txt	CGE_interneuron	ADvsHC	F
cellular response to norepinephrine stimulus	2	29090	0	0.011273	1	GO_-_Biological_Process.txt	CGE_interneuron	ADvsHC	F
cellular response to oleic acid	3	36861	0	0.0316032	1	GO_-_Biological_Process.txt	CGE_interneuron	ADvsHC	F
cellular response to organic cyclic compound	252	708465	0	0.000000610553	1	GO_-_Biological_Process.txt	CGE_interneuron	ADvsHC	F
cellular response to organic substance	920	1264900	0	0.00000269832	1	GO_-_Biological_Process.txt	CGE_interneuron	ADvsHC	F
cellular response to organonitrogen compound	319	678231	0	0.0000459505	1	GO_-_Biological_Process.txt	CGE_interneuron	ADvsHC	F
cellular response to peptide	164	343856	0	0.0104352	1	GO_-_Biological_Process.txt	CGE_interneuron	ADvsHC	F
cellular response to purine-containing compound	10	-85585	0	0.00586755	0	GO_-_Biological_Process.txt	CGE_interneuron	ADvsHC	F
cellular response to retinoic acid	41	-139976	0	0.0496459	0	GO_-_Biological_Process.txt	CGE_interneuron	ADvsHC	F
cellular response to staurosporine	3	40737	0	0.00815813	1	GO_-_Biological_Process.txt	CGE_interneuron	ADvsHC	F
cellular response to steroid hormone stimulus	47	201969	0	0.00330123	1	GO_-_Biological_Process.txt	CGE_interneuron	ADvsHC	F
cellular response to temperature stimulus	2	-27336	0	0.0410193	0	GO_-_Biological_Process.txt	CGE_interneuron	ADvsHC	F
cellular response to topologically incorrect protein	30	167115	0	0.00187271	1	GO_-_Biological_Process.txt	CGE_interneuron	ADvsHC	F
cellular response to unfolded protein	23	126603	0	0.0104524	1	GO_-_Biological_Process.txt	CGE_interneuron	ADvsHC	F
cellular sodium ion homeostasis	10	97065	0	0.000937548	1	GO_-_Biological_Process.txt	CGE_interneuron	ADvsHC	F
cellular zinc ion homeostasis	13	-79321	0	0.0422002	0	GO_-_Biological_Process.txt	CGE_interneuron	ADvsHC	F
centriole assembly	15	87540	0	0.0361126	1	GO_-_Biological_Process.txt	CGE_interneuron	ADvsHC	F
centriole replication	12	93664	0	0.00652054	1	GO_-_Biological_Process.txt	CGE_interneuron	ADvsHC	F
centrosome cycle	36	131188	0	0.0492269	1	GO_-_Biological_Process.txt	CGE_interneuron	ADvsHC	F
ceramide biosynthetic process	42	149636	0	0.0351156	1	GO_-_Biological_Process.txt	CGE_interneuron	ADvsHC	F
ceramide catabolic process	15	93880	0	0.0210743	1	GO_-_Biological_Process.txt	CGE_interneuron	ADvsHC	F
ceramide metabolic process	69	211122	0	0.0169451	1	GO_-_Biological_Process.txt	CGE_interneuron	ADvsHC	F
ceramide translocation	2	30302	0	0.0000843088	1	GO_-_Biological_Process.txt	CGE_interneuron	ADvsHC	F
cerebral cortex GABAergic interneuron migration	4	47988	0	0.0120758	1	GO_-_Biological_Process.txt	CGE_interneuron	ADvsHC	F
chaperone cofactor-dependent protein refolding	25	177050	0	0.000131082	1	GO_-_Biological_Process.txt	CGE_interneuron	ADvsHC	F
chaperone-mediated protein complex assembly	14	80982	0	0.0476078	1	GO_-_Biological_Process.txt	CGE_interneuron	ADvsHC	F
chaperone-mediated protein folding	49	283241	0	0.00000772184	1	GO_-_Biological_Process.txt	CGE_interneuron	ADvsHC	F
chemical homeostasis	676	1031110	0	0.0000127208	1	GO_-_Biological_Process.txt	CGE_interneuron	ADvsHC	F
chemical synaptic transmission	227	752013	0	0.000000010988	1	GO_-_Biological_Process.txt	CGE_interneuron	ADvsHC	F
chemorepulsion of axon	6	-54324	0	0.0324213	0	GO_-_Biological_Process.txt	CGE_interneuron	ADvsHC	F
chemotaxis	158	325225	0	0.0148582	1	GO_-_Biological_Process.txt	CGE_interneuron	ADvsHC	F
chloride ion homeostasis	9	-76001	0	0.0118192	0	GO_-_Biological_Process.txt	CGE_interneuron	ADvsHC	F
chloride transmembrane transport	58	306007	0	0.0000100546	1	GO_-_Biological_Process.txt	CGE_interneuron	ADvsHC	F
chloride transport	62	303548	0	0.0000295577	1	GO_-_Biological_Process.txt	CGE_interneuron	ADvsHC	F
cholesterol efflux	13	113238	0	0.000813336	1	GO_-_Biological_Process.txt	CGE_interneuron	ADvsHC	F
cholesterol metabolic process	81	206235	0	0.0383087	1	GO_-_Biological_Process.txt	CGE_interneuron	ADvsHC	F
choline metabolic process	7	66498	0	0.0112484	1	GO_-_Biological_Process.txt	CGE_interneuron	ADvsHC	F
choline transport	4	-41440	0	0.0440979	0	GO_-_Biological_Process.txt	CGE_interneuron	ADvsHC	F
chondroitin sulfate biosynthetic process	23	184522	0	0.0000172833	1	GO_-_Biological_Process.txt	CGE_interneuron	ADvsHC	F
chondroitin sulfate catabolic process	11	80334	0	0.0195341	1	GO_-_Biological_Process.txt	CGE_interneuron	ADvsHC	F
chondroitin sulfate metabolic process	34	205511	0	0.000168374	1	GO_-_Biological_Process.txt	CGE_interneuron	ADvsHC	F
chromatin assembly or disassembly	56	239706	0	0.00104913	1	GO_-_Biological_Process.txt	CGE_interneuron	ADvsHC	F
chromatin organization	532	645897	0	0.00603097	1	GO_-_Biological_Process.txt	CGE_interneuron	ADvsHC	F
chromatin remodeling	131	330136	0	0.00463997	1	GO_-_Biological_Process.txt	CGE_interneuron	ADvsHC	F
chromosome organization	302	-445527	0	0.0158281	0	GO_-_Biological_Process.txt	CGE_interneuron	ADvsHC	F
chromosome organization involved in meiotic cell cycle	41	-177354	0	0.00681969	0	GO_-_Biological_Process.txt	CGE_interneuron	ADvsHC	F
ciliary basal body-plasma membrane docking	89	302392	0	0.00109986	1	GO_-_Biological_Process.txt	CGE_interneuron	ADvsHC	F
cilium assembly	175	575655	0	0.00000135308	1	GO_-_Biological_Process.txt	CGE_interneuron	ADvsHC	F
cilium movement	43	259790	0	0.0000127208	1	GO_-_Biological_Process.txt	CGE_interneuron	ADvsHC	F
cilium organization	189	602878	0	0.00000108154	1	GO_-_Biological_Process.txt	CGE_interneuron	ADvsHC	F
cilium-dependent cell motility	44	247674	0	0.0000548536	1	GO_-_Biological_Process.txt	CGE_interneuron	ADvsHC	F
circadian rhythm	101	244167	0	0.0251973	1	GO_-_Biological_Process.txt	CGE_interneuron	ADvsHC	F
citrate metabolic process	5	49285	0	0.0317414	1	GO_-_Biological_Process.txt	CGE_interneuron	ADvsHC	F
citrate transport	3	-35067	0	0.0475672	0	GO_-_Biological_Process.txt	CGE_interneuron	ADvsHC	F
citrulline biosynthetic process	3	38118	0	0.0223626	1	GO_-_Biological_Process.txt	CGE_interneuron	ADvsHC	F
citrulline metabolic process	5	61910	0	0.00202159	1	GO_-_Biological_Process.txt	CGE_interneuron	ADvsHC	F
clathrin coat assembly	18	93840	0	0.0428676	1	GO_-_Biological_Process.txt	CGE_interneuron	ADvsHC	F
clathrin-dependent endocytosis	24	162251	0	0.000472888	1	GO_-_Biological_Process.txt	CGE_interneuron	ADvsHC	F
cleavage furrow formation	5	-54775	0	0.0114376	0	GO_-_Biological_Process.txt	CGE_interneuron	ADvsHC	F
cleavage furrow ingression	2	29054	0	0.0117395	1	GO_-_Biological_Process.txt	CGE_interneuron	ADvsHC	F
coagulation	85	232065	0	0.0186757	1	GO_-_Biological_Process.txt	CGE_interneuron	ADvsHC	F
coenzyme biosynthetic process	117	359022	0	0.000650529	1	GO_-_Biological_Process.txt	CGE_interneuron	ADvsHC	F
cofactor metabolic process	311	915382	0	0.00000000203816	1	GO_-_Biological_Process.txt	CGE_interneuron	ADvsHC	F
cofactor transport	28	-164653	0	0.0013903	0	GO_-_Biological_Process.txt	CGE_interneuron	ADvsHC	F
cognition	231	422828	0	0.00702263	1	GO_-_Biological_Process.txt	CGE_interneuron	ADvsHC	F
collagen catabolic process	17	93024	0	0.0372827	1	GO_-_Biological_Process.txt	CGE_interneuron	ADvsHC	F
collagen-activated signaling pathway	10	93320	0	0.00177678	1	GO_-_Biological_Process.txt	CGE_interneuron	ADvsHC	F
collagen-activated tyrosine kinase receptor signaling pathway	9	96136	0	0.000358965	1	GO_-_Biological_Process.txt	CGE_interneuron	ADvsHC	F
common-partner SMAD protein phosphorylation	5	-49675	0	0.0297336	0	GO_-_Biological_Process.txt	CGE_interneuron	ADvsHC	F
complement activation	14	133813	0	0.0000597787	1	GO_-_Biological_Process.txt	CGE_interneuron	ADvsHC	F
complement activation, classical pathway	10	99090	0	0.000653122	1	GO_-_Biological_Process.txt	CGE_interneuron	ADvsHC	F
convergent extension involved in axis elongation	4	-46716	0	0.0162055	0	GO_-_Biological_Process.txt	CGE_interneuron	ADvsHC	F
copper ion export	3	42633	0	0.00238982	1	GO_-_Biological_Process.txt	CGE_interneuron	ADvsHC	F
copper ion homeostasis	16	94345	0	0.026537	1	GO_-_Biological_Process.txt	CGE_interneuron	ADvsHC	F
cotranslational protein targeting to membrane	92	-1010060	0	0	0	GO_-_Biological_Process.txt	CGE_interneuron	ADvsHC	F
covalent chromatin modification	313	-388896	0	0.0494819	0	GO_-_Biological_Process.txt	CGE_interneuron	ADvsHC	F
cristae formation	28	248306	0	0.0000000297722	1	GO_-_Biological_Process.txt	CGE_interneuron	ADvsHC	F
cyclic nucleotide catabolic process	14	-117885	0	0.000815653	0	GO_-_Biological_Process.txt	CGE_interneuron	ADvsHC	F
cyclic purine nucleotide metabolic process	15	145025	0	0.0000204046	1	GO_-_Biological_Process.txt	CGE_interneuron	ADvsHC	F
cyclic-nucleotide-mediated signaling	92	452432	0	0.0000000793893	1	GO_-_Biological_Process.txt	CGE_interneuron	ADvsHC	F
cysteine metabolic process	9	67046	0	0.0351456	1	GO_-_Biological_Process.txt	CGE_interneuron	ADvsHC	F
cysteinyl-tRNA aminoacylation	2	27184	0	0.0440169	1	GO_-_Biological_Process.txt	CGE_interneuron	ADvsHC	F
cytochrome complex assembly	32	134606	0	0.0272809	1	GO_-_Biological_Process.txt	CGE_interneuron	ADvsHC	F
cytokine-mediated signaling pathway	322	-406945	0	0.0406985	0	GO_-_Biological_Process.txt	CGE_interneuron	ADvsHC	F
cytokinetic process	29	160553	0	0.00254735	1	GO_-_Biological_Process.txt	CGE_interneuron	ADvsHC	F
cytoplasmic pattern recognition receptor signaling pathway	25	-114540	0	0.0353327	0	GO_-_Biological_Process.txt	CGE_interneuron	ADvsHC	F
cytoplasmic translation	39	-373915	0	9.32426E-14	0	GO_-_Biological_Process.txt	CGE_interneuron	ADvsHC	F
cytoplasmic translational initiation	9	75497	0	0.0126379	1	GO_-_Biological_Process.txt	CGE_interneuron	ADvsHC	F
cytoskeletal anchoring at nuclear membrane	8	-83647	0	0.00137005	0	GO_-_Biological_Process.txt	CGE_interneuron	ADvsHC	F
cytoskeleton organization	663	730108	0	0.00494789	1	GO_-_Biological_Process.txt	CGE_interneuron	ADvsHC	F
cytoskeleton-dependent cytokinesis	61	-251973	0	0.000949541	0	GO_-_Biological_Process.txt	CGE_interneuron	ADvsHC	F
cytoskeleton-dependent intracellular transport	155	443950	0	0.000179085	1	GO_-_Biological_Process.txt	CGE_interneuron	ADvsHC	F
cytosolic transport	127	-464653	0	0.00000615803	0	GO_-_Biological_Process.txt	CGE_interneuron	ADvsHC	F
dUMP biosynthetic process	3	35820	0	0.0404276	1	GO_-_Biological_Process.txt	CGE_interneuron	ADvsHC	F
daunorubicin metabolic process	7	94843	0	0.00000432883	1	GO_-_Biological_Process.txt	CGE_interneuron	ADvsHC	F
defense response	447	711628	0	0.000472357	1	GO_-_Biological_Process.txt	CGE_interneuron	ADvsHC	F
defense response to fungus	7	68474	0	0.00804218	1	GO_-_Biological_Process.txt	CGE_interneuron	ADvsHC	F
defense response to other organism	279	465776	0	0.00679946	1	GO_-_Biological_Process.txt	CGE_interneuron	ADvsHC	F
defense response to virus	98	249841	0	0.0183773	1	GO_-_Biological_Process.txt	CGE_interneuron	ADvsHC	F
dehydroascorbic acid transport	4	-47728	0	0.012836	0	GO_-_Biological_Process.txt	CGE_interneuron	ADvsHC	F
demethylation	44	254881	0	0.0000281247	1	GO_-_Biological_Process.txt	CGE_interneuron	ADvsHC	F
dense core granule exocytosis	7	-58341	0	0.0360046	0	GO_-_Biological_Process.txt	CGE_interneuron	ADvsHC	F
dense core granule priming	3	-41991	0	0.00387875	0	GO_-_Biological_Process.txt	CGE_interneuron	ADvsHC	F
dephosphorylation	246	-971112	0	1.57009E-13	0	GO_-_Biological_Process.txt	CGE_interneuron	ADvsHC	F
depyrimidination	8	-62664	0	0.0361845	0	GO_-_Biological_Process.txt	CGE_interneuron	ADvsHC	F
dermatan sulfate proteoglycan biosynthetic process	3	37881	0	0.0240399	1	GO_-_Biological_Process.txt	CGE_interneuron	ADvsHC	F
dermatan sulfate proteoglycan metabolic process	3	37881	0	0.0240399	1	GO_-_Biological_Process.txt	CGE_interneuron	ADvsHC	F
detection of chemical stimulus involved in sensory perception	13	-104428	0	0.00278872	0	GO_-_Biological_Process.txt	CGE_interneuron	ADvsHC	F
detection of chemical stimulus involved in sensory perception of bitter taste	4	-45328	0	0.0216133	0	GO_-_Biological_Process.txt	CGE_interneuron	ADvsHC	F
detection of chemical stimulus involved in sensory perception of smell	6	-55206	0	0.0285294	0	GO_-_Biological_Process.txt	CGE_interneuron	ADvsHC	F
detection of chemical stimulus involved in sensory perception of taste	5	-49035	0	0.0331224	0	GO_-_Biological_Process.txt	CGE_interneuron	ADvsHC	F
detection of stimulus	134	-358798	0	0.0018289	0	GO_-_Biological_Process.txt	CGE_interneuron	ADvsHC	F
detection of virus	4	-43908	0	0.0280742	0	GO_-_Biological_Process.txt	CGE_interneuron	ADvsHC	F
determination of bilateral symmetry	48	223289	0	0.000929427	1	GO_-_Biological_Process.txt	CGE_interneuron	ADvsHC	F
determination of left/right symmetry	47	211361	0	0.00178543	1	GO_-_Biological_Process.txt	CGE_interneuron	ADvsHC	F
development of primary female sexual characteristics	5	47125	0	0.0441331	1	GO_-_Biological_Process.txt	CGE_interneuron	ADvsHC	F
development of primary sexual characteristics	5	47125	0	0.0441331	1	GO_-_Biological_Process.txt	CGE_interneuron	ADvsHC	F
developmental process involved in reproduction	539	533347	0	0.0359964	1	GO_-_Biological_Process.txt	CGE_interneuron	ADvsHC	F
diacylglycerol metabolic process	17	147884	0	0.0000714905	1	GO_-_Biological_Process.txt	CGE_interneuron	ADvsHC	F
diapedesis	4	44844	0	0.0237067	1	GO_-_Biological_Process.txt	CGE_interneuron	ADvsHC	F
diaphragm development	5	48510	0	0.0360046	1	GO_-_Biological_Process.txt	CGE_interneuron	ADvsHC	F
dicarboxylic acid catabolic process	12	112891	0	0.000378337	1	GO_-_Biological_Process.txt	CGE_interneuron	ADvsHC	F
dicarboxylic acid metabolic process	72	208894	0	0.0223626	1	GO_-_Biological_Process.txt	CGE_interneuron	ADvsHC	F
dicarboxylic acid transport	56	-336985	0	0.000000318956	0	GO_-_Biological_Process.txt	CGE_interneuron	ADvsHC	F
digestion	8	60429	0	0.0464605	1	GO_-_Biological_Process.txt	CGE_interneuron	ADvsHC	F
dihydrofolate metabolic process	3	36789	0	0.0321952	1	GO_-_Biological_Process.txt	CGE_interneuron	ADvsHC	F
diterpenoid metabolic process	44	195358	0	0.00328387	1	GO_-_Biological_Process.txt	CGE_interneuron	ADvsHC	F
divalent inorganic cation transport	223	-370428	0	0.0213852	0	GO_-_Biological_Process.txt	CGE_interneuron	ADvsHC	F
divalent metal ion transport	218	-371928	0	0.0187181	0	GO_-_Biological_Process.txt	CGE_interneuron	ADvsHC	F
dolichol-linked oligosaccharide biosynthetic process	13	146390	0	0.00000111337	1	GO_-_Biological_Process.txt	CGE_interneuron	ADvsHC	F
dopamine receptor signaling pathway	26	182410	0	0.000107958	1	GO_-_Biological_Process.txt	CGE_interneuron	ADvsHC	F
dopamine uptake	6	-56160	0	0.024927	0	GO_-_Biological_Process.txt	CGE_interneuron	ADvsHC	F
double-strand break repair	145	-463875	0	0.0000349056	0	GO_-_Biological_Process.txt	CGE_interneuron	ADvsHC	F
double-strand break repair via homologous recombination	78	-355013	0	0.0000109279	0	GO_-_Biological_Process.txt	CGE_interneuron	ADvsHC	F
doxorubicin metabolic process	7	94843	0	0.00000432883	1	GO_-_Biological_Process.txt	CGE_interneuron	ADvsHC	F
drug catabolic process	70	232710	0	0.00688092	1	GO_-_Biological_Process.txt	CGE_interneuron	ADvsHC	F
drug metabolic process	303	997750	0	1.52649E-11	1	GO_-_Biological_Process.txt	CGE_interneuron	ADvsHC	F
drug transmembrane transport	48	-430983	0	1.20684E-14	0	GO_-_Biological_Process.txt	CGE_interneuron	ADvsHC	F
drug transport	89	-675525	0	4.49683E-19	0	GO_-_Biological_Process.txt	CGE_interneuron	ADvsHC	F
early endosome to Golgi transport	8	-69799	0	0.0145816	0	GO_-_Biological_Process.txt	CGE_interneuron	ADvsHC	F
electron transport chain	135	384150	0	0.00069783	1	GO_-_Biological_Process.txt	CGE_interneuron	ADvsHC	F
embryo development	175	319655	0	0.026357	1	GO_-_Biological_Process.txt	CGE_interneuron	ADvsHC	F
embryo implantation	21	-107991	0	0.0279088	0	GO_-_Biological_Process.txt	CGE_interneuron	ADvsHC	F
embryonic epithelial tube formation	12	-87172	0	0.0141194	0	GO_-_Biological_Process.txt	CGE_interneuron	ADvsHC	F
embryonic organ development	92	-244244	0	0.0169203	0	GO_-_Biological_Process.txt	CGE_interneuron	ADvsHC	F
endochondral bone morphogenesis	2	27200	0	0.0437584	1	GO_-_Biological_Process.txt	CGE_interneuron	ADvsHC	F
endocytosis	259	410228	0	0.0167563	1	GO_-_Biological_Process.txt	CGE_interneuron	ADvsHC	F
endodermal cell differentiation	16	104797	0	0.0103564	1	GO_-_Biological_Process.txt	CGE_interneuron	ADvsHC	F
endomembrane system organization	2	29036	0	0.0120022	1	GO_-_Biological_Process.txt	CGE_interneuron	ADvsHC	F
endoplasmic reticulum to Golgi vesicle-mediated transport	157	370065	0	0.00347746	1	GO_-_Biological_Process.txt	CGE_interneuron	ADvsHC	F
endoplasmic reticulum tubular network membrane organization	4	41951	0	0.0403648	1	GO_-_Biological_Process.txt	CGE_interneuron	ADvsHC	F
endoplasmic reticulum unfolded protein response	86	290624	0	0.00154315	1	GO_-_Biological_Process.txt	CGE_interneuron	ADvsHC	F
endosomal transport	196	-690277	0	0.0000000180342	0	GO_-_Biological_Process.txt	CGE_interneuron	ADvsHC	F
endosomal vesicle fusion	7	-76221	0	0.00177678	0	GO_-_Biological_Process.txt	CGE_interneuron	ADvsHC	F
endosome organization	65	-222625	0	0.00745818	0	GO_-_Biological_Process.txt	CGE_interneuron	ADvsHC	F
endosome to lysosome transport	42	-171072	0	0.0114501	0	GO_-_Biological_Process.txt	CGE_interneuron	ADvsHC	F
endosome to melanosome transport	7	93520	0	0.00000847522	1	GO_-_Biological_Process.txt	CGE_interneuron	ADvsHC	F
endosome transport via multivesicular body sorting pathway	25	-138340	0	0.00632849	0	GO_-_Biological_Process.txt	CGE_interneuron	ADvsHC	F
endothelin receptor signaling pathway	3	35619	0	0.0421981	1	GO_-_Biological_Process.txt	CGE_interneuron	ADvsHC	F
energy reserve metabolic process	46	173134	0	0.0158514	1	GO_-_Biological_Process.txt	CGE_interneuron	ADvsHC	F
engulfment of apoptotic cell	11	-71551	0	0.0466424	0	GO_-_Biological_Process.txt	CGE_interneuron	ADvsHC	F
entry into host cell	56	173953	0	0.03417	1	GO_-_Biological_Process.txt	CGE_interneuron	ADvsHC	F
enzyme linked receptor protein signaling pathway	490	1008680	0	0.000000257991	1	GO_-_Biological_Process.txt	CGE_interneuron	ADvsHC	F
ephrin receptor signaling pathway	76	367286	0	0.00000306397	1	GO_-_Biological_Process.txt	CGE_interneuron	ADvsHC	F
epidermis development	27	132239	0	0.0152456	1	GO_-_Biological_Process.txt	CGE_interneuron	ADvsHC	F
epithelial cell differentiation	159	343482	0	0.00898211	1	GO_-_Biological_Process.txt	CGE_interneuron	ADvsHC	F
epoxygenase P450 pathway	4	46496	0	0.0169203	1	GO_-_Biological_Process.txt	CGE_interneuron	ADvsHC	F
error-free translesion synthesis	20	-178900	0	0.00000487738	0	GO_-_Biological_Process.txt	CGE_interneuron	ADvsHC	F
error-prone translesion synthesis	20	-174155	0	0.0000104972	0	GO_-_Biological_Process.txt	CGE_interneuron	ADvsHC	F
establishment of RNA localization to telomere	2	28400	0	0.0217834	1	GO_-_Biological_Process.txt	CGE_interneuron	ADvsHC	F
establishment of cell polarity involved in ameboidal cell migration	3	44193	0	0.000357426	1	GO_-_Biological_Process.txt	CGE_interneuron	ADvsHC	F
establishment of chromosome localization	43	198301	0	0.00229887	1	GO_-_Biological_Process.txt	CGE_interneuron	ADvsHC	F
establishment of endothelial barrier	18	-104673	0	0.0187543	0	GO_-_Biological_Process.txt	CGE_interneuron	ADvsHC	F
establishment of localization in cell	219	431029	0	0.00408814	1	GO_-_Biological_Process.txt	CGE_interneuron	ADvsHC	F
establishment of melanosome localization	18	100006	0	0.0271895	1	GO_-_Biological_Process.txt	CGE_interneuron	ADvsHC	F
establishment of organelle localization	212	416961	0	0.00505993	1	GO_-_Biological_Process.txt	CGE_interneuron	ADvsHC	F
establishment of protein localization to endoplasmic reticulum	105	-1048640	0	4.20996E-38	0	GO_-_Biological_Process.txt	CGE_interneuron	ADvsHC	F
establishment of protein localization to membrane	229	-1266930	0	1.15691E-25	0	GO_-_Biological_Process.txt	CGE_interneuron	ADvsHC	F
establishment of protein localization to mitochondrion	59	-242723	0	0.00130357	0	GO_-_Biological_Process.txt	CGE_interneuron	ADvsHC	F
establishment of protein localization to organelle	370	-1311480	0	1.27794E-16	0	GO_-_Biological_Process.txt	CGE_interneuron	ADvsHC	F
establishment of protein localization to vacuole	45	-182010	0	0.00876757	0	GO_-_Biological_Process.txt	CGE_interneuron	ADvsHC	F
establishment of protein-containing complex localization to telomere	2	28400	0	0.0217834	1	GO_-_Biological_Process.txt	CGE_interneuron	ADvsHC	F
establishment of vesicle localization	72	215137	0	0.0173998	1	GO_-_Biological_Process.txt	CGE_interneuron	ADvsHC	F
establishment or maintenance of actin cytoskeleton polarity	11	-90135	0	0.00586755	0	GO_-_Biological_Process.txt	CGE_interneuron	ADvsHC	F
establishment or maintenance of transmembrane electrochemical gradient	9	111787	0	0.00000555175	1	GO_-_Biological_Process.txt	CGE_interneuron	ADvsHC	F
estrogen biosynthetic process	7	55900	0	0.0480147	1	GO_-_Biological_Process.txt	CGE_interneuron	ADvsHC	F
ethanol oxidation	4	59144	0	0.0000107219	1	GO_-_Biological_Process.txt	CGE_interneuron	ADvsHC	F
excitatory postsynaptic potential	44	189550	0	0.00476671	1	GO_-_Biological_Process.txt	CGE_interneuron	ADvsHC	F
execution phase of apoptosis	15	120505	0	0.00104434	1	GO_-_Biological_Process.txt	CGE_interneuron	ADvsHC	F
exocytosis	500	721770	0	0.000911074	1	GO_-_Biological_Process.txt	CGE_interneuron	ADvsHC	F
exogenous drug catabolic process	8	69558	0	0.0150264	1	GO_-_Biological_Process.txt	CGE_interneuron	ADvsHC	F
exonucleolytic catabolism of deadenylated mRNA	30	197660	0	0.0000978923	1	GO_-_Biological_Process.txt	CGE_interneuron	ADvsHC	F
exonucleolytic trimming to generate mature 3'-end of 5.8S rRNA from tricistronic rRNA transcript (SSU-rRNA, 5.8S rRNA, LSU-rRNA)	8	92072	0	0.000201544	1	GO_-_Biological_Process.txt	CGE_interneuron	ADvsHC	F
export across plasma membrane	28	148132	0	0.00563804	1	GO_-_Biological_Process.txt	CGE_interneuron	ADvsHC	F
extracellular matrix disassembly	25	128580	0	0.0136905	1	GO_-_Biological_Process.txt	CGE_interneuron	ADvsHC	F
extracellular matrix organization	189	758071	0	1.23553E-10	1	GO_-_Biological_Process.txt	CGE_interneuron	ADvsHC	F
extracellular structure organization	190	752280	0	2.04946E-10	1	GO_-_Biological_Process.txt	CGE_interneuron	ADvsHC	F
extracellular vesicle biogenesis	3	42813	0	0.00204771	1	GO_-_Biological_Process.txt	CGE_interneuron	ADvsHC	F
extrinsic apoptotic signaling pathway	69	280010	0	0.000472888	1	GO_-_Biological_Process.txt	CGE_interneuron	ADvsHC	F
extrinsic apoptotic signaling pathway in absence of ligand	24	182853	0	0.0000388039	1	GO_-_Biological_Process.txt	CGE_interneuron	ADvsHC	F
extrinsic apoptotic signaling pathway via death domain receptors	28	190618	0	0.0000978923	1	GO_-_Biological_Process.txt	CGE_interneuron	ADvsHC	F
facial nerve structural organization	6	-54024	0	0.0339844	0	GO_-_Biological_Process.txt	CGE_interneuron	ADvsHC	F
farnesyl diphosphate metabolic process	4	40956	0	0.0480012	1	GO_-_Biological_Process.txt	CGE_interneuron	ADvsHC	F
fat cell differentiation	67	205477	0	0.0188912	1	GO_-_Biological_Process.txt	CGE_interneuron	ADvsHC	F
fatty acid beta-oxidation	48	335686	0	0.0000000181009	1	GO_-_Biological_Process.txt	CGE_interneuron	ADvsHC	F
fatty acid beta-oxidation using acyl-CoA dehydrogenase	9	88119	0	0.00173536	1	GO_-_Biological_Process.txt	CGE_interneuron	ADvsHC	F
fatty acid beta-oxidation using acyl-CoA oxidase	11	99573	0	0.00148496	1	GO_-_Biological_Process.txt	CGE_interneuron	ADvsHC	F
fatty acid biosynthetic process	69	245490	0	0.00331736	1	GO_-_Biological_Process.txt	CGE_interneuron	ADvsHC	F
fatty acid catabolic process	71	344584	0	0.00000673663	1	GO_-_Biological_Process.txt	CGE_interneuron	ADvsHC	F
fatty acid elongation	10	89005	0	0.00350391	1	GO_-_Biological_Process.txt	CGE_interneuron	ADvsHC	F
fatty acid elongation, monounsaturated fatty acid	6	70332	0	0.00148117	1	GO_-_Biological_Process.txt	CGE_interneuron	ADvsHC	F
fatty acid elongation, polyunsaturated fatty acid	6	70332	0	0.00148117	1	GO_-_Biological_Process.txt	CGE_interneuron	ADvsHC	F
fatty acid elongation, saturated fatty acid	6	70332	0	0.00148117	1	GO_-_Biological_Process.txt	CGE_interneuron	ADvsHC	F
fatty acid metabolic process	213	897087	0	2.43215E-13	1	GO_-_Biological_Process.txt	CGE_interneuron	ADvsHC	F
fatty acid oxidation	64	362796	0	0.000000274873	1	GO_-_Biological_Process.txt	CGE_interneuron	ADvsHC	F
fatty-acyl-CoA biosynthetic process	26	173050	0	0.000309974	1	GO_-_Biological_Process.txt	CGE_interneuron	ADvsHC	F
fibroblast growth factor receptor signaling pathway	63	187932	0	0.0298964	1	GO_-_Biological_Process.txt	CGE_interneuron	ADvsHC	F
flagellated sperm motility	34	151385	0	0.0130669	1	GO_-_Biological_Process.txt	CGE_interneuron	ADvsHC	F
follicle-stimulating hormone signaling pathway	2	28774	0	0.0158242	1	GO_-_Biological_Process.txt	CGE_interneuron	ADvsHC	F
formation of cytoplasmic translation initiation complex	14	164626	0	0.0000000503411	1	GO_-_Biological_Process.txt	CGE_interneuron	ADvsHC	F
formation of translation preinitiation complex	6	55369	0	0.0278098	1	GO_-_Biological_Process.txt	CGE_interneuron	ADvsHC	F
fructose transmembrane transport	3	-35757	0	0.0409075	0	GO_-_Biological_Process.txt	CGE_interneuron	ADvsHC	F
fucose metabolic process	10	79700	0	0.0129858	1	GO_-_Biological_Process.txt	CGE_interneuron	ADvsHC	F
galactose catabolic process via UDP-galactose	5	54620	0	0.0118041	1	GO_-_Biological_Process.txt	CGE_interneuron	ADvsHC	F
galactosylceramide metabolic process	9	68162	0	0.0309475	1	GO_-_Biological_Process.txt	CGE_interneuron	ADvsHC	F
gamma-aminobutyric acid catabolic process	2	29566	0	0.0053028	1	GO_-_Biological_Process.txt	CGE_interneuron	ADvsHC	F
gamma-aminobutyric acid signaling pathway	21	162406	0	0.000113379	1	GO_-_Biological_Process.txt	CGE_interneuron	ADvsHC	F
gamma-aminobutyric acid transport	8	-65238	0	0.026537	0	GO_-_Biological_Process.txt	CGE_interneuron	ADvsHC	F
ganglioside biosynthetic process	12	-89776	0	0.0105371	0	GO_-_Biological_Process.txt	CGE_interneuron	ADvsHC	F
ganglioside biosynthetic process via lactosylceramide	2	28284	0	0.023769	1	GO_-_Biological_Process.txt	CGE_interneuron	ADvsHC	F
gene silencing by RNA	41	141828	0	0.0461849	1	GO_-_Biological_Process.txt	CGE_interneuron	ADvsHC	F
generation of precursor metabolites and energy	292	694325	0	0.00000889941	1	GO_-_Biological_Process.txt	CGE_interneuron	ADvsHC	F
glucose catabolic process	23	108256	0	0.0386576	1	GO_-_Biological_Process.txt	CGE_interneuron	ADvsHC	F
glucose metabolic process	81	218082	0	0.0254711	1	GO_-_Biological_Process.txt	CGE_interneuron	ADvsHC	F
glucose transmembrane transport	19	-160477	0	0.0000435712	0	GO_-_Biological_Process.txt	CGE_interneuron	ADvsHC	F
glutamate catabolic process	7	74711	0	0.00243678	1	GO_-_Biological_Process.txt	CGE_interneuron	ADvsHC	F
glutamate metabolic process	22	189251	0	0.00000431645	1	GO_-_Biological_Process.txt	CGE_interneuron	ADvsHC	F
glutamate receptor signaling pathway	37	286549	0	0.0000000401068	1	GO_-_Biological_Process.txt	CGE_interneuron	ADvsHC	F
glutamate secretion	26	-155915	0	0.00174543	0	GO_-_Biological_Process.txt	CGE_interneuron	ADvsHC	F
glutamine metabolic process	19	113007	0	0.0120022	1	GO_-_Biological_Process.txt	CGE_interneuron	ADvsHC	F
glutamine transport	4	-47408	0	0.0138106	0	GO_-_Biological_Process.txt	CGE_interneuron	ADvsHC	F
glutathione biosynthetic process	11	99358	0	0.00153733	1	GO_-_Biological_Process.txt	CGE_interneuron	ADvsHC	F
glutathione catabolic process	4	43292	0	0.0316032	1	GO_-_Biological_Process.txt	CGE_interneuron	ADvsHC	F
glutathione derivative biosynthetic process	16	122461	0	0.00140767	1	GO_-_Biological_Process.txt	CGE_interneuron	ADvsHC	F
glutathione metabolic process	37	266406	0	0.000000589956	1	GO_-_Biological_Process.txt	CGE_interneuron	ADvsHC	F
glycerol metabolic process	11	71573	0	0.0465561	1	GO_-_Biological_Process.txt	CGE_interneuron	ADvsHC	F
glycerol-3-phosphate metabolic process	7	74536	0	0.0025208	1	GO_-_Biological_Process.txt	CGE_interneuron	ADvsHC	F
glycerolipid metabolic process	276	725093	0	0.00000121233	1	GO_-_Biological_Process.txt	CGE_interneuron	ADvsHC	F
glycerophospholipid biosynthetic process	158	462967	0	0.0000941306	1	GO_-_Biological_Process.txt	CGE_interneuron	ADvsHC	F
glycerophospholipid metabolic process	235	587285	0	0.0000391055	1	GO_-_Biological_Process.txt	CGE_interneuron	ADvsHC	F
glycine transport	5	-59505	0	0.00384013	0	GO_-_Biological_Process.txt	CGE_interneuron	ADvsHC	F
glycogen catabolic process	14	-89503	0	0.0230748	0	GO_-_Biological_Process.txt	CGE_interneuron	ADvsHC	F
glycogen metabolic process	38	137742	0	0.0432721	1	GO_-_Biological_Process.txt	CGE_interneuron	ADvsHC	F
glycolipid biosynthetic process	47	-209885	0	0.00197467	0	GO_-_Biological_Process.txt	CGE_interneuron	ADvsHC	F
glycolytic process	28	135091	0	0.0149273	1	GO_-_Biological_Process.txt	CGE_interneuron	ADvsHC	F
glycoprotein biosynthetic process	39	178229	0	0.00475579	1	GO_-_Biological_Process.txt	CGE_interneuron	ADvsHC	F
glycoprotein metabolic process	107	283385	0	0.00841512	1	GO_-_Biological_Process.txt	CGE_interneuron	ADvsHC	F
glycosaminoglycan biosynthetic process	77	473923	0	2.1693E-10	1	GO_-_Biological_Process.txt	CGE_interneuron	ADvsHC	F
glycosaminoglycan catabolic process	39	225461	0	0.000108606	1	GO_-_Biological_Process.txt	CGE_interneuron	ADvsHC	F
glycosaminoglycan metabolic process	111	622637	0	2.07116E-12	1	GO_-_Biological_Process.txt	CGE_interneuron	ADvsHC	F
glycoside catabolic process	8	68463	0	0.0174915	1	GO_-_Biological_Process.txt	CGE_interneuron	ADvsHC	F
glycoside metabolic process	15	141655	0	0.0000380543	1	GO_-_Biological_Process.txt	CGE_interneuron	ADvsHC	F
glycosphingolipid biosynthetic process	22	-124096	0	0.0101299	0	GO_-_Biological_Process.txt	CGE_interneuron	ADvsHC	F
glycosphingolipid metabolic process	56	197623	0	0.0117359	1	GO_-_Biological_Process.txt	CGE_interneuron	ADvsHC	F
glycosylation	199	577124	0	0.00000769839	1	GO_-_Biological_Process.txt	CGE_interneuron	ADvsHC	F
glycosylceramide metabolic process	15	86075	0	0.0404567	1	GO_-_Biological_Process.txt	CGE_interneuron	ADvsHC	F
glyoxylate metabolic process	7	70504	0	0.00555807	1	GO_-_Biological_Process.txt	CGE_interneuron	ADvsHC	F
growth plate cartilage chondrocyte morphogenesis	9	69789	0	0.0258879	1	GO_-_Biological_Process.txt	CGE_interneuron	ADvsHC	F
growth plate cartilage development	4	-42876	0	0.0342604	0	GO_-_Biological_Process.txt	CGE_interneuron	ADvsHC	F
hair follicle placode formation	4	41480	0	0.043818	1	GO_-_Biological_Process.txt	CGE_interneuron	ADvsHC	F
hemidesmosome assembly	8	59975	0	0.0485444	1	GO_-_Biological_Process.txt	CGE_interneuron	ADvsHC	F
hemostasis	89	234232	0	0.0210647	1	GO_-_Biological_Process.txt	CGE_interneuron	ADvsHC	F
heparan sulfate proteoglycan biosynthetic process, enzymatic modification	6	61020	0	0.0112477	1	GO_-_Biological_Process.txt	CGE_interneuron	ADvsHC	F
heparan sulfate proteoglycan metabolic process	26	127755	0	0.0174785	1	GO_-_Biological_Process.txt	CGE_interneuron	ADvsHC	F
hexose metabolic process	114	354423	0	0.000648938	1	GO_-_Biological_Process.txt	CGE_interneuron	ADvsHC	F
hexose transmembrane transport	21	-183763	0	0.00000487738	0	GO_-_Biological_Process.txt	CGE_interneuron	ADvsHC	F
histidine catabolic process	4	40920	0	0.0482916	1	GO_-_Biological_Process.txt	CGE_interneuron	ADvsHC	F
histone H2A ubiquitination	20	-113175	0	0.0152397	0	GO_-_Biological_Process.txt	CGE_interneuron	ADvsHC	F
histone H2A-K119 monoubiquitination	7	-66185	0	0.0117921	0	GO_-_Biological_Process.txt	CGE_interneuron	ADvsHC	F
histone H2B conserved C-terminal lysine deubiquitination	4	-41019	0	0.0476078	0	GO_-_Biological_Process.txt	CGE_interneuron	ADvsHC	F
histone H3-K27 methylation	9	78721	0	0.00804218	1	GO_-_Biological_Process.txt	CGE_interneuron	ADvsHC	F
histone H3-K27 trimethylation	4	41736	0	0.0419094	1	GO_-_Biological_Process.txt	CGE_interneuron	ADvsHC	F
histone H3-K9 demethylation	13	94300	0	0.00986352	1	GO_-_Biological_Process.txt	CGE_interneuron	ADvsHC	F
histone deacetylation	44	-150944	0	0.0388576	0	GO_-_Biological_Process.txt	CGE_interneuron	ADvsHC	F
histone demethylation	26	188574	0	0.0000513833	1	GO_-_Biological_Process.txt	CGE_interneuron	ADvsHC	F
histone deubiquitination	22	-143043	0	0.00171899	0	GO_-_Biological_Process.txt	CGE_interneuron	ADvsHC	F
histone exchange	36	138070	0	0.0354865	1	GO_-_Biological_Process.txt	CGE_interneuron	ADvsHC	F
histone lysine demethylation	25	178985	0	0.000103593	1	GO_-_Biological_Process.txt	CGE_interneuron	ADvsHC	F
histone mRNA metabolic process	25	-113130	0	0.0385362	0	GO_-_Biological_Process.txt	CGE_interneuron	ADvsHC	F
histone methylation	76	-195724	0	0.0436054	0	GO_-_Biological_Process.txt	CGE_interneuron	ADvsHC	F
histone modification	308	-395831	0	0.0422168	0	GO_-_Biological_Process.txt	CGE_interneuron	ADvsHC	F
histone ubiquitination	35	-173650	0	0.00328807	0	GO_-_Biological_Process.txt	CGE_interneuron	ADvsHC	F
homeostatic process	973	1000730	0	0.000797857	1	GO_-_Biological_Process.txt	CGE_interneuron	ADvsHC	F
homologous recombination	20	-101860	0	0.0358309	0	GO_-_Biological_Process.txt	CGE_interneuron	ADvsHC	F
homophilic cell adhesion via plasma membrane adhesion molecules	105	374295	0	0.000107958	1	GO_-_Biological_Process.txt	CGE_interneuron	ADvsHC	F
hormone biosynthetic process	29	142645	0	0.0105314	1	GO_-_Biological_Process.txt	CGE_interneuron	ADvsHC	F
hormone metabolic process	101	364519	0	0.000124234	1	GO_-_Biological_Process.txt	CGE_interneuron	ADvsHC	F
hormone secretion	39	-166189	0	0.0104906	0	GO_-_Biological_Process.txt	CGE_interneuron	ADvsHC	F
hormone transport	43	-177783	0	0.00878584	0	GO_-_Biological_Process.txt	CGE_interneuron	ADvsHC	F
hormone-mediated signaling pathway	114	-359981	0	0.000494826	0	GO_-_Biological_Process.txt	CGE_interneuron	ADvsHC	F
humoral immune response	49	158322	0	0.0406487	1	GO_-_Biological_Process.txt	CGE_interneuron	ADvsHC	F
hyaluronan catabolic process	12	75621	0	0.043818	1	GO_-_Biological_Process.txt	CGE_interneuron	ADvsHC	F
hyaluronan metabolic process	18	115804	0	0.00678275	1	GO_-_Biological_Process.txt	CGE_interneuron	ADvsHC	F
icosanoid metabolic process	48	197054	0	0.00511912	1	GO_-_Biological_Process.txt	CGE_interneuron	ADvsHC	F
immune response	355	569080	0	0.00249257	1	GO_-_Biological_Process.txt	CGE_interneuron	ADvsHC	F
immune response-activating cell surface receptor signaling pathway	189	-452735	0	0.000746992	0	GO_-_Biological_Process.txt	CGE_interneuron	ADvsHC	F
immune response-activating signal transduction	246	-501851	0	0.00114524	0	GO_-_Biological_Process.txt	CGE_interneuron	ADvsHC	F
immune response-regulating cell surface receptor signaling pathway	207	446009	0	0.00182292	1	GO_-_Biological_Process.txt	CGE_interneuron	ADvsHC	F
immune response-regulating signaling pathway	264	-481564	0	0.00328387	0	GO_-_Biological_Process.txt	CGE_interneuron	ADvsHC	F
import into cell	339	-490575	0	0.0109558	0	GO_-_Biological_Process.txt	CGE_interneuron	ADvsHC	F
import into nucleus	98	-238845	0	0.0264603	0	GO_-_Biological_Process.txt	CGE_interneuron	ADvsHC	F
inactivation of MAPK activity	21	100952	0	0.0447924	1	GO_-_Biological_Process.txt	CGE_interneuron	ADvsHC	F
induction of synaptic vesicle exocytosis by positive regulation of presynaptic cytosolic calcium ion concentration	4	51544	0	0.00416116	1	GO_-_Biological_Process.txt	CGE_interneuron	ADvsHC	F
inhibition of cysteine-type endopeptidase activity	6	51080	0	0.0498608	1	GO_-_Biological_Process.txt	CGE_interneuron	ADvsHC	F
inhibitory postsynaptic potential	8	64135	0	0.0303241	1	GO_-_Biological_Process.txt	CGE_interneuron	ADvsHC	F
innate immune response activating cell surface receptor signaling pathway	74	-408949	0	0.0000000525214	0	GO_-_Biological_Process.txt	CGE_interneuron	ADvsHC	F
innate immune response-activating signal transduction	135	-517665	0	0.000000633865	0	GO_-_Biological_Process.txt	CGE_interneuron	ADvsHC	F
inner dynein arm assembly	7	84987	0	0.000196435	1	GO_-_Biological_Process.txt	CGE_interneuron	ADvsHC	F
inner ear morphogenesis	30	137200	0	0.0178412	1	GO_-_Biological_Process.txt	CGE_interneuron	ADvsHC	F
inner mitochondrial membrane organization	41	249524	0	0.0000192217	1	GO_-_Biological_Process.txt	CGE_interneuron	ADvsHC	F
inorganic anion transport	93	-279177	0	0.00437535	0	GO_-_Biological_Process.txt	CGE_interneuron	ADvsHC	F
inorganic cation import across plasma membrane	44	-201151	0	0.00221766	0	GO_-_Biological_Process.txt	CGE_interneuron	ADvsHC	F
inorganic cation transmembrane transport	399	1017560	0	0.00000000420638	1	GO_-_Biological_Process.txt	CGE_interneuron	ADvsHC	F
inositol lipid-mediated signaling	61	-268224	0	0.000327845	0	GO_-_Biological_Process.txt	CGE_interneuron	ADvsHC	F
inositol phosphate biosynthetic process	21	106596	0	0.0307756	1	GO_-_Biological_Process.txt	CGE_interneuron	ADvsHC	F
inositol phosphate metabolic process	46	-210164	0	0.00167154	0	GO_-_Biological_Process.txt	CGE_interneuron	ADvsHC	F
inositol trisphosphate biosynthetic process	12	-118116	0	0.000147083	0	GO_-_Biological_Process.txt	CGE_interneuron	ADvsHC	F
inositol trisphosphate metabolic process	15	-102090	0	0.00956304	0	GO_-_Biological_Process.txt	CGE_interneuron	ADvsHC	F
insulin receptor signaling pathway	68	350643	0	0.0000022279	1	GO_-_Biological_Process.txt	CGE_interneuron	ADvsHC	F
insulin secretion involved in cellular response to glucose stimulus	7	-73437	0	0.00317156	0	GO_-_Biological_Process.txt	CGE_interneuron	ADvsHC	F
insulin-like growth factor receptor signaling pathway	13	82469	0	0.032241	1	GO_-_Biological_Process.txt	CGE_interneuron	ADvsHC	F
integrin-mediated signaling pathway	60	288630	0	0.0000632979	1	GO_-_Biological_Process.txt	CGE_interneuron	ADvsHC	F
interferon-gamma-mediated signaling pathway	32	130740	0	0.0341264	1	GO_-_Biological_Process.txt	CGE_interneuron	ADvsHC	F
interleukin-1-mediated signaling pathway	82	-500757	0	6.82501E-11	0	GO_-_Biological_Process.txt	CGE_interneuron	ADvsHC	F
interleukin-6 production	2	28342	0	0.0226908	1	GO_-_Biological_Process.txt	CGE_interneuron	ADvsHC	F
interneuron migration from the subpallium to the cortex	5	59985	0	0.00340182	1	GO_-_Biological_Process.txt	CGE_interneuron	ADvsHC	F
intestinal cholesterol absorption	7	65065	0	0.0140793	1	GO_-_Biological_Process.txt	CGE_interneuron	ADvsHC	F
intestinal lipid absorption	8	60429	0	0.0464605	1	GO_-_Biological_Process.txt	CGE_interneuron	ADvsHC	F
intra-Golgi vesicle-mediated transport	30	168400	0	0.00168982	1	GO_-_Biological_Process.txt	CGE_interneuron	ADvsHC	F
intracellular cholesterol transport	12	-76730	0	0.0397947	0	GO_-_Biological_Process.txt	CGE_interneuron	ADvsHC	F
intracellular pH reduction	35	273645	0	0.000000075932	1	GO_-_Biological_Process.txt	CGE_interneuron	ADvsHC	F
intracellular protein transmembrane transport	46	-259380	0	0.0000322239	0	GO_-_Biological_Process.txt	CGE_interneuron	ADvsHC	F
intracellular protein transport	770	-2810500	0	4.20996E-38	0	GO_-_Biological_Process.txt	CGE_interneuron	ADvsHC	F
intracellular receptor signaling pathway	127	-380918	0	0.000478059	0	GO_-_Biological_Process.txt	CGE_interneuron	ADvsHC	F
intracellular transport of virus	52	-331909	0	0.000000140096	0	GO_-_Biological_Process.txt	CGE_interneuron	ADvsHC	F
intraciliary transport	47	227330	0	0.00058399	1	GO_-_Biological_Process.txt	CGE_interneuron	ADvsHC	F
intraciliary transport involved in cilium assembly	36	221456	0	0.0000646144	1	GO_-_Biological_Process.txt	CGE_interneuron	ADvsHC	F
intrinsic apoptotic signaling pathway	115	317595	0	0.00334227	1	GO_-_Biological_Process.txt	CGE_interneuron	ADvsHC	F
intrinsic apoptotic signaling pathway in response to DNA damage	51	177552	0	0.0201158	1	GO_-_Biological_Process.txt	CGE_interneuron	ADvsHC	F
intrinsic apoptotic signaling pathway in response to endoplasmic reticulum stress	29	153397	0	0.00460199	1	GO_-_Biological_Process.txt	CGE_interneuron	ADvsHC	F
ion homeostasis	479	886554	0	0.0000085804	1	GO_-_Biological_Process.txt	CGE_interneuron	ADvsHC	F
ion transmembrane transport	624	-1289840	0	0.00000000182051	0	GO_-_Biological_Process.txt	CGE_interneuron	ADvsHC	F
ion transport	886	-1771290	0	7.34625E-13	0	GO_-_Biological_Process.txt	CGE_interneuron	ADvsHC	F
ionotropic glutamate receptor signaling pathway	21	191285	0	0.00000136998	1	GO_-_Biological_Process.txt	CGE_interneuron	ADvsHC	F
iron ion homeostasis	53	172424	0	0.029569	1	GO_-_Biological_Process.txt	CGE_interneuron	ADvsHC	F
iron ion transmembrane transport	13	-103269	0	0.00326078	0	GO_-_Biological_Process.txt	CGE_interneuron	ADvsHC	F
iron ion transport	51	284498	0	0.000011984	1	GO_-_Biological_Process.txt	CGE_interneuron	ADvsHC	F
iron-sulfur cluster assembly	20	122320	0	0.00681912	1	GO_-_Biological_Process.txt	CGE_interneuron	ADvsHC	F
isocitrate metabolic process	6	60414	0	0.0124642	1	GO_-_Biological_Process.txt	CGE_interneuron	ADvsHC	F
isoleucine catabolic process	2	28158	0	0.0259255	1	GO_-_Biological_Process.txt	CGE_interneuron	ADvsHC	F
isoprenoid metabolic process	65	277200	0	0.000324825	1	GO_-_Biological_Process.txt	CGE_interneuron	ADvsHC	F
keratan sulfate biosynthetic process	18	159029	0	0.0000260166	1	GO_-_Biological_Process.txt	CGE_interneuron	ADvsHC	F
keratan sulfate catabolic process	5	51540	0	0.0216133	1	GO_-_Biological_Process.txt	CGE_interneuron	ADvsHC	F
keratan sulfate metabolic process	23	161159	0	0.000351473	1	GO_-_Biological_Process.txt	CGE_interneuron	ADvsHC	F
ketone body biosynthetic process	7	56502	0	0.0447827	1	GO_-_Biological_Process.txt	CGE_interneuron	ADvsHC	F
kinetochore assembly	8	75398	0	0.0061835	1	GO_-_Biological_Process.txt	CGE_interneuron	ADvsHC	F
kinetochore organization	10	71470	0	0.0332642	1	GO_-_Biological_Process.txt	CGE_interneuron	ADvsHC	F
kynurenine metabolic process	7	65891	0	0.0123325	1	GO_-_Biological_Process.txt	CGE_interneuron	ADvsHC	F
late endosome to vacuole transport via multivesicular body sorting pathway	8	-67350	0	0.0203259	0	GO_-_Biological_Process.txt	CGE_interneuron	ADvsHC	F
late nucleophagy	3	42861	0	0.0019677	1	GO_-_Biological_Process.txt	CGE_interneuron	ADvsHC	F
learning or memory	201	353614	0	0.0204001	1	GO_-_Biological_Process.txt	CGE_interneuron	ADvsHC	F
leucine biosynthetic process	2	28158	0	0.0259255	1	GO_-_Biological_Process.txt	CGE_interneuron	ADvsHC	F
leucine transport	3	-36000	0	0.0388576	0	GO_-_Biological_Process.txt	CGE_interneuron	ADvsHC	F
leukocyte activation	512	1160710	0	0.00000000281477	1	GO_-_Biological_Process.txt	CGE_interneuron	ADvsHC	F
leukocyte activation involved in immune response	364	878219	0	0.000000201218	1	GO_-_Biological_Process.txt	CGE_interneuron	ADvsHC	F
leukocyte apoptotic process	19	109085	0	0.0166888	1	GO_-_Biological_Process.txt	CGE_interneuron	ADvsHC	F
leukocyte degranulation	319	817767	0	0.000000253429	1	GO_-_Biological_Process.txt	CGE_interneuron	ADvsHC	F
leukocyte mediated immunity	40	195820	0	0.00165123	1	GO_-_Biological_Process.txt	CGE_interneuron	ADvsHC	F
limb bud formation	10	-70235	0	0.0376583	0	GO_-_Biological_Process.txt	CGE_interneuron	ADvsHC	F
linoleic acid metabolic process	10	89855	0	0.00310191	1	GO_-_Biological_Process.txt	CGE_interneuron	ADvsHC	F
lipid biosynthetic process	408	787878	0	0.0000235446	1	GO_-_Biological_Process.txt	CGE_interneuron	ADvsHC	F
lipid catabolic process	190	610845	0	0.000000766366	1	GO_-_Biological_Process.txt	CGE_interneuron	ADvsHC	F
lipid hydroxylation	3	37467	0	0.026861	1	GO_-_Biological_Process.txt	CGE_interneuron	ADvsHC	F
lipid metabolic process	816	1571320	0	6.82501E-11	1	GO_-_Biological_Process.txt	CGE_interneuron	ADvsHC	F
lipid modification	165	478215	0	0.0000746135	1	GO_-_Biological_Process.txt	CGE_interneuron	ADvsHC	F
lipid oxidation	65	358025	0	0.000000563083	1	GO_-_Biological_Process.txt	CGE_interneuron	ADvsHC	F
lipid phosphorylation	55	-200200	0	0.00945069	0	GO_-_Biological_Process.txt	CGE_interneuron	ADvsHC	F
lipid storage	16	89003	0	0.0404996	1	GO_-_Biological_Process.txt	CGE_interneuron	ADvsHC	F
lipid transport	190	572860	0	0.00000507867	1	GO_-_Biological_Process.txt	CGE_interneuron	ADvsHC	F
lipoprotein catabolic process	13	94556	0	0.00961396	1	GO_-_Biological_Process.txt	CGE_interneuron	ADvsHC	F
lipoprotein metabolic process	18	135596	0	0.000756806	1	GO_-_Biological_Process.txt	CGE_interneuron	ADvsHC	F
locomotion	617	954209	0	0.0000293921	1	GO_-_Biological_Process.txt	CGE_interneuron	ADvsHC	F
locomotory behavior	137	347832	0	0.00322391	1	GO_-_Biological_Process.txt	CGE_interneuron	ADvsHC	F
long-chain fatty acid biosynthetic process	16	87179	0	0.0464752	1	GO_-_Biological_Process.txt	CGE_interneuron	ADvsHC	F
long-chain fatty acid metabolic process	66	305922	0	0.0000517277	1	GO_-_Biological_Process.txt	CGE_interneuron	ADvsHC	F
long-chain fatty-acyl-CoA biosynthetic process	15	137215	0	0.000083154	1	GO_-_Biological_Process.txt	CGE_interneuron	ADvsHC	F
long-chain fatty-acyl-CoA metabolic process	20	188015	0	0.00000099351	1	GO_-_Biological_Process.txt	CGE_interneuron	ADvsHC	F
long-term synaptic potentiation	42	-211267	0	0.000756806	0	GO_-_Biological_Process.txt	CGE_interneuron	ADvsHC	F
low-density lipoprotein particle clearance	19	103024	0	0.0268757	1	GO_-_Biological_Process.txt	CGE_interneuron	ADvsHC	F
low-density lipoprotein particle receptor catabolic process	9	86162	0	0.00243501	1	GO_-_Biological_Process.txt	CGE_interneuron	ADvsHC	F
luteinization	5	-47660	0	0.0408012	0	GO_-_Biological_Process.txt	CGE_interneuron	ADvsHC	F
lymphocyte activation	177	309112	0	0.0352483	1	GO_-_Biological_Process.txt	CGE_interneuron	ADvsHC	F
lysine biosynthetic process via aminoadipic acid	2	30334	0	0.0000271987	1	GO_-_Biological_Process.txt	CGE_interneuron	ADvsHC	F
lysobisphosphatidic acid metabolic process	2	30090	0	0.000944603	1	GO_-_Biological_Process.txt	CGE_interneuron	ADvsHC	F
mRNA 3'-end processing	73	-238171	0	0.00677416	0	GO_-_Biological_Process.txt	CGE_interneuron	ADvsHC	F
mRNA 3'-splice site recognition	6	-54799	0	0.0302213	0	GO_-_Biological_Process.txt	CGE_interneuron	ADvsHC	F
mRNA 5'-splice site recognition	6	-61836	0	0.00969812	0	GO_-_Biological_Process.txt	CGE_interneuron	ADvsHC	F
mRNA catabolic process	196	-764179	0	2.04946E-10	0	GO_-_Biological_Process.txt	CGE_interneuron	ADvsHC	F
mRNA cis splicing, via spliceosome	24	-186652	0	0.0000233686	0	GO_-_Biological_Process.txt	CGE_interneuron	ADvsHC	F
mRNA cleavage	19	105726	0	0.0219633	1	GO_-_Biological_Process.txt	CGE_interneuron	ADvsHC	F
mRNA export from nucleus	99	-460535	0	0.000000160769	0	GO_-_Biological_Process.txt	CGE_interneuron	ADvsHC	F
mRNA metabolic process	586	-1934600	0	2.07091E-23	0	GO_-_Biological_Process.txt	CGE_interneuron	ADvsHC	F
mRNA methylation	14	-84693	0	0.0353327	0	GO_-_Biological_Process.txt	CGE_interneuron	ADvsHC	F
mRNA processing	395	-1125370	0	2.78133E-11	0	GO_-_Biological_Process.txt	CGE_interneuron	ADvsHC	F
mRNA splice site selection	30	-142145	0	0.0129094	0	GO_-_Biological_Process.txt	CGE_interneuron	ADvsHC	F
mRNA splicing, via spliceosome	238	-704129	0	0.000000291521	0	GO_-_Biological_Process.txt	CGE_interneuron	ADvsHC	F
mRNA transport	130	-443075	0	0.0000280893	0	GO_-_Biological_Process.txt	CGE_interneuron	ADvsHC	F
macroautophagy	95	-287405	0	0.00348678	0	GO_-_Biological_Process.txt	CGE_interneuron	ADvsHC	F
macromolecule depalmitoylation	10	75235	0	0.0222141	1	GO_-_Biological_Process.txt	CGE_interneuron	ADvsHC	F
macromolecule glycosylation	190	525505	0	0.0000441044	1	GO_-_Biological_Process.txt	CGE_interneuron	ADvsHC	F
maintenance of location in cell	76	-222549	0	0.0164626	0	GO_-_Biological_Process.txt	CGE_interneuron	ADvsHC	F
maintenance of postsynaptic density structure	4	48756	0	0.009942	1	GO_-_Biological_Process.txt	CGE_interneuron	ADvsHC	F
maintenance of protein location in cell	63	-214252	0	0.00957768	0	GO_-_Biological_Process.txt	CGE_interneuron	ADvsHC	F
maintenance of synapse structure	15	113305	0	0.00260428	1	GO_-_Biological_Process.txt	CGE_interneuron	ADvsHC	F
malate-aspartate shuttle	4	-47496	0	0.0135241	0	GO_-_Biological_Process.txt	CGE_interneuron	ADvsHC	F
malonyl-CoA biosynthetic process	2	30178	0	0.000502614	1	GO_-_Biological_Process.txt	CGE_interneuron	ADvsHC	F
mammary gland epithelial cell differentiation	9	69073	0	0.0279056	1	GO_-_Biological_Process.txt	CGE_interneuron	ADvsHC	F
manganese ion transport	11	-84443	0	0.012208	0	GO_-_Biological_Process.txt	CGE_interneuron	ADvsHC	F
mannosylation	34	150951	0	0.0134235	1	GO_-_Biological_Process.txt	CGE_interneuron	ADvsHC	F
maturation of LSU-rRNA	20	-101280	0	0.0371691	0	GO_-_Biological_Process.txt	CGE_interneuron	ADvsHC	F
maturation of SSU-rRNA	36	-149225	0	0.019458	0	GO_-_Biological_Process.txt	CGE_interneuron	ADvsHC	F
meiotic cell cycle	37	-260664	0	0.00000120808	0	GO_-_Biological_Process.txt	CGE_interneuron	ADvsHC	F
meiotic chromosome segregation	9	-68778	0	0.0289234	0	GO_-_Biological_Process.txt	CGE_interneuron	ADvsHC	F
melanosome localization	19	98813	0	0.0366801	1	GO_-_Biological_Process.txt	CGE_interneuron	ADvsHC	F
melanosome organization	18	130376	0	0.00141219	1	GO_-_Biological_Process.txt	CGE_interneuron	ADvsHC	F
melanosome transport	17	101199	0	0.0194334	1	GO_-_Biological_Process.txt	CGE_interneuron	ADvsHC	F
membrane depolarization	46	221319	0	0.000759108	1	GO_-_Biological_Process.txt	CGE_interneuron	ADvsHC	F
membrane depolarization during action potential	28	-123783	0	0.0306022	0	GO_-_Biological_Process.txt	CGE_interneuron	ADvsHC	F
membrane docking	162	-330829	0	0.0142188	0	GO_-_Biological_Process.txt	CGE_interneuron	ADvsHC	F
membrane fusion	89	-470974	0	0.00000000868231	0	GO_-_Biological_Process.txt	CGE_interneuron	ADvsHC	F
membrane lipid metabolic process	152	276091	0	0.0448036	1	GO_-_Biological_Process.txt	CGE_interneuron	ADvsHC	F
membrane organization	528	1057540	0	0.000000173278	1	GO_-_Biological_Process.txt	CGE_interneuron	ADvsHC	F
membrane repolarization	17	148661	0	0.0000629423	1	GO_-_Biological_Process.txt	CGE_interneuron	ADvsHC	F
membrane repolarization during action potential	14	119747	0	0.000621709	1	GO_-_Biological_Process.txt	CGE_interneuron	ADvsHC	F
membrane repolarization during cardiac muscle cell action potential	14	119747	0	0.000621709	1	GO_-_Biological_Process.txt	CGE_interneuron	ADvsHC	F
membrane repolarization during ventricular cardiac muscle cell action potential	7	67466	0	0.00961396	1	GO_-_Biological_Process.txt	CGE_interneuron	ADvsHC	F
mesenchymal cell proliferation	11	71639	0	0.046404	1	GO_-_Biological_Process.txt	CGE_interneuron	ADvsHC	F
mesodermal cell differentiation	8	76728	0	0.0049044	1	GO_-_Biological_Process.txt	CGE_interneuron	ADvsHC	F
metal ion homeostasis	363	746418	0	0.0000217479	1	GO_-_Biological_Process.txt	CGE_interneuron	ADvsHC	F
metal ion transport	445	761985	0	0.000124887	1	GO_-_Biological_Process.txt	CGE_interneuron	ADvsHC	F
metanephric tubule formation	3	-37008	0	0.0303241	0	GO_-_Biological_Process.txt	CGE_interneuron	ADvsHC	F
metaphase plate congression	33	173726	0	0.00216391	1	GO_-_Biological_Process.txt	CGE_interneuron	ADvsHC	F
methionine biosynthetic process	10	67700	0	0.0480012	1	GO_-_Biological_Process.txt	CGE_interneuron	ADvsHC	F
methylation	254	-634815	0	0.0000151874	0	GO_-_Biological_Process.txt	CGE_interneuron	ADvsHC	F
miRNA loading onto RISC involved in gene silencing by miRNA	7	73713	0	0.00300416	1	GO_-_Biological_Process.txt	CGE_interneuron	ADvsHC	F
microtubule anchoring	21	138878	0	0.00183944	1	GO_-_Biological_Process.txt	CGE_interneuron	ADvsHC	F
microtubule nucleation by interphase microtubule organizing center	6	-67699	0	0.00275194	0	GO_-_Biological_Process.txt	CGE_interneuron	ADvsHC	F
microtubule organizing center organization	55	222360	0	0.00267652	1	GO_-_Biological_Process.txt	CGE_interneuron	ADvsHC	F
microtubule-based movement	218	931975	0	4.27288E-14	1	GO_-_Biological_Process.txt	CGE_interneuron	ADvsHC	F
microtubule-based process	507	1194380	0	6.02108E-10	1	GO_-_Biological_Process.txt	CGE_interneuron	ADvsHC	F
midbody abscission	13	109391	0	0.00142571	1	GO_-_Biological_Process.txt	CGE_interneuron	ADvsHC	F
midgut development	6	55741	0	0.0263892	1	GO_-_Biological_Process.txt	CGE_interneuron	ADvsHC	F
mismatch repair	28	-159564	0	0.00216079	0	GO_-_Biological_Process.txt	CGE_interneuron	ADvsHC	F
mitochondrial ATP synthesis coupled proton transport	19	215988	0	5.63613E-10	1	GO_-_Biological_Process.txt	CGE_interneuron	ADvsHC	F
mitochondrial RNA metabolic process	41	-155948	0	0.0234465	0	GO_-_Biological_Process.txt	CGE_interneuron	ADvsHC	F
mitochondrial RNA processing	17	-94743	0	0.0327202	0	GO_-_Biological_Process.txt	CGE_interneuron	ADvsHC	F
mitochondrial alanyl-tRNA aminoacylation	2	30340	0	0.0000194995	1	GO_-_Biological_Process.txt	CGE_interneuron	ADvsHC	F
mitochondrial calcium ion transmembrane transport	23	-146316	0	0.00173438	0	GO_-_Biological_Process.txt	CGE_interneuron	ADvsHC	F
mitochondrial depolarization	2	28490	0	0.0203134	1	GO_-_Biological_Process.txt	CGE_interneuron	ADvsHC	F
mitochondrial electron transport, NADH to ubiquinone	42	-332846	0	0.00000000112652	0	GO_-_Biological_Process.txt	CGE_interneuron	ADvsHC	F
mitochondrial electron transport, cytochrome c to oxygen	15	172420	0	0.0000000413187	1	GO_-_Biological_Process.txt	CGE_interneuron	ADvsHC	F
mitochondrial electron transport, succinate to ubiquinone	4	-46064	0	0.0185886	0	GO_-_Biological_Process.txt	CGE_interneuron	ADvsHC	F
mitochondrial electron transport, ubiquinol to cytochrome c	12	-122697	0	0.0000594786	0	GO_-_Biological_Process.txt	CGE_interneuron	ADvsHC	F
mitochondrial fragmentation involved in apoptotic process	9	70043	0	0.025127	1	GO_-_Biological_Process.txt	CGE_interneuron	ADvsHC	F
mitochondrial membrane organization	109	382874	0	0.000100254	1	GO_-_Biological_Process.txt	CGE_interneuron	ADvsHC	F
mitochondrial outer membrane translocase complex assembly	2	-26932	0	0.048899	0	GO_-_Biological_Process.txt	CGE_interneuron	ADvsHC	F
mitochondrial respirasome assembly	3	38217	0	0.0217141	1	GO_-_Biological_Process.txt	CGE_interneuron	ADvsHC	F
mitochondrial respiratory chain complex I assembly	57	-386641	0	0.00000000203158	0	GO_-_Biological_Process.txt	CGE_interneuron	ADvsHC	F
mitochondrial respiratory chain complex II assembly	4	-46068	0	0.0185801	0	GO_-_Biological_Process.txt	CGE_interneuron	ADvsHC	F
mitochondrial respiratory chain complex III assembly	9	-78141	0	0.00879871	0	GO_-_Biological_Process.txt	CGE_interneuron	ADvsHC	F
mitochondrial respiratory chain complex IV assembly	20	118295	0	0.0099164	1	GO_-_Biological_Process.txt	CGE_interneuron	ADvsHC	F
mitochondrial respiratory chain complex assembly	88	-472509	0	0.0000000059511	0	GO_-_Biological_Process.txt	CGE_interneuron	ADvsHC	F
mitochondrial tRNA processing	13	-86171	0	0.0228577	0	GO_-_Biological_Process.txt	CGE_interneuron	ADvsHC	F
mitochondrial transcription	10	-67295	0	0.0495877	0	GO_-_Biological_Process.txt	CGE_interneuron	ADvsHC	F
mitochondrial translation	32	-172954	0	0.00184792	0	GO_-_Biological_Process.txt	CGE_interneuron	ADvsHC	F
mitochondrial translational elongation	85	-609715	0	4.81863E-16	0	GO_-_Biological_Process.txt	CGE_interneuron	ADvsHC	F
mitochondrial translational termination	86	-617960	0	2.82998E-16	0	GO_-_Biological_Process.txt	CGE_interneuron	ADvsHC	F
mitochondrial transmembrane transport	84	-237475	0	0.0144463	0	GO_-_Biological_Process.txt	CGE_interneuron	ADvsHC	F
mitochondrial transport	128	-387175	0	0.000381646	0	GO_-_Biological_Process.txt	CGE_interneuron	ADvsHC	F
mitochondrion organization	269	572011	0	0.000265914	1	GO_-_Biological_Process.txt	CGE_interneuron	ADvsHC	F
mitophagy	6	53852	0	0.0347988	1	GO_-_Biological_Process.txt	CGE_interneuron	ADvsHC	F
mitotic cell cycle	107	-336869	0	0.000878258	0	GO_-_Biological_Process.txt	CGE_interneuron	ADvsHC	F
mitotic cell cycle checkpoint	74	-217067	0	0.0181601	0	GO_-_Biological_Process.txt	CGE_interneuron	ADvsHC	F
mitotic cell cycle phase transition	208	697524	0	0.0000000367636	1	GO_-_Biological_Process.txt	CGE_interneuron	ADvsHC	F
mitotic cytokinesis checkpoint	2	-28386	0	0.0220678	0	GO_-_Biological_Process.txt	CGE_interneuron	ADvsHC	F
mitotic cytokinetic process	17	127629	0	0.00122335	1	GO_-_Biological_Process.txt	CGE_interneuron	ADvsHC	F
mitotic metaphase plate congression	29	166933	0	0.00149063	1	GO_-_Biological_Process.txt	CGE_interneuron	ADvsHC	F
mitotic recombination	13	-78011	0	0.0471725	0	GO_-_Biological_Process.txt	CGE_interneuron	ADvsHC	F
modification-dependent protein catabolic process	444	-1626240	0	1.31871E-21	0	GO_-_Biological_Process.txt	CGE_interneuron	ADvsHC	F
modulation by virus of host cellular process	14	101734	0	0.00651901	1	GO_-_Biological_Process.txt	CGE_interneuron	ADvsHC	F
modulation by virus of host morphology or physiology	25	129605	0	0.0126642	1	GO_-_Biological_Process.txt	CGE_interneuron	ADvsHC	F
modulation of chemical synaptic transmission	367	571595	0	0.00292652	1	GO_-_Biological_Process.txt	CGE_interneuron	ADvsHC	F
monocarboxylic acid metabolic process	342	1240540	0	4.65767E-16	1	GO_-_Biological_Process.txt	CGE_interneuron	ADvsHC	F
monocarboxylic acid transport	83	-314370	0	0.000315771	0	GO_-_Biological_Process.txt	CGE_interneuron	ADvsHC	F
monocyte activation	7	70686	0	0.00536142	1	GO_-_Biological_Process.txt	CGE_interneuron	ADvsHC	F
monosaccharide metabolic process	136	317905	0	0.00892104	1	GO_-_Biological_Process.txt	CGE_interneuron	ADvsHC	F
monoubiquitinated protein deubiquitination	9	-65665	0	0.0404996	0	GO_-_Biological_Process.txt	CGE_interneuron	ADvsHC	F
monovalent inorganic cation transport	272	842443	0	0.00000000419546	1	GO_-_Biological_Process.txt	CGE_interneuron	ADvsHC	F
morphogenesis of a branching epithelium	79	221248	0	0.0204688	1	GO_-_Biological_Process.txt	CGE_interneuron	ADvsHC	F
morphogenesis of a branching structure	86	262957	0	0.00560768	1	GO_-_Biological_Process.txt	CGE_interneuron	ADvsHC	F
morphogenesis of an epithelium	168	344072	0	0.0116388	1	GO_-_Biological_Process.txt	CGE_interneuron	ADvsHC	F
motile cilium assembly	15	102870	0	0.00878633	1	GO_-_Biological_Process.txt	CGE_interneuron	ADvsHC	F
motor learning	2	27652	0	0.0351456	1	GO_-_Biological_Process.txt	CGE_interneuron	ADvsHC	F
multicellular organism development	438	512915	0	0.0225917	1	GO_-_Biological_Process.txt	CGE_interneuron	ADvsHC	F
multicellular organismal homeostasis	82	251123	0	0.00719731	1	GO_-_Biological_Process.txt	CGE_interneuron	ADvsHC	F
multicellular organismal water homeostasis	32	168268	0	0.00270198	1	GO_-_Biological_Process.txt	CGE_interneuron	ADvsHC	F
multivesicular body assembly	28	-129430	0	0.0217179	0	GO_-_Biological_Process.txt	CGE_interneuron	ADvsHC	F
multivesicular body organization	29	-126460	0	0.0298836	0	GO_-_Biological_Process.txt	CGE_interneuron	ADvsHC	F
multivesicular body sorting pathway	33	-167316	0	0.00355909	0	GO_-_Biological_Process.txt	CGE_interneuron	ADvsHC	F
muscle cell apoptotic process	4	42920	0	0.0339844	1	GO_-_Biological_Process.txt	CGE_interneuron	ADvsHC	F
muscle filament sliding	15	-96425	0	0.0166323	0	GO_-_Biological_Process.txt	CGE_interneuron	ADvsHC	F
muscle tissue morphogenesis	38	-154217	0	0.0185901	0	GO_-_Biological_Process.txt	CGE_interneuron	ADvsHC	F
myeloid leukocyte activation	354	901112	0	0.0000000489331	1	GO_-_Biological_Process.txt	CGE_interneuron	ADvsHC	F
ncRNA transcription	89	-280300	0	0.00317156	0	GO_-_Biological_Process.txt	CGE_interneuron	ADvsHC	F
negative chemotaxis	39	-229247	0	0.0000763818	0	GO_-_Biological_Process.txt	CGE_interneuron	ADvsHC	F
negative regulation of ATP metabolic process	21	-100473	0	0.0464226	0	GO_-_Biological_Process.txt	CGE_interneuron	ADvsHC	F
negative regulation of DNA metabolic process	91	-227101	0	0.0292627	0	GO_-_Biological_Process.txt	CGE_interneuron	ADvsHC	F
negative regulation of DNA repair	29	-126742	0	0.0294695	0	GO_-_Biological_Process.txt	CGE_interneuron	ADvsHC	F
negative regulation of ER-associated ubiquitin-dependent protein catabolic process	3	-35124	0	0.0469655	0	GO_-_Biological_Process.txt	CGE_interneuron	ADvsHC	F
negative regulation of ERAD pathway	13	-91464	0	0.0133606	0	GO_-_Biological_Process.txt	CGE_interneuron	ADvsHC	F
negative regulation of G1/S transition of mitotic cell cycle	81	299833	0	0.000593121	1	GO_-_Biological_Process.txt	CGE_interneuron	ADvsHC	F
negative regulation of G2/M transition of mitotic cell cycle	71	-447471	0	4.47201E-10	0	GO_-_Biological_Process.txt	CGE_interneuron	ADvsHC	F
negative regulation of GTP binding	2	27450	0	0.0389023	1	GO_-_Biological_Process.txt	CGE_interneuron	ADvsHC	F
negative regulation of I-kappaB kinase/NF-kappaB signaling	34	-146364	0	0.0178042	0	GO_-_Biological_Process.txt	CGE_interneuron	ADvsHC	F
negative regulation of NF-kappaB transcription factor activity	59	172823	0	0.0424351	1	GO_-_Biological_Process.txt	CGE_interneuron	ADvsHC	F
negative regulation of Notch signaling pathway	33	155804	0	0.00841209	1	GO_-_Biological_Process.txt	CGE_interneuron	ADvsHC	F
negative regulation of RNA biosynthetic process	868	-1569280	0	3.05853E-10	0	GO_-_Biological_Process.txt	CGE_interneuron	ADvsHC	F
negative regulation of RNA splicing	26	-164677	0	0.000758268	0	GO_-_Biological_Process.txt	CGE_interneuron	ADvsHC	F
negative regulation of Rho protein signal transduction	20	116575	0	0.0114914	1	GO_-_Biological_Process.txt	CGE_interneuron	ADvsHC	F
negative regulation of Wnt signaling pathway	155	-432675	0	0.000289758	0	GO_-_Biological_Process.txt	CGE_interneuron	ADvsHC	F
negative regulation of actin filament depolymerization	27	-123425	0	0.0271846	0	GO_-_Biological_Process.txt	CGE_interneuron	ADvsHC	F
negative regulation of actin nucleation	7	56740	0	0.0435767	1	GO_-_Biological_Process.txt	CGE_interneuron	ADvsHC	F
negative regulation of adenylate cyclase activity	11	85592	0	0.0106372	1	GO_-_Biological_Process.txt	CGE_interneuron	ADvsHC	F
negative regulation of amyloid precursor protein biosynthetic process	7	68635	0	0.00781181	1	GO_-_Biological_Process.txt	CGE_interneuron	ADvsHC	F
negative regulation of apoptotic process	575	687800	0	0.00442075	1	GO_-_Biological_Process.txt	CGE_interneuron	ADvsHC	F
negative regulation of axon extension	38	-224319	0	0.0000920849	0	GO_-_Biological_Process.txt	CGE_interneuron	ADvsHC	F
negative regulation of axon extension involved in axon guidance	22	-219594	0	0.000000018196	0	GO_-_Biological_Process.txt	CGE_interneuron	ADvsHC	F
negative regulation of axonogenesis	64	-283415	0	0.000184067	0	GO_-_Biological_Process.txt	CGE_interneuron	ADvsHC	F
negative regulation of blood circulation	21	112338	0	0.0204001	1	GO_-_Biological_Process.txt	CGE_interneuron	ADvsHC	F
negative regulation of blood vessel remodeling	3	37821	0	0.0244752	1	GO_-_Biological_Process.txt	CGE_interneuron	ADvsHC	F
negative regulation of cAMP-dependent protein kinase activity	9	-88326	0	0.00168342	0	GO_-_Biological_Process.txt	CGE_interneuron	ADvsHC	F
negative regulation of calcium ion transmembrane transport	28	142318	0	0.00892468	1	GO_-_Biological_Process.txt	CGE_interneuron	ADvsHC	F
negative regulation of calcium ion transmembrane transporter activity	25	141170	0	0.00495324	1	GO_-_Biological_Process.txt	CGE_interneuron	ADvsHC	F
negative regulation of calcium ion transport	35	139935	0	0.0289234	1	GO_-_Biological_Process.txt	CGE_interneuron	ADvsHC	F
negative regulation of canonical Wnt signaling pathway	138	-440866	0	0.0000618564	0	GO_-_Biological_Process.txt	CGE_interneuron	ADvsHC	F
negative regulation of catalytic activity	507	-563543	0	0.0186516	0	GO_-_Biological_Process.txt	CGE_interneuron	ADvsHC	F
negative regulation of catecholamine secretion	10	74415	0	0.024366	1	GO_-_Biological_Process.txt	CGE_interneuron	ADvsHC	F
negative regulation of cation channel activity	29	174657	0	0.000739246	1	GO_-_Biological_Process.txt	CGE_interneuron	ADvsHC	F
negative regulation of cell cycle	439	-678073	0	0.000899842	0	GO_-_Biological_Process.txt	CGE_interneuron	ADvsHC	F
negative regulation of cell cycle G1/S phase transition	82	295286	0	0.000842915	1	GO_-_Biological_Process.txt	CGE_interneuron	ADvsHC	F
negative regulation of cell cycle G2/M phase transition	82	-409647	0	0.000000333879	0	GO_-_Biological_Process.txt	CGE_interneuron	ADvsHC	F
negative regulation of cell cycle process	246	-464034	0	0.0033612	0	GO_-_Biological_Process.txt	CGE_interneuron	ADvsHC	F
negative regulation of cell death	651	799517	0	0.00132877	1	GO_-_Biological_Process.txt	CGE_interneuron	ADvsHC	F
negative regulation of cell growth	138	-291653	0	0.0213132	0	GO_-_Biological_Process.txt	CGE_interneuron	ADvsHC	F
negative regulation of cell population proliferation	437	607610	0	0.0039512	1	GO_-_Biological_Process.txt	CGE_interneuron	ADvsHC	F
negative regulation of cell-substrate adhesion	45	155035	0	0.0350954	1	GO_-_Biological_Process.txt	CGE_interneuron	ADvsHC	F
negative regulation of cellular protein catabolic process	75	-204220	0	0.0310838	0	GO_-_Biological_Process.txt	CGE_interneuron	ADvsHC	F
negative regulation of cellular protein metabolic process	738	-853629	0	0.00122794	0	GO_-_Biological_Process.txt	CGE_interneuron	ADvsHC	F
negative regulation of cellular response to growth factor stimulus	101	-320230	0	0.00121909	0	GO_-_Biological_Process.txt	CGE_interneuron	ADvsHC	F
negative regulation of cellular response to transforming growth factor beta stimulus	56	-204914	0	0.00807424	0	GO_-_Biological_Process.txt	CGE_interneuron	ADvsHC	F
negative regulation of chemokine-mediated signaling pathway	6	-55794	0	0.0262392	0	GO_-_Biological_Process.txt	CGE_interneuron	ADvsHC	F
negative regulation of chemotaxis	40	-206210	0	0.000746488	0	GO_-_Biological_Process.txt	CGE_interneuron	ADvsHC	F
negative regulation of circadian sleep/wake cycle, sleep	3	35991	0	0.0389161	1	GO_-_Biological_Process.txt	CGE_interneuron	ADvsHC	F
negative regulation of clathrin-dependent endocytosis	4	-46916	0	0.0154227	0	GO_-_Biological_Process.txt	CGE_interneuron	ADvsHC	F
negative regulation of cyclin-dependent protein kinase activity	20	111355	0	0.0176562	1	GO_-_Biological_Process.txt	CGE_interneuron	ADvsHC	F
negative regulation of cyclin-dependent protein serine/threonine kinase activity	19	101991	0	0.0291463	1	GO_-_Biological_Process.txt	CGE_interneuron	ADvsHC	F
negative regulation of cytokine-mediated signaling pathway	39	-162774	0	0.012836	0	GO_-_Biological_Process.txt	CGE_interneuron	ADvsHC	F
negative regulation of cytokinesis	3	-39063	0	0.0164304	0	GO_-_Biological_Process.txt	CGE_interneuron	ADvsHC	F
negative regulation of dephosphorylation	88	-236217	0	0.0186516	0	GO_-_Biological_Process.txt	CGE_interneuron	ADvsHC	F
negative regulation of developmental growth	82	-338724	0	0.0000625392	0	GO_-_Biological_Process.txt	CGE_interneuron	ADvsHC	F
negative regulation of endopeptidase activity	112	-247276	0	0.0338061	0	GO_-_Biological_Process.txt	CGE_interneuron	ADvsHC	F
negative regulation of epinephrine secretion	3	38013	0	0.0230035	1	GO_-_Biological_Process.txt	CGE_interneuron	ADvsHC	F
negative regulation of establishment of blood-brain barrier	2	-27348	0	0.0407926	0	GO_-_Biological_Process.txt	CGE_interneuron	ADvsHC	F
negative regulation of extrinsic apoptotic signaling pathway in absence of ligand	23	107807	0	0.0397741	1	GO_-_Biological_Process.txt	CGE_interneuron	ADvsHC	F
negative regulation of fat cell differentiation	29	-125162	0	0.0322852	0	GO_-_Biological_Process.txt	CGE_interneuron	ADvsHC	F
negative regulation of fatty acid metabolic process	19	97970	0	0.0388576	1	GO_-_Biological_Process.txt	CGE_interneuron	ADvsHC	F
negative regulation of fatty acid oxidation	10	85130	0	0.0062887	1	GO_-_Biological_Process.txt	CGE_interneuron	ADvsHC	F
negative regulation of fermentation	3	-35622	0	0.0421809	0	GO_-_Biological_Process.txt	CGE_interneuron	ADvsHC	F
negative regulation of fibroblast growth factor receptor signaling pathway	11	-106404	0	0.000469005	0	GO_-_Biological_Process.txt	CGE_interneuron	ADvsHC	F
negative regulation of glial cell differentiation	14	85722	0	0.0322852	1	GO_-_Biological_Process.txt	CGE_interneuron	ADvsHC	F
negative regulation of glucocorticoid biosynthetic process	3	36603	0	0.0338088	1	GO_-_Biological_Process.txt	CGE_interneuron	ADvsHC	F
negative regulation of glucose catabolic process to lactate via pyruvate	3	-35622	0	0.0421809	0	GO_-_Biological_Process.txt	CGE_interneuron	ADvsHC	F
negative regulation of glycoprotein metabolic process	13	111942	0	0.000973533	1	GO_-_Biological_Process.txt	CGE_interneuron	ADvsHC	F
negative regulation of growth	173	-350548	0	0.0112477	0	GO_-_Biological_Process.txt	CGE_interneuron	ADvsHC	F
negative regulation of hydrolase activity	265	-464135	0	0.00528195	0	GO_-_Biological_Process.txt	CGE_interneuron	ADvsHC	F
negative regulation of inclusion body assembly	10	70990	0	0.0350303	1	GO_-_Biological_Process.txt	CGE_interneuron	ADvsHC	F
negative regulation of interferon-beta production	10	-73265	0	0.0273626	0	GO_-_Biological_Process.txt	CGE_interneuron	ADvsHC	F
negative regulation of interleukin-1 beta production	8	64983	0	0.0273028	1	GO_-_Biological_Process.txt	CGE_interneuron	ADvsHC	F
negative regulation of interleukin-1 production	10	69840	0	0.0390981	1	GO_-_Biological_Process.txt	CGE_interneuron	ADvsHC	F
negative regulation of intestinal absorption	2	30254	0	0.000210395	1	GO_-_Biological_Process.txt	CGE_interneuron	ADvsHC	F
negative regulation of intestinal cholesterol absorption	2	30254	0	0.000210395	1	GO_-_Biological_Process.txt	CGE_interneuron	ADvsHC	F
negative regulation of intestinal phytosterol absorption	2	30254	0	0.000210395	1	GO_-_Biological_Process.txt	CGE_interneuron	ADvsHC	F
negative regulation of intracellular signal transduction	384	-503159	0	0.0153033	0	GO_-_Biological_Process.txt	CGE_interneuron	ADvsHC	F
negative regulation of ion transmembrane transport	66	253051	0	0.00164422	1	GO_-_Biological_Process.txt	CGE_interneuron	ADvsHC	F
negative regulation of ion transport	95	288085	0	0.00338669	1	GO_-_Biological_Process.txt	CGE_interneuron	ADvsHC	F
negative regulation of lipid catabolic process	13	77632	0	0.0484574	1	GO_-_Biological_Process.txt	CGE_interneuron	ADvsHC	F
negative regulation of locomotion	220	-345980	0	0.0342254	0	GO_-_Biological_Process.txt	CGE_interneuron	ADvsHC	F
negative regulation of lyase activity	14	82032	0	0.0437729	1	GO_-_Biological_Process.txt	CGE_interneuron	ADvsHC	F
negative regulation of mRNA splicing, via spliceosome	21	-112567	0	0.0200749	0	GO_-_Biological_Process.txt	CGE_interneuron	ADvsHC	F
negative regulation of microtubule depolymerization	24	114763	0	0.0297674	1	GO_-_Biological_Process.txt	CGE_interneuron	ADvsHC	F
negative regulation of mitotic cell cycle	234	-454152	0	0.0032398	0	GO_-_Biological_Process.txt	CGE_interneuron	ADvsHC	F
negative regulation of mitotic cell cycle phase transition	166	-460788	0	0.000168786	0	GO_-_Biological_Process.txt	CGE_interneuron	ADvsHC	F
negative regulation of neuron projection development	132	-258111	0	0.0439268	0	GO_-_Biological_Process.txt	CGE_interneuron	ADvsHC	F
negative regulation of neutrophil degranulation	2	28094	0	0.0269142	1	GO_-_Biological_Process.txt	CGE_interneuron	ADvsHC	F
negative regulation of nuclear-transcribed mRNA poly(A) tail shortening	3	-39015	0	0.0166685	0	GO_-_Biological_Process.txt	CGE_interneuron	ADvsHC	F
negative regulation of nucleic acid-templated transcription	867	-1561630	0	3.73799E-10	0	GO_-_Biological_Process.txt	CGE_interneuron	ADvsHC	F
negative regulation of oligodendrocyte differentiation	8	65415	0	0.026034	1	GO_-_Biological_Process.txt	CGE_interneuron	ADvsHC	F
negative regulation of peptidase activity	117	-248011	0	0.0385382	0	GO_-_Biological_Process.txt	CGE_interneuron	ADvsHC	F
negative regulation of peptidyl-tyrosine phosphorylation	40	-139835	0	0.0465561	0	GO_-_Biological_Process.txt	CGE_interneuron	ADvsHC	F
negative regulation of phosphatase activity	81	-215874	0	0.0273874	0	GO_-_Biological_Process.txt	CGE_interneuron	ADvsHC	F
negative regulation of phospholipase C activity	2	28028	0	0.0280617	1	GO_-_Biological_Process.txt	CGE_interneuron	ADvsHC	F
negative regulation of phosphoprotein phosphatase activity	46	-186077	0	0.00773953	0	GO_-_Biological_Process.txt	CGE_interneuron	ADvsHC	F
negative regulation of pri-miRNA transcription by RNA polymerase II	10	-72395	0	0.0300346	0	GO_-_Biological_Process.txt	CGE_interneuron	ADvsHC	F
negative regulation of programmed cell death	586	682577	0	0.0054403	1	GO_-_Biological_Process.txt	CGE_interneuron	ADvsHC	F
negative regulation of proteasomal protein catabolic process	49	-168248	0	0.026357	0	GO_-_Biological_Process.txt	CGE_interneuron	ADvsHC	F
negative regulation of protein catabolic process	114	-234786	0	0.0499006	0	GO_-_Biological_Process.txt	CGE_interneuron	ADvsHC	F
negative regulation of protein dephosphorylation	51	-219177	0	0.00193428	0	GO_-_Biological_Process.txt	CGE_interneuron	ADvsHC	F
negative regulation of protein kinase activity by regulation of protein phosphorylation	8	65206	0	0.0266351	1	GO_-_Biological_Process.txt	CGE_interneuron	ADvsHC	F
negative regulation of protein metabolic process	784	812813	0	0.00351169	1	GO_-_Biological_Process.txt	CGE_interneuron	ADvsHC	F
negative regulation of protein polymerization	55	-163900	0	0.0476078	0	GO_-_Biological_Process.txt	CGE_interneuron	ADvsHC	F
negative regulation of protein targeting to membrane	5	48450	0	0.0362261	1	GO_-_Biological_Process.txt	CGE_interneuron	ADvsHC	F
negative regulation of proteolysis	194	-398768	0	0.00508967	0	GO_-_Biological_Process.txt	CGE_interneuron	ADvsHC	F
negative regulation of proteolysis involved in cellular protein catabolic process	64	-222824	0	0.00677178	0	GO_-_Biological_Process.txt	CGE_interneuron	ADvsHC	F
negative regulation of response to cytokine stimulus	42	-172852	0	0.0103632	0	GO_-_Biological_Process.txt	CGE_interneuron	ADvsHC	F
negative regulation of secretion	123	247571	0	0.0458231	1	GO_-_Biological_Process.txt	CGE_interneuron	ADvsHC	F
negative regulation of secretion by cell	113	242011	0	0.0402757	1	GO_-_Biological_Process.txt	CGE_interneuron	ADvsHC	F
negative regulation of signal transduction	900	-1219450	0	0.00000555175	0	GO_-_Biological_Process.txt	CGE_interneuron	ADvsHC	F
negative regulation of signaling	971	-1284100	0	0.00000357745	0	GO_-_Biological_Process.txt	CGE_interneuron	ADvsHC	F
negative regulation of substrate adhesion-dependent cell spreading	8	62759	0	0.0359105	1	GO_-_Biological_Process.txt	CGE_interneuron	ADvsHC	F
negative regulation of synaptic transmission, glutamatergic	7	55606	0	0.0494408	1	GO_-_Biological_Process.txt	CGE_interneuron	ADvsHC	F
negative regulation of transcription by RNA polymerase II	598	-1113120	0	0.00000024084	0	GO_-_Biological_Process.txt	CGE_interneuron	ADvsHC	F
negative regulation of transcription, DNA-templated	830	-1445580	0	0.00000000465405	0	GO_-_Biological_Process.txt	CGE_interneuron	ADvsHC	F
negative regulation of transforming growth factor beta production	6	56274	0	0.0244752	1	GO_-_Biological_Process.txt	CGE_interneuron	ADvsHC	F
negative regulation of transforming growth factor beta receptor signaling pathway	54	-212994	0	0.00409494	0	GO_-_Biological_Process.txt	CGE_interneuron	ADvsHC	F
negative regulation of translation	110	293625	0	0.00660029	1	GO_-_Biological_Process.txt	CGE_interneuron	ADvsHC	F
negative regulation of translational initiation	17	97743	0	0.0259255	1	GO_-_Biological_Process.txt	CGE_interneuron	ADvsHC	F
negative regulation of translational initiation in response to stress	4	47156	0	0.0146925	1	GO_-_Biological_Process.txt	CGE_interneuron	ADvsHC	F
negative regulation of transmembrane receptor protein serine/threonine kinase signaling pathway	77	-261513	0	0.00301712	0	GO_-_Biological_Process.txt	CGE_interneuron	ADvsHC	F
negative regulation of transmembrane transport	81	275361	0	0.00212804	1	GO_-_Biological_Process.txt	CGE_interneuron	ADvsHC	F
negative regulation of transport	315	554765	0	0.00159854	1	GO_-_Biological_Process.txt	CGE_interneuron	ADvsHC	F
negative regulation of transporter activity	51	190388	0	0.0105933	1	GO_-_Biological_Process.txt	CGE_interneuron	ADvsHC	F
negative regulation of transposition	12	-83191	0	0.0216137	0	GO_-_Biological_Process.txt	CGE_interneuron	ADvsHC	F
negative regulation of transposon integration	2	-30254	0	0.000210395	0	GO_-_Biological_Process.txt	CGE_interneuron	ADvsHC	F
negative regulation of trophoblast cell migration	2	27304	0	0.0417501	1	GO_-_Biological_Process.txt	CGE_interneuron	ADvsHC	F
negative regulation of tumor necrosis factor superfamily cytokine production	31	123409	0	0.0447924	1	GO_-_Biological_Process.txt	CGE_interneuron	ADvsHC	F
negative regulation of type I interferon production	33	-140035	0	0.0226908	0	GO_-_Biological_Process.txt	CGE_interneuron	ADvsHC	F
negative regulation of ubiquitin-dependent protein catabolic process	44	-171843	0	0.01377	0	GO_-_Biological_Process.txt	CGE_interneuron	ADvsHC	F
negative regulation of vascular smooth muscle contraction	3	36189	0	0.0372211	1	GO_-_Biological_Process.txt	CGE_interneuron	ADvsHC	F
negative regulation of vasoconstriction	4	48252	0	0.0113183	1	GO_-_Biological_Process.txt	CGE_interneuron	ADvsHC	F
negative regulation of viral entry into host cell	7	-55667	0	0.0491074	0	GO_-_Biological_Process.txt	CGE_interneuron	ADvsHC	F
negative regulation of viral process	52	-212036	0	0.00342045	0	GO_-_Biological_Process.txt	CGE_interneuron	ADvsHC	F
negative regulation of viral release from host cell	11	-119120	0	0.0000350218	0	GO_-_Biological_Process.txt	CGE_interneuron	ADvsHC	F
negative regulation of viral transcription	16	-114778	0	0.00348678	0	GO_-_Biological_Process.txt	CGE_interneuron	ADvsHC	F
negative regulation of voltage-gated calcium channel activity	10	75740	0	0.0209507	1	GO_-_Biological_Process.txt	CGE_interneuron	ADvsHC	F
negative stranded viral RNA replication	3	42870	0	0.00195235	1	GO_-_Biological_Process.txt	CGE_interneuron	ADvsHC	F
nephric duct morphogenesis	5	53270	0	0.0154603	1	GO_-_Biological_Process.txt	CGE_interneuron	ADvsHC	F
nervous system process	528	926590	0	0.00000928414	1	GO_-_Biological_Process.txt	CGE_interneuron	ADvsHC	F
netrin-activated signaling pathway	9	-63680	0	0.049369	0	GO_-_Biological_Process.txt	CGE_interneuron	ADvsHC	F
neural crest cell migration	35	-177420	0	0.0024693	0	GO_-_Biological_Process.txt	CGE_interneuron	ADvsHC	F
neural tube formation	7	-55912	0	0.0479847	0	GO_-_Biological_Process.txt	CGE_interneuron	ADvsHC	F
neuroinflammatory response	2	29910	0	0.00212804	1	GO_-_Biological_Process.txt	CGE_interneuron	ADvsHC	F
neuromuscular junction development	31	127149	0	0.0368853	1	GO_-_Biological_Process.txt	CGE_interneuron	ADvsHC	F
neuromuscular synaptic transmission	16	103627	0	0.0115591	1	GO_-_Biological_Process.txt	CGE_interneuron	ADvsHC	F
neuron apoptotic process	40	156480	0	0.0205391	1	GO_-_Biological_Process.txt	CGE_interneuron	ADvsHC	F
neuron cellular homeostasis	25	136190	0	0.00759464	1	GO_-_Biological_Process.txt	CGE_interneuron	ADvsHC	F
neuron death	49	180151	0	0.0148247	1	GO_-_Biological_Process.txt	CGE_interneuron	ADvsHC	F
neuron migration	94	220171	0	0.0406985	1	GO_-_Biological_Process.txt	CGE_interneuron	ADvsHC	F
neuron projection fasciculation	22	119129	0	0.0150193	1	GO_-_Biological_Process.txt	CGE_interneuron	ADvsHC	F
neuron projection guidance	187	307923	0	0.0432951	1	GO_-_Biological_Process.txt	CGE_interneuron	ADvsHC	F
neuron projection morphogenesis	187	321679	0	0.0321952	1	GO_-_Biological_Process.txt	CGE_interneuron	ADvsHC	F
neuron recognition	42	170083	0	0.0121349	1	GO_-_Biological_Process.txt	CGE_interneuron	ADvsHC	F
neuron remodeling	10	67615	0	0.0483396	1	GO_-_Biological_Process.txt	CGE_interneuron	ADvsHC	F
neuron-glial cell signaling	5	54885	0	0.0112314	1	GO_-_Biological_Process.txt	CGE_interneuron	ADvsHC	F
neuropeptide signaling pathway	47	-234482	0	0.000333285	0	GO_-_Biological_Process.txt	CGE_interneuron	ADvsHC	F
neurotransmitter catabolic process	17	97985	0	0.0254017	1	GO_-_Biological_Process.txt	CGE_interneuron	ADvsHC	F
neurotransmitter loading into synaptic vesicle	3	-35529	0	0.0430308	0	GO_-_Biological_Process.txt	CGE_interneuron	ADvsHC	F
neurotransmitter metabolic process	55	246620	0	0.000575392	1	GO_-_Biological_Process.txt	CGE_interneuron	ADvsHC	F
neurotransmitter receptor internalization	12	109010	0	0.00073694	1	GO_-_Biological_Process.txt	CGE_interneuron	ADvsHC	F
neurotransmitter receptor localization to postsynaptic specialization membrane	12	100701	0	0.00252065	1	GO_-_Biological_Process.txt	CGE_interneuron	ADvsHC	F
neurotransmitter receptor transport	31	143642	0	0.0137369	1	GO_-_Biological_Process.txt	CGE_interneuron	ADvsHC	F
neurotransmitter receptor transport, postsynaptic endosome to lysosome	5	68380	0	0.000151121	1	GO_-_Biological_Process.txt	CGE_interneuron	ADvsHC	F
neurotransmitter reuptake	11	-87775	0	0.00807281	0	GO_-_Biological_Process.txt	CGE_interneuron	ADvsHC	F
neurotransmitter secretion	53	-185250	0	0.0165386	0	GO_-_Biological_Process.txt	CGE_interneuron	ADvsHC	F
neurotransmitter transport	102	-542750	0	3.42537E-10	0	GO_-_Biological_Process.txt	CGE_interneuron	ADvsHC	F
neurotransmitter uptake	23	-181302	0	0.0000273266	0	GO_-_Biological_Process.txt	CGE_interneuron	ADvsHC	F
neutral amino acid transport	27	-269940	0	2.04946E-10	0	GO_-_Biological_Process.txt	CGE_interneuron	ADvsHC	F
neutral lipid metabolic process	61	326983	0	0.00000337727	1	GO_-_Biological_Process.txt	CGE_interneuron	ADvsHC	F
neutrophil activation	313	797359	0	0.000000431302	1	GO_-_Biological_Process.txt	CGE_interneuron	ADvsHC	F
neutrophil activation involved in immune response	310	790300	0	0.000000495271	1	GO_-_Biological_Process.txt	CGE_interneuron	ADvsHC	F
neutrophil degranulation	309	780599	0	0.000000687036	1	GO_-_Biological_Process.txt	CGE_interneuron	ADvsHC	F
nicotinamide nucleotide metabolic process	26	-161092	0	0.00107053	0	GO_-_Biological_Process.txt	CGE_interneuron	ADvsHC	F
non-canonical Wnt signaling pathway	103	-440934	0	0.00000132931	0	GO_-_Biological_Process.txt	CGE_interneuron	ADvsHC	F
non-motile cilium assembly	41	193105	0	0.00236631	1	GO_-_Biological_Process.txt	CGE_interneuron	ADvsHC	F
norepinephrine-epinephrine vasoconstriction involved in regulation of systemic arterial blood pressure	3	44739	0	0.0000967488	1	GO_-_Biological_Process.txt	CGE_interneuron	ADvsHC	F
nuclear export	145	-579440	0	0.000000042878	0	GO_-_Biological_Process.txt	CGE_interneuron	ADvsHC	F
nuclear mRNA surveillance	9	88396	0	0.00167006	1	GO_-_Biological_Process.txt	CGE_interneuron	ADvsHC	F
nuclear matrix anchoring at nuclear membrane	3	-38124	0	0.0223456	0	GO_-_Biological_Process.txt	CGE_interneuron	ADvsHC	F
nuclear membrane organization	5	-64340	0	0.000929427	0	GO_-_Biological_Process.txt	CGE_interneuron	ADvsHC	F
nuclear polyadenylation-dependent rRNA catabolic process	6	69054	0	0.00200443	1	GO_-_Biological_Process.txt	CGE_interneuron	ADvsHC	F
nuclear polyadenylation-dependent tRNA catabolic process	6	69054	0	0.00200443	1	GO_-_Biological_Process.txt	CGE_interneuron	ADvsHC	F
nuclear pore organization	14	-105649	0	0.00404947	0	GO_-_Biological_Process.txt	CGE_interneuron	ADvsHC	F
nuclear transport	231	-605689	0	0.0000151502	0	GO_-_Biological_Process.txt	CGE_interneuron	ADvsHC	F
nuclear-transcribed mRNA catabolic process	179	-773890	0	9.24064E-12	0	GO_-_Biological_Process.txt	CGE_interneuron	ADvsHC	F
nuclear-transcribed mRNA catabolic process, exonucleolytic	32	201253	0	0.000136317	1	GO_-_Biological_Process.txt	CGE_interneuron	ADvsHC	F
nuclear-transcribed mRNA catabolic process, exonucleolytic, 3'-5'	9	103581	0	0.0000614021	1	GO_-_Biological_Process.txt	CGE_interneuron	ADvsHC	F
nuclear-transcribed mRNA catabolic process, nonsense-mediated decay	113	-875805	0	1.46047E-25	0	GO_-_Biological_Process.txt	CGE_interneuron	ADvsHC	F
nuclear-transcribed mRNA poly(A) tail shortening	20	121195	0	0.00760802	1	GO_-_Biological_Process.txt	CGE_interneuron	ADvsHC	F
nucleic acid phosphodiester bond hydrolysis	240	529965	0	0.000381646	1	GO_-_Biological_Process.txt	CGE_interneuron	ADvsHC	F
nucleobase transport	5	-59330	0	0.00400168	0	GO_-_Biological_Process.txt	CGE_interneuron	ADvsHC	F
nucleobase-containing compound transport	201	-909414	0	1.31409E-14	0	GO_-_Biological_Process.txt	CGE_interneuron	ADvsHC	F
nucleobase-containing small molecule catabolic process	28	140150	0	0.0104906	1	GO_-_Biological_Process.txt	CGE_interneuron	ADvsHC	F
nucleobase-containing small molecule interconversion	24	144697	0	0.00275092	1	GO_-_Biological_Process.txt	CGE_interneuron	ADvsHC	F
nucleocytoplasmic transport	228	-610247	0	0.0000105178	0	GO_-_Biological_Process.txt	CGE_interneuron	ADvsHC	F
nucleokinesis involved in cell motility in cerebral cortex radial glia guided migration	3	-38124	0	0.0223456	0	GO_-_Biological_Process.txt	CGE_interneuron	ADvsHC	F
nucleoside diphosphate biosynthetic process	7	73206	0	0.00330908	1	GO_-_Biological_Process.txt	CGE_interneuron	ADvsHC	F
nucleoside diphosphate metabolic process	62	287199	0	0.000101675	1	GO_-_Biological_Process.txt	CGE_interneuron	ADvsHC	F
nucleoside diphosphate phosphorylation	43	200411	0	0.00199212	1	GO_-_Biological_Process.txt	CGE_interneuron	ADvsHC	F
nucleoside monophosphate phosphorylation	12	113210	0	0.000357426	1	GO_-_Biological_Process.txt	CGE_interneuron	ADvsHC	F
nucleoside phosphate catabolic process	61	-243344	0	0.0016201	0	GO_-_Biological_Process.txt	CGE_interneuron	ADvsHC	F
nucleoside phosphate metabolic process	351	834280	0	0.000000616949	1	GO_-_Biological_Process.txt	CGE_interneuron	ADvsHC	F
nucleoside transmembrane transport	4	-47712	0	0.0128684	0	GO_-_Biological_Process.txt	CGE_interneuron	ADvsHC	F
nucleoside transport	4	-47712	0	0.0128684	0	GO_-_Biological_Process.txt	CGE_interneuron	ADvsHC	F
nucleoside triphosphate biosynthetic process	51	291330	0	0.00000632324	1	GO_-_Biological_Process.txt	CGE_interneuron	ADvsHC	F
nucleosome disassembly	15	-98765	0	0.013241	0	GO_-_Biological_Process.txt	CGE_interneuron	ADvsHC	F
nucleotide biosynthetic process	198	677247	0	0.0000000435181	1	GO_-_Biological_Process.txt	CGE_interneuron	ADvsHC	F
nucleotide catabolic process	56	-245304	0	0.000737624	0	GO_-_Biological_Process.txt	CGE_interneuron	ADvsHC	F
nucleotide metabolic process	347	827325	0	0.00000067219	1	GO_-_Biological_Process.txt	CGE_interneuron	ADvsHC	F
nucleotide phosphorylation	45	205025	0	0.00200443	1	GO_-_Biological_Process.txt	CGE_interneuron	ADvsHC	F
nucleotide transport	19	-194704	0	0.0000000880166	0	GO_-_Biological_Process.txt	CGE_interneuron	ADvsHC	F
nucleotide-binding domain, leucine rich repeat containing receptor signaling pathway	23	-104162	0	0.0493323	0	GO_-_Biological_Process.txt	CGE_interneuron	ADvsHC	F
nucleotide-excision repair	97	-270908	0	0.00800379	0	GO_-_Biological_Process.txt	CGE_interneuron	ADvsHC	F
nucleotide-excision repair, DNA damage recognition	23	132890	0	0.00611385	1	GO_-_Biological_Process.txt	CGE_interneuron	ADvsHC	F
nucleotide-excision repair, DNA gap filling	23	-172186	0	0.0000927176	0	GO_-_Biological_Process.txt	CGE_interneuron	ADvsHC	F
nucleotide-excision repair, DNA incision, 3'-to lesion	22	139604	0	0.00240909	1	GO_-_Biological_Process.txt	CGE_interneuron	ADvsHC	F
nucleotide-excision repair, preincision complex stabilization	20	118630	0	0.00967684	1	GO_-_Biological_Process.txt	CGE_interneuron	ADvsHC	F
nucleus organization	67	-183467	0	0.043818	0	GO_-_Biological_Process.txt	CGE_interneuron	ADvsHC	F
odontogenesis of dentin-containing tooth	45	166905	0	0.0198082	1	GO_-_Biological_Process.txt	CGE_interneuron	ADvsHC	F
oligosaccharide-lipid intermediate biosynthetic process	14	161155	0	0.000000136701	1	GO_-_Biological_Process.txt	CGE_interneuron	ADvsHC	F
optic nerve morphogenesis	3	34884	0	0.0490158	1	GO_-_Biological_Process.txt	CGE_interneuron	ADvsHC	F
organelle assembly	410	853705	0	0.00000308378	1	GO_-_Biological_Process.txt	CGE_interneuron	ADvsHC	F
organelle fusion	76	-395421	0	0.000000294894	0	GO_-_Biological_Process.txt	CGE_interneuron	ADvsHC	F
organelle localization	409	556376	0	0.00765351	1	GO_-_Biological_Process.txt	CGE_interneuron	ADvsHC	F
organelle transport along microtubule	70	202485	0	0.0255468	1	GO_-_Biological_Process.txt	CGE_interneuron	ADvsHC	F
organic acid metabolic process	681	2237340	0	4.01756E-27	1	GO_-_Biological_Process.txt	CGE_interneuron	ADvsHC	F
organic anion transport	291	-1375940	0	1.15831E-23	0	GO_-_Biological_Process.txt	CGE_interneuron	ADvsHC	F
organic cation transport	20	-207200	0	0.0000000212934	0	GO_-_Biological_Process.txt	CGE_interneuron	ADvsHC	F
organonitrogen compound catabolic process	628	1293960	0	0.00000000182051	1	GO_-_Biological_Process.txt	CGE_interneuron	ADvsHC	F
organophosphate catabolic process	100	293525	0	0.00370219	1	GO_-_Biological_Process.txt	CGE_interneuron	ADvsHC	F
organophosphate metabolic process	677	1373920	0	5.95593E-10	1	GO_-_Biological_Process.txt	CGE_interneuron	ADvsHC	F
ornithine metabolic process	6	69829	0	0.0016732	1	GO_-_Biological_Process.txt	CGE_interneuron	ADvsHC	F
ornithine transport	5	-59385	0	0.0039512	0	GO_-_Biological_Process.txt	CGE_interneuron	ADvsHC	F
osteoblast differentiation	69	220300	0	0.0114376	1	GO_-_Biological_Process.txt	CGE_interneuron	ADvsHC	F
outer dynein arm assembly	7	69480	0	0.00672475	1	GO_-_Biological_Process.txt	CGE_interneuron	ADvsHC	F
outflow tract septum morphogenesis	17	-92328	0	0.0392146	0	GO_-_Biological_Process.txt	CGE_interneuron	ADvsHC	F
oxalate transport	6	-71484	0	0.00109562	0	GO_-_Biological_Process.txt	CGE_interneuron	ADvsHC	F
oxidation-reduction process	661	1510800	0	2.34121E-12	1	GO_-_Biological_Process.txt	CGE_interneuron	ADvsHC	F
oxidative DNA demethylation	6	58184	0	0.0181271	1	GO_-_Biological_Process.txt	CGE_interneuron	ADvsHC	F
oxidative RNA demethylation	5	48815	0	0.0343518	1	GO_-_Biological_Process.txt	CGE_interneuron	ADvsHC	F
oxidative demethylation	14	83736	0	0.0382764	1	GO_-_Biological_Process.txt	CGE_interneuron	ADvsHC	F
oxidative phosphorylation	29	200993	0	0.0000446223	1	GO_-_Biological_Process.txt	CGE_interneuron	ADvsHC	F
pH reduction	37	297959	0	0.00000000798301	1	GO_-_Biological_Process.txt	CGE_interneuron	ADvsHC	F
pathway-restricted SMAD protein phosphorylation	9	-78611	0	0.00816747	0	GO_-_Biological_Process.txt	CGE_interneuron	ADvsHC	F
pattern specification process	204	405528	0	0.00560768	1	GO_-_Biological_Process.txt	CGE_interneuron	ADvsHC	F
penile erection	2	28350	0	0.0225917	1	GO_-_Biological_Process.txt	CGE_interneuron	ADvsHC	F
pentose-phosphate shunt, non-oxidative branch	5	-55680	0	0.00949506	0	GO_-_Biological_Process.txt	CGE_interneuron	ADvsHC	F
peptide biosynthetic process	198	-827903	0	3.46453E-12	0	GO_-_Biological_Process.txt	CGE_interneuron	ADvsHC	F
peptide hormone processing	19	108319	0	0.0177881	1	GO_-_Biological_Process.txt	CGE_interneuron	ADvsHC	F
peptide hormone secretion	34	-144104	0	0.0203846	0	GO_-_Biological_Process.txt	CGE_interneuron	ADvsHC	F
peptide metabolic process	285	757275	0	0.000000509279	1	GO_-_Biological_Process.txt	CGE_interneuron	ADvsHC	F
peptide secretion	107	-241807	0	0.0336766	0	GO_-_Biological_Process.txt	CGE_interneuron	ADvsHC	F
peptidyl-L-cysteine S-palmitoylation	20	-244925	0	8.77203E-13	0	GO_-_Biological_Process.txt	CGE_interneuron	ADvsHC	F
peptidyl-amino acid modification	706	-1066800	0	0.00000904291	0	GO_-_Biological_Process.txt	CGE_interneuron	ADvsHC	F
peptidyl-diphthamide biosynthetic process from peptidyl-histidine	7	84245	0	0.000240527	1	GO_-_Biological_Process.txt	CGE_interneuron	ADvsHC	F
peptidyl-glutamic acid modification	23	-143695	0	0.00222595	0	GO_-_Biological_Process.txt	CGE_interneuron	ADvsHC	F
peptidyl-lysine modification	267	-481534	0	0.00350391	0	GO_-_Biological_Process.txt	CGE_interneuron	ADvsHC	F
peptidyl-methionine modification	10	-79610	0	0.0131476	0	GO_-_Biological_Process.txt	CGE_interneuron	ADvsHC	F
peptidyl-serine dephosphorylation	15	-121340	0	0.000934662	0	GO_-_Biological_Process.txt	CGE_interneuron	ADvsHC	F
peptidyl-serine phosphorylation	143	-330669	0	0.00762261	0	GO_-_Biological_Process.txt	CGE_interneuron	ADvsHC	F
peptidyl-tyrosine dephosphorylation	84	287329	0	0.00153324	1	GO_-_Biological_Process.txt	CGE_interneuron	ADvsHC	F
peptidyl-tyrosine phosphorylation	104	303321	0	0.00317156	1	GO_-_Biological_Process.txt	CGE_interneuron	ADvsHC	F
peptidyl-tyrosine sulfation	2	-27060	0	0.0465819	0	GO_-_Biological_Process.txt	CGE_interneuron	ADvsHC	F
peroxisomal membrane transport	15	-113630	0	0.00250557	0	GO_-_Biological_Process.txt	CGE_interneuron	ADvsHC	F
phagosome acidification	19	239677	0	3.21814E-13	1	GO_-_Biological_Process.txt	CGE_interneuron	ADvsHC	F
phagosome-lysosome fusion	5	-53030	0	0.016286	0	GO_-_Biological_Process.txt	CGE_interneuron	ADvsHC	F
phosphate ion transmembrane transport	9	-76316	0	0.0113417	0	GO_-_Biological_Process.txt	CGE_interneuron	ADvsHC	F
phosphate ion transport	10	-72985	0	0.0282289	0	GO_-_Biological_Process.txt	CGE_interneuron	ADvsHC	F
phosphatidic acid biosynthetic process	28	161507	0	0.0018289	1	GO_-_Biological_Process.txt	CGE_interneuron	ADvsHC	F
phosphatidic acid metabolic process	29	172156	0	0.000926478	1	GO_-_Biological_Process.txt	CGE_interneuron	ADvsHC	F
phosphatidylcholine acyl-chain remodeling	13	-81808	0	0.0343039	0	GO_-_Biological_Process.txt	CGE_interneuron	ADvsHC	F
phosphatidylinositol biosynthetic process	87	-456821	0	0.0000000183233	0	GO_-_Biological_Process.txt	CGE_interneuron	ADvsHC	F
phosphatidylinositol dephosphorylation	20	-105140	0	0.0282255	0	GO_-_Biological_Process.txt	CGE_interneuron	ADvsHC	F
phosphatidylinositol metabolic process	126	-525917	0	0.000000112959	0	GO_-_Biological_Process.txt	CGE_interneuron	ADvsHC	F
phosphatidylinositol phosphorylation	43	-250667	0	0.0000316809	0	GO_-_Biological_Process.txt	CGE_interneuron	ADvsHC	F
phosphatidylinositol-mediated signaling	58	-242337	0	0.00116918	0	GO_-_Biological_Process.txt	CGE_interneuron	ADvsHC	F
phosphatidylserine catabolic process	2	30238	0	0.000262924	1	GO_-_Biological_Process.txt	CGE_interneuron	ADvsHC	F
phosphatidylserine exposure on apoptotic cell surface	5	-71835	0	0.0000103166	0	GO_-_Biological_Process.txt	CGE_interneuron	ADvsHC	F
phosphatidylserine metabolic process	16	-89038	0	0.0404276	0	GO_-_Biological_Process.txt	CGE_interneuron	ADvsHC	F
phosphocreatine biosynthetic process	3	39033	0	0.016572	1	GO_-_Biological_Process.txt	CGE_interneuron	ADvsHC	F
phospholipase C-activating G protein-coupled receptor signaling pathway	38	217221	0	0.000177253	1	GO_-_Biological_Process.txt	CGE_interneuron	ADvsHC	F
phospholipase C-activating dopamine receptor signaling pathway	5	53665	0	0.0143502	1	GO_-_Biological_Process.txt	CGE_interneuron	ADvsHC	F
phospholipid biosynthetic process	192	451108	0	0.000889408	1	GO_-_Biological_Process.txt	CGE_interneuron	ADvsHC	F
phospholipid dephosphorylation	31	-153857	0	0.00672475	0	GO_-_Biological_Process.txt	CGE_interneuron	ADvsHC	F
phospholipid efflux	5	72755	0	0.00000340128	1	GO_-_Biological_Process.txt	CGE_interneuron	ADvsHC	F
phospholipid metabolic process	282	-654883	0	0.0000254567	0	GO_-_Biological_Process.txt	CGE_interneuron	ADvsHC	F
phospholipid translocation	34	285531	0	0.00000000695314	1	GO_-_Biological_Process.txt	CGE_interneuron	ADvsHC	F
phospholipid transport	66	314879	0	0.0000264646	1	GO_-_Biological_Process.txt	CGE_interneuron	ADvsHC	F
phosphorylation	905	1113820	0	0.0000548536	1	GO_-_Biological_Process.txt	CGE_interneuron	ADvsHC	F
phosphorylation of RNA polymerase II C-terminal domain	8	83896	0	0.00130357	1	GO_-_Biological_Process.txt	CGE_interneuron	ADvsHC	F
photoreceptor cell maintenance	26	118340	0	0.0322575	1	GO_-_Biological_Process.txt	CGE_interneuron	ADvsHC	F
pigment granule organization	19	144368	0	0.000410751	1	GO_-_Biological_Process.txt	CGE_interneuron	ADvsHC	F
pigment granule transport	18	100006	0	0.0271895	1	GO_-_Biological_Process.txt	CGE_interneuron	ADvsHC	F
planar cell polarity pathway involved in heart morphogenesis	2	-28238	0	0.0245611	0	GO_-_Biological_Process.txt	CGE_interneuron	ADvsHC	F
plasma lipoprotein particle clearance	24	123210	0	0.0166685	1	GO_-_Biological_Process.txt	CGE_interneuron	ADvsHC	F
plasma membrane to endosome transport	8	-69399	0	0.0153703	0	GO_-_Biological_Process.txt	CGE_interneuron	ADvsHC	F
platelet activation	63	186416	0	0.0318102	1	GO_-_Biological_Process.txt	CGE_interneuron	ADvsHC	F
platelet alpha granule organization	2	-28364	0	0.0223989	0	GO_-_Biological_Process.txt	CGE_interneuron	ADvsHC	F
platelet dense granule organization	6	68952	0	0.0020521	1	GO_-_Biological_Process.txt	CGE_interneuron	ADvsHC	F
platelet morphogenesis	2	27656	0	0.0350954	1	GO_-_Biological_Process.txt	CGE_interneuron	ADvsHC	F
platelet-derived growth factor receptor signaling pathway	32	-153046	0	0.00859533	0	GO_-_Biological_Process.txt	CGE_interneuron	ADvsHC	F
plus-end-directed vesicle transport along microtubule	6	57156	0	0.0214066	1	GO_-_Biological_Process.txt	CGE_interneuron	ADvsHC	F
poly-N-acetyllactosamine biosynthetic process	4	56572	0	0.000303475	1	GO_-_Biological_Process.txt	CGE_interneuron	ADvsHC	F
poly-N-acetyllactosamine metabolic process	5	55530	0	0.00980118	1	GO_-_Biological_Process.txt	CGE_interneuron	ADvsHC	F
polyadenylation-dependent snoRNA 3'-end processing	7	65399	0	0.0133176	1	GO_-_Biological_Process.txt	CGE_interneuron	ADvsHC	F
polyol transport	5	-48170	0	0.0379567	0	GO_-_Biological_Process.txt	CGE_interneuron	ADvsHC	F
polysaccharide catabolic process	15	-83965	0	0.0476078	0	GO_-_Biological_Process.txt	CGE_interneuron	ADvsHC	F
polysaccharide metabolic process	55	212950	0	0.00463095	1	GO_-_Biological_Process.txt	CGE_interneuron	ADvsHC	F
positive regulation by host of viral genome replication	6	-54426	0	0.0320028	0	GO_-_Biological_Process.txt	CGE_interneuron	ADvsHC	F
positive regulation of ATP biosynthetic process	8	-62631	0	0.0362804	0	GO_-_Biological_Process.txt	CGE_interneuron	ADvsHC	F
positive regulation of ATP-dependent microtubule motor activity, plus-end-directed	5	59630	0	0.00371642	1	GO_-_Biological_Process.txt	CGE_interneuron	ADvsHC	F
positive regulation of ATPase activity	49	238519	0	0.000360742	1	GO_-_Biological_Process.txt	CGE_interneuron	ADvsHC	F
positive regulation of DNA replication	30	152085	0	0.00631772	1	GO_-_Biological_Process.txt	CGE_interneuron	ADvsHC	F
positive regulation of DNA-binding transcription factor activity	171	-295606	0	0.0422002	0	GO_-_Biological_Process.txt	CGE_interneuron	ADvsHC	F
positive regulation of DNA-templated transcription, elongation	26	114338	0	0.0408805	1	GO_-_Biological_Process.txt	CGE_interneuron	ADvsHC	F
positive regulation of ERBB signaling pathway	23	114845	0	0.0251299	1	GO_-_Biological_Process.txt	CGE_interneuron	ADvsHC	F
positive regulation of ERK1 and ERK2 cascade	103	260121	0	0.0160879	1	GO_-_Biological_Process.txt	CGE_interneuron	ADvsHC	F
positive regulation of GTPase activity	295	760015	0	0.000000774198	1	GO_-_Biological_Process.txt	CGE_interneuron	ADvsHC	F
positive regulation of JNK cascade	88	-285430	0	0.00231049	0	GO_-_Biological_Process.txt	CGE_interneuron	ADvsHC	F
positive regulation of JUN kinase activity	52	-204555	0	0.00533402	0	GO_-_Biological_Process.txt	CGE_interneuron	ADvsHC	F
positive regulation of MAP kinase activity	190	-315955	0	0.038595	0	GO_-_Biological_Process.txt	CGE_interneuron	ADvsHC	F
positive regulation of MAPK cascade	333	-408696	0	0.0440734	0	GO_-_Biological_Process.txt	CGE_interneuron	ADvsHC	F
positive regulation of MDA-5 signaling pathway	3	36702	0	0.0329203	1	GO_-_Biological_Process.txt	CGE_interneuron	ADvsHC	F
positive regulation of NF-kappaB transcription factor activity	99	-237444	0	0.0287786	0	GO_-_Biological_Process.txt	CGE_interneuron	ADvsHC	F
positive regulation of NLRP3 inflammasome complex assembly	4	43540	0	0.0300679	1	GO_-_Biological_Process.txt	CGE_interneuron	ADvsHC	F
positive regulation of RNA binding	8	59791	0	0.049369	1	GO_-_Biological_Process.txt	CGE_interneuron	ADvsHC	F
positive regulation of RNA splicing	31	-130059	0	0.031343	0	GO_-_Biological_Process.txt	CGE_interneuron	ADvsHC	F
positive regulation of T-helper cell differentiation	8	-61520	0	0.041084	0	GO_-_Biological_Process.txt	CGE_interneuron	ADvsHC	F
positive regulation of Wnt signaling pathway	150	-590215	0	0.0000000409765	0	GO_-_Biological_Process.txt	CGE_interneuron	ADvsHC	F
positive regulation of actin filament depolymerization	11	71029	0	0.0486522	1	GO_-_Biological_Process.txt	CGE_interneuron	ADvsHC	F
positive regulation of actin filament polymerization	65	213885	0	0.011366	1	GO_-_Biological_Process.txt	CGE_interneuron	ADvsHC	F
positive regulation of aldosterone secretion	2	27646	0	0.0352647	1	GO_-_Biological_Process.txt	CGE_interneuron	ADvsHC	F
positive regulation of amyloid precursor protein catabolic process	15	89935	0	0.029569	1	GO_-_Biological_Process.txt	CGE_interneuron	ADvsHC	F
positive regulation of amyloid-beta formation	14	95075	0	0.0134397	1	GO_-_Biological_Process.txt	CGE_interneuron	ADvsHC	F
positive regulation of apoptotic cell clearance	2	27592	0	0.0361845	1	GO_-_Biological_Process.txt	CGE_interneuron	ADvsHC	F
positive regulation of apoptotic process	462	690293	0	0.000997542	1	GO_-_Biological_Process.txt	CGE_interneuron	ADvsHC	F
positive regulation of apoptotic process by virus	2	28130	0	0.026357	1	GO_-_Biological_Process.txt	CGE_interneuron	ADvsHC	F
positive regulation of apoptotic signaling pathway	137	-276081	0	0.031579	0	GO_-_Biological_Process.txt	CGE_interneuron	ADvsHC	F
positive regulation of autophagosome assembly	10	-67410	0	0.0491074	0	GO_-_Biological_Process.txt	CGE_interneuron	ADvsHC	F
positive regulation of axonogenesis	77	-212059	0	0.0259656	0	GO_-_Biological_Process.txt	CGE_interneuron	ADvsHC	F
positive regulation of biomineral tissue development	30	161135	0	0.00309956	1	GO_-_Biological_Process.txt	CGE_interneuron	ADvsHC	F
positive regulation of blood pressure	16	100476	0	0.0155273	1	GO_-_Biological_Process.txt	CGE_interneuron	ADvsHC	F
positive regulation of bone mineralization	27	149577	0	0.0039512	1	GO_-_Biological_Process.txt	CGE_interneuron	ADvsHC	F
positive regulation of calcium ion transmembrane transport	51	175203	0	0.0225115	1	GO_-_Biological_Process.txt	CGE_interneuron	ADvsHC	F
positive regulation of calcium ion transmembrane transporter activity	34	131987	0	0.0394487	1	GO_-_Biological_Process.txt	CGE_interneuron	ADvsHC	F
positive regulation of calcium ion transport	79	215356	0	0.0254711	1	GO_-_Biological_Process.txt	CGE_interneuron	ADvsHC	F
positive regulation of canonical Wnt signaling pathway	125	-550055	0	0.0000000181009	0	GO_-_Biological_Process.txt	CGE_interneuron	ADvsHC	F
positive regulation of cation channel activity	54	211082	0	0.00460202	1	GO_-_Biological_Process.txt	CGE_interneuron	ADvsHC	F
positive regulation of cation transmembrane transport	103	435239	0	0.00000197483	1	GO_-_Biological_Process.txt	CGE_interneuron	ADvsHC	F
positive regulation of cell adhesion	226	592760	0	0.0000198513	1	GO_-_Biological_Process.txt	CGE_interneuron	ADvsHC	F
positive regulation of cell cycle	273	477999	0	0.00440416	1	GO_-_Biological_Process.txt	CGE_interneuron	ADvsHC	F
positive regulation of cell cycle G1/S phase transition	37	140959	0	0.0339051	1	GO_-_Biological_Process.txt	CGE_interneuron	ADvsHC	F
positive regulation of cell cycle arrest	60	201180	0	0.0138106	1	GO_-_Biological_Process.txt	CGE_interneuron	ADvsHC	F
positive regulation of cell cycle phase transition	70	221945	0	0.0114335	1	GO_-_Biological_Process.txt	CGE_interneuron	ADvsHC	F
positive regulation of cell cycle process	207	401157	0	0.00688092	1	GO_-_Biological_Process.txt	CGE_interneuron	ADvsHC	F
positive regulation of cell death	496	767221	0	0.000300282	1	GO_-_Biological_Process.txt	CGE_interneuron	ADvsHC	F
positive regulation of cell differentiation	647	595112	0	0.0306707	1	GO_-_Biological_Process.txt	CGE_interneuron	ADvsHC	F
positive regulation of cell migration	328	656529	0	0.000123909	1	GO_-_Biological_Process.txt	CGE_interneuron	ADvsHC	F
positive regulation of cell motility	338	647564	0	0.000214798	1	GO_-_Biological_Process.txt	CGE_interneuron	ADvsHC	F
positive regulation of cell population proliferation	509	980969	0	0.00000115477	1	GO_-_Biological_Process.txt	CGE_interneuron	ADvsHC	F
positive regulation of cell projection organization	324	525056	0	0.00393156	1	GO_-_Biological_Process.txt	CGE_interneuron	ADvsHC	F
positive regulation of cell-cell adhesion	124	286311	0	0.0156547	1	GO_-_Biological_Process.txt	CGE_interneuron	ADvsHC	F
positive regulation of cell-substrate adhesion	79	223195	0	0.0190149	1	GO_-_Biological_Process.txt	CGE_interneuron	ADvsHC	F
positive regulation of cellular component biogenesis	402	769788	0	0.0000346368	1	GO_-_Biological_Process.txt	CGE_interneuron	ADvsHC	F
positive regulation of cellular component movement	353	641709	0	0.000378337	1	GO_-_Biological_Process.txt	CGE_interneuron	ADvsHC	F
positive regulation of cellular pH reduction	3	41136	0	0.00660029	1	GO_-_Biological_Process.txt	CGE_interneuron	ADvsHC	F
positive regulation of ceramide biosynthetic process	8	-72184	0	0.0103447	0	GO_-_Biological_Process.txt	CGE_interneuron	ADvsHC	F
positive regulation of chondrocyte differentiation	13	-82014	0	0.0336999	0	GO_-_Biological_Process.txt	CGE_interneuron	ADvsHC	F
positive regulation of chromatin silencing	14	-82470	0	0.0422002	0	GO_-_Biological_Process.txt	CGE_interneuron	ADvsHC	F
positive regulation of cilium assembly	21	110952	0	0.0226013	1	GO_-_Biological_Process.txt	CGE_interneuron	ADvsHC	F
positive regulation of cold-induced thermogenesis	57	212925	0	0.00577693	1	GO_-_Biological_Process.txt	CGE_interneuron	ADvsHC	F
positive regulation of cyclin-dependent protein kinase activity	29	149486	0	0.00629494	1	GO_-_Biological_Process.txt	CGE_interneuron	ADvsHC	F
positive regulation of cyclin-dependent protein serine/threonine kinase activity	26	156014	0	0.00173438	1	GO_-_Biological_Process.txt	CGE_interneuron	ADvsHC	F
positive regulation of cysteine-type endopeptidase activity	102	415558	0	0.00000627938	1	GO_-_Biological_Process.txt	CGE_interneuron	ADvsHC	F
positive regulation of cysteine-type endopeptidase activity involved in apoptotic process	89	361106	0	0.0000380543	1	GO_-_Biological_Process.txt	CGE_interneuron	ADvsHC	F
positive regulation of cytochrome-c oxidase activity	3	38253	0	0.0215126	1	GO_-_Biological_Process.txt	CGE_interneuron	ADvsHC	F
positive regulation of cytokine production	232	511781	0	0.000530365	1	GO_-_Biological_Process.txt	CGE_interneuron	ADvsHC	F
positive regulation of cytokine production involved in inflammatory response	8	60311	0	0.047021	1	GO_-_Biological_Process.txt	CGE_interneuron	ADvsHC	F
positive regulation of cytoskeleton organization	164	305700	0	0.0289062	1	GO_-_Biological_Process.txt	CGE_interneuron	ADvsHC	F
positive regulation of cytosolic calcium ion concentration	148	411160	0	0.000480036	1	GO_-_Biological_Process.txt	CGE_interneuron	ADvsHC	F
positive regulation of cytosolic calcium ion concentration involved in phospholipase C-activating G protein-coupled signaling pathway	10	70750	0	0.0358531	1	GO_-_Biological_Process.txt	CGE_interneuron	ADvsHC	F
positive regulation of dendrite development	69	263277	0	0.00127952	1	GO_-_Biological_Process.txt	CGE_interneuron	ADvsHC	F
positive regulation of dendrite morphogenesis	36	176541	0	0.00321377	1	GO_-_Biological_Process.txt	CGE_interneuron	ADvsHC	F
positive regulation of dendritic spine development	41	152026	0	0.028469	1	GO_-_Biological_Process.txt	CGE_interneuron	ADvsHC	F
positive regulation of dendritic spine morphogenesis	19	118969	0	0.00688092	1	GO_-_Biological_Process.txt	CGE_interneuron	ADvsHC	F
positive regulation of developmental pigmentation	8	66381	0	0.0230035	1	GO_-_Biological_Process.txt	CGE_interneuron	ADvsHC	F
positive regulation of double-strand break repair via nonhomologous end joining	11	-72733	0	0.0419094	0	GO_-_Biological_Process.txt	CGE_interneuron	ADvsHC	F
positive regulation of endocytosis	72	259257	0	0.00213884	1	GO_-_Biological_Process.txt	CGE_interneuron	ADvsHC	F
positive regulation of endopeptidase activity	115	409270	0	0.0000423856	1	GO_-_Biological_Process.txt	CGE_interneuron	ADvsHC	F
positive regulation of endoplasmic reticulum calcium ion concentration	2	28518	0	0.0198345	1	GO_-_Biological_Process.txt	CGE_interneuron	ADvsHC	F
positive regulation of epidermal cell differentiation	10	-76510	0	0.0191571	0	GO_-_Biological_Process.txt	CGE_interneuron	ADvsHC	F
positive regulation of epidermal growth factor receptor signaling pathway	21	124665	0	0.00736202	1	GO_-_Biological_Process.txt	CGE_interneuron	ADvsHC	F
positive regulation of epidermis development	18	-107348	0	0.0149454	0	GO_-_Biological_Process.txt	CGE_interneuron	ADvsHC	F
positive regulation of epithelial cell migration	106	274038	0	0.011297	1	GO_-_Biological_Process.txt	CGE_interneuron	ADvsHC	F
positive regulation of establishment of protein localization	301	416402	0	0.0272358	1	GO_-_Biological_Process.txt	CGE_interneuron	ADvsHC	F
positive regulation of establishment of protein localization to telomere	10	91670	0	0.00231823	1	GO_-_Biological_Process.txt	CGE_interneuron	ADvsHC	F
positive regulation of excitatory postsynaptic potential	27	-114608	0	0.0457832	0	GO_-_Biological_Process.txt	CGE_interneuron	ADvsHC	F
positive regulation of exocytosis	64	-221762	0	0.00708785	0	GO_-_Biological_Process.txt	CGE_interneuron	ADvsHC	F
positive regulation of extracellular matrix disassembly	5	55195	0	0.0104906	1	GO_-_Biological_Process.txt	CGE_interneuron	ADvsHC	F
positive regulation of glycogen biosynthetic process	12	87794	0	0.0131476	1	GO_-_Biological_Process.txt	CGE_interneuron	ADvsHC	F
positive regulation of histone H4-K16 acetylation	2	27888	0	0.0305973	1	GO_-_Biological_Process.txt	CGE_interneuron	ADvsHC	F
positive regulation of hydrolase activity	541	1139080	0	0.0000000180354	1	GO_-_Biological_Process.txt	CGE_interneuron	ADvsHC	F
positive regulation of immune response	387	-680576	0	0.000292941	0	GO_-_Biological_Process.txt	CGE_interneuron	ADvsHC	F
positive regulation of immune system process	532	-579686	0	0.0178412	0	GO_-_Biological_Process.txt	CGE_interneuron	ADvsHC	F
positive regulation of innate immune response	196	-628633	0	0.000000508909	0	GO_-_Biological_Process.txt	CGE_interneuron	ADvsHC	F
positive regulation of interferon-beta production	21	-104356	0	0.0360507	0	GO_-_Biological_Process.txt	CGE_interneuron	ADvsHC	F
positive regulation of intracellular signal transduction	662	-681254	0	0.0105933	0	GO_-_Biological_Process.txt	CGE_interneuron	ADvsHC	F
positive regulation of ion transmembrane transport	111	435578	0	0.00000556242	1	GO_-_Biological_Process.txt	CGE_interneuron	ADvsHC	F
positive regulation of ion transmembrane transporter activity	81	316623	0	0.000218636	1	GO_-_Biological_Process.txt	CGE_interneuron	ADvsHC	F
positive regulation of ion transport	183	579324	0	0.00000219169	1	GO_-_Biological_Process.txt	CGE_interneuron	ADvsHC	F
positive regulation of keratinocyte differentiation	8	-61208	0	0.0424803	0	GO_-_Biological_Process.txt	CGE_interneuron	ADvsHC	F
positive regulation of keratinocyte migration	10	67780	0	0.0476633	1	GO_-_Biological_Process.txt	CGE_interneuron	ADvsHC	F
positive regulation of kinase activity	420	497345	0	0.0245611	1	GO_-_Biological_Process.txt	CGE_interneuron	ADvsHC	F
positive regulation of lamellipodium organization	22	121779	0	0.0121907	1	GO_-_Biological_Process.txt	CGE_interneuron	ADvsHC	F
positive regulation of leukocyte proliferation	54	164663	0	0.0434903	1	GO_-_Biological_Process.txt	CGE_interneuron	ADvsHC	F
positive regulation of lipase activity	40	181575	0	0.00442075	1	GO_-_Biological_Process.txt	CGE_interneuron	ADvsHC	F
positive regulation of locomotion	360	664285	0	0.000237756	1	GO_-_Biological_Process.txt	CGE_interneuron	ADvsHC	F
positive regulation of low-density lipoprotein particle receptor catabolic process	2	29102	0	0.0111407	1	GO_-_Biological_Process.txt	CGE_interneuron	ADvsHC	F
positive regulation of lymphocyte proliferation	52	159253	0	0.0476078	1	GO_-_Biological_Process.txt	CGE_interneuron	ADvsHC	F
positive regulation of mRNA binding	7	65604	0	0.0129096	1	GO_-_Biological_Process.txt	CGE_interneuron	ADvsHC	F
positive regulation of mRNA splicing, via spliceosome	18	-94132	0	0.0420386	0	GO_-_Biological_Process.txt	CGE_interneuron	ADvsHC	F
positive regulation of macroautophagy	58	-171734	0	0.0419094	0	GO_-_Biological_Process.txt	CGE_interneuron	ADvsHC	F
positive regulation of macropinocytosis	2	29084	0	0.0113417	1	GO_-_Biological_Process.txt	CGE_interneuron	ADvsHC	F
positive regulation of mast cell chemotaxis	3	-38226	0	0.0216604	0	GO_-_Biological_Process.txt	CGE_interneuron	ADvsHC	F
positive regulation of meiotic nuclear division	8	-66848	0	0.0217179	0	GO_-_Biological_Process.txt	CGE_interneuron	ADvsHC	F
positive regulation of microtubule motor activity	6	56371	0	0.0241263	1	GO_-_Biological_Process.txt	CGE_interneuron	ADvsHC	F
positive regulation of mitochondrial outer membrane permeabilization involved in apoptotic signaling pathway	29	-119986	0	0.0431026	0	GO_-_Biological_Process.txt	CGE_interneuron	ADvsHC	F
positive regulation of mitotic cell cycle phase transition	59	181931	0	0.0297337	1	GO_-_Biological_Process.txt	CGE_interneuron	ADvsHC	F
positive regulation of monocyte differentiation	5	48740	0	0.034781	1	GO_-_Biological_Process.txt	CGE_interneuron	ADvsHC	F
positive regulation of mononuclear cell proliferation	53	169032	0	0.0343231	1	GO_-_Biological_Process.txt	CGE_interneuron	ADvsHC	F
positive regulation of neural precursor cell proliferation	30	121175	0	0.0452537	1	GO_-_Biological_Process.txt	CGE_interneuron	ADvsHC	F
positive regulation of neuron apoptotic process	44	201137	0	0.00221795	1	GO_-_Biological_Process.txt	CGE_interneuron	ADvsHC	F
positive regulation of neuron death	70	285325	0	0.000381646	1	GO_-_Biological_Process.txt	CGE_interneuron	ADvsHC	F
positive regulation of odontogenesis	3	35625	0	0.0421809	1	GO_-_Biological_Process.txt	CGE_interneuron	ADvsHC	F
positive regulation of organelle organization	486	527526	0	0.0268757	1	GO_-_Biological_Process.txt	CGE_interneuron	ADvsHC	F
positive regulation of osteoblast differentiation	41	156626	0	0.0225917	1	GO_-_Biological_Process.txt	CGE_interneuron	ADvsHC	F
positive regulation of pathway-restricted SMAD protein phosphorylation	25	121625	0	0.0223898	1	GO_-_Biological_Process.txt	CGE_interneuron	ADvsHC	F
positive regulation of peptidase activity	131	417884	0	0.000110838	1	GO_-_Biological_Process.txt	CGE_interneuron	ADvsHC	F
positive regulation of peptidyl-tyrosine phosphorylation	106	371032	0	0.000142581	1	GO_-_Biological_Process.txt	CGE_interneuron	ADvsHC	F
positive regulation of phosphatidylcholine biosynthetic process	2	27236	0	0.0430103	1	GO_-_Biological_Process.txt	CGE_interneuron	ADvsHC	F
positive regulation of phospholipase C activity	26	138684	0	0.00776635	1	GO_-_Biological_Process.txt	CGE_interneuron	ADvsHC	F
positive regulation of phospholipase activity	34	167246	0	0.00435099	1	GO_-_Biological_Process.txt	CGE_interneuron	ADvsHC	F
positive regulation of phospholipid efflux	2	29102	0	0.0111407	1	GO_-_Biological_Process.txt	CGE_interneuron	ADvsHC	F
positive regulation of phospholipid translocation	4	41651	0	0.0424351	1	GO_-_Biological_Process.txt	CGE_interneuron	ADvsHC	F
positive regulation of phospholipid transport	8	68117	0	0.0183726	1	GO_-_Biological_Process.txt	CGE_interneuron	ADvsHC	F
positive regulation of phosphorylation	676	854763	0	0.000628177	1	GO_-_Biological_Process.txt	CGE_interneuron	ADvsHC	F
positive regulation of pigment cell differentiation	6	53582	0	0.0360534	1	GO_-_Biological_Process.txt	CGE_interneuron	ADvsHC	F
positive regulation of pinocytosis	5	57525	0	0.00622477	1	GO_-_Biological_Process.txt	CGE_interneuron	ADvsHC	F
positive regulation of plasma membrane bounded cell projection assembly	80	261660	0	0.00380873	1	GO_-_Biological_Process.txt	CGE_interneuron	ADvsHC	F
positive regulation of polyamine transmembrane transport	2	28338	0	0.0227532	1	GO_-_Biological_Process.txt	CGE_interneuron	ADvsHC	F
positive regulation of potassium ion transmembrane transport	27	169116	0	0.000673988	1	GO_-_Biological_Process.txt	CGE_interneuron	ADvsHC	F
positive regulation of potassium ion transmembrane transporter activity	17	120974	0	0.00265525	1	GO_-_Biological_Process.txt	CGE_interneuron	ADvsHC	F
positive regulation of potassium ion transport	34	217827	0	0.0000478897	1	GO_-_Biological_Process.txt	CGE_interneuron	ADvsHC	F
positive regulation of programmed cell death	465	689155	0	0.00107645	1	GO_-_Biological_Process.txt	CGE_interneuron	ADvsHC	F
positive regulation of protein complex assembly	176	451929	0	0.000417681	1	GO_-_Biological_Process.txt	CGE_interneuron	ADvsHC	F
positive regulation of protein complex disassembly	28	120338	0	0.0376094	1	GO_-_Biological_Process.txt	CGE_interneuron	ADvsHC	F
positive regulation of protein deubiquitination	6	-53394	0	0.0369806	0	GO_-_Biological_Process.txt	CGE_interneuron	ADvsHC	F
positive regulation of protein insertion into mitochondrial membrane involved in apoptotic signaling pathway	20	-124115	0	0.00575008	0	GO_-_Biological_Process.txt	CGE_interneuron	ADvsHC	F
positive regulation of protein kinase B signaling	103	236186	0	0.0347113	1	GO_-_Biological_Process.txt	CGE_interneuron	ADvsHC	F
positive regulation of protein kinase activity	387	465535	0	0.0298568	1	GO_-_Biological_Process.txt	CGE_interneuron	ADvsHC	F
positive regulation of protein localization to Cajal body	9	94651	0	0.000494815	1	GO_-_Biological_Process.txt	CGE_interneuron	ADvsHC	F
positive regulation of protein localization to chromosome, telomeric region	12	98186	0	0.00355909	1	GO_-_Biological_Process.txt	CGE_interneuron	ADvsHC	F
positive regulation of protein localization to cilium	5	54510	0	0.012094	1	GO_-_Biological_Process.txt	CGE_interneuron	ADvsHC	F
positive regulation of protein modification process	818	879658	0	0.00162558	1	GO_-_Biological_Process.txt	CGE_interneuron	ADvsHC	F
positive regulation of protein phosphorylation	634	780047	0	0.00159854	1	GO_-_Biological_Process.txt	CGE_interneuron	ADvsHC	F
positive regulation of protein polymerization	95	251525	0	0.0150264	1	GO_-_Biological_Process.txt	CGE_interneuron	ADvsHC	F
positive regulation of protein tyrosine kinase activity	44	220756	0	0.000541594	1	GO_-_Biological_Process.txt	CGE_interneuron	ADvsHC	F
positive regulation of proteolysis	267	567028	0	0.000291934	1	GO_-_Biological_Process.txt	CGE_interneuron	ADvsHC	F
positive regulation of proteolysis involved in cellular protein catabolic process	106	-243747	0	0.0304898	0	GO_-_Biological_Process.txt	CGE_interneuron	ADvsHC	F
positive regulation of pyruvate dehydrogenase activity	5	-47760	0	0.0402903	0	GO_-_Biological_Process.txt	CGE_interneuron	ADvsHC	F
positive regulation of receptor biosynthetic process	10	67430	0	0.0490169	1	GO_-_Biological_Process.txt	CGE_interneuron	ADvsHC	F
positive regulation of receptor signaling pathway via JAK-STAT	26	156358	0	0.00168418	1	GO_-_Biological_Process.txt	CGE_interneuron	ADvsHC	F
positive regulation of receptor signaling pathway via STAT	27	150691	0	0.00358951	1	GO_-_Biological_Process.txt	CGE_interneuron	ADvsHC	F
positive regulation of receptor-mediated endocytosis	32	129539	0	0.0362261	1	GO_-_Biological_Process.txt	CGE_interneuron	ADvsHC	F
positive regulation of regulatory T cell differentiation	4	47828	0	0.012522	1	GO_-_Biological_Process.txt	CGE_interneuron	ADvsHC	F
positive regulation of renal sodium excretion	7	59974	0	0.0292021	1	GO_-_Biological_Process.txt	CGE_interneuron	ADvsHC	F
positive regulation of ryanodine-sensitive calcium-release channel activity	7	58357	0	0.0359633	1	GO_-_Biological_Process.txt	CGE_interneuron	ADvsHC	F
positive regulation of smooth muscle cell proliferation	56	196633	0	0.0123086	1	GO_-_Biological_Process.txt	CGE_interneuron	ADvsHC	F
positive regulation of sodium ion export across plasma membrane	3	42786	0	0.00209514	1	GO_-_Biological_Process.txt	CGE_interneuron	ADvsHC	F
positive regulation of sodium ion transmembrane transport	17	97637	0	0.0260795	1	GO_-_Biological_Process.txt	CGE_interneuron	ADvsHC	F
positive regulation of sodium ion transport	28	115952	0	0.04778	1	GO_-_Biological_Process.txt	CGE_interneuron	ADvsHC	F
positive regulation of sodium:proton antiporter activity	3	35988	0	0.0389161	1	GO_-_Biological_Process.txt	CGE_interneuron	ADvsHC	F
positive regulation of stress-activated MAPK cascade	107	-326005	0	0.00144362	0	GO_-_Biological_Process.txt	CGE_interneuron	ADvsHC	F
positive regulation of stress-activated protein kinase signaling cascade	108	-333735	0	0.0010847	0	GO_-_Biological_Process.txt	CGE_interneuron	ADvsHC	F
positive regulation of substrate adhesion-dependent cell spreading	27	158666	0	0.00179746	1	GO_-_Biological_Process.txt	CGE_interneuron	ADvsHC	F
positive regulation of supramolecular fiber organization	146	322561	0	0.0110972	1	GO_-_Biological_Process.txt	CGE_interneuron	ADvsHC	F
positive regulation of synaptic transmission, glutamatergic	19	-107201	0	0.019508	0	GO_-_Biological_Process.txt	CGE_interneuron	ADvsHC	F
positive regulation of telomerase catalytic core complex assembly	2	28400	0	0.0217834	1	GO_-_Biological_Process.txt	CGE_interneuron	ADvsHC	F
positive regulation of telomere capping	14	-93077	0	0.016492	0	GO_-_Biological_Process.txt	CGE_interneuron	ADvsHC	F
positive regulation of the force of heart contraction by chemical signal	2	29820	0	0.00285967	1	GO_-_Biological_Process.txt	CGE_interneuron	ADvsHC	F
positive regulation of the force of heart contraction by epinephrine-norepinephrine	2	29820	0	0.00285967	1	GO_-_Biological_Process.txt	CGE_interneuron	ADvsHC	F
positive regulation of timing of anagen	2	-28670	0	0.0173998	0	GO_-_Biological_Process.txt	CGE_interneuron	ADvsHC	F
positive regulation of transcription by RNA polymerase II	755	-881650	0	0.000886892	0	GO_-_Biological_Process.txt	CGE_interneuron	ADvsHC	F
positive regulation of transcription by glucose	3	-37407	0	0.027251	0	GO_-_Biological_Process.txt	CGE_interneuron	ADvsHC	F
positive regulation of transcription elongation from RNA polymerase II promoter	16	91963	0	0.0322575	1	GO_-_Biological_Process.txt	CGE_interneuron	ADvsHC	F
positive regulation of transcription from RNA polymerase II promoter by glucose	2	-28080	0	0.0271846	0	GO_-_Biological_Process.txt	CGE_interneuron	ADvsHC	F
positive regulation of transport	655	1058880	0	0.00000427324	1	GO_-_Biological_Process.txt	CGE_interneuron	ADvsHC	F
positive regulation of transporter activity	88	300565	0	0.00110494	1	GO_-_Biological_Process.txt	CGE_interneuron	ADvsHC	F
positive regulation of type I interferon production	56	-211585	0	0.00559962	0	GO_-_Biological_Process.txt	CGE_interneuron	ADvsHC	F
positive regulation of tyrosine phosphorylation of STAT protein	21	108768	0	0.0264623	1	GO_-_Biological_Process.txt	CGE_interneuron	ADvsHC	F
positive regulation of ubiquitin-dependent endocytosis	2	-27388	0	0.0401027	0	GO_-_Biological_Process.txt	CGE_interneuron	ADvsHC	F
positive regulation of ubiquitin-dependent protein catabolic process	85	-203615	0	0.0484502	0	GO_-_Biological_Process.txt	CGE_interneuron	ADvsHC	F
positive regulation of unsaturated fatty acid biosynthetic process	2	28350	0	0.0225917	1	GO_-_Biological_Process.txt	CGE_interneuron	ADvsHC	F
positive regulation of vascular smooth muscle cell proliferation	24	135720	0	0.00618536	1	GO_-_Biological_Process.txt	CGE_interneuron	ADvsHC	F
positive regulation of vasoconstriction	16	101068	0	0.0147837	1	GO_-_Biological_Process.txt	CGE_interneuron	ADvsHC	F
positive regulation of viral budding via host ESCRT complex	3	-41082	0	0.00678275	0	GO_-_Biological_Process.txt	CGE_interneuron	ADvsHC	F
positive regulation of viral genome replication	28	-132508	0	0.0177393	0	GO_-_Biological_Process.txt	CGE_interneuron	ADvsHC	F
positive regulation of viral life cycle	44	-156164	0	0.0304454	0	GO_-_Biological_Process.txt	CGE_interneuron	ADvsHC	F
positive regulation of viral process	86	-310415	0	0.000551578	0	GO_-_Biological_Process.txt	CGE_interneuron	ADvsHC	F
positive regulation of viral transcription	38	-179890	0	0.00356858	0	GO_-_Biological_Process.txt	CGE_interneuron	ADvsHC	F
post-Golgi vesicle-mediated transport	85	224050	0	0.0250222	1	GO_-_Biological_Process.txt	CGE_interneuron	ADvsHC	F
post-chaperonin tubulin folding pathway	5	-64560	0	0.000863586	0	GO_-_Biological_Process.txt	CGE_interneuron	ADvsHC	F
post-embryonic animal organ morphogenesis	7	56481	0	0.0448036	1	GO_-_Biological_Process.txt	CGE_interneuron	ADvsHC	F
post-embryonic eye morphogenesis	5	51190	0	0.0228985	1	GO_-_Biological_Process.txt	CGE_interneuron	ADvsHC	F
post-translational protein modification	277	806103	0	0.0000000341985	1	GO_-_Biological_Process.txt	CGE_interneuron	ADvsHC	F
postreplication repair	48	-358232	0	0.00000000100974	0	GO_-_Biological_Process.txt	CGE_interneuron	ADvsHC	F
postsynapse assembly	2	-28678	0	0.0172777	0	GO_-_Biological_Process.txt	CGE_interneuron	ADvsHC	F
postsynaptic density assembly	4	-41740	0	0.0419094	0	GO_-_Biological_Process.txt	CGE_interneuron	ADvsHC	F
postsynaptic neurotransmitter receptor diffusion trapping	7	59344	0	0.0316518	1	GO_-_Biological_Process.txt	CGE_interneuron	ADvsHC	F
postsynaptic neurotransmitter receptor internalization	7	66120	0	0.0119284	1	GO_-_Biological_Process.txt	CGE_interneuron	ADvsHC	F
postsynaptic specialization assembly	6	-53034	0	0.0388576	0	GO_-_Biological_Process.txt	CGE_interneuron	ADvsHC	F
posttranscriptional regulation of gene expression	427	493331	0	0.0276615	1	GO_-_Biological_Process.txt	CGE_interneuron	ADvsHC	F
potassium ion export across plasma membrane	9	86661	0	0.00222813	1	GO_-_Biological_Process.txt	CGE_interneuron	ADvsHC	F
potassium ion import across plasma membrane	26	144605	0	0.00474047	1	GO_-_Biological_Process.txt	CGE_interneuron	ADvsHC	F
potassium ion transmembrane transport	111	628454	0	1.15359E-12	1	GO_-_Biological_Process.txt	CGE_interneuron	ADvsHC	F
potassium ion transport	116	631044	0	3.46453E-12	1	GO_-_Biological_Process.txt	CGE_interneuron	ADvsHC	F
preassembly of GPI anchor in ER membrane	15	-130795	0	0.000232426	0	GO_-_Biological_Process.txt	CGE_interneuron	ADvsHC	F
prepulse inhibition	12	96290	0	0.0046118	1	GO_-_Biological_Process.txt	CGE_interneuron	ADvsHC	F
presynaptic dense core vesicle exocytosis	5	-63365	0	0.00130238	0	GO_-_Biological_Process.txt	CGE_interneuron	ADvsHC	F
primitive erythrocyte differentiation	2	-28286	0	0.0237512	0	GO_-_Biological_Process.txt	CGE_interneuron	ADvsHC	F
primitive hemopoiesis	3	-37836	0	0.024366	0	GO_-_Biological_Process.txt	CGE_interneuron	ADvsHC	F
progesterone receptor signaling pathway	7	-60977	0	0.0255468	0	GO_-_Biological_Process.txt	CGE_interneuron	ADvsHC	F
programmed cell death	507	547648	0	0.0237067	1	GO_-_Biological_Process.txt	CGE_interneuron	ADvsHC	F
prolactin secretion	2	-27824	0	0.0318577	0	GO_-_Biological_Process.txt	CGE_interneuron	ADvsHC	F
proline transmembrane transport	4	-47408	0	0.0138106	0	GO_-_Biological_Process.txt	CGE_interneuron	ADvsHC	F
proline transport	6	-71112	0	0.00121017	0	GO_-_Biological_Process.txt	CGE_interneuron	ADvsHC	F
propionate biosynthetic process	2	30074	0	0.00103709	1	GO_-_Biological_Process.txt	CGE_interneuron	ADvsHC	F
proteasomal protein catabolic process	305	-809655	0	0.000000163146	0	GO_-_Biological_Process.txt	CGE_interneuron	ADvsHC	F
proteasomal ubiquitin-independent protein catabolic process	17	-145852	0	0.0000986987	0	GO_-_Biological_Process.txt	CGE_interneuron	ADvsHC	F
proteasome assembly	14	-99116	0	0.0088327	0	GO_-_Biological_Process.txt	CGE_interneuron	ADvsHC	F
proteasome-mediated ubiquitin-dependent protein catabolic process	288	-738028	0	0.00000134184	0	GO_-_Biological_Process.txt	CGE_interneuron	ADvsHC	F
protein ADP-ribosylation	21	-151089	0	0.00047692	0	GO_-_Biological_Process.txt	CGE_interneuron	ADvsHC	F
protein C-linked glycosylation via 2'-alpha-mannosyl-L-tryptophan	6	72084	0	0.000936343	1	GO_-_Biological_Process.txt	CGE_interneuron	ADvsHC	F
protein K11-linked deubiquitination	8	-73952	0	0.00782226	0	GO_-_Biological_Process.txt	CGE_interneuron	ADvsHC	F
protein K11-linked ubiquitination	27	132540	0	0.0149454	1	GO_-_Biological_Process.txt	CGE_interneuron	ADvsHC	F
protein K27-linked ubiquitination	5	-51360	0	0.0223388	0	GO_-_Biological_Process.txt	CGE_interneuron	ADvsHC	F
protein K29-linked deubiquitination	3	-42147	0	0.0034784	0	GO_-_Biological_Process.txt	CGE_interneuron	ADvsHC	F
protein K33-linked deubiquitination	2	-28844	0	0.0147903	0	GO_-_Biological_Process.txt	CGE_interneuron	ADvsHC	F
protein K48-linked deubiquitination	28	-180782	0	0.00028257	0	GO_-_Biological_Process.txt	CGE_interneuron	ADvsHC	F
protein K48-linked ubiquitination	47	-329892	0	0.0000000230381	0	GO_-_Biological_Process.txt	CGE_interneuron	ADvsHC	F
protein K63-linked deubiquitination	29	-146596	0	0.00786705	0	GO_-_Biological_Process.txt	CGE_interneuron	ADvsHC	F
protein K63-linked ubiquitination	34	-234780	0	0.000007046	0	GO_-_Biological_Process.txt	CGE_interneuron	ADvsHC	F
protein K69-linked ufmylation	5	-54175	0	0.0129096	0	GO_-_Biological_Process.txt	CGE_interneuron	ADvsHC	F
protein O-linked glycosylation	82	238385	0	0.0123963	1	GO_-_Biological_Process.txt	CGE_interneuron	ADvsHC	F
protein O-linked glycosylation via threonine	7	76482	0	0.0016859	1	GO_-_Biological_Process.txt	CGE_interneuron	ADvsHC	F
protein auto-ADP-ribosylation	9	-84276	0	0.00334408	0	GO_-_Biological_Process.txt	CGE_interneuron	ADvsHC	F
protein autoubiquitination	57	-379389	0	0.00000000465405	0	GO_-_Biological_Process.txt	CGE_interneuron	ADvsHC	F
protein catabolic process	376	-708766	0	0.000101675	0	GO_-_Biological_Process.txt	CGE_interneuron	ADvsHC	F
protein complex oligomerization	323	834686	0	0.000000153743	1	GO_-_Biological_Process.txt	CGE_interneuron	ADvsHC	F
protein deacetylation	46	-160566	0	0.029449	0	GO_-_Biological_Process.txt	CGE_interneuron	ADvsHC	F
protein deglutamylation	5	74295	0	0.000000167453	1	GO_-_Biological_Process.txt	CGE_interneuron	ADvsHC	F
protein deglycosylation	28	-124462	0	0.0294695	0	GO_-_Biological_Process.txt	CGE_interneuron	ADvsHC	F
protein demethylation	28	192567	0	0.0000780133	1	GO_-_Biological_Process.txt	CGE_interneuron	ADvsHC	F
protein deneddylation	10	97420	0	0.000885855	1	GO_-_Biological_Process.txt	CGE_interneuron	ADvsHC	F
protein depalmitoylation	9	75304	0	0.0129495	1	GO_-_Biological_Process.txt	CGE_interneuron	ADvsHC	F
protein dephosphorylation	175	-806055	0	4.04385E-13	0	GO_-_Biological_Process.txt	CGE_interneuron	ADvsHC	F
protein desumoylation	6	-69582	0	0.00176762	0	GO_-_Biological_Process.txt	CGE_interneuron	ADvsHC	F
protein deubiquitination	225	-1117550	0	5.12055E-20	0	GO_-_Biological_Process.txt	CGE_interneuron	ADvsHC	F
protein export from nucleus	36	-136380	0	0.038595	0	GO_-_Biological_Process.txt	CGE_interneuron	ADvsHC	F
protein folding	181	692664	0	0.00000000300586	1	GO_-_Biological_Process.txt	CGE_interneuron	ADvsHC	F
protein folding in endoplasmic reticulum	10	70960	0	0.0350954	1	GO_-_Biological_Process.txt	CGE_interneuron	ADvsHC	F
protein glycosylation	190	525505	0	0.0000441044	1	GO_-_Biological_Process.txt	CGE_interneuron	ADvsHC	F
protein homooligomerization	214	781633	0	5.60136E-10	1	GO_-_Biological_Process.txt	CGE_interneuron	ADvsHC	F
protein homotetramerization	62	227164	0	0.0044173	1	GO_-_Biological_Process.txt	CGE_interneuron	ADvsHC	F
protein import	119	-384390	0	0.000220855	0	GO_-_Biological_Process.txt	CGE_interneuron	ADvsHC	F
protein import into mitochondrial matrix	18	-145140	0	0.000210395	0	GO_-_Biological_Process.txt	CGE_interneuron	ADvsHC	F
protein import into nucleus	78	-213247	0	0.0261401	0	GO_-_Biological_Process.txt	CGE_interneuron	ADvsHC	F
protein import into peroxisome matrix	11	-90415	0	0.00563804	0	GO_-_Biological_Process.txt	CGE_interneuron	ADvsHC	F
protein import into peroxisome membrane	6	-57642	0	0.0197866	0	GO_-_Biological_Process.txt	CGE_interneuron	ADvsHC	F
protein insertion into mitochondrial membrane involved in apoptotic signaling pathway	4	41075	0	0.0471414	1	GO_-_Biological_Process.txt	CGE_interneuron	ADvsHC	F
protein kinase B signaling	25	-125560	0	0.0169822	0	GO_-_Biological_Process.txt	CGE_interneuron	ADvsHC	F
protein kinase C-activating G protein-coupled receptor signaling pathway	20	142455	0	0.000845103	1	GO_-_Biological_Process.txt	CGE_interneuron	ADvsHC	F
protein lipidation	67	-326660	0	0.0000126914	0	GO_-_Biological_Process.txt	CGE_interneuron	ADvsHC	F
protein localization to Golgi membrane	2	28860	0	0.0145508	1	GO_-_Biological_Process.txt	CGE_interneuron	ADvsHC	F
protein localization to chromosome	50	-165810	0	0.0317414	0	GO_-_Biological_Process.txt	CGE_interneuron	ADvsHC	F
protein localization to cytosolic proteasome complex involved in ERAD pathway	2	28244	0	0.0244752	1	GO_-_Biological_Process.txt	CGE_interneuron	ADvsHC	F
protein localization to endoplasmic reticulum	115	-1053780	0	9.8159E-38	0	GO_-_Biological_Process.txt	CGE_interneuron	ADvsHC	F
protein localization to endosome	13	-82328	0	0.0326314	0	GO_-_Biological_Process.txt	CGE_interneuron	ADvsHC	F
protein localization to membrane	407	-1341730	0	8.23311E-16	0	GO_-_Biological_Process.txt	CGE_interneuron	ADvsHC	F
protein localization to microtubule	12	85548	0	0.0168242	1	GO_-_Biological_Process.txt	CGE_interneuron	ADvsHC	F
protein localization to mitochondrion	65	-230345	0	0.00500955	0	GO_-_Biological_Process.txt	CGE_interneuron	ADvsHC	F
protein localization to nuclear envelope	9	-66742	0	0.0362062	0	GO_-_Biological_Process.txt	CGE_interneuron	ADvsHC	F
protein localization to nucleolus	7	-62202	0	0.0216133	0	GO_-_Biological_Process.txt	CGE_interneuron	ADvsHC	F
protein localization to nucleus	120	-384140	0	0.000241928	0	GO_-_Biological_Process.txt	CGE_interneuron	ADvsHC	F
protein localization to organelle	594	-1457640	0	9.17164E-13	0	GO_-_Biological_Process.txt	CGE_interneuron	ADvsHC	F
protein localization to postsynaptic membrane	27	133027	0	0.0144757	1	GO_-_Biological_Process.txt	CGE_interneuron	ADvsHC	F
protein localization to vacuole	54	-172857	0	0.0311113	0	GO_-_Biological_Process.txt	CGE_interneuron	ADvsHC	F
protein maturation	158	311241	0	0.0217479	1	GO_-_Biological_Process.txt	CGE_interneuron	ADvsHC	F
protein maturation by protein folding	9	69953	0	0.0253665	1	GO_-_Biological_Process.txt	CGE_interneuron	ADvsHC	F
protein modification by small protein conjugation	661	-1505160	0	2.92483E-12	0	GO_-_Biological_Process.txt	CGE_interneuron	ADvsHC	F
protein modification by small protein removal	240	-1151560	0	6.44675E-20	0	GO_-_Biological_Process.txt	CGE_interneuron	ADvsHC	F
protein mono-ADP-ribosylation	8	-74920	0	0.00668665	0	GO_-_Biological_Process.txt	CGE_interneuron	ADvsHC	F
protein monoubiquitination	58	-201538	0	0.0115366	0	GO_-_Biological_Process.txt	CGE_interneuron	ADvsHC	F
protein palmitoylation	31	-298394	0	5.79649E-11	0	GO_-_Biological_Process.txt	CGE_interneuron	ADvsHC	F
protein peptidyl-prolyl isomerization	32	143648	0	0.0159857	1	GO_-_Biological_Process.txt	CGE_interneuron	ADvsHC	F
protein phosphorylation	706	-914947	0	0.000269056	0	GO_-_Biological_Process.txt	CGE_interneuron	ADvsHC	F
protein polyglutamylation	11	-118240	0	0.0000426874	0	GO_-_Biological_Process.txt	CGE_interneuron	ADvsHC	F
protein polyubiquitination	270	-1011980	0	2.2307E-13	0	GO_-_Biological_Process.txt	CGE_interneuron	ADvsHC	F
protein refolding	24	121896	0	0.0183726	1	GO_-_Biological_Process.txt	CGE_interneuron	ADvsHC	F
protein retention in Golgi apparatus	5	-46410	0	0.0487493	0	GO_-_Biological_Process.txt	CGE_interneuron	ADvsHC	F
protein secretion	99	-233719	0	0.0322943	0	GO_-_Biological_Process.txt	CGE_interneuron	ADvsHC	F
protein sialylation	3	-37620	0	0.0258982	0	GO_-_Biological_Process.txt	CGE_interneuron	ADvsHC	F
protein side chain deglutamylation	4	59436	0	0.00000527857	1	GO_-_Biological_Process.txt	CGE_interneuron	ADvsHC	F
protein sumoylation	60	-404895	0	8.00905E-10	0	GO_-_Biological_Process.txt	CGE_interneuron	ADvsHC	F
protein targeting	294	-1454140	0	3.03832E-26	0	GO_-_Biological_Process.txt	CGE_interneuron	ADvsHC	F
protein targeting to ER	101	-1049620	0	3.70646E-38	0	GO_-_Biological_Process.txt	CGE_interneuron	ADvsHC	F
protein targeting to membrane	143	-1213970	0	9.86504E-38	0	GO_-_Biological_Process.txt	CGE_interneuron	ADvsHC	F
protein targeting to mitochondrion	29	-213503	0	0.00000949093	0	GO_-_Biological_Process.txt	CGE_interneuron	ADvsHC	F
protein targeting to vacuole	37	-144591	0	0.0279094	0	GO_-_Biological_Process.txt	CGE_interneuron	ADvsHC	F
protein tetramerization	95	303160	0	0.00172253	1	GO_-_Biological_Process.txt	CGE_interneuron	ADvsHC	F
protein transmembrane transport	54	-275440	0	0.0000542488	0	GO_-_Biological_Process.txt	CGE_interneuron	ADvsHC	F
protein transport along microtubule	62	276620	0	0.000214798	1	GO_-_Biological_Process.txt	CGE_interneuron	ADvsHC	F
protein transport to vacuole involved in ubiquitin-dependent protein catabolic process via the multivesicular body sorting pathway	4	-48860	0	0.00971172	0	GO_-_Biological_Process.txt	CGE_interneuron	ADvsHC	F
protein ubiquitination	588	-1387860	0	1.17219E-11	0	GO_-_Biological_Process.txt	CGE_interneuron	ADvsHC	F
protein ufmylation	6	-52862	0	0.0397705	0	GO_-_Biological_Process.txt	CGE_interneuron	ADvsHC	F
protein-DNA complex disassembly	16	-102667	0	0.0126642	0	GO_-_Biological_Process.txt	CGE_interneuron	ADvsHC	F
protein-containing complex disassembly	197	-627619	0	0.000000582148	0	GO_-_Biological_Process.txt	CGE_interneuron	ADvsHC	F
protein-containing complex localization	129	351662	0	0.00184863	1	GO_-_Biological_Process.txt	CGE_interneuron	ADvsHC	F
protein-lipid complex assembly	16	87095	0	0.0467498	1	GO_-_Biological_Process.txt	CGE_interneuron	ADvsHC	F
proteoglycan biosynthetic process	29	184314	0	0.000277643	1	GO_-_Biological_Process.txt	CGE_interneuron	ADvsHC	F
proteoglycan metabolic process	45	283910	0	0.00000207245	1	GO_-_Biological_Process.txt	CGE_interneuron	ADvsHC	F
proteolysis	901	-1496970	0	0.00000000551338	0	GO_-_Biological_Process.txt	CGE_interneuron	ADvsHC	F
proteolysis involved in cellular protein catabolic process	494	-1658620	0	3.81769E-20	0	GO_-_Biological_Process.txt	CGE_interneuron	ADvsHC	F
proton transmembrane transport	93	616584	0	8.48572E-15	1	GO_-_Biological_Process.txt	CGE_interneuron	ADvsHC	F
pseudouridine synthesis	17	-114742	0	0.00528195	0	GO_-_Biological_Process.txt	CGE_interneuron	ADvsHC	F
purine nucleobase transport	4	-47612	0	0.0131476	0	GO_-_Biological_Process.txt	CGE_interneuron	ADvsHC	F
purine nucleoside metabolic process	50	195915	0	0.00695569	1	GO_-_Biological_Process.txt	CGE_interneuron	ADvsHC	F
purine nucleotide biosynthetic process	126	609054	0	2.39739E-10	1	GO_-_Biological_Process.txt	CGE_interneuron	ADvsHC	F
purine nucleotide catabolic process	36	188467	0	0.00129906	1	GO_-_Biological_Process.txt	CGE_interneuron	ADvsHC	F
purine nucleotide metabolic process	252	756001	0	0.0000000643669	1	GO_-_Biological_Process.txt	CGE_interneuron	ADvsHC	F
purine nucleotide salvage	5	57515	0	0.00623194	1	GO_-_Biological_Process.txt	CGE_interneuron	ADvsHC	F
purine nucleotide transport	13	-153998	0	0.000000137787	0	GO_-_Biological_Process.txt	CGE_interneuron	ADvsHC	F
purine ribonucleoside catabolic process	4	40772	0	0.0493431	1	GO_-_Biological_Process.txt	CGE_interneuron	ADvsHC	F
purine ribonucleoside monophosphate biosynthetic process	17	97411	0	0.0264889	1	GO_-_Biological_Process.txt	CGE_interneuron	ADvsHC	F
purine ribonucleotide catabolic process	28	158396	0	0.0023978	1	GO_-_Biological_Process.txt	CGE_interneuron	ADvsHC	F
purine ribonucleotide transport	13	-153998	0	0.000000137787	0	GO_-_Biological_Process.txt	CGE_interneuron	ADvsHC	F
purine-containing compound biosynthetic process	137	628963	0	3.88698E-10	1	GO_-_Biological_Process.txt	CGE_interneuron	ADvsHC	F
purine-containing compound salvage	11	81753	0	0.0166685	1	GO_-_Biological_Process.txt	CGE_interneuron	ADvsHC	F
pyrimidine nucleobase biosynthetic process	8	67726	0	0.0193542	1	GO_-_Biological_Process.txt	CGE_interneuron	ADvsHC	F
pyrimidine nucleobase catabolic process	3	36033	0	0.038595	1	GO_-_Biological_Process.txt	CGE_interneuron	ADvsHC	F
pyrimidine nucleobase metabolic process	13	95403	0	0.00872595	1	GO_-_Biological_Process.txt	CGE_interneuron	ADvsHC	F
pyrimidine nucleoside biosynthetic process	13	-79840	0	0.0404599	0	GO_-_Biological_Process.txt	CGE_interneuron	ADvsHC	F
pyrimidine nucleoside salvage	8	-74830	0	0.00677416	0	GO_-_Biological_Process.txt	CGE_interneuron	ADvsHC	F
pyrimidine nucleotide biosynthetic process	41	148750	0	0.0335977	1	GO_-_Biological_Process.txt	CGE_interneuron	ADvsHC	F
pyrimidine nucleotide metabolic process	57	167540	0	0.0464605	1	GO_-_Biological_Process.txt	CGE_interneuron	ADvsHC	F
pyrimidine nucleotide-sugar transmembrane transport	9	-107577	0	0.0000204256	0	GO_-_Biological_Process.txt	CGE_interneuron	ADvsHC	F
pyrimidine-containing compound salvage	8	-74830	0	0.00677416	0	GO_-_Biological_Process.txt	CGE_interneuron	ADvsHC	F
pyrimidine-containing compound transmembrane transport	5	-59235	0	0.00408814	0	GO_-_Biological_Process.txt	CGE_interneuron	ADvsHC	F
pyroptosis	5	52620	0	0.0175922	1	GO_-_Biological_Process.txt	CGE_interneuron	ADvsHC	F
pyruvate metabolic process	47	191509	0	0.0063244	1	GO_-_Biological_Process.txt	CGE_interneuron	ADvsHC	F
quaternary ammonium group transport	8	-94848	0	0.0000969082	0	GO_-_Biological_Process.txt	CGE_interneuron	ADvsHC	F
quinone metabolic process	26	237400	0	0.0000000349902	1	GO_-_Biological_Process.txt	CGE_interneuron	ADvsHC	F
rRNA 3'-end processing	9	88396	0	0.00167006	1	GO_-_Biological_Process.txt	CGE_interneuron	ADvsHC	F
rRNA catabolic process	16	138589	0	0.000146287	1	GO_-_Biological_Process.txt	CGE_interneuron	ADvsHC	F
rRNA metabolic process	203	-663608	0	0.000000146204	0	GO_-_Biological_Process.txt	CGE_interneuron	ADvsHC	F
rRNA modification	33	-141497	0	0.0209296	0	GO_-_Biological_Process.txt	CGE_interneuron	ADvsHC	F
rRNA processing	195	-658700	0	0.0000000926688	0	GO_-_Biological_Process.txt	CGE_interneuron	ADvsHC	F
receptor internalization	39	196559	0	0.00128519	1	GO_-_Biological_Process.txt	CGE_interneuron	ADvsHC	F
receptor metabolic process	74	244859	0	0.0053028	1	GO_-_Biological_Process.txt	CGE_interneuron	ADvsHC	F
receptor signaling pathway via JAK-STAT	18	-99974	0	0.027237	0	GO_-_Biological_Process.txt	CGE_interneuron	ADvsHC	F
receptor signaling pathway via STAT	18	-99974	0	0.027237	0	GO_-_Biological_Process.txt	CGE_interneuron	ADvsHC	F
receptor transactivation	4	44459	0	0.0254693	1	GO_-_Biological_Process.txt	CGE_interneuron	ADvsHC	F
receptor-mediated endocytosis	115	384775	0	0.000156842	1	GO_-_Biological_Process.txt	CGE_interneuron	ADvsHC	F
reciprocal meiotic recombination	19	-108915	0	0.0169203	0	GO_-_Biological_Process.txt	CGE_interneuron	ADvsHC	F
recombinational repair	79	-362874	0	0.00000724867	0	GO_-_Biological_Process.txt	CGE_interneuron	ADvsHC	F
regulated exocytosis	442	712696	0	0.000414149	1	GO_-_Biological_Process.txt	CGE_interneuron	ADvsHC	F
regulation of AMPA glutamate receptor clustering	4	-47012	0	0.0151095	0	GO_-_Biological_Process.txt	CGE_interneuron	ADvsHC	F
regulation of ATP metabolic process	103	-405825	0	0.0000133059	0	GO_-_Biological_Process.txt	CGE_interneuron	ADvsHC	F
regulation of ATPase activity	65	213345	0	0.0116388	1	GO_-_Biological_Process.txt	CGE_interneuron	ADvsHC	F
regulation of Arp2/3 complex-mediated actin nucleation	14	83110	0	0.0401796	1	GO_-_Biological_Process.txt	CGE_interneuron	ADvsHC	F
regulation of DNA recombination	71	-197534	0	0.0323893	0	GO_-_Biological_Process.txt	CGE_interneuron	ADvsHC	F
regulation of DNA repair	108	-295220	0	0.00555807	0	GO_-_Biological_Process.txt	CGE_interneuron	ADvsHC	F
regulation of DNA-templated transcription in response to stress	103	-399558	0	0.0000198513	0	GO_-_Biological_Process.txt	CGE_interneuron	ADvsHC	F
regulation of ER to Golgi vesicle-mediated transport	14	-97595	0	0.0104155	0	GO_-_Biological_Process.txt	CGE_interneuron	ADvsHC	F
regulation of ERAD pathway	27	-132351	0	0.0151218	0	GO_-_Biological_Process.txt	CGE_interneuron	ADvsHC	F
regulation of ERK1 and ERK2 cascade	155	276635	0	0.0472704	1	GO_-_Biological_Process.txt	CGE_interneuron	ADvsHC	F
regulation of G1/S transition of mitotic cell cycle	120	399050	0	0.000115335	1	GO_-_Biological_Process.txt	CGE_interneuron	ADvsHC	F
regulation of G2/M transition of mitotic cell cycle	160	-365885	0	0.00448478	0	GO_-_Biological_Process.txt	CGE_interneuron	ADvsHC	F
regulation of GTP binding	12	81537	0	0.0254693	1	GO_-_Biological_Process.txt	CGE_interneuron	ADvsHC	F
regulation of GTPase activity	356	755489	0	0.0000126787	1	GO_-_Biological_Process.txt	CGE_interneuron	ADvsHC	F
regulation of I-kappaB kinase/NF-kappaB signaling	162	-319938	0	0.0191572	0	GO_-_Biological_Process.txt	CGE_interneuron	ADvsHC	F
regulation of IRE1-mediated unfolded protein response	11	81093	0	0.0179309	1	GO_-_Biological_Process.txt	CGE_interneuron	ADvsHC	F
regulation of JNK cascade	127	-291654	0	0.014801	0	GO_-_Biological_Process.txt	CGE_interneuron	ADvsHC	F
regulation of JUN kinase activity	64	-206205	0	0.0149221	0	GO_-_Biological_Process.txt	CGE_interneuron	ADvsHC	F
regulation of MAP kinase activity	254	-399757	0	0.0193542	0	GO_-_Biological_Process.txt	CGE_interneuron	ADvsHC	F
regulation of NMDA receptor activity	32	140419	0	0.019508	1	GO_-_Biological_Process.txt	CGE_interneuron	ADvsHC	F
regulation of RNA splicing	124	-444810	0	0.0000140044	0	GO_-_Biological_Process.txt	CGE_interneuron	ADvsHC	F
regulation of Ras protein signal transduction	187	478780	0	0.000253074	1	GO_-_Biological_Process.txt	CGE_interneuron	ADvsHC	F
regulation of Rho protein signal transduction	102	419905	0	0.00000477873	1	GO_-_Biological_Process.txt	CGE_interneuron	ADvsHC	F
regulation of SNARE complex assembly	10	-88185	0	0.00396354	0	GO_-_Biological_Process.txt	CGE_interneuron	ADvsHC	F
regulation of T cell migration	23	127352	0	0.00986231	1	GO_-_Biological_Process.txt	CGE_interneuron	ADvsHC	F
regulation of Wnt signaling pathway	277	-659385	0	0.0000172833	0	GO_-_Biological_Process.txt	CGE_interneuron	ADvsHC	F
regulation of actin cytoskeleton organization	256	511056	0	0.00117387	1	GO_-_Biological_Process.txt	CGE_interneuron	ADvsHC	F
regulation of actin filament length	140	404760	0	0.000385105	1	GO_-_Biological_Process.txt	CGE_interneuron	ADvsHC	F
regulation of actin filament organization	199	470344	0	0.000608629	1	GO_-_Biological_Process.txt	CGE_interneuron	ADvsHC	F
regulation of actin filament polymerization	125	354885	0	0.00130357	1	GO_-_Biological_Process.txt	CGE_interneuron	ADvsHC	F
regulation of actin filament-based process	280	566560	0	0.00045897	1	GO_-_Biological_Process.txt	CGE_interneuron	ADvsHC	F
regulation of actin nucleation	21	109480	0	0.025248	1	GO_-_Biological_Process.txt	CGE_interneuron	ADvsHC	F
regulation of actin polymerization or depolymerization	139	407509	0	0.000319039	1	GO_-_Biological_Process.txt	CGE_interneuron	ADvsHC	F
regulation of action potential	40	204340	0	0.000863586	1	GO_-_Biological_Process.txt	CGE_interneuron	ADvsHC	F
regulation of acyl-CoA biosynthetic process	8	-61175	0	0.0426874	0	GO_-_Biological_Process.txt	CGE_interneuron	ADvsHC	F
regulation of adenylate cyclase activity	17	97441	0	0.0264603	1	GO_-_Biological_Process.txt	CGE_interneuron	ADvsHC	F
regulation of alternative mRNA splicing, via spliceosome	61	-338146	0	0.00000122346	0	GO_-_Biological_Process.txt	CGE_interneuron	ADvsHC	F
regulation of amyloid fibril formation	7	58131	0	0.0369059	1	GO_-_Biological_Process.txt	CGE_interneuron	ADvsHC	F
regulation of amyloid precursor protein catabolic process	29	138759	0	0.013752	1	GO_-_Biological_Process.txt	CGE_interneuron	ADvsHC	F
regulation of amyloid-beta formation	26	123881	0	0.0226836	1	GO_-_Biological_Process.txt	CGE_interneuron	ADvsHC	F
regulation of animal organ morphogenesis	163	-499386	0	0.0000242892	0	GO_-_Biological_Process.txt	CGE_interneuron	ADvsHC	F
regulation of anion transport	65	208685	0	0.0143615	1	GO_-_Biological_Process.txt	CGE_interneuron	ADvsHC	F
regulation of apoptotic DNA fragmentation	7	55872	0	0.0481897	1	GO_-_Biological_Process.txt	CGE_interneuron	ADvsHC	F
regulation of autophagosome assembly	35	-142980	0	0.0245611	0	GO_-_Biological_Process.txt	CGE_interneuron	ADvsHC	F
regulation of axon extension	87	-211004	0	0.0417501	0	GO_-_Biological_Process.txt	CGE_interneuron	ADvsHC	F
regulation of axon extension involved in axon guidance	28	-211841	0	0.0000070277	0	GO_-_Biological_Process.txt	CGE_interneuron	ADvsHC	F
regulation of axon guidance	37	-283729	0	0.0000000585611	0	GO_-_Biological_Process.txt	CGE_interneuron	ADvsHC	F
regulation of axonogenesis	167	-415154	0	0.00109233	0	GO_-_Biological_Process.txt	CGE_interneuron	ADvsHC	F
regulation of binding	279	396629	0	0.0296773	1	GO_-_Biological_Process.txt	CGE_interneuron	ADvsHC	F
regulation of blood pressure	79	239728	0	0.00980118	1	GO_-_Biological_Process.txt	CGE_interneuron	ADvsHC	F
regulation of blood vessel diameter	73	335338	0	0.0000198875	1	GO_-_Biological_Process.txt	CGE_interneuron	ADvsHC	F
regulation of blood volume by renin-angiotensin	2	29720	0	0.00372789	1	GO_-_Biological_Process.txt	CGE_interneuron	ADvsHC	F
regulation of body fluid levels	207	439779	0	0.00220619	1	GO_-_Biological_Process.txt	CGE_interneuron	ADvsHC	F
regulation of bone mineralization	41	178206	0	0.00648251	1	GO_-_Biological_Process.txt	CGE_interneuron	ADvsHC	F
regulation of cAMP-dependent protein kinase activity	15	-101655	0	0.009942	0	GO_-_Biological_Process.txt	CGE_interneuron	ADvsHC	F
regulation of cGMP-mediated signaling	8	-71592	0	0.011273	0	GO_-_Biological_Process.txt	CGE_interneuron	ADvsHC	F
regulation of calcium ion transmembrane transport	106	298048	0	0.00440416	1	GO_-_Biological_Process.txt	CGE_interneuron	ADvsHC	F
regulation of calcium ion transmembrane transporter activity	69	258477	0	0.00167154	1	GO_-_Biological_Process.txt	CGE_interneuron	ADvsHC	F
regulation of calcium ion transport	158	407014	0	0.000965137	1	GO_-_Biological_Process.txt	CGE_interneuron	ADvsHC	F
regulation of calcium ion transport into cytosol	67	182850	0	0.0447827	1	GO_-_Biological_Process.txt	CGE_interneuron	ADvsHC	F
regulation of calcium ion-dependent exocytosis	36	-182574	0	0.0020381	0	GO_-_Biological_Process.txt	CGE_interneuron	ADvsHC	F
regulation of canonical Wnt signaling pathway	229	-568915	0	0.0000594786	0	GO_-_Biological_Process.txt	CGE_interneuron	ADvsHC	F
regulation of cardiac conduction	51	225109	0	0.00132057	1	GO_-_Biological_Process.txt	CGE_interneuron	ADvsHC	F
regulation of cardiac muscle cell action potential	23	116529	0	0.0223456	1	GO_-_Biological_Process.txt	CGE_interneuron	ADvsHC	F
regulation of cardiac muscle contraction	54	201567	0	0.0078987	1	GO_-_Biological_Process.txt	CGE_interneuron	ADvsHC	F
regulation of cardiac muscle contraction by calcium ion signaling	21	126597	0	0.0061835	1	GO_-_Biological_Process.txt	CGE_interneuron	ADvsHC	F
regulation of cardiac muscle contraction by regulation of the release of sequestered calcium ion	17	102677	0	0.0170244	1	GO_-_Biological_Process.txt	CGE_interneuron	ADvsHC	F
regulation of cation channel activity	137	463311	0	0.0000179214	1	GO_-_Biological_Process.txt	CGE_interneuron	ADvsHC	F
regulation of cell adhesion	402	743021	0	0.0000754601	1	GO_-_Biological_Process.txt	CGE_interneuron	ADvsHC	F
regulation of cell cycle	934	1451130	0	0.0000000357991	1	GO_-_Biological_Process.txt	CGE_interneuron	ADvsHC	F
regulation of cell cycle G1/S phase transition	131	415636	0	0.000124109	1	GO_-_Biological_Process.txt	CGE_interneuron	ADvsHC	F
regulation of cell cycle G2/M phase transition	176	-315919	0	0.0294505	0	GO_-_Biological_Process.txt	CGE_interneuron	ADvsHC	F
regulation of cell cycle arrest	77	261218	0	0.00306566	1	GO_-_Biological_Process.txt	CGE_interneuron	ADvsHC	F
regulation of cell cycle phase transition	359	758521	0	0.0000126887	1	GO_-_Biological_Process.txt	CGE_interneuron	ADvsHC	F
regulation of cell cycle process	594	1033530	0	0.0000022383	1	GO_-_Biological_Process.txt	CGE_interneuron	ADvsHC	F
regulation of cell migration	566	695233	0	0.00351628	1	GO_-_Biological_Process.txt	CGE_interneuron	ADvsHC	F
regulation of cell motility	605	755935	0	0.00178543	1	GO_-_Biological_Process.txt	CGE_interneuron	ADvsHC	F
regulation of cell population proliferation	967	1654880	0	2.72755E-10	1	GO_-_Biological_Process.txt	CGE_interneuron	ADvsHC	F
regulation of cell projection assembly	138	383132	0	0.000869503	1	GO_-_Biological_Process.txt	CGE_interneuron	ADvsHC	F
regulation of cell projection organization	561	640294	0	0.00887153	1	GO_-_Biological_Process.txt	CGE_interneuron	ADvsHC	F
regulation of cell-substrate adhesion	142	366111	0	0.00206569	1	GO_-_Biological_Process.txt	CGE_interneuron	ADvsHC	F
regulation of cellular amino acid metabolic process	52	-390151	0	1.21854E-10	0	GO_-_Biological_Process.txt	CGE_interneuron	ADvsHC	F
regulation of cellular carbohydrate catabolic process	8	-61863	0	0.0396442	0	GO_-_Biological_Process.txt	CGE_interneuron	ADvsHC	F
regulation of cellular component movement	664	829077	0	0.000888407	1	GO_-_Biological_Process.txt	CGE_interneuron	ADvsHC	F
regulation of cellular component size	213	447043	0	0.00213884	1	GO_-_Biological_Process.txt	CGE_interneuron	ADvsHC	F
regulation of cellular ketone metabolic process	129	-412162	0	0.000125369	0	GO_-_Biological_Process.txt	CGE_interneuron	ADvsHC	F
regulation of cellular localization	621	673272	0	0.00876757	1	GO_-_Biological_Process.txt	CGE_interneuron	ADvsHC	F
regulation of cellular pH	69	317486	0	0.0000373471	1	GO_-_Biological_Process.txt	CGE_interneuron	ADvsHC	F
regulation of cellular protein catabolic process	218	-485391	0	0.000762636	0	GO_-_Biological_Process.txt	CGE_interneuron	ADvsHC	F
regulation of cellular response to heat	77	254184	0	0.00428636	1	GO_-_Biological_Process.txt	CGE_interneuron	ADvsHC	F
regulation of cellular response to stress	579	-818794	0	0.000360297	0	GO_-_Biological_Process.txt	CGE_interneuron	ADvsHC	F
regulation of centriole replication	20	110010	0	0.0196442	1	GO_-_Biological_Process.txt	CGE_interneuron	ADvsHC	F
regulation of centrosome cycle	50	228970	0	0.000873857	1	GO_-_Biological_Process.txt	CGE_interneuron	ADvsHC	F
regulation of centrosome duplication	38	193454	0	0.00132804	1	GO_-_Biological_Process.txt	CGE_interneuron	ADvsHC	F
regulation of ceramide biosynthetic process	12	-108276	0	0.000825073	0	GO_-_Biological_Process.txt	CGE_interneuron	ADvsHC	F
regulation of chemotaxis	129	-304078	0	0.0107052	0	GO_-_Biological_Process.txt	CGE_interneuron	ADvsHC	F
regulation of cholesterol esterification	6	56936	0	0.0221117	1	GO_-_Biological_Process.txt	CGE_interneuron	ADvsHC	F
regulation of cholesterol transport	28	129114	0	0.0222012	1	GO_-_Biological_Process.txt	CGE_interneuron	ADvsHC	F
regulation of chromatin assembly	3	-35397	0	0.0442357	0	GO_-_Biological_Process.txt	CGE_interneuron	ADvsHC	F
regulation of chromatin organization	149	-290669	0	0.0294588	0	GO_-_Biological_Process.txt	CGE_interneuron	ADvsHC	F
regulation of chromosome organization	279	-464279	0	0.00702263	0	GO_-_Biological_Process.txt	CGE_interneuron	ADvsHC	F
regulation of cilium assembly	46	218190	0	0.000944603	1	GO_-_Biological_Process.txt	CGE_interneuron	ADvsHC	F
regulation of cilium beat frequency	9	94156	0	0.000551578	1	GO_-_Biological_Process.txt	CGE_interneuron	ADvsHC	F
regulation of cilium beat frequency involved in ciliary motility	5	50645	0	0.0253054	1	GO_-_Biological_Process.txt	CGE_interneuron	ADvsHC	F
regulation of cilium movement	13	125630	0	0.000100779	1	GO_-_Biological_Process.txt	CGE_interneuron	ADvsHC	F
regulation of clathrin-dependent endocytosis	17	-89256	0	0.0486574	0	GO_-_Biological_Process.txt	CGE_interneuron	ADvsHC	F
regulation of complement activation	17	140570	0	0.000214798	1	GO_-_Biological_Process.txt	CGE_interneuron	ADvsHC	F
regulation of cyclin-dependent protein serine/threonine kinase activity	72	502972	0	1.00569E-12	1	GO_-_Biological_Process.txt	CGE_interneuron	ADvsHC	F
regulation of cysteine-type endopeptidase activity	159	439756	0	0.000272039	1	GO_-_Biological_Process.txt	CGE_interneuron	ADvsHC	F
regulation of cysteine-type endopeptidase activity involved in apoptotic process	144	380506	0	0.00132804	1	GO_-_Biological_Process.txt	CGE_interneuron	ADvsHC	F
regulation of cytokine production	380	751130	0	0.000032167	1	GO_-_Biological_Process.txt	CGE_interneuron	ADvsHC	F
regulation of cytokine secretion	83	215624	0	0.0303241	1	GO_-_Biological_Process.txt	CGE_interneuron	ADvsHC	F
regulation of cytoplasmic mRNA processing body assembly	9	70509	0	0.023769	1	GO_-_Biological_Process.txt	CGE_interneuron	ADvsHC	F
regulation of cytoplasmic translation	25	159760	0	0.000886863	1	GO_-_Biological_Process.txt	CGE_interneuron	ADvsHC	F
regulation of cytoskeleton organization	421	831906	0	0.00000872841	1	GO_-_Biological_Process.txt	CGE_interneuron	ADvsHC	F
regulation of cytosolic calcium ion concentration	178	472886	0	0.000201544	1	GO_-_Biological_Process.txt	CGE_interneuron	ADvsHC	F
regulation of defense response to virus by virus	24	190626	0	0.000013272	1	GO_-_Biological_Process.txt	CGE_interneuron	ADvsHC	F
regulation of dendrite development	136	327289	0	0.00644678	1	GO_-_Biological_Process.txt	CGE_interneuron	ADvsHC	F
regulation of dendritic spine development	69	229526	0	0.00744035	1	GO_-_Biological_Process.txt	CGE_interneuron	ADvsHC	F
regulation of dendritic spine morphogenesis	41	188520	0	0.00326078	1	GO_-_Biological_Process.txt	CGE_interneuron	ADvsHC	F
regulation of dephosphorylation	173	-474562	0	0.000142581	0	GO_-_Biological_Process.txt	CGE_interneuron	ADvsHC	F
regulation of developmental pigmentation	12	76794	0	0.039628	1	GO_-_Biological_Process.txt	CGE_interneuron	ADvsHC	F
regulation of dopamine secretion	27	-147396	0	0.00476172	0	GO_-_Biological_Process.txt	CGE_interneuron	ADvsHC	F
regulation of double-strand break repair	66	-245735	0	0.00243501	0	GO_-_Biological_Process.txt	CGE_interneuron	ADvsHC	F
regulation of double-strand break repair via homologous recombination	41	-140964	0	0.0478173	0	GO_-_Biological_Process.txt	CGE_interneuron	ADvsHC	F
regulation of endocytosis	149	348081	0	0.00534447	1	GO_-_Biological_Process.txt	CGE_interneuron	ADvsHC	F
regulation of endopeptidase activity	225	418015	0	0.00690154	1	GO_-_Biological_Process.txt	CGE_interneuron	ADvsHC	F
regulation of endosome organization	4	-41088	0	0.047021	0	GO_-_Biological_Process.txt	CGE_interneuron	ADvsHC	F
regulation of endothelial cell chemotaxis to fibroblast growth factor	5	55905	0	0.00898211	1	GO_-_Biological_Process.txt	CGE_interneuron	ADvsHC	F
regulation of epithelial cell migration	163	282525	0	0.0483396	1	GO_-_Biological_Process.txt	CGE_interneuron	ADvsHC	F
regulation of establishment of planar polarity	89	-425173	0	0.000000393009	0	GO_-_Biological_Process.txt	CGE_interneuron	ADvsHC	F
regulation of establishment of protein localization	509	711119	0	0.00130357	1	GO_-_Biological_Process.txt	CGE_interneuron	ADvsHC	F
regulation of establishment of protein localization to chromosome	12	85708	0	0.016572	1	GO_-_Biological_Process.txt	CGE_interneuron	ADvsHC	F
regulation of excretion	10	92185	0	0.00212804	1	GO_-_Biological_Process.txt	CGE_interneuron	ADvsHC	F
regulation of exocytosis	163	-448452	0	0.000237423	0	GO_-_Biological_Process.txt	CGE_interneuron	ADvsHC	F
regulation of extracellular matrix disassembly	11	91059	0	0.00516691	1	GO_-_Biological_Process.txt	CGE_interneuron	ADvsHC	F
regulation of extracellular matrix organization	27	146203	0	0.00527949	1	GO_-_Biological_Process.txt	CGE_interneuron	ADvsHC	F
regulation of gene silencing	105	-394200	0	0.0000349129	0	GO_-_Biological_Process.txt	CGE_interneuron	ADvsHC	F
regulation of gene silencing by miRNA	77	-361750	0	0.00000555175	0	GO_-_Biological_Process.txt	CGE_interneuron	ADvsHC	F
regulation of generation of precursor metabolites and energy	132	-411722	0	0.000161677	0	GO_-_Biological_Process.txt	CGE_interneuron	ADvsHC	F
regulation of glutamate receptor signaling pathway	58	185096	0	0.0245035	1	GO_-_Biological_Process.txt	CGE_interneuron	ADvsHC	F
regulation of glycolytic process	70	-333300	0	0.0000133984	0	GO_-_Biological_Process.txt	CGE_interneuron	ADvsHC	F
regulation of glycoprotein biosynthetic process	35	129675	0	0.0484862	1	GO_-_Biological_Process.txt	CGE_interneuron	ADvsHC	F
regulation of granulosa cell apoptotic process	2	27922	0	0.0299554	1	GO_-_Biological_Process.txt	CGE_interneuron	ADvsHC	F
regulation of growth	479	489728	0	0.0432721	1	GO_-_Biological_Process.txt	CGE_interneuron	ADvsHC	F
regulation of heart contraction	161	716543	0	3.41271E-11	1	GO_-_Biological_Process.txt	CGE_interneuron	ADvsHC	F
regulation of heart rate	65	216475	0	0.0101075	1	GO_-_Biological_Process.txt	CGE_interneuron	ADvsHC	F
regulation of heart rate by cardiac conduction	30	167660	0	0.00178908	1	GO_-_Biological_Process.txt	CGE_interneuron	ADvsHC	F
regulation of hematopoietic progenitor cell differentiation	67	-406007	0	0.00000000937881	0	GO_-_Biological_Process.txt	CGE_interneuron	ADvsHC	F
regulation of hematopoietic stem cell differentiation	58	-419008	0	5.84235E-11	0	GO_-_Biological_Process.txt	CGE_interneuron	ADvsHC	F
regulation of hemopoiesis	267	-529284	0	0.000944603	0	GO_-_Biological_Process.txt	CGE_interneuron	ADvsHC	F
regulation of hormone levels	305	620360	0	0.000185762	1	GO_-_Biological_Process.txt	CGE_interneuron	ADvsHC	F
regulation of hormone secretion	165	353030	0	0.00815813	1	GO_-_Biological_Process.txt	CGE_interneuron	ADvsHC	F
regulation of humoral immune response	22	138951	0	0.00256084	1	GO_-_Biological_Process.txt	CGE_interneuron	ADvsHC	F
regulation of immune response	531	-730105	0	0.00119308	0	GO_-_Biological_Process.txt	CGE_interneuron	ADvsHC	F
regulation of immune system process	832	-708404	0	0.0200869	0	GO_-_Biological_Process.txt	CGE_interneuron	ADvsHC	F
regulation of immunoglobulin production	30	-138570	0	0.0164084	0	GO_-_Biological_Process.txt	CGE_interneuron	ADvsHC	F
regulation of immunoglobulin secretion	8	-71407	0	0.0115591	0	GO_-_Biological_Process.txt	CGE_interneuron	ADvsHC	F
regulation of inclusion body assembly	15	91300	0	0.026357	1	GO_-_Biological_Process.txt	CGE_interneuron	ADvsHC	F
regulation of innate immune response	266	-722678	0	0.000000756048	0	GO_-_Biological_Process.txt	CGE_interneuron	ADvsHC	F
regulation of insulin receptor signaling pathway	45	-148155	0	0.047267	0	GO_-_Biological_Process.txt	CGE_interneuron	ADvsHC	F
regulation of insulin-like growth factor receptor signaling pathway	10	69770	0	0.0394162	1	GO_-_Biological_Process.txt	CGE_interneuron	ADvsHC	F
regulation of interferon-beta production	34	-189204	0	0.000768828	0	GO_-_Biological_Process.txt	CGE_interneuron	ADvsHC	F
regulation of interferon-gamma production	35	147065	0	0.0194762	1	GO_-_Biological_Process.txt	CGE_interneuron	ADvsHC	F
regulation of interleukin-1 production	35	129710	0	0.0484502	1	GO_-_Biological_Process.txt	CGE_interneuron	ADvsHC	F
regulation of intestinal absorption	3	34953	0	0.0484502	1	GO_-_Biological_Process.txt	CGE_interneuron	ADvsHC	F
regulation of intestinal cholesterol absorption	2	30254	0	0.000210395	1	GO_-_Biological_Process.txt	CGE_interneuron	ADvsHC	F
regulation of intracellular pH	64	298221	0	0.0000637172	1	GO_-_Biological_Process.txt	CGE_interneuron	ADvsHC	F
regulation of intracellular transport	267	-360787	0	0.0485444	0	GO_-_Biological_Process.txt	CGE_interneuron	ADvsHC	F
regulation of ion transmembrane transport	343	1314200	0	4.39309E-18	1	GO_-_Biological_Process.txt	CGE_interneuron	ADvsHC	F
regulation of ion transmembrane transporter activity	196	582148	0	0.00000500746	1	GO_-_Biological_Process.txt	CGE_interneuron	ADvsHC	F
regulation of ion transport	467	1475860	0	9.74455E-17	1	GO_-_Biological_Process.txt	CGE_interneuron	ADvsHC	F
regulation of ketone biosynthetic process	11	73471	0	0.0390981	1	GO_-_Biological_Process.txt	CGE_interneuron	ADvsHC	F
regulation of kinase activity	643	744235	0	0.00326078	1	GO_-_Biological_Process.txt	CGE_interneuron	ADvsHC	F
regulation of lamellipodium assembly	22	106594	0	0.0367467	1	GO_-_Biological_Process.txt	CGE_interneuron	ADvsHC	F
regulation of leukocyte migration	95	217025	0	0.0464226	1	GO_-_Biological_Process.txt	CGE_interneuron	ADvsHC	F
regulation of lipid biosynthetic process	134	266330	0	0.0376447	1	GO_-_Biological_Process.txt	CGE_interneuron	ADvsHC	F
regulation of lipid kinase activity	48	-203505	0	0.0034245	0	GO_-_Biological_Process.txt	CGE_interneuron	ADvsHC	F
regulation of lipid transport	65	184800	0	0.0378857	1	GO_-_Biological_Process.txt	CGE_interneuron	ADvsHC	F
regulation of locomotion	655	695925	0	0.00804218	1	GO_-_Biological_Process.txt	CGE_interneuron	ADvsHC	F
regulation of mRNA binding	9	84348	0	0.00330848	1	GO_-_Biological_Process.txt	CGE_interneuron	ADvsHC	F
regulation of mRNA processing	129	-432804	0	0.0000441044	0	GO_-_Biological_Process.txt	CGE_interneuron	ADvsHC	F
regulation of mRNA splicing, via spliceosome	92	-413902	0	0.00000158983	0	GO_-_Biological_Process.txt	CGE_interneuron	ADvsHC	F
regulation of mRNA stability	147	-474905	0	0.0000233761	0	GO_-_Biological_Process.txt	CGE_interneuron	ADvsHC	F
regulation of macroautophagy	159	-278924	0	0.0484502	0	GO_-_Biological_Process.txt	CGE_interneuron	ADvsHC	F
regulation of mast cell chemotaxis	3	-38226	0	0.0216604	0	GO_-_Biological_Process.txt	CGE_interneuron	ADvsHC	F
regulation of membrane lipid distribution	41	309034	0	0.0000000179818	1	GO_-_Biological_Process.txt	CGE_interneuron	ADvsHC	F
regulation of membrane potential	332	1201950	0	1.69967E-15	1	GO_-_Biological_Process.txt	CGE_interneuron	ADvsHC	F
regulation of microtubule cytoskeleton organization	164	392382	0	0.00213918	1	GO_-_Biological_Process.txt	CGE_interneuron	ADvsHC	F
regulation of microtubule-based movement	26	123959	0	0.0225917	1	GO_-_Biological_Process.txt	CGE_interneuron	ADvsHC	F
regulation of microtubule-based process	192	459883	0	0.000655789	1	GO_-_Biological_Process.txt	CGE_interneuron	ADvsHC	F
regulation of mitotic cell cycle	504	849349	0	0.0000449073	1	GO_-_Biological_Process.txt	CGE_interneuron	ADvsHC	F
regulation of mitotic cell cycle phase transition	335	689920	0	0.0000540799	1	GO_-_Biological_Process.txt	CGE_interneuron	ADvsHC	F
regulation of mitotic nuclear division	124	301941	0	0.00945069	1	GO_-_Biological_Process.txt	CGE_interneuron	ADvsHC	F
regulation of mitotic spindle organization	34	132068	0	0.0392811	1	GO_-_Biological_Process.txt	CGE_interneuron	ADvsHC	F
regulation of modification of postsynaptic structure	9	66999	0	0.0353327	1	GO_-_Biological_Process.txt	CGE_interneuron	ADvsHC	F
regulation of modification of synaptic structure	12	87146	0	0.0141647	1	GO_-_Biological_Process.txt	CGE_interneuron	ADvsHC	F
regulation of monocyte differentiation	9	72547	0	0.0185642	1	GO_-_Biological_Process.txt	CGE_interneuron	ADvsHC	F
regulation of muscle contraction	97	346216	0	0.000227337	1	GO_-_Biological_Process.txt	CGE_interneuron	ADvsHC	F
regulation of nervous system development	715	-686575	0	0.0140089	0	GO_-_Biological_Process.txt	CGE_interneuron	ADvsHC	F
regulation of neuron apoptotic process	158	314708	0	0.0198082	1	GO_-_Biological_Process.txt	CGE_interneuron	ADvsHC	F
regulation of neuron death	232	473523	0	0.00174543	1	GO_-_Biological_Process.txt	CGE_interneuron	ADvsHC	F
regulation of neuron differentiation	528	550976	0	0.0263229	1	GO_-_Biological_Process.txt	CGE_interneuron	ADvsHC	F
regulation of neuron projection development	430	-474070	0	0.0379926	0	GO_-_Biological_Process.txt	CGE_interneuron	ADvsHC	F
regulation of neuronal action potential	4	42444	0	0.0369625	1	GO_-_Biological_Process.txt	CGE_interneuron	ADvsHC	F
regulation of neurotransmitter levels	240	344625	0	0.0466576	1	GO_-_Biological_Process.txt	CGE_interneuron	ADvsHC	F
regulation of neurotransmitter receptor activity	63	200779	0	0.0176091	1	GO_-_Biological_Process.txt	CGE_interneuron	ADvsHC	F
regulation of nucleocytoplasmic transport	85	-230320	0	0.019925	0	GO_-_Biological_Process.txt	CGE_interneuron	ADvsHC	F
regulation of pH	75	319345	0	0.000084756	1	GO_-_Biological_Process.txt	CGE_interneuron	ADvsHC	F
regulation of pathway-restricted SMAD protein phosphorylation	33	127138	0	0.0455806	1	GO_-_Biological_Process.txt	CGE_interneuron	ADvsHC	F
regulation of peptidase activity	245	421090	0	0.0101451	1	GO_-_Biological_Process.txt	CGE_interneuron	ADvsHC	F
regulation of peptide hormone secretion	145	284470	0	0.0311519	1	GO_-_Biological_Process.txt	CGE_interneuron	ADvsHC	F
regulation of peptidyl-tyrosine phosphorylation	155	361840	0	0.00422603	1	GO_-_Biological_Process.txt	CGE_interneuron	ADvsHC	F
regulation of phosphatase activity	142	-410503	0	0.000340792	0	GO_-_Biological_Process.txt	CGE_interneuron	ADvsHC	F
regulation of phosphate transport	4	44724	0	0.0242877	1	GO_-_Biological_Process.txt	CGE_interneuron	ADvsHC	F
regulation of phosphatidylinositol 3-kinase activity	40	-188620	0	0.00273057	0	GO_-_Biological_Process.txt	CGE_interneuron	ADvsHC	F
regulation of phosphatidylinositol 3-kinase signaling	83	-221908	0	0.0245246	0	GO_-_Biological_Process.txt	CGE_interneuron	ADvsHC	F
regulation of phospholipase activity	42	176228	0	0.0084702	1	GO_-_Biological_Process.txt	CGE_interneuron	ADvsHC	F
regulation of phosphoprotein phosphatase activity	97	-393226	0	0.0000136752	0	GO_-_Biological_Process.txt	CGE_interneuron	ADvsHC	F
regulation of plasma membrane bounded cell projection organization	557	657058	0	0.00638591	1	GO_-_Biological_Process.txt	CGE_interneuron	ADvsHC	F
regulation of polarized epithelial cell differentiation	2	29676	0	0.00413699	1	GO_-_Biological_Process.txt	CGE_interneuron	ADvsHC	F
regulation of postsynapse organization	88	233908	0	0.0202966	1	GO_-_Biological_Process.txt	CGE_interneuron	ADvsHC	F
regulation of postsynaptic membrane neurotransmitter receptor levels	47	222567	0	0.000830016	1	GO_-_Biological_Process.txt	CGE_interneuron	ADvsHC	F
regulation of postsynaptic membrane potential	78	471305	0	3.88698E-10	1	GO_-_Biological_Process.txt	CGE_interneuron	ADvsHC	F
regulation of potassium ion export across plasma membrane	5	48360	0	0.036819	1	GO_-_Biological_Process.txt	CGE_interneuron	ADvsHC	F
regulation of potassium ion transmembrane transport	61	289643	0	0.0000710485	1	GO_-_Biological_Process.txt	CGE_interneuron	ADvsHC	F
regulation of potassium ion transmembrane transporter activity	40	166530	0	0.0116658	1	GO_-_Biological_Process.txt	CGE_interneuron	ADvsHC	F
regulation of potassium ion transport	73	357824	0	0.00000354925	1	GO_-_Biological_Process.txt	CGE_interneuron	ADvsHC	F
regulation of presynaptic cytosolic calcium ion concentration	13	121963	0	0.000193729	1	GO_-_Biological_Process.txt	CGE_interneuron	ADvsHC	F
regulation of presynaptic membrane potential	5	48480	0	0.0361388	1	GO_-_Biological_Process.txt	CGE_interneuron	ADvsHC	F
regulation of proteasomal protein catabolic process	162	-447118	0	0.000237308	0	GO_-_Biological_Process.txt	CGE_interneuron	ADvsHC	F
regulation of proteasomal ubiquitin-dependent protein catabolic process	111	-278022	0	0.0122637	0	GO_-_Biological_Process.txt	CGE_interneuron	ADvsHC	F
regulation of protein catabolic process	327	-591123	0	0.000809151	0	GO_-_Biological_Process.txt	CGE_interneuron	ADvsHC	F
regulation of protein complex assembly	336	660820	0	0.000138114	1	GO_-_Biological_Process.txt	CGE_interneuron	ADvsHC	F
regulation of protein dephosphorylation	116	-452873	0	0.00000354925	0	GO_-_Biological_Process.txt	CGE_interneuron	ADvsHC	F
regulation of protein depolymerization	69	214158	0	0.0149454	1	GO_-_Biological_Process.txt	CGE_interneuron	ADvsHC	F
regulation of protein deubiquitination	10	-73805	0	0.0259656	0	GO_-_Biological_Process.txt	CGE_interneuron	ADvsHC	F
regulation of protein kinase A signaling	15	100820	0	0.0108493	1	GO_-_Biological_Process.txt	CGE_interneuron	ADvsHC	F
regulation of protein kinase activity	581	809115	0	0.000463565	1	GO_-_Biological_Process.txt	CGE_interneuron	ADvsHC	F
regulation of protein localization	727	1003660	0	0.0000552323	1	GO_-_Biological_Process.txt	CGE_interneuron	ADvsHC	F
regulation of protein localization to cell surface	31	122133	0	0.0479003	1	GO_-_Biological_Process.txt	CGE_interneuron	ADvsHC	F
regulation of protein localization to cilium	8	64215	0	0.0300158	1	GO_-_Biological_Process.txt	CGE_interneuron	ADvsHC	F
regulation of protein phosphorylation	955	1304840	0	0.00000181138	1	GO_-_Biological_Process.txt	CGE_interneuron	ADvsHC	F
regulation of protein secretion	274	543364	0	0.000768828	1	GO_-_Biological_Process.txt	CGE_interneuron	ADvsHC	F
regulation of protein serine/threonine kinase activity	382	497640	0	0.0165601	1	GO_-_Biological_Process.txt	CGE_interneuron	ADvsHC	F
regulation of protein transport	468	650318	0	0.00254076	1	GO_-_Biological_Process.txt	CGE_interneuron	ADvsHC	F
regulation of protein tyrosine kinase activity	72	212148	0	0.0196393	1	GO_-_Biological_Process.txt	CGE_interneuron	ADvsHC	F
regulation of proteolysis	473	-544162	0	0.0188415	0	GO_-_Biological_Process.txt	CGE_interneuron	ADvsHC	F
regulation of proton transport	15	88830	0	0.0324213	1	GO_-_Biological_Process.txt	CGE_interneuron	ADvsHC	F
regulation of pyruvate dehydrogenase activity	6	-57312	0	0.0208671	0	GO_-_Biological_Process.txt	CGE_interneuron	ADvsHC	F
regulation of receptor signaling pathway via JAK-STAT	48	204832	0	0.00317156	1	GO_-_Biological_Process.txt	CGE_interneuron	ADvsHC	F
regulation of receptor-mediated endocytosis	72	198517	0	0.0329456	1	GO_-_Biological_Process.txt	CGE_interneuron	ADvsHC	F
regulation of regulated secretory pathway	115	249295	0	0.0350954	1	GO_-_Biological_Process.txt	CGE_interneuron	ADvsHC	F
regulation of regulatory T cell differentiation	13	80948	0	0.0368853	1	GO_-_Biological_Process.txt	CGE_interneuron	ADvsHC	F
regulation of release of sequestered calcium ion into cytosol	54	162330	0	0.0476078	1	GO_-_Biological_Process.txt	CGE_interneuron	ADvsHC	F
regulation of release of sequestered calcium ion into cytosol by sarcoplasmic reticulum	22	109652	0	0.0298834	1	GO_-_Biological_Process.txt	CGE_interneuron	ADvsHC	F
regulation of renal output by angiotensin	2	29720	0	0.00372789	1	GO_-_Biological_Process.txt	CGE_interneuron	ADvsHC	F
regulation of renal sodium excretion	10	92185	0	0.00212804	1	GO_-_Biological_Process.txt	CGE_interneuron	ADvsHC	F
regulation of response to DNA damage stimulus	183	-341635	0	0.0183937	0	GO_-_Biological_Process.txt	CGE_interneuron	ADvsHC	F
regulation of response to drug	65	-195870	0	0.0247597	0	GO_-_Biological_Process.txt	CGE_interneuron	ADvsHC	F
regulation of retina development in camera-type eye	3	36519	0	0.0344847	1	GO_-_Biological_Process.txt	CGE_interneuron	ADvsHC	F
regulation of retinoic acid receptor signaling pathway	12	77212	0	0.0382647	1	GO_-_Biological_Process.txt	CGE_interneuron	ADvsHC	F
regulation of secretion	496	707396	0	0.00116743	1	GO_-_Biological_Process.txt	CGE_interneuron	ADvsHC	F
regulation of serine C-palmitoyltransferase activity	3	-34881	0	0.0490169	0	GO_-_Biological_Process.txt	CGE_interneuron	ADvsHC	F
regulation of short-term neuronal synaptic plasticity	15	-136120	0	0.0000995213	0	GO_-_Biological_Process.txt	CGE_interneuron	ADvsHC	F
regulation of signal transduction by p53 class mediator	151	-444239	0	0.000137121	0	GO_-_Biological_Process.txt	CGE_interneuron	ADvsHC	F
regulation of skeletal muscle contraction by calcium ion signaling	4	42024	0	0.0397947	1	GO_-_Biological_Process.txt	CGE_interneuron	ADvsHC	F
regulation of small GTPase mediated signal transduction	264	795361	0	0.000000022982	1	GO_-_Biological_Process.txt	CGE_interneuron	ADvsHC	F
regulation of smooth muscle contraction	34	156577	0	0.00942791	1	GO_-_Biological_Process.txt	CGE_interneuron	ADvsHC	F
regulation of sodium-dependent phosphate transport	3	37932	0	0.023688	1	GO_-_Biological_Process.txt	CGE_interneuron	ADvsHC	F
regulation of sodium:proton antiporter activity	3	35988	0	0.0389161	1	GO_-_Biological_Process.txt	CGE_interneuron	ADvsHC	F
regulation of stem cell differentiation	83	-439676	0	0.0000000322098	0	GO_-_Biological_Process.txt	CGE_interneuron	ADvsHC	F
regulation of stress-activated MAPK cascade	158	-332236	0	0.012146	0	GO_-_Biological_Process.txt	CGE_interneuron	ADvsHC	F
regulation of stress-activated protein kinase signaling cascade	160	-347590	0	0.00816747	0	GO_-_Biological_Process.txt	CGE_interneuron	ADvsHC	F
regulation of striated muscle contraction	59	219387	0	0.0049774	1	GO_-_Biological_Process.txt	CGE_interneuron	ADvsHC	F
regulation of substrate adhesion-dependent cell spreading	36	183028	0	0.00197256	1	GO_-_Biological_Process.txt	CGE_interneuron	ADvsHC	F
regulation of supramolecular fiber organization	276	658178	0	0.0000172833	1	GO_-_Biological_Process.txt	CGE_interneuron	ADvsHC	F
regulation of synapse organization	182	476134	0	0.000216788	1	GO_-_Biological_Process.txt	CGE_interneuron	ADvsHC	F
regulation of synapse structural plasticity	9	69053	0	0.0279482	1	GO_-_Biological_Process.txt	CGE_interneuron	ADvsHC	F
regulation of synaptic vesicle cycle	103	242692	0	0.0282818	1	GO_-_Biological_Process.txt	CGE_interneuron	ADvsHC	F
regulation of synaptic vesicle exocytosis	71	185075	0	0.049593	1	GO_-_Biological_Process.txt	CGE_interneuron	ADvsHC	F
regulation of synaptic vesicle priming	7	-59878	0	0.0295067	0	GO_-_Biological_Process.txt	CGE_interneuron	ADvsHC	F
regulation of systemic arterial blood pressure	20	96985	0	0.0490169	1	GO_-_Biological_Process.txt	CGE_interneuron	ADvsHC	F
regulation of telomere capping	23	-117119	0	0.0214629	0	GO_-_Biological_Process.txt	CGE_interneuron	ADvsHC	F
regulation of the force of heart contraction	16	92859	0	0.0299356	1	GO_-_Biological_Process.txt	CGE_interneuron	ADvsHC	F
regulation of transcription by RNA polymerase I	30	-123235	0	0.0405311	0	GO_-_Biological_Process.txt	CGE_interneuron	ADvsHC	F
regulation of transcription by glucose	4	-45148	0	0.0223456	0	GO_-_Biological_Process.txt	CGE_interneuron	ADvsHC	F
regulation of transcription from RNA polymerase II promoter by glucose	2	-28080	0	0.0271846	0	GO_-_Biological_Process.txt	CGE_interneuron	ADvsHC	F
regulation of transcription from RNA polymerase II promoter in response to hypoxia	67	-436377	0	3.54137E-10	0	GO_-_Biological_Process.txt	CGE_interneuron	ADvsHC	F
regulation of transcription from RNA polymerase II promoter in response to stress	97	-352547	0	0.00016131	0	GO_-_Biological_Process.txt	CGE_interneuron	ADvsHC	F
regulation of transforming growth factor beta receptor signaling pathway	84	-216261	0	0.0310838	0	GO_-_Biological_Process.txt	CGE_interneuron	ADvsHC	F
regulation of translation	301	515236	0	0.00317156	1	GO_-_Biological_Process.txt	CGE_interneuron	ADvsHC	F
regulation of translation at postsynapse, modulating synaptic transmission	3	35310	0	0.0450282	1	GO_-_Biological_Process.txt	CGE_interneuron	ADvsHC	F
regulation of translational elongation	19	147458	0	0.000272713	1	GO_-_Biological_Process.txt	CGE_interneuron	ADvsHC	F
regulation of translational initiation	69	279689	0	0.000480036	1	GO_-_Biological_Process.txt	CGE_interneuron	ADvsHC	F
regulation of translational initiation by eIF2 alpha phosphorylation	4	47184	0	0.0145816	1	GO_-_Biological_Process.txt	CGE_interneuron	ADvsHC	F
regulation of transmembrane transporter activity	201	584567	0	0.00000627938	1	GO_-_Biological_Process.txt	CGE_interneuron	ADvsHC	F
regulation of transmission of nerve impulse	9	73249	0	0.0169203	1	GO_-_Biological_Process.txt	CGE_interneuron	ADvsHC	F
regulation of tube size	73	335338	0	0.0000198875	1	GO_-_Biological_Process.txt	CGE_interneuron	ADvsHC	F
regulation of tumor necrosis factor production	75	202025	0	0.0338061	1	GO_-_Biological_Process.txt	CGE_interneuron	ADvsHC	F
regulation of type I interferon production	88	-316034	0	0.00049188	0	GO_-_Biological_Process.txt	CGE_interneuron	ADvsHC	F
regulation of ubiquitin-dependent protein catabolic process	135	-363580	0	0.0016201	0	GO_-_Biological_Process.txt	CGE_interneuron	ADvsHC	F
regulation of vacuole organization	39	-145068	0	0.033452	0	GO_-_Biological_Process.txt	CGE_interneuron	ADvsHC	F
regulation of vascular smooth muscle contraction	6	57193	0	0.0212859	1	GO_-_Biological_Process.txt	CGE_interneuron	ADvsHC	F
regulation of vasculature development	186	324440	0	0.0295714	1	GO_-_Biological_Process.txt	CGE_interneuron	ADvsHC	F
regulation of vasoconstriction	32	232651	0	0.00000370645	1	GO_-_Biological_Process.txt	CGE_interneuron	ADvsHC	F
regulation of vesicle fusion	26	-132093	0	0.0128486	0	GO_-_Biological_Process.txt	CGE_interneuron	ADvsHC	F
regulation of vesicle-mediated transport	394	676246	0	0.000386004	1	GO_-_Biological_Process.txt	CGE_interneuron	ADvsHC	F
regulation of viral budding via host ESCRT complex	4	-48860	0	0.00971172	0	GO_-_Biological_Process.txt	CGE_interneuron	ADvsHC	F
regulation of viral life cycle	88	-239698	0	0.0164418	0	GO_-_Biological_Process.txt	CGE_interneuron	ADvsHC	F
regulation of viral process	135	-416330	0	0.000162005	0	GO_-_Biological_Process.txt	CGE_interneuron	ADvsHC	F
regulation of viral release from host cell	24	-204680	0	0.00000165072	0	GO_-_Biological_Process.txt	CGE_interneuron	ADvsHC	F
regulation of viral transcription	51	-247825	0	0.000260312	0	GO_-_Biological_Process.txt	CGE_interneuron	ADvsHC	F
regulation of voltage-gated calcium channel activity	30	153975	0	0.00544668	1	GO_-_Biological_Process.txt	CGE_interneuron	ADvsHC	F
release of cytochrome c from mitochondria	19	124472	0	0.0039512	1	GO_-_Biological_Process.txt	CGE_interneuron	ADvsHC	F
release of sequestered calcium ion into cytosol by endoplasmic reticulum	6	-53286	0	0.0376094	0	GO_-_Biological_Process.txt	CGE_interneuron	ADvsHC	F
release of sequestered calcium ion into cytosol by sarcoplasmic reticulum	6	-53286	0	0.0376094	0	GO_-_Biological_Process.txt	CGE_interneuron	ADvsHC	F
renal system process	60	174725	0	0.0419094	1	GO_-_Biological_Process.txt	CGE_interneuron	ADvsHC	F
renal vesicle induction	3	-37008	0	0.0303241	0	GO_-_Biological_Process.txt	CGE_interneuron	ADvsHC	F
renal water homeostasis	19	129540	0	0.00233261	1	GO_-_Biological_Process.txt	CGE_interneuron	ADvsHC	F
reproductive process	832	-967469	0	0.000404213	0	GO_-_Biological_Process.txt	CGE_interneuron	ADvsHC	F
respiratory chain complex IV assembly	23	156539	0	0.000599505	1	GO_-_Biological_Process.txt	CGE_interneuron	ADvsHC	F
respiratory electron transport chain	87	-327196	0	0.000233862	0	GO_-_Biological_Process.txt	CGE_interneuron	ADvsHC	F
response to ATP	20	-124600	0	0.00549076	0	GO_-_Biological_Process.txt	CGE_interneuron	ADvsHC	F
response to L-arginine	3	36786	0	0.0322097	1	GO_-_Biological_Process.txt	CGE_interneuron	ADvsHC	F
response to alcohol	148	449345	0	0.0000887618	1	GO_-_Biological_Process.txt	CGE_interneuron	ADvsHC	F
response to amino acid	95	313120	0	0.00107026	1	GO_-_Biological_Process.txt	CGE_interneuron	ADvsHC	F
response to ammonium ion	75	333145	0	0.0000328184	1	GO_-_Biological_Process.txt	CGE_interneuron	ADvsHC	F
response to amyloid-beta	28	174265	0	0.000560944	1	GO_-_Biological_Process.txt	CGE_interneuron	ADvsHC	F
response to antibiotic	201	512097	0	0.000139026	1	GO_-_Biological_Process.txt	CGE_interneuron	ADvsHC	F
response to antineoplastic agent	68	197203	0	0.0278361	1	GO_-_Biological_Process.txt	CGE_interneuron	ADvsHC	F
response to calcium ion	115	273770	0	0.0166685	1	GO_-_Biological_Process.txt	CGE_interneuron	ADvsHC	F
response to cobalt ion	9	81851	0	0.00494914	1	GO_-_Biological_Process.txt	CGE_interneuron	ADvsHC	F
response to cocaine	28	131258	0	0.0193087	1	GO_-_Biological_Process.txt	CGE_interneuron	ADvsHC	F
response to corticosteroid	86	329643	0	0.000181768	1	GO_-_Biological_Process.txt	CGE_interneuron	ADvsHC	F
response to cytokine	357	414717	0	0.0495877	1	GO_-_Biological_Process.txt	CGE_interneuron	ADvsHC	F
[truncated: 160,270 more rows]
