# Supplementary material for: A single-cell atlas to map sex-specific gene-expression changes in blood upon neurodegeneration
Source: Nat Commun. 2025 Feb 25;16:1965. doi: 10.1038/s41467-025-56833-7 (PMC11862118; doi:10.1038/s41467-025-56833-7)
Supplement: Supplementary file 10 — Supplementary Dataset 8 [file 41467_2025_56833_MOESM10_ESM.xlsx]

## Sheet: CellSplit_Hyperparameter
ntree	maxdepth	feature_set	F1_on_V2	celltype
100	10	random2000_1	0.6281	CD4+ T cell
500	10	random2000_1	0.6144	CD4+ T cell
1000	10	random2000_1	0.6289	CD4+ T cell
100	20	random2000_1	0.629	CD4+ T cell
500	20	random2000_1	0.624	CD4+ T cell
1000	20	random2000_1	0.6351	CD4+ T cell
100	0	random2000_1	0.6337	CD4+ T cell
500	0	random2000_1	0.6326	CD4+ T cell
1000	0	random2000_1	0.6324	CD4+ T cell
100	10	random2000_2	0.5952	CD4+ T cell
500	10	random2000_2	0.6017	CD4+ T cell
1000	10	random2000_2	0.6	CD4+ T cell
100	20	random2000_2	0.6018	CD4+ T cell
500	20	random2000_2	0.6183	CD4+ T cell
1000	20	random2000_2	0.6066	CD4+ T cell
100	0	random2000_2	0.6197	CD4+ T cell
500	0	random2000_2	0.6169	CD4+ T cell
1000	0	random2000_2	0.6146	CD4+ T cell
100	10	random2000_3	0.6504	CD4+ T cell
500	10	random2000_3	0.6444	CD4+ T cell
1000	10	random2000_3	0.6419	CD4+ T cell
100	20	random2000_3	0.6463	CD4+ T cell
500	20	random2000_3	0.651	CD4+ T cell
1000	20	random2000_3	0.6482	CD4+ T cell
100	0	random2000_3	0.6464	CD4+ T cell
500	0	random2000_3	0.65	CD4+ T cell
1000	0	random2000_3	0.6463	CD4+ T cell
100	10	top2000HVGs	0.6845	CD4+ T cell
500	10	top2000HVGs	0.697	CD4+ T cell
1000	10	top2000HVGs	0.6976	CD4+ T cell
100	20	top2000HVGs	0.6944	CD4+ T cell
500	20	top2000HVGs	0.6917	CD4+ T cell
1000	20	top2000HVGs	0.6881	CD4+ T cell
100	0	top2000HVGs	0.6938	CD4+ T cell
500	0	top2000HVGs	0.6991	CD4+ T cell
1000	0	top2000HVGs	0.6968	CD4+ T cell
100	10	top4000HVGs	0.7121	CD4+ T cell
500	10	top4000HVGs	0.6979	CD4+ T cell
1000	10	top4000HVGs	0.7122	CD4+ T cell
100	20	top4000HVGs	0.7109	CD4+ T cell
500	20	top4000HVGs	0.711	CD4+ T cell
1000	20	top4000HVGs	0.7153	CD4+ T cell
100	0	top4000HVGs	0.7	CD4+ T cell
500	0	top4000HVGs	0.7062	CD4+ T cell
1000	0	top4000HVGs	0.7039	CD4+ T cell
100	10	top6000HVGs	0.7257	CD4+ T cell
500	10	top6000HVGs	0.733	CD4+ T cell
1000	10	top6000HVGs	0.731	CD4+ T cell
100	20	top6000HVGs	0.731	CD4+ T cell
500	20	top6000HVGs	0.727	CD4+ T cell
1000	20	top6000HVGs	0.7281	CD4+ T cell
100	0	top6000HVGs	0.7288	CD4+ T cell
500	0	top6000HVGs	0.7278	CD4+ T cell
1000	0	top6000HVGs	0.7258	CD4+ T cell
100	10	top8000HVGs	0.7346	CD4+ T cell
500	10	top8000HVGs	0.7352	CD4+ T cell
1000	10	top8000HVGs	0.74	CD4+ T cell
100	20	top8000HVGs	0.7397	CD4+ T cell
500	20	top8000HVGs	0.7394	CD4+ T cell
1000	20	top8000HVGs	0.7384	CD4+ T cell
100	0	top8000HVGs	0.737	CD4+ T cell
500	0	top8000HVGs	0.7376	CD4+ T cell
1000	0	top8000HVGs	0.7389	CD4+ T cell
100	10	LowExpressionFilter	0.7984	CD4+ T cell
500	10	LowExpressionFilter	0.8024	CD4+ T cell
1000	10	LowExpressionFilter	0.7996	CD4+ T cell
100	20	LowExpressionFilter	0.7938	CD4+ T cell
500	20	LowExpressionFilter	0.8009	CD4+ T cell
1000	20	LowExpressionFilter	0.8011	CD4+ T cell
100	0	LowExpressionFilter	0.8026	CD4+ T cell
500	0	LowExpressionFilter	0.7998	CD4+ T cell
1000	0	LowExpressionFilter	0.8018	CD4+ T cell
100	10	DEGs	0.503	CD4+ T cell
500	10	DEGs	0.5118	CD4+ T cell
1000	10	DEGs	0.4844	CD4+ T cell
100	20	DEGs	0.5185	CD4+ T cell
500	20	DEGs	0.5169	CD4+ T cell
1000	20	DEGs	0.5147	CD4+ T cell
100	0	DEGs	0.5179	CD4+ T cell
500	0	DEGs	0.5173	CD4+ T cell
1000	0	DEGs	0.5168	CD4+ T cell
100	10	random2000_1	0.6417	B cell
500	10	random2000_1	0.6568	B cell
1000	10	random2000_1	0.6602	B cell
100	20	random2000_1	0.6626	B cell
500	20	random2000_1	0.6512	B cell
1000	20	random2000_1	0.6567	B cell
100	0	random2000_1	0.6575	B cell
500	0	random2000_1	0.6551	B cell
1000	0	random2000_1	0.6577	B cell
100	10	random2000_2	0.6304	B cell
500	10	random2000_2	0.6335	B cell
1000	10	random2000_2	0.6388	B cell
100	20	random2000_2	0.6267	B cell
500	20	random2000_2	0.6207	B cell
1000	20	random2000_2	0.633	B cell
100	0	random2000_2	0.62	B cell
500	0	random2000_2	0.6353	B cell
1000	0	random2000_2	0.6259	B cell
100	10	random2000_3	0.6244	B cell
500	10	random2000_3	0.6071	B cell
1000	10	random2000_3	0.6119	B cell
100	20	random2000_3	0.6129	B cell
500	20	random2000_3	0.6198	B cell
1000	20	random2000_3	0.6071	B cell
100	0	random2000_3	0.6169	B cell
500	0	random2000_3	0.6087	B cell
1000	0	random2000_3	0.5992	B cell
100	10	top2000HVGs	0.6847	B cell
500	10	top2000HVGs	0.6988	B cell
1000	10	top2000HVGs	0.7031	B cell
100	20	top2000HVGs	0.6923	B cell
500	20	top2000HVGs	0.6953	B cell
1000	20	top2000HVGs	0.6988	B cell
100	0	top2000HVGs	0.6873	B cell
500	0	top2000HVGs	0.688	B cell
1000	0	top2000HVGs	0.697	B cell
100	10	top4000HVGs	0.6797	B cell
500	10	top4000HVGs	0.6938	B cell
1000	10	top4000HVGs	0.6838	B cell
100	20	top4000HVGs	0.6667	B cell
500	20	top4000HVGs	0.6863	B cell
1000	20	top4000HVGs	0.6829	B cell
100	0	top4000HVGs	0.6634	B cell
500	0	top4000HVGs	0.6838	B cell
1000	0	top4000HVGs	0.6738	B cell
100	10	top6000HVGs	0.7407	B cell
500	10	top6000HVGs	0.7419	B cell
1000	10	top6000HVGs	0.7589	B cell
100	20	top6000HVGs	0.7469	B cell
500	20	top6000HVGs	0.7552	B cell
1000	20	top6000HVGs	0.7503	B cell
100	0	top6000HVGs	0.746	B cell
500	0	top6000HVGs	0.7429	B cell
1000	0	top6000HVGs	0.7478	B cell
100	10	top8000HVGs	0.7425	B cell
500	10	top8000HVGs	0.754	B cell
1000	10	top8000HVGs	0.7574	B cell
100	20	top8000HVGs	0.7494	B cell
500	20	top8000HVGs	0.7566	B cell
1000	20	top8000HVGs	0.7491	B cell
100	0	top8000HVGs	0.7515	B cell
500	0	top8000HVGs	0.7586	B cell
1000	0	top8000HVGs	0.7435	B cell
100	10	LowExpressionFilter	0.7513	B cell
500	10	LowExpressionFilter	0.7552	B cell
1000	10	LowExpressionFilter	0.7605	B cell
100	20	LowExpressionFilter	0.7575	B cell
500	20	LowExpressionFilter	0.749	B cell
1000	20	LowExpressionFilter	0.7584	B cell
100	0	LowExpressionFilter	0.765	B cell
500	0	LowExpressionFilter	0.7639	B cell
1000	0	LowExpressionFilter	0.7655	B cell
100	10	DEGs	0.7458	B cell
500	10	DEGs	0.7481	B cell
1000	10	DEGs	0.7481	B cell
100	20	DEGs	0.7438	B cell
500	20	DEGs	0.7416	B cell
1000	20	DEGs	0.737	B cell
100	0	DEGs	0.739	B cell
500	0	DEGs	0.7461	B cell
1000	0	DEGs	0.75	B cell
100	10	random2000_1	0.6704	Monocyte
500	10	random2000_1	0.6477	Monocyte
1000	10	random2000_1	0.6686	Monocyte
100	20	random2000_1	0.6742	Monocyte
500	20	random2000_1	0.6685	Monocyte
1000	20	random2000_1	0.6517	Monocyte
100	0	random2000_1	0.6444	Monocyte
500	0	random2000_1	0.6705	Monocyte
1000	0	random2000_1	0.6307	Monocyte
100	10	random2000_2	0.6177	Monocyte
500	10	random2000_2	0.5831	Monocyte
1000	10	random2000_2	0.627	Monocyte
100	20	random2000_2	0.6246	Monocyte
500	20	random2000_2	0.6159	Monocyte
1000	20	random2000_2	0.6065	Monocyte
100	0	random2000_2	0.6082	Monocyte
500	0	random2000_2	0.627	Monocyte
1000	0	random2000_2	0.6013	Monocyte
100	10	random2000_3	0.6018	Monocyte
500	10	random2000_3	0.6414	Monocyte
1000	10	random2000_3	0.6082	Monocyte
100	20	random2000_3	0.6186	Monocyte
500	20	random2000_3	0.61	Monocyte
1000	20	random2000_3	0.6398	Monocyte
100	0	random2000_3	0.6331	Monocyte
500	0	random2000_3	0.625	Monocyte
1000	0	random2000_3	0.6282	Monocyte
100	10	top2000HVGs	0.6543	Monocyte
500	10	top2000HVGs	0.6667	Monocyte
1000	10	top2000HVGs	0.6481	Monocyte
100	20	top2000HVGs	0.6667	Monocyte
500	20	top2000HVGs	0.6087	Monocyte
1000	20	top2000HVGs	0.6111	Monocyte
100	0	top2000HVGs	0.6215	Monocyte
500	0	top2000HVGs	0.6074	Monocyte
1000	0	top2000HVGs	0.6442	Monocyte
100	10	top4000HVGs	0.7062	Monocyte
500	10	top4000HVGs	0.6962	Monocyte
1000	10	top4000HVGs	0.6988	Monocyte
100	20	top4000HVGs	0.6888	Monocyte
500	20	top4000HVGs	0.6997	Monocyte
1000	20	top4000HVGs	0.6933	Monocyte
100	0	top4000HVGs	0.6914	Monocyte
500	0	top4000HVGs	0.6746	Monocyte
1000	0	top4000HVGs	0.6862	Monocyte
100	10	top6000HVGs	0.7339	Monocyte
500	10	top6000HVGs	0.679	Monocyte
1000	10	top6000HVGs	0.6946	Monocyte
100	20	top6000HVGs	0.6768	Monocyte
500	20	top6000HVGs	0.6975	Monocyte
1000	20	top6000HVGs	0.6813	Monocyte
100	0	top6000HVGs	0.6829	Monocyte
500	0	top6000HVGs	0.7034	Monocyte
1000	0	top6000HVGs	0.6786	Monocyte
100	10	top8000HVGs	0.6951	Monocyte
500	10	top8000HVGs	0.6748	Monocyte
1000	10	top8000HVGs	0.6708	Monocyte
100	20	top8000HVGs	0.6864	Monocyte
500	20	top8000HVGs	0.685	Monocyte
1000	20	top8000HVGs	0.6888	Monocyte
100	0	top8000HVGs	0.7024	Monocyte
500	0	top8000HVGs	0.6991	Monocyte
1000	0	top8000HVGs	0.6767	Monocyte
100	10	LowExpressionFilter	0.7362	Monocyte
500	10	LowExpressionFilter	0.7147	Monocyte
1000	10	LowExpressionFilter	0.7375	Monocyte
100	20	LowExpressionFilter	0.7414	Monocyte
500	20	LowExpressionFilter	0.7382	Monocyte
1000	20	LowExpressionFilter	0.7407	Monocyte
100	0	LowExpressionFilter	0.743	Monocyte
500	0	LowExpressionFilter	0.7273	Monocyte
1000	0	LowExpressionFilter	0.729	Monocyte
100	10	DEGs	0.6413	Monocyte
500	10	DEGs	0.5658	Monocyte
1000	10	DEGs	0.5241	Monocyte
100	20	DEGs	0.6154	Monocyte
500	20	DEGs	0.6381	Monocyte
1000	20	DEGs	0.5508	Monocyte
100	0	DEGs	0.6253	Monocyte
500	0	DEGs	0.6434	Monocyte
1000	0	DEGs	0.5485	Monocyte
100	10	random2000_1	0.5929	NKT-like cell
500	10	random2000_1	0.5979	NKT-like cell
1000	10	random2000_1	0.5691	NKT-like cell
100	20	random2000_1	0.5851	NKT-like cell
500	20	random2000_1	0.5792	NKT-like cell
1000	20	random2000_1	0.5871	NKT-like cell
100	0	random2000_1	0.5859	NKT-like cell
500	0	random2000_1	0.592	NKT-like cell
1000	0	random2000_1	0.5998	NKT-like cell
100	10	random2000_2	0.5959	NKT-like cell
500	10	random2000_2	0.6288	NKT-like cell
1000	10	random2000_2	0.6007	NKT-like cell
100	20	random2000_2	0.6125	NKT-like cell
500	20	random2000_2	0.6256	NKT-like cell
1000	20	random2000_2	0.6201	NKT-like cell
100	0	random2000_2	0.6224	NKT-like cell
500	0	random2000_2	0.6103	NKT-like cell
1000	0	random2000_2	0.6285	NKT-like cell
100	10	random2000_3	0.6254	NKT-like cell
500	10	random2000_3	0.6402	NKT-like cell
1000	10	random2000_3	0.615	NKT-like cell
100	20	random2000_3	0.65	NKT-like cell
500	20	random2000_3	0.6295	NKT-like cell
1000	20	random2000_3	0.6342	NKT-like cell
100	0	random2000_3	0.6513	NKT-like cell
500	0	random2000_3	0.6488	NKT-like cell
1000	0	random2000_3	0.643	NKT-like cell
100	10	top2000HVGs	0.6655	NKT-like cell
500	10	top2000HVGs	0.7036	NKT-like cell
1000	10	top2000HVGs	0.7088	NKT-like cell
100	20	top2000HVGs	0.7043	NKT-like cell
500	20	top2000HVGs	0.6999	NKT-like cell
1000	20	top2000HVGs	0.7062	NKT-like cell
100	0	top2000HVGs	0.7201	NKT-like cell
500	0	top2000HVGs	0.7021	NKT-like cell
1000	0	top2000HVGs	0.7097	NKT-like cell
100	10	top4000HVGs	0.729	NKT-like cell
500	10	top4000HVGs	0.7191	NKT-like cell
1000	10	top4000HVGs	0.7289	NKT-like cell
100	20	top4000HVGs	0.7238	NKT-like cell
500	20	top4000HVGs	0.7208	NKT-like cell
1000	20	top4000HVGs	0.7324	NKT-like cell
100	0	top4000HVGs	0.7248	NKT-like cell
500	0	top4000HVGs	0.7295	NKT-like cell
1000	0	top4000HVGs	0.7098	NKT-like cell
100	10	top6000HVGs	0.7231	NKT-like cell
500	10	top6000HVGs	0.712	NKT-like cell
1000	10	top6000HVGs	0.6994	NKT-like cell
100	20	top6000HVGs	0.711	NKT-like cell
500	20	top6000HVGs	0.7251	NKT-like cell
1000	20	top6000HVGs	0.7185	NKT-like cell
100	0	top6000HVGs	0.7239	NKT-like cell
500	0	top6000HVGs	0.7233	NKT-like cell
1000	0	top6000HVGs	0.7179	NKT-like cell
100	10	top8000HVGs	0.7289	NKT-like cell
500	10	top8000HVGs	0.7301	NKT-like cell
1000	10	top8000HVGs	0.7402	NKT-like cell
100	20	top8000HVGs	0.7494	NKT-like cell
500	20	top8000HVGs	0.7398	NKT-like cell
1000	20	top8000HVGs	0.7459	NKT-like cell
100	0	top8000HVGs	0.7387	NKT-like cell
500	0	top8000HVGs	0.745	NKT-like cell
1000	0	top8000HVGs	0.7412	NKT-like cell
100	10	LowExpressionFilter	0.789	NKT-like cell
500	10	LowExpressionFilter	0.7816	NKT-like cell
1000	10	LowExpressionFilter	0.7865	NKT-like cell
100	20	LowExpressionFilter	0.7902	NKT-like cell
500	20	LowExpressionFilter	0.7951	NKT-like cell
1000	20	LowExpressionFilter	0.7873	NKT-like cell
100	0	LowExpressionFilter	0.7872	NKT-like cell
500	0	LowExpressionFilter	0.7862	NKT-like cell
1000	0	LowExpressionFilter	0.7891	NKT-like cell
100	10	DEGs	0.7358	NKT-like cell
500	10	DEGs	0.7348	NKT-like cell
1000	10	DEGs	0.7361	NKT-like cell
100	20	DEGs	0.7449	NKT-like cell
500	20	DEGs	0.7373	NKT-like cell
1000	20	DEGs	0.7321	NKT-like cell
100	0	DEGs	0.7281	NKT-like cell
500	0	DEGs	0.736	NKT-like cell
1000	0	DEGs	0.7386	NKT-like cell
100	10	random2000_1	0.6316	CD8+ T cell
500	10	random2000_1	0.6542	CD8+ T cell
1000	10	random2000_1	0.6343	CD8+ T cell
100	20	random2000_1	0.6402	CD8+ T cell
500	20	random2000_1	0.6446	CD8+ T cell
1000	20	random2000_1	0.6542	CD8+ T cell
100	0	random2000_1	0.6552	CD8+ T cell
500	0	random2000_1	0.6365	CD8+ T cell
1000	0	random2000_1	0.6544	CD8+ T cell
100	10	random2000_2	0.627	CD8+ T cell
500	10	random2000_2	0.6256	CD8+ T cell
1000	10	random2000_2	0.6468	CD8+ T cell
100	20	random2000_2	0.6234	CD8+ T cell
500	20	random2000_2	0.6275	CD8+ T cell
1000	20	random2000_2	0.629	CD8+ T cell
100	0	random2000_2	0.6383	CD8+ T cell
500	0	random2000_2	0.6438	CD8+ T cell
1000	0	random2000_2	0.6294	CD8+ T cell
100	10	random2000_3	0.6507	CD8+ T cell
500	10	random2000_3	0.6651	CD8+ T cell
1000	10	random2000_3	0.6633	CD8+ T cell
100	20	random2000_3	0.6682	CD8+ T cell
500	20	random2000_3	0.6565	CD8+ T cell
1000	20	random2000_3	0.6633	CD8+ T cell
100	0	random2000_3	0.6673	CD8+ T cell
500	0	random2000_3	0.662	CD8+ T cell
1000	0	random2000_3	0.6573	CD8+ T cell
100	10	top2000HVGs	0.7225	CD8+ T cell
500	10	top2000HVGs	0.7207	CD8+ T cell
1000	10	top2000HVGs	0.7258	CD8+ T cell
100	20	top2000HVGs	0.7303	CD8+ T cell
500	20	top2000HVGs	0.7221	CD8+ T cell
1000	20	top2000HVGs	0.718	CD8+ T cell
100	0	top2000HVGs	0.7263	CD8+ T cell
500	0	top2000HVGs	0.7259	CD8+ T cell
1000	0	top2000HVGs	0.7243	CD8+ T cell
100	10	top4000HVGs	0.7297	CD8+ T cell
500	10	top4000HVGs	0.7278	CD8+ T cell
1000	10	top4000HVGs	0.7312	CD8+ T cell
100	20	top4000HVGs	0.7313	CD8+ T cell
500	20	top4000HVGs	0.7312	CD8+ T cell
1000	20	top4000HVGs	0.7373	CD8+ T cell
100	0	top4000HVGs	0.732	CD8+ T cell
500	0	top4000HVGs	0.7318	CD8+ T cell
1000	0	top4000HVGs	0.7305	CD8+ T cell
100	10	top6000HVGs	0.7407	CD8+ T cell
500	10	top6000HVGs	0.7503	CD8+ T cell
1000	10	top6000HVGs	0.7541	CD8+ T cell
100	20	top6000HVGs	0.7641	CD8+ T cell
500	20	top6000HVGs	0.7616	CD8+ T cell
1000	20	top6000HVGs	0.753	CD8+ T cell
100	0	top6000HVGs	0.7535	CD8+ T cell
500	0	top6000HVGs	0.7531	CD8+ T cell
1000	0	top6000HVGs	0.7531	CD8+ T cell
100	10	top8000HVGs	0.7552	CD8+ T cell
500	10	top8000HVGs	0.7508	CD8+ T cell
1000	10	top8000HVGs	0.7508	CD8+ T cell
100	20	top8000HVGs	0.7606	CD8+ T cell
500	20	top8000HVGs	0.762	CD8+ T cell
1000	20	top8000HVGs	0.7567	CD8+ T cell
100	0	top8000HVGs	0.7543	CD8+ T cell
500	0	top8000HVGs	0.7516	CD8+ T cell
1000	0	top8000HVGs	0.7584	CD8+ T cell
100	10	LowExpressionFilter	0.7743	CD8+ T cell
500	10	LowExpressionFilter	0.7586	CD8+ T cell
1000	10	LowExpressionFilter	0.7658	CD8+ T cell
100	20	LowExpressionFilter	0.7621	CD8+ T cell
500	20	LowExpressionFilter	0.7766	CD8+ T cell
1000	20	LowExpressionFilter	0.757	CD8+ T cell
100	0	LowExpressionFilter	0.76	CD8+ T cell
500	0	LowExpressionFilter	0.7756	CD8+ T cell
1000	0	LowExpressionFilter	0.7632	CD8+ T cell
100	10	DEGs	0.7274	CD8+ T cell
500	10	DEGs	0.7222	CD8+ T cell
1000	10	DEGs	0.7249	CD8+ T cell
100	20	DEGs	0.7223	CD8+ T cell
500	20	DEGs	0.7315	CD8+ T cell
1000	20	DEGs	0.7257	CD8+ T cell
100	0	DEGs	0.7214	CD8+ T cell
500	0	DEGs	0.7165	CD8+ T cell
1000	0	DEGs	0.7263	CD8+ T cell
100	10	random2000_1	0.6498	NK cell
500	10	random2000_1	0.6429	NK cell
1000	10	random2000_1	0.6709	NK cell
100	20	random2000_1	0.666	NK cell
500	20	random2000_1	0.6614	NK cell
1000	20	random2000_1	0.6531	NK cell
100	0	random2000_1	0.6637	NK cell
500	0	random2000_1	0.6654	NK cell
1000	0	random2000_1	0.6545	NK cell
100	10	random2000_2	0.6298	NK cell
500	10	random2000_2	0.6356	NK cell
1000	10	random2000_2	0.639	NK cell
100	20	random2000_2	0.6199	NK cell
500	20	random2000_2	0.635	NK cell
1000	20	random2000_2	0.6405	NK cell
100	0	random2000_2	0.6274	NK cell
500	0	random2000_2	0.6237	NK cell
1000	0	random2000_2	0.6238	NK cell
100	10	random2000_3	0.6973	NK cell
500	10	random2000_3	0.6879	NK cell
1000	10	random2000_3	0.698	NK cell
100	20	random2000_3	0.694	NK cell
500	20	random2000_3	0.6901	NK cell
1000	20	random2000_3	0.6935	NK cell
100	0	random2000_3	0.6899	NK cell
500	0	random2000_3	0.6948	NK cell
1000	0	random2000_3	0.6949	NK cell
100	10	top2000HVGs	0.7364	NK cell
500	10	top2000HVGs	0.7384	NK cell
1000	10	top2000HVGs	0.7354	NK cell
100	20	top2000HVGs	0.7405	NK cell
500	20	top2000HVGs	0.7429	NK cell
1000	20	top2000HVGs	0.7371	NK cell
100	0	top2000HVGs	0.7309	NK cell
500	0	top2000HVGs	0.7398	NK cell
1000	0	top2000HVGs	0.7382	NK cell
100	10	top4000HVGs	0.7372	NK cell
500	10	top4000HVGs	0.7417	NK cell
1000	10	top4000HVGs	0.7425	NK cell
100	20	top4000HVGs	0.7409	NK cell
500	20	top4000HVGs	0.7481	NK cell
1000	20	top4000HVGs	0.7416	NK cell
100	0	top4000HVGs	0.7437	NK cell
500	0	top4000HVGs	0.7468	NK cell
1000	0	top4000HVGs	0.7475	NK cell
100	10	top6000HVGs	0.7628	NK cell
500	10	top6000HVGs	0.761	NK cell
1000	10	top6000HVGs	0.7593	NK cell
100	20	top6000HVGs	0.7705	NK cell
500	20	top6000HVGs	0.7624	NK cell
1000	20	top6000HVGs	0.7614	NK cell
100	0	top6000HVGs	0.7639	NK cell
500	0	top6000HVGs	0.7596	NK cell
1000	0	top6000HVGs	0.7668	NK cell
100	10	top8000HVGs	0.7504	NK cell
500	10	top8000HVGs	0.7569	NK cell
1000	10	top8000HVGs	0.752	NK cell
100	20	top8000HVGs	0.7463	NK cell
500	20	top8000HVGs	0.7563	NK cell
1000	20	top8000HVGs	0.7531	NK cell
100	0	top8000HVGs	0.7529	NK cell
500	0	top8000HVGs	0.7598	NK cell
1000	0	top8000HVGs	0.747	NK cell
100	10	LowExpressionFilter	0.7735	NK cell
500	10	LowExpressionFilter	0.7683	NK cell
1000	10	LowExpressionFilter	0.772	NK cell
100	20	LowExpressionFilter	0.7739	NK cell
500	20	LowExpressionFilter	0.7744	NK cell
1000	20	LowExpressionFilter	0.7684	NK cell
100	0	LowExpressionFilter	0.7732	NK cell
500	0	LowExpressionFilter	0.766	NK cell
1000	0	LowExpressionFilter	0.7673	NK cell
100	10	DEGs	0.7228	NK cell
500	10	DEGs	0.7281	NK cell
1000	10	DEGs	0.7244	NK cell
100	20	DEGs	0.7319	NK cell
500	20	DEGs	0.7256	NK cell
1000	20	DEGs	0.729	NK cell
100	0	DEGs	0.7223	NK cell
500	0	DEGs	0.7245	NK cell
1000	0	DEGs	0.7213	NK cell

## Sheet: Results_CellSplit_Methods
Celltype	Method	Acc_test1	F1_test1	Acc_test2	F1_test2	Acc_RF_test1	F1_RF_test1	Acc_RF_test2	F1_RF_test2	MethodGroup	MethodLaBel	Optimal_k
CD4+ T cell	scGR_defaultconfig	0.613092	0.606107	0.57382	0.297332	0.692417	0.694863	0.588916	0.328789	scGeneRanger	scGeneRanger (default)	23
B cell	scGR_defaultconfig	0.719128	0.728337	0.695621	0.226277	0.768765	0.763321	0.740488	0.245303	scGeneRanger	scGeneRanger (default)	21
Monocyte	scGR_defaultconfig	0.640719	0.666667	0.509381	0.208775	0.697605	0.703812	0.535647	0.200323	scGeneRanger	scGeneRanger (default)	9
NKT-like cell	scGR_defaultconfig	0.597222	0.489119	0.683602	0.170996	0.706699	0.6837	0.455184	0.127068	scGeneRanger	scGeneRanger (default)	23
CD8+ T cell	scGR_defaultconfig	0.662617	0.662617	0.631823	0.354851	0.721963	0.724919	0.651486	0.395531	scGeneRanger	scGeneRanger (default)	23
NK cell	scGR_defaultconfig	0.706947	0.701842	0.542536	0.354543	0.749022	0.746416	0.626625	0.435378	scGeneRanger	scGeneRanger (default)	19
CD4+ T cell	scGR_Bestconfig	0.733918	0.705255	0.75075	0.317305	0.798812	0.794924	0.702056	0.384945	scGeneRanger	scGeneRanger (Best)	15
B cell	scGR_Bestconfig	0.754237	0.716084	0.861091	0.336192	0.799031	0.787724	0.816583	0.31593	scGeneRanger	scGeneRanger (Best)	17
Monocyte	scGR_Bestconfig	0.715569	0.688525	0.753283	0.263305	0.778443	0.779762	0.719512	0.331096	scGeneRanger	scGeneRanger (Best)	23
NKT-like cell	scGR_Bestconfig	0.734477	0.714662	0.616687	0.191638	0.809641	0.796861	0.571252	0.214826	scGeneRanger	scGeneRanger (Best)	19
CD8+ T cell	scGR_Bestconfig	0.720093	0.693292	0.768561	0.454158	0.76215	0.764896	0.706634	0.444111	scGeneRanger	scGeneRanger (Best)	13
NK cell	scGR_Bestconfig	0.742172	0.745041	0.639425	0.443296	0.799902	0.793539	0.678417	0.463359	scGeneRanger	scGeneRanger (Best)	11
CD4+ T cell	DEGs	0.517638	0.514432	0.535325	0.246864	0.565554	0.514032	0.667125	0.265339	DEGs	DEGs	19
B cell	DEGs	0.717918	0.729384	0.709978	0.263446	0.788136	0.774194	0.799892	0.307883	DEGs	DEGs	15
Monocyte	DEGs	0.550898	0.603175	0.420263	0.20155	0.580838	0.615385	0.488743	0.20438	DEGs	DEGs	11
NKT-like cell	DEGs	0.661765	0.686838	0.479141	0.216283	0.769608	0.749556	0.564643	0.190476	DEGs	DEGs	21
CD8+ T cell	DEGs	0.662617	0.661351	0.699288	0.411934	0.70514	0.714867	0.663352	0.403604	DEGs	DEGs	23
NK cell	DEGs	0.677593	0.713354	0.552974	0.417052	0.738748	0.731658	0.705987	0.475956	DEGs	DEGs	23
CD4+ T cell	ElasticNet	0.702698	0.710454	0.592594	0.279903	0.802018	0.799388	0.693233	0.381117	ElasticNet	ElasticNet	23
B cell	ElasticNet	0.768765	0.799159	0.622757	0.25461	0.813559	0.805556	0.804379	0.322981	ElasticNet	ElasticNet	21
Monocyte	ElasticNet	0.745509	0.774536	0.683865	0.302277	0.784431	0.786982	0.683865	0.302277	ElasticNet	ElasticNet	13
NKT-like cell	ElasticNet	0.638889	0.724095	0.260636	0.245998	0.812908	0.801388	0.535729	0.224828	ElasticNet	ElasticNet	7
CD8+ T cell	ElasticNet	0.697664	0.738797	0.522997	0.357632	0.773364	0.776601	0.70686	0.444302	ElasticNet	ElasticNet	17
NK cell	ElasticNet	0.7182	0.763934	0.466719	0.404835	0.795499	0.788889	0.705199	0.49579	ElasticNet	ElasticNet	21
CD4+ T cell	DeepLift (top 30)	0.694303	0.667283	0.655144	0.346685	0.737219	0.734717	0.645734	0.331175	DeepLift	DeepLift (top 30)	21
CD4+ T cell	DeepLift (set size from scGR with default config)	0.639125	0.483531	0.813119	0.164784	0.779193	0.77888	0.659544	0.349935	DeepLift	DeepLift (*)	23
CD4+ T cell	DeepLift (set size from scGR with Best config)	0.666572	0.557849	0.800528	0.214222	0.775986	0.775201	0.655144	0.346685	DeepLift	DeepLift (**)	19
B cell	DeepLift (top 30)	0.760291	0.736	0.792714	0.28483	0.767554	0.751938	0.75323	0.240751	DeepLift	DeepLift (top 30)	17
B cell	DeepLift (set size from scGR with default config)	0.742131	0.678733	0.876525	0.333333	0.791768	0.778351	0.794329	0.281955	DeepLift	DeepLift (*)	19
B cell	DeepLift (set size from scGR with Best config)	0.750605	0.685976	0.882089	0.324769	0.797821	0.784516	0.792714	0.28483	DeepLift	DeepLift (**)	23
Monocyte	DeepLift (top 30)	0.646707	0.628931	0.629456	0.267161	0.697605	0.708934	0.635084	0.291439	DeepLift	DeepLift (top 30)	15
Monocyte	DeepLift (set size from scGR with default config)	0.673653	0.622837	0.77955	0.258675	0.715569	0.730878	0.661351	0.290766	DeepLift	DeepLift (*)	19
Monocyte	DeepLift (set size from scGR with Best config)	0.661677	0.647975	0.687617	0.261641	0.715569	0.729345	0.629456	0.267161	DeepLift	DeepLift (**)	19
NKT-like cell	DeepLift (top 30)	0.664216	0.60213	0.503924	0.179084	0.789216	0.776817	0.512185	0.182699	DeepLift	DeepLift (top 30)	17
NKT-like cell	DeepLift (set size from scGR with default config)	0.584967	0.398104	0.75919	0.118003	0.795752	0.785959	0.505163	0.189445	DeepLift	DeepLift (*)	5
NKT-like cell	DeepLift (set size from scGR with Best config)	0.663399	0.556034	0.732755	0.129206	0.796569	0.78553	0.503924	0.179084	DeepLift	DeepLift (**)	23
CD8+ T cell	DeepLift (top 30)	0.630841	0.606181	0.671262	0.404991	0.702336	0.715498	0.649339	0.381009	DeepLift	DeepLift (top 30)	21
CD8+ T cell	DeepLift (set size from scGR with default config)	0.615888	0.605566	0.705503	0.384797	0.683645	0.695457	0.640072	0.369182	DeepLift	DeepLift (*)	15
CD8+ T cell	DeepLift (set size from scGR with Best config)	0.671028	0.592121	0.847327	0.47534	0.720561	0.732797	0.671262	0.404991	DeepLift	DeepLift (**)	23
NK cell	DeepLift (top 30)	0.695695	0.676379	0.692202	0.479174	0.731898	0.725176	0.694368	0.488801	DeepLift	DeepLift (top 30)	19
NK cell	DeepLift (set size from scGR with default config)	0.705479	0.68711	0.674281	0.41596	0.741683	0.735736	0.697913	0.48558	DeepLift	DeepLift (*)	23
NK cell	DeepLift (set size from scGR with Best config)	0.710861	0.686139	0.670343	0.40257	0.743151	0.735783	0.692202	0.479174	DeepLift	DeepLift (**)	23
CD4+ T cell	FeatureABlation (top 30)	0.694303	0.667283	0.661687	0.351878	0.741558	0.740038	0.646163	0.332127	FeatureABlation	FeatureABlation (top 30)	21
CD4+ T cell	FeatureABlation (set size from scGR with default config)	0.643746	0.494986	0.812623	0.170595	0.776929	0.776739	0.661281	0.351381	FeatureABlation	FeatureABlation (*)	23
CD4+ T cell	FeatureABlation (set size from scGR with Best config)	0.665535	0.562222	0.783514	0.209459	0.774382	0.774169	0.661687	0.351878	FeatureABlation	FeatureABlation (**)	11
B cell	FeatureABlation (top 30)	0.760291	0.736	0.795047	0.287141	0.771186	0.755498	0.754666	0.23844	FeatureABlation	FeatureABlation (top 30)	17
B cell	FeatureABlation (set size from scGR with default config)	0.742131	0.678733	0.876525	0.333333	0.801453	0.788114	0.787509	0.278928	FeatureABlation	FeatureABlation (*)	19
B cell	FeatureABlation (set size from scGR with Best config)	0.750605	0.685976	0.882089	0.324769	0.788136	0.774775	0.795047	0.287141	FeatureABlation	FeatureABlation (**)	23
Monocyte	FeatureABlation (top 30)	0.646707	0.628931	0.629456	0.267161	0.697605	0.708934	0.635084	0.291439	FeatureABlation	FeatureABlation (top 30)	15
Monocyte	FeatureABlation (set size from scGR with default config)	0.652695	0.605442	0.773921	0.244514	0.700599	0.717514	0.666979	0.29703	FeatureABlation	FeatureABlation (*)	17
Monocyte	FeatureABlation (set size from scGR with Best config)	0.661677	0.647975	0.686679	0.261062	0.715569	0.729345	0.629456	0.267161	FeatureABlation	FeatureABlation (**)	19
NKT-like cell	FeatureABlation (top 30)	0.674837	0.613592	0.502272	0.175222	0.780229	0.768702	0.509294	0.185185	FeatureABlation	FeatureABlation (top 30)	21
NKT-like cell	FeatureABlation (set size from scGR with default config)	0.580065	0.406467	0.74969	0.106195	0.798203	0.788708	0.50475	0.179329	FeatureABlation	FeatureABlation (*)	5
NKT-like cell	FeatureABlation (set size from scGR with Best config)	0.648693	0.534632	0.739364	0.141497	0.794935	0.784919	0.502272	0.175222	FeatureABlation	FeatureABlation (**)	23
CD8+ T cell	FeatureABlation (top 30)	0.630841	0.606181	0.672957	0.406967	0.703271	0.716138	0.648096	0.379681	FeatureABlation	FeatureABlation (top 30)	21
CD8+ T cell	FeatureABlation (set size from scGR with default config)	0.615888	0.605566	0.705503	0.384797	0.67757	0.688909	0.641089	0.368839	FeatureABlation	FeatureABlation (*)	15
CD8+ T cell	FeatureABlation (set size from scGR with Best config)	0.670561	0.589878	0.843146	0.471439	0.72243	0.734584	0.672957	0.406967	FeatureABlation	FeatureABlation (**)	19
NK cell	FeatureABlation (top 30)	0.695695	0.676379	0.693186	0.484447	0.731898	0.725451	0.698109	0.486776	FeatureABlation	FeatureABlation (top 30)	19
NK cell	FeatureABlation (set size from scGR with default config)	0.707436	0.691753	0.681568	0.423529	0.744618	0.741328	0.704411	0.491014	FeatureABlation	FeatureABlation (*)	23
NK cell	FeatureABlation (set size from scGR with Best config)	0.71184	0.687201	0.670933	0.403001	0.743151	0.738416	0.693186	0.484447	FeatureABlation	FeatureABlation (**)	23

## Sheet: PatientSplit_Hyperparameters
ntree	maxdepth	feature_set	F1_on_V2	runtime	set_size	celltype
100	10	random2000_1	0.15299	1.43682	268	B cell
500	10	random2000_1	0.152858	3.08355	819	B cell
1000	10	random2000_1	0.157199	4.81776	524	B cell
100	20	random2000_1	0.156118	2.92219	45	B cell
500	20	random2000_1	0.155795	3.14868	2000	B cell
1000	20	random2000_1	0.14974	4.90455	2000	B cell
100	0	random2000_1	0.139095	3.85611	36	B cell
500	0	random2000_1	0.150639	2.0695	137	B cell
1000	0	random2000_1	0.132267	2.56608	12	B cell
100	10	random2000_2	0.130936	2.08943	6	B cell
500	10	random2000_2	0.1507	1.95194	23	B cell
1000	10	random2000_2	0.148417	2.07442	29	B cell
100	20	random2000_2	0.150759	2.14891	36	B cell
500	20	random2000_2	0.154012	3.74595	56	B cell
1000	20	random2000_2	0.154799	2.6358	36	B cell
100	0	random2000_2	0.15583	1.7289	88	B cell
500	0	random2000_2	0.147679	2.42584	29	B cell
1000	0	random2000_2	0.156986	2.20185	36	B cell
100	10	random2000_3	0.168224	2.29575	12	B cell
500	10	random2000_3	0.179745	1.83796	4	B cell
1000	10	random2000_3	0.18018	2.6017	4	B cell
100	20	random2000_3	0.163604	2.40011	70	B cell
500	20	random2000_3	0.169431	4.88932	36	B cell
1000	20	random2000_3	0.173755	2.16664	12	B cell
100	0	random2000_3	0.172372	3.15513	29	B cell
500	0	random2000_3	0.159574	2.03079	5	B cell
1000	0	random2000_3	0.153943	6.42806	5	B cell
100	10	top2000HVGs	0.119099	3.32203	29	B cell
500	10	top2000HVGs	0.133687	2.21622	45	B cell
1000	10	top2000HVGs	0.119854	2.22888	36	B cell
100	20	top2000HVGs	0.116694	3.1864	23	B cell
500	20	top2000HVGs	0.125206	2.65828	29	B cell
1000	20	top2000HVGs	0.122407	2.53358	56	B cell
100	0	top2000HVGs	0.126338	2.33292	36	B cell
500	0	top2000HVGs	0.126663	6.71585	70	B cell
1000	0	top2000HVGs	0.126059	3.48056	110	B cell
100	10	top4000HVGs	0.128718	2.38643	90	B cell
500	10	top4000HVGs	0.123273	2.44724	46	B cell
1000	10	top4000HVGs	0.127382	9.17875	30	B cell
100	20	top4000HVGs	0.131219	5.73789	113	B cell
500	20	top4000HVGs	0.122836	2.82017	30	B cell
1000	20	top4000HVGs	0.128755	3.2716	19	B cell
100	0	top4000HVGs	0.129489	3.70186	176	B cell
500	0	top4000HVGs	0.123126	3.00378	46	B cell
1000	0	top4000HVGs	0.114817	3.7891	19	B cell
100	10	top6000HVGs	0.123044	2.64326	23	B cell
500	10	top6000HVGs	0.1248	2.66344	35	B cell
1000	10	top6000HVGs	0.127772	2.94052	35	B cell
100	20	top6000HVGs	0.129897	3.68196	55	B cell
500	20	top6000HVGs	0.123667	4.62985	23	B cell
1000	20	top6000HVGs	0.120582	3.05322	44	B cell
100	0	top6000HVGs	0.12433	2.79728	23	B cell
500	0	top6000HVGs	0.128286	4.22324	28	B cell
1000	0	top6000HVGs	0.128052	4.58545	28	B cell
100	10	top8000HVGs	0.131351	3.36589	74	B cell
500	10	top8000HVGs	0.13123	6.45327	38	B cell
1000	10	top8000HVGs	0.137758	4.82573	59	B cell
100	20	top8000HVGs	0.122166	4.87536	38	B cell
500	20	top8000HVGs	0.131855	8.7363	47	B cell
1000	20	top8000HVGs	0.131387	5.10796	59	B cell
100	0	top8000HVGs	0.126582	6.27874	38	B cell
500	0	top8000HVGs	0.132221	4.75954	47	B cell
1000	0	top8000HVGs	0.136422	9.00141	47	B cell
100	10	LowExpressionFilter	0.171946	5.96908	30	B cell
500	10	LowExpressionFilter	0.152439	6.0224	93	B cell
1000	10	LowExpressionFilter	0.161167	16.0028	116	B cell
100	20	LowExpressionFilter	0.165011	5.90048	60	B cell
500	20	LowExpressionFilter	0.162244	8.97268	116	B cell
1000	20	LowExpressionFilter	0.155265	7.36638	145	B cell
100	0	LowExpressionFilter	0.170886	7.0579	38	B cell
500	0	LowExpressionFilter	0.165152	9.69498	116	B cell
1000	0	LowExpressionFilter	0.158262	8.95991	145	B cell
100	10	random2000_1	0.269157	14.4051	12	CD4+ T cell
500	10	random2000_1	0.26793	16.2599	12	CD4+ T cell
1000	10	random2000_1	0.274318	12.5316	8	CD4+ T cell
100	20	random2000_1	0.27454	9.06589	137	CD4+ T cell
500	20	random2000_1	0.279687	12.4112	15	CD4+ T cell
1000	20	random2000_1	0.278649	16.6041	15	CD4+ T cell
100	0	random2000_1	0.278736	9.36295	36	CD4+ T cell
500	0	random2000_1	0.276817	15.1352	36	CD4+ T cell
1000	0	random2000_1	0.276529	22.1168	36	CD4+ T cell
100	10	random2000_2	0.328115	9.49073	1280	CD4+ T cell
500	10	random2000_2	0.329774	11.1546	1280	CD4+ T cell
1000	10	random2000_2	0.328616	12.973	1280	CD4+ T cell
100	20	random2000_2	0.328266	11.1011	1024	CD4+ T cell
500	20	random2000_2	0.339229	14.0026	110	CD4+ T cell
1000	20	random2000_2	0.329522	18.179	268	CD4+ T cell
100	0	random2000_2	0.324994	13.2521	18	CD4+ T cell
500	0	random2000_2	0.313541	16.4396	3	CD4+ T cell
1000	0	random2000_2	0.312615	23.8772	3	CD4+ T cell
100	10	random2000_3	0.354059	10.9517	4	CD4+ T cell
500	10	random2000_3	0.368428	13.8674	6	CD4+ T cell
1000	10	random2000_3	0.374128	13.7536	6	CD4+ T cell
100	20	random2000_3	0.367539	12.9237	3	CD4+ T cell
500	20	random2000_3	0.366011	16.214	3	CD4+ T cell
1000	20	random2000_3	0.36552	17.8551	3	CD4+ T cell
100	0	random2000_3	0.361046	13.6736	3	CD4+ T cell
500	0	random2000_3	0.371526	18.8611	3	CD4+ T cell
1000	0	random2000_3	0.366042	24.4016	3	CD4+ T cell
100	10	top2000HVGs	0.195107	13.247	4	CD4+ T cell
500	10	top2000HVGs	0.197793	12.8838	3	CD4+ T cell
1000	10	top2000HVGs	0.197794	16.2286	4	CD4+ T cell
100	20	top2000HVGs	0.20665	13.0582	4	CD4+ T cell
500	20	top2000HVGs	0.197085	15.8405	3	CD4+ T cell
1000	20	top2000HVGs	0.203041	16.9666	4	CD4+ T cell
100	0	top2000HVGs	0.207312	12.2085	4	CD4+ T cell
500	0	top2000HVGs	0.209164	16.4889	4	CD4+ T cell
1000	0	top2000HVGs	0.198305	20.7622	5	CD4+ T cell
100	10	top4000HVGs	0.233158	12.4127	8	CD4+ T cell
500	10	top4000HVGs	0.19749	14.4331	4	CD4+ T cell
1000	10	top4000HVGs	0.197248	16.4166	4	CD4+ T cell
100	20	top4000HVGs	0.196901	13.7583	3	CD4+ T cell
500	20	top4000HVGs	0.195352	17.6853	3	CD4+ T cell
1000	20	top4000HVGs	0.180164	21.2727	3	CD4+ T cell
100	0	top4000HVGs	0.235582	14.8646	6	CD4+ T cell
500	0	top4000HVGs	0.232934	21.1523	6	CD4+ T cell
1000	0	top4000HVGs	0.235522	27.071	6	CD4+ T cell
100	10	top6000HVGs	0.237183	10.682	6	CD4+ T cell
500	10	top6000HVGs	0.229148	14.7652	5	CD4+ T cell
1000	10	top6000HVGs	0.270761	16.9673	15	CD4+ T cell
100	20	top6000HVGs	0.282474	13.8914	28	CD4+ T cell
500	20	top6000HVGs	0.274131	18.3103	28	CD4+ T cell
1000	20	top6000HVGs	0.197144	23.5958	3	CD4+ T cell
100	0	top6000HVGs	0.277122	15.6438	211	CD4+ T cell
500	0	top6000HVGs	0.27567	23.2294	86	CD4+ T cell
1000	0	top6000HVGs	0.275165	31.6552	86	CD4+ T cell
100	10	top8000HVGs	0.197715	15.3904	3	CD4+ T cell
500	10	top8000HVGs	0.23052	18.0251	6	CD4+ T cell
1000	10	top8000HVGs	0.198026	20.598	3	CD4+ T cell
100	20	top8000HVGs	0.291698	17.0726	115	CD4+ T cell
500	20	top8000HVGs	0.291072	22.768	30	CD4+ T cell
1000	20	top8000HVGs	0.294809	30.7281	30	CD4+ T cell
100	0	top8000HVGs	0.29169	19.3623	352	CD4+ T cell
500	0	top8000HVGs	0.291191	28.6866	180	CD4+ T cell
1000	0	top8000HVGs	0.296019	42.5448	115	CD4+ T cell
100	10	LowExpressionFilter	0.326207	20.5002	3953	CD4+ T cell
500	10	LowExpressionFilter	0.318616	24.1844	6177	CD4+ T cell
1000	10	LowExpressionFilter	0.317397	28.2425	3953	CD4+ T cell
100	20	LowExpressionFilter	0.317603	22.2174	6177	CD4+ T cell
500	20	LowExpressionFilter	0.327216	29.4689	9651	CD4+ T cell
1000	20	LowExpressionFilter	0.301475	36.1958	217	CD4+ T cell
100	0	LowExpressionFilter	0.316891	22.4483	2530	CD4+ T cell
500	0	LowExpressionFilter	0.315924	30.9299	1619	CD4+ T cell
1000	0	LowExpressionFilter	0.303689	41.399	663	CD4+ T cell
100	10	random2000_1	0.329094	1.71738	8	CD8+ T cell
500	10	random2000_1	0.322972	7.51336	6	CD8+ T cell
1000	10	random2000_1	0.336458	4.51736	15	CD8+ T cell
100	20	random2000_1	0.334638	6.57901	18	CD8+ T cell
500	20	random2000_1	0.343831	5.02384	23	CD8+ T cell
1000	20	random2000_1	0.34059	3.76561	18	CD8+ T cell
100	0	random2000_1	0.338425	2.91191	23	CD8+ T cell
500	0	random2000_1	0.356399	3.40741	137	CD8+ T cell
1000	0	random2000_1	0.348221	4.18348	36	CD8+ T cell
100	10	random2000_2	0.356814	4.19332	88	CD8+ T cell
500	10	random2000_2	0.354995	3.02509	12	CD8+ T cell
1000	10	random2000_2	0.34843	2.71621	8	CD8+ T cell
100	20	random2000_2	0.360105	3.3116	70	CD8+ T cell
500	20	random2000_2	0.349841	3.25356	12	CD8+ T cell
1000	20	random2000_2	0.342075	3.47188	9	CD8+ T cell
100	0	random2000_2	0.37503	5.3881	70	CD8+ T cell
500	0	random2000_2	0.369369	4.31041	137	CD8+ T cell
1000	0	random2000_2	0.370797	4.01871	172	CD8+ T cell
100	10	random2000_3	0.436452	7.54208	70	CD8+ T cell
500	10	random2000_3	0.442547	2.91821	110	CD8+ T cell
1000	10	random2000_3	0.438063	3.08522	88	CD8+ T cell
100	20	random2000_3	0.437267	3.93459	88	CD8+ T cell
500	20	random2000_3	0.433793	3.58079	110	CD8+ T cell
1000	20	random2000_3	0.421613	4.16338	3	CD8+ T cell
100	0	random2000_3	0.429595	8.00495	3	CD8+ T cell
500	0	random2000_3	0.424421	3.66249	3	CD8+ T cell
1000	0	random2000_3	0.43145	4.87025	110	CD8+ T cell
100	10	top2000HVGs	0.360749	11.0951	4	CD8+ T cell
500	10	top2000HVGs	0.364136	3.21787	15	CD8+ T cell
1000	10	top2000HVGs	0.364048	3.97427	15	CD8+ T cell
100	20	top2000HVGs	0.34474	4.24004	8	CD8+ T cell
500	20	top2000HVGs	0.371103	3.76395	15	CD8+ T cell
1000	20	top2000HVGs	0.354	5.26755	8	CD8+ T cell
100	0	top2000HVGs	0.379269	4.30034	655	CD8+ T cell
500	0	top2000HVGs	0.346421	4.52608	8	CD8+ T cell
1000	0	top2000HVGs	0.33839	6.74118	8	CD8+ T cell
100	10	top4000HVGs	0.371664	4.34219	3	CD8+ T cell
500	10	top4000HVGs	0.381747	4.14384	3	CD8+ T cell
1000	10	top4000HVGs	0.375708	5.42565	24	CD8+ T cell
100	20	top4000HVGs	0.377124	4.96573	3	CD8+ T cell
500	20	top4000HVGs	0.392214	6.74215	3	CD8+ T cell
1000	20	top4000HVGs	0.383349	6.08311	3	CD8+ T cell
100	0	top4000HVGs	0.382671	5.24175	3	CD8+ T cell
500	0	top4000HVGs	0.374251	9.64784	3	CD8+ T cell
1000	0	top4000HVGs	0.375955	6.28791	3	CD8+ T cell
100	10	top6000HVGs	0.377697	2.81784	3	CD8+ T cell
500	10	top6000HVGs	0.371344	4.0758	3	CD8+ T cell
1000	10	top6000HVGs	0.371069	9.17072	23	CD8+ T cell
100	20	top6000HVGs	0.382989	3.83536	4	CD8+ T cell
500	20	top6000HVGs	0.374696	4.46753	3	CD8+ T cell
1000	20	top6000HVGs	0.374363	14.444	3	CD8+ T cell
100	0	top6000HVGs	0.377248	4.4042	3	CD8+ T cell
500	0	top6000HVGs	0.374847	5.52923	3	CD8+ T cell
1000	0	top6000HVGs	0.387608	7.55669	412	CD8+ T cell
100	10	top8000HVGs	0.401487	4.42188	5	CD8+ T cell
500	10	top8000HVGs	0.374272	6.64883	3	CD8+ T cell
1000	10	top8000HVGs	0.3996	6.33563	4	CD8+ T cell
100	20	top8000HVGs	0.365659	7.31635	3	CD8+ T cell
500	20	top8000HVGs	0.391794	7.61568	59	CD8+ T cell
1000	20	top8000HVGs	0.390454	8.34717	47	CD8+ T cell
100	0	top8000HVGs	0.402927	8.8724	180	CD8+ T cell
500	0	top8000HVGs	0.378261	7.52709	3	CD8+ T cell
1000	0	top8000HVGs	0.368869	13.1508	3	CD8+ T cell
100	10	LowExpressionFilter	0.434584	7.17218	630	CD8+ T cell
500	10	LowExpressionFilter	0.426072	8.98298	630	CD8+ T cell
1000	10	LowExpressionFilter	0.431101	12.972	985	CD8+ T cell
100	20	LowExpressionFilter	0.430074	8.96874	630	CD8+ T cell
500	20	LowExpressionFilter	0.418629	17.0498	258	CD8+ T cell
1000	20	LowExpressionFilter	0.422398	10.217	504	CD8+ T cell
100	0	LowExpressionFilter	0.436146	8.79235	1539	CD8+ T cell
500	0	LowExpressionFilter	0.424135	10.6546	1539	CD8+ T cell
1000	0	LowExpressionFilter	0.426626	13.3746	985	CD8+ T cell
100	10	random2000_1	0.142857	2.53925	18	Monocyte
500	10	random2000_1	0.138514	1.22507	9	Monocyte
1000	10	random2000_1	0.161002	57.8913	9	Monocyte
100	20	random2000_1	0.142857	1.77875	18	Monocyte
500	20	random2000_1	0.155477	1.02901	18	Monocyte
1000	20	random2000_1	0.149813	56.9841	45	Monocyte
100	0	random2000_1	0.178891	52.4002	419	Monocyte
500	0	random2000_1	0.162257	1.31803	215	Monocyte
1000	0	random2000_1	0.143836	2.20149	18	Monocyte
100	10	random2000_2	0.119718	58.3723	9	Monocyte
500	10	random2000_2	0.137031	1.59799	4	Monocyte
1000	10	random2000_2	0.139183	1.39735	4	Monocyte
100	20	random2000_2	0.154386	1.2026	45	Monocyte
500	20	random2000_2	0.137566	1.08247	36	Monocyte
1000	20	random2000_2	0.145719	1.17342	36	Monocyte
100	0	random2000_2	0.139693	1.47868	4	Monocyte
500	0	random2000_2	0.130742	1.21426	8	Monocyte
1000	0	random2000_2	0.157804	1.43298	29	Monocyte
100	10	random2000_3	0.197694	1.79007	12	Monocyte
500	10	random2000_3	0.17608	5.20629	8	Monocyte
1000	10	random2000_3	0.186207	1.7848	23	Monocyte
100	20	random2000_3	0.202572	1.22111	56	Monocyte
500	20	random2000_3	0.199662	1.25175	137	Monocyte
1000	20	random2000_3	0.182759	1.66586	70	Monocyte
100	0	random2000_3	0.1824	1.26066	819	Monocyte
500	0	random2000_3	0.180602	1.31822	336	Monocyte
1000	0	random2000_3	0.202401	2.19952	137	Monocyte
100	10	top2000HVGs	0.166957	6.7011	15	Monocyte
500	10	top2000HVGs	0.147887	4.32826	12	Monocyte
1000	10	top2000HVGs	0.164623	2.52274	12	Monocyte
100	20	top2000HVGs	0.179357	1.6832	1024	Monocyte
500	20	top2000HVGs	0.168459	1.43248	5	Monocyte
1000	20	top2000HVGs	0.13036	1.62493	12	Monocyte
100	0	top2000HVGs	0.148976	1.41538	9	Monocyte
500	0	top2000HVGs	0.162349	2.27822	6	Monocyte
1000	0	top2000HVGs	0.158559	1.9026	12	Monocyte
100	10	top4000HVGs	0.150094	1.54683	6	Monocyte
500	10	top4000HVGs	0.150289	3.97425	10	Monocyte
1000	10	top4000HVGs	0.15971	1.99281	12	Monocyte
100	20	top4000HVGs	0.161049	1.73071	6	Monocyte
500	20	top4000HVGs	0.169291	2.65352	4	Monocyte
1000	20	top4000HVGs	0.12766	2.57133	8	Monocyte
100	0	top4000HVGs	0.175238	2.1211	537	Monocyte
500	0	top4000HVGs	0.141818	2.04318	3	Monocyte
1000	0	top4000HVGs	0.153846	2.59161	3	Monocyte
100	10	top6000HVGs	0.16041	1.93631	12	Monocyte
500	10	top6000HVGs	0.186978	1.70065	805	Monocyte
1000	10	top6000HVGs	0.171846	1.93592	5	Monocyte
100	20	top6000HVGs	0.153846	1.64699	7	Monocyte
500	20	top6000HVGs	0.17122	2.60045	4	Monocyte
1000	20	top6000HVGs	0.160279	1.80311	3	Monocyte
100	0	top6000HVGs	0.179104	3.04977	9	Monocyte
500	0	top6000HVGs	0.164179	2.03851	4	Monocyte
1000	0	top6000HVGs	0.177215	2.87994	3840	Monocyte
100	10	top8000HVGs	0.174545	3.67927	1074	Monocyte
500	10	top8000HVGs	0.164706	3.69782	15	Monocyte
1000	10	top8000HVGs	0.13834	4.72073	8	Monocyte
100	20	top8000HVGs	0.16381	2.67266	12	Monocyte
500	20	top8000HVGs	0.144814	4.24912	12	Monocyte
1000	20	top8000HVGs	0.1417	3.60405	12	Monocyte
100	0	top8000HVGs	0.174688	7.4512	352	Monocyte
500	0	top8000HVGs	0.17657	3.85334	2097	Monocyte
1000	0	top8000HVGs	0.120582	4.27702	6	Monocyte
100	10	LowExpressionFilter	0.165899	4.45653	13	Monocyte
500	10	LowExpressionFilter	0.115079	5.56051	4	Monocyte
1000	10	LowExpressionFilter	0.16092	5.32605	13	Monocyte
100	20	LowExpressionFilter	0.173554	9.69636	16	Monocyte
500	20	LowExpressionFilter	0.207039	6.33389	730	Monocyte
1000	20	LowExpressionFilter	0.17551	14.0981	7	Monocyte
100	0	LowExpressionFilter	0.175966	6.15074	40	Monocyte
500	0	LowExpressionFilter	0.165179	8.13223	11	Monocyte
1000	0	LowExpressionFilter	0.145125	6.8917	8	Monocyte
100	10	random2000_1	0.365761	1.60932	70	NK cell
500	10	random2000_1	0.379139	7.05747	137	NK cell
1000	10	random2000_1	0.36935	4.26538	88	NK cell
100	20	random2000_1	0.363192	5.47521	36	NK cell
500	20	random2000_1	0.377597	6.27851	45	NK cell
1000	20	random2000_1	0.367907	3.06841	56	NK cell
100	0	random2000_1	0.364897	3.43521	36	NK cell
500	0	random2000_1	0.360775	2.58179	36	NK cell
1000	0	random2000_1	0.3685	3.51199	70	NK cell
100	10	random2000_2	0.381813	3.547	524	NK cell
500	10	random2000_2	0.385909	3.54537	2000	NK cell
1000	10	random2000_2	0.382094	2.94174	419	NK cell
100	20	random2000_2	0.381372	2.39786	110	NK cell
500	20	random2000_2	0.388516	3.08648	1280	NK cell
1000	20	random2000_2	0.398056	3.18532	419	NK cell
100	0	random2000_2	0.362608	2.45468	12	NK cell
500	0	random2000_2	0.347342	6.03493	9	NK cell
1000	0	random2000_2	0.357684	3.68053	9	NK cell
100	10	random2000_3	0.434316	3.11206	3	NK cell
500	10	random2000_3	0.461677	6.08553	45	NK cell
1000	10	random2000_3	0.462417	4.70513	36	NK cell
100	20	random2000_3	0.449531	2.58606	18	NK cell
500	20	random2000_3	0.461025	3.19165	29	NK cell
1000	20	random2000_3	0.460006	3.99777	29	NK cell
100	0	random2000_3	0.453786	3.0429	137	NK cell
500	0	random2000_3	0.462507	3.86484	36	NK cell
1000	0	random2000_3	0.462545	8.11376	29	NK cell
100	10	top2000HVGs	0.293615	3.26784	3	NK cell
500	10	top2000HVGs	0.299728	2.96805	6	NK cell
1000	10	top2000HVGs	0.289481	12.9229	3	NK cell
100	20	top2000HVGs	0.330313	2.99118	215	NK cell
500	20	top2000HVGs	0.318909	3.54726	137	NK cell
1000	20	top2000HVGs	0.320333	4.68	137	NK cell
100	0	top2000HVGs	0.325689	3.1797	137	NK cell
500	0	top2000HVGs	0.306618	4.22528	6	NK cell
1000	0	top2000HVGs	0.326254	5.27884	172	NK cell
100	10	top4000HVGs	0.290541	3.70502	3	NK cell
500	10	top4000HVGs	0.293919	4.18216	3	NK cell
1000	10	top4000HVGs	0.290865	7.12488	4	NK cell
100	20	top4000HVGs	0.294916	3.80288	6	NK cell
500	20	top4000HVGs	0.300706	4.75949	30	NK cell
1000	20	top4000HVGs	0.299849	5.54295	6	NK cell
100	0	top4000HVGs	0.299316	4.14091	8	NK cell
500	0	top4000HVGs	0.29682	7.37938	4	NK cell
1000	0	top4000HVGs	0.319516	6.26102	58	NK cell
100	10	top6000HVGs	0.30725	3.18703	7	NK cell
500	10	top6000HVGs	0.315052	3.26555	5	NK cell
1000	10	top6000HVGs	0.307457	3.91725	7	NK cell
100	20	top6000HVGs	0.321804	3.63087	6	NK cell
500	20	top6000HVGs	0.318071	5.34927	6	NK cell
1000	20	top6000HVGs	0.308063	4.87018	7	NK cell
100	0	top6000HVGs	0.307253	4.55231	4	NK cell
500	0	top6000HVGs	0.30889	4.6268	6	NK cell
1000	0	top6000HVGs	0.317183	6.76188	7	NK cell
100	10	top8000HVGs	0.308535	6.22448	10	NK cell
500	10	top8000HVGs	0.314573	4.45611	6	NK cell
1000	10	top8000HVGs	0.317189	6.04006	8	NK cell
100	20	top8000HVGs	0.3275	9.72391	19	NK cell
500	20	top8000HVGs	0.324561	5.36229	8	NK cell
1000	20	top8000HVGs	0.31254	6.94811	8	NK cell
100	0	top8000HVGs	0.316677	5.45749	8	NK cell
500	0	top8000HVGs	0.315005	11.5339	10	NK cell
1000	0	top8000HVGs	0.303183	7.15264	10	NK cell
100	10	LowExpressionFilter	0.377393	14.0979	334	NK cell
500	10	LowExpressionFilter	0.397668	7.80421	3886	NK cell
1000	10	LowExpressionFilter	0.389976	9.18779	1592	NK cell
100	20	LowExpressionFilter	0.39329	6.67278	2487	NK cell
500	20	LowExpressionFilter	0.371715	9.45021	214	NK cell
1000	20	LowExpressionFilter	0.376668	10.0494	417	NK cell
100	0	LowExpressionFilter	0.37307	8.86715	137	NK cell
500	0	LowExpressionFilter	0.383271	8.43707	652	NK cell
1000	0	LowExpressionFilter	0.384903	11.3276	1019	NK cell
100	10	random2000_1	0.370203	56.5796	2000	NKT-like cell
500	10	random2000_1	0.390462	1.26158	1600	NKT-like cell
1000	10	random2000_1	0.365655	4.6237	1280	NKT-like cell
100	20	random2000_1	0.353208	3.77498	819	NKT-like cell
500	20	random2000_1	0.426498	2.08943	9	NKT-like cell
1000	20	random2000_1	0.379464	4.62236	1280	NKT-like cell
100	0	random2000_1	0.396576	3.32923	45	NKT-like cell
500	0	random2000_1	0.421855	3.31	9	NKT-like cell
1000	0	random2000_1	0.413029	2.05113	9	NKT-like cell
100	10	random2000_2	0.364615	2.02812	2000	NKT-like cell
500	10	random2000_2	0.375485	2.2472	2000	NKT-like cell
1000	10	random2000_2	0.364624	1.52915	2000	NKT-like cell
100	20	random2000_2	0.368543	1.62628	1280	NKT-like cell
500	20	random2000_2	0.354411	2.59023	2000	NKT-like cell
1000	20	random2000_2	0.370881	2.58471	1280	NKT-like cell
100	0	random2000_2	0.389797	3.08907	4	NKT-like cell
500	0	random2000_2	0.388197	1.86089	4	NKT-like cell
1000	0	random2000_2	0.377104	2.39045	5	NKT-like cell
100	10	random2000_3	0.33035	1.55535	2000	NKT-like cell
500	10	random2000_3	0.356121	2.00272	2000	NKT-like cell
1000	10	random2000_3	0.338118	2.35055	2000	NKT-like cell
100	20	random2000_3	0.433893	1.61195	3	NKT-like cell
500	20	random2000_3	0.402996	2.46502	5	NKT-like cell
1000	20	random2000_3	0.391861	2.4813	5	NKT-like cell
100	0	random2000_3	0.417223	4.71475	3	NKT-like cell
500	0	random2000_3	0.429511	2.00354	3	NKT-like cell
1000	0	random2000_3	0.429825	3.23544	3	NKT-like cell
100	10	top2000HVGs	0.258356	1.75544	110	NKT-like cell
500	10	top2000HVGs	0.21875	4.82398	8	NKT-like cell
1000	10	top2000HVGs	0.243946	4.67951	2000	NKT-like cell
100	20	top2000HVGs	0.275801	1.98546	110	NKT-like cell
500	20	top2000HVGs	0.272158	2.10138	137	NKT-like cell
1000	20	top2000HVGs	0.264493	2.3055	56	NKT-like cell
100	0	top2000HVGs	0.289007	3.02127	4	NKT-like cell
500	0	top2000HVGs	0.275311	2.58192	4	NKT-like cell
1000	0	top2000HVGs	0.254314	2.70497	172	NKT-like cell
100	10	top4000HVGs	0.261566	2.6543	1049	NKT-like cell
500	10	top4000HVGs	0.247569	6.46852	1049	NKT-like cell
1000	10	top4000HVGs	0.244681	3.39296	4000	NKT-like cell
100	20	top4000HVGs	0.238351	2.64649	1311	NKT-like cell
500	20	top4000HVGs	0.24552	3.49779	671	NKT-like cell
1000	20	top4000HVGs	0.314064	11.5332	3	NKT-like cell
100	0	top4000HVGs	0.247132	2.61279	1311	NKT-like cell
500	0	top4000HVGs	0.300608	2.96186	3	NKT-like cell
1000	0	top4000HVGs	0.278323	3.80338	4	NKT-like cell
100	10	top6000HVGs	0.224348	1.21329	6000	NKT-like cell
500	10	top6000HVGs	0.276074	1.78458	3	NKT-like cell
1000	10	top6000HVGs	0.273208	2.36878	3	NKT-like cell
100	20	top6000HVGs	0.30371	2.68091	3	NKT-like cell
500	20	top6000HVGs	0.237184	2.93334	4	NKT-like cell
1000	20	top6000HVGs	0.270928	2.63578	3	NKT-like cell
100	0	top6000HVGs	0.271976	2.09803	3	NKT-like cell
500	0	top6000HVGs	0.284226	3.26353	3	NKT-like cell
1000	0	top6000HVGs	0.28833	5.43685	3	NKT-like cell
100	10	top8000HVGs	0.287435	2.71216	3	NKT-like cell
500	10	top8000HVGs	0.266667	3.245	3	NKT-like cell
1000	10	top8000HVGs	0.241621	4.35052	4	NKT-like cell
100	20	top8000HVGs	0.246575	4.24893	6400	NKT-like cell
500	20	top8000HVGs	0.302844	3.72354	8	NKT-like cell
1000	20	top8000HVGs	0.235937	6.90593	4	NKT-like cell
100	0	top8000HVGs	0.284226	4.75125	3	NKT-like cell
500	0	top8000HVGs	0.267071	5.1101	3	NKT-like cell
1000	0	top8000HVGs	0.246014	9.06376	4	NKT-like cell
100	10	LowExpressionFilter	0.168932	4.60736	6778	NKT-like cell
500	10	LowExpressionFilter	0.179018	6.82111	6778	NKT-like cell
1000	10	LowExpressionFilter	0.165067	5.06143	5422	NKT-like cell
100	20	LowExpressionFilter	0.175573	9.26929	5422	NKT-like cell
500	20	LowExpressionFilter	0.276183	5.70598	8	NKT-like cell
1000	20	LowExpressionFilter	0.273359	7.40718	8	NKT-like cell
100	0	LowExpressionFilter	0.274684	13.8838	5	NKT-like cell
500	0	LowExpressionFilter	0.30781	5.7651	13	NKT-like cell
1000	0	LowExpressionFilter	0.275405	9.06157	5	NKT-like cell

## Sheet: Results_PatientSplit_Methods
Celltype	Method	Acc_test1	F1_test1	Acc_test2	F1_test2	Acc_RF_test1	F1_RF_test1	Acc_RF_test2	F1_RF_test2	MethodGroup	MethodLaBel	Optimal_k
CD4+ T cell	scGR_defaultconfig	0.546557	0.247941	0.574317	0.294159	0.546191	0.243026	0.575039	0.292604	scGeneRanger	scGeneRanger (default)	23
B cell	scGR_defaultconfig	0.61864	0.321857	0.650574	0.184332	0.611436	0.324197	0.649318	0.18311	scGeneRanger	scGeneRanger (default)	17
Monocyte	scGR_defaultconfig	0.533489	0.112593	0.581614	0.177122	0.530374	0.095952	0.546904	0.148148	scGeneRanger	scGeneRanger (default)	17
NKT-like cell	scGR_defaultconfig	0.597055	0.019544	0.485337	0.147743	0.572959	0.0303951	0.483271	0.146075	scGeneRanger	scGeneRanger (default)	21
CD8+ T cell	scGR_defaultconfig	0.644435	0.203462	0.634535	0.354749	0.626678	0.201739	0.616906	0.339181	scGeneRanger	scGeneRanger (default)	23
NK cell	scGR_defaultconfig	0.66402	0.3666	0.625837	0.408468	0.653962	0.352164	0.59807	0.398113	scGeneRanger	scGeneRanger (default)	23
CD4+ T cell	scGR_Bestconfig	0.776017	0.32859	0.708238	0.300325	0.696122	0.245512	0.673037	0.323087	scGeneRanger	scGeneRanger (Best)	15
B cell	scGR_Bestconfig	0.793336	0.481356	0.822505	0.306938	0.794237	0.501636	0.801149	0.310087	scGeneRanger	scGeneRanger (Best)	23
Monocyte	scGR_Bestconfig	0.707944	0.175824	0.621013	0.226054	0.740654	0.169576	0.688555	0.275109	scGeneRanger	scGeneRanger (Best)	11
NKT-like cell	scGR_Bestconfig	0.768407	0.0225989	0.542338	0.184094	0.716198	0.0185185	0.522098	0.172981	scGeneRanger	scGeneRanger (Best)	19
CD8+ T cell	scGR_Bestconfig	0.777959	0.24026	0.783591	0.42406	0.694049	0.219301	0.713866	0.435074	scGeneRanger	scGeneRanger (Best)	17
NK cell	scGR_Bestconfig	0.704076	0.230381	0.675266	0.332118	0.713252	0.335922	0.668176	0.413505	scGeneRanger	scGeneRanger (Best)	19
B cell	DEGs	0.665916	0.351399	0.657933	0.173461	0.656911	0.328042	0.660445	0.165785	DEGs	DEGs	23
Monocyte	DEGs	0.408879	0.170492	0.377111	0.224299	0.679907	0.162933	0.648218	0.213836	DEGs	DEGs	19
NKT-like cell	DEGs	0.539491	0.0601093	0.499793	0.22322	0.681392	0.048	0.53986	0.178466	DEGs	DEGs	23
CD8+ T cell	DEGs	0.582622	0.201297	0.601085	0.355369	0.662329	0.20237	0.657814	0.365465	DEGs	DEGs	23
NK cell	DEGs	0.665255	0.282255	0.658921	0.368805	0.707076	0.266136	0.700866	0.371535	DEGs	DEGs	21
CD4+ T cell	ElasticNet	0.335317	0.239355	0.326083	0.251329	0.673337	0.194779	0.668321	0.32496	ElasticNet	ElasticNet	23
B cell	ElasticNet	0.759118	0.447884	0.737976	0.243523	0.773075	0.458065	0.76705	0.265006	ElasticNet	ElasticNet	23
Monocyte	ElasticNet	0.874611	0.0359281	0.857411	0.0379747	0.675234	0.143737	0.686679	0.247748	ElasticNet	ElasticNet	7
NKT-like cell	ElasticNet	0.912985	0.0298507	0.82817	0.0630631	0.698795	0.06639	0.491119	0.186262	ElasticNet	ElasticNet	5
CD8+ T cell	ElasticNet	0.849532	0.0734558	0.814442	0.0837054	0.653789	0.203369	0.66855	0.359187	ElasticNet	ElasticNet	23
NK cell	ElasticNet	0.380625	0.308783	0.413549	0.382414	0.6919	0.344102	0.63785	0.39005	ElasticNet	ElasticNet	23
CD4+ T cell	DeepLift (top 30)	0.713248	0.214779	0.575152	0.280715	0.654057	0.258337	0.639529	0.311333	DeepLift	DeepLift (top 30)	23
CD4+ T cell	DeepLift (set size from scGR with default config)	0.557256	0.254809	0.577634	0.28677	0.556781	0.25148	0.574768	0.279873	DeepLift	DeepLift (*)	21
CD4+ T cell	DeepLift (set size from scGR with Best config)	0.558278	0.256895	0.578379	0.288109	0.557986	0.253101	0.575152	0.280715	DeepLift	DeepLift (**)	23
B cell	DeepLift (top 30)	0.780729	0.39201	0.660625	0.172429	0.758217	0.453713	0.748744	0.242424	DeepLift	DeepLift (top 30)	17
B cell	DeepLift (set size from scGR with default config)	0.832508	0.221757	0.907753	0.225904	0.809995	0.542299	0.816224	0.317333	DeepLift	DeepLift (*)	23
B cell	DeepLift (set size from scGR with Best config)	0.725799	0.396432	0.76346	0.204106	0.687078	0.352283	0.660625	0.172429	DeepLift	DeepLift (**)	23
Monocyte	DeepLift (top 30)	0.701713	0.193684	0.549719	0.191919	0.638629	0.194444	0.65666	0.282353	DeepLift	DeepLift (top 30)	13
Monocyte	DeepLift (set size from scGR with default config)	0.54595	0.184615	0.507505	0.170616	0.568536	0.185294	0.551595	0.187075	DeepLift	DeepLift (*)	19
Monocyte	DeepLift (set size from scGR with Best config)	0.549844	0.199446	0.511257	0.192248	0.566199	0.186861	0.549719	0.191919	DeepLift	DeepLift (**)	21
NKT-like cell	DeepLift (top 30)	0.736278	0.0295567	0.478315	0.245069	0.690763	0.0647773	0.469641	0.166234	DeepLift	DeepLift (top 30)	23
NKT-like cell	DeepLift (set size from scGR with default config)	0.737617	0.117117	0.586121	0.273913	0.710843	0.1	0.584882	0.258303	DeepLift	DeepLift (*)	23
NKT-like cell	DeepLift (set size from scGR with Best config)	0.685408	0.106464	0.516729	0.251918	0.630522	0.0860927	0.478315	0.245069	DeepLift	DeepLift (**)	19
CD8+ T cell	DeepLift (top 30)	0.688356	0.160643	0.657136	0.326377	0.618002	0.198065	0.637699	0.330409	DeepLift	DeepLift (top 30)	13
CD8+ T cell	DeepLift (set size from scGR with default config)	0.586553	0.176121	0.637021	0.311911	0.582215	0.182927	0.619053	0.29344	DeepLift	DeepLift (*)	23
CD8+ T cell	DeepLift (set size from scGR with Best config)	0.604582	0.176686	0.682224	0.338975	0.591568	0.186335	0.657136	0.326377	DeepLift	DeepLift (**)	23
NK cell	DeepLift (top 30)	0.694724	0.247171	0.629972	0.386148	0.685019	0.314253	0.675069	0.436475	DeepLift	DeepLift (top 30)	23
NK cell	DeepLift (set size from scGR with default config)	0.620963	0.278226	0.644939	0.38359	0.605964	0.257399	0.626625	0.385214	DeepLift	DeepLift (*)	17
NK cell	DeepLift (set size from scGR with Best config)	0.619022	0.280093	0.645333	0.380461	0.605435	0.256649	0.629972	0.386148	DeepLift	DeepLift (**)	21
CD4+ T cell	FeatureABlation (top 30)	0.716753	0.219068	0.575152	0.280715	0.652268	0.256654	0.639709	0.312508	FeatureABlation	FeatureABlation (top 30)	21
CD4+ T cell	FeatureABlation (set size from scGR with default config)	0.557109	0.254747	0.577566	0.286683	0.556781	0.25148	0.574768	0.279873	FeatureABlation	FeatureABlation (*)	21
CD4+ T cell	FeatureABlation (set size from scGR with Best config)	0.558424	0.256959	0.578333	0.288087	0.557986	0.253101	0.575152	0.280715	FeatureABlation	FeatureABlation (**)	23
B cell	FeatureABlation (top 30)	0.780729	0.39201	0.666368	0.172675	0.757317	0.453901	0.754846	0.247797	FeatureABlation	FeatureABlation (top 30)	17
B cell	FeatureABlation (set size from scGR with default config)	0.832508	0.221757	0.907753	0.225904	0.813147	0.548422	0.811378	0.315309	FeatureABlation	FeatureABlation (*)	23
B cell	FeatureABlation (set size from scGR with Best config)	0.725799	0.396432	0.76346	0.204106	0.683476	0.348471	0.666368	0.172675	FeatureABlation	FeatureABlation (**)	23
Monocyte	FeatureABlation (top 30)	0.701713	0.193684	0.549719	0.191919	0.63785	0.168157	0.665103	0.275862	FeatureABlation	FeatureABlation (top 30)	13
Monocyte	FeatureABlation (set size from scGR with default config)	0.54595	0.184615	0.507505	0.170616	0.568536	0.185294	0.551595	0.187075	FeatureABlation	FeatureABlation (*)	19
Monocyte	FeatureABlation (set size from scGR with Best config)	0.549844	0.199446	0.511257	0.192248	0.566199	0.186861	0.549719	0.191919	FeatureABlation	FeatureABlation (**)	21
NKT-like cell	FeatureABlation (top 30)	0.736278	0.0295567	0.478315	0.245069	0.670683	0.0610687	0.473358	0.167211	FeatureABlation	FeatureABlation (top 30)	23
NKT-like cell	FeatureABlation (set size from scGR with default config)	0.737617	0.117117	0.586121	0.273913	0.710843	0.1	0.584882	0.258303	FeatureABlation	FeatureABlation (*)	23
NKT-like cell	FeatureABlation (set size from scGR with Best config)	0.685408	0.106464	0.516729	0.251918	0.630522	0.0860927	0.478315	0.245069	FeatureABlation	FeatureABlation (**)	19
CD8+ T cell	FeatureABlation (top 30)	0.688356	0.160643	0.657136	0.326377	0.619086	0.203063	0.636908	0.331878	FeatureABlation	FeatureABlation (top 30)	13
CD8+ T cell	FeatureABlation (set size from scGR with default config)	0.586553	0.176121	0.637021	0.311911	0.582215	0.182927	0.619053	0.29344	FeatureABlation	FeatureABlation (*)	23
CD8+ T cell	FeatureABlation (set size from scGR with Best config)	0.604582	0.176686	0.682224	0.338975	0.591568	0.186335	0.657136	0.326377	FeatureABlation	FeatureABlation (**)	23
NK cell	FeatureABlation (top 30)	0.694724	0.247171	0.63076	0.386252	0.680254	0.305215	0.669752	0.431718	FeatureABlation	FeatureABlation (top 30)	23
NK cell	FeatureABlation (set size from scGR with default config)	0.620963	0.278226	0.644939	0.38359	0.606141	0.254509	0.626034	0.383642	FeatureABlation	FeatureABlation (*)	17
NK cell	FeatureABlation (set size from scGR with Best config)	0.619022	0.280093	0.645333	0.380461	0.607905	0.26032	0.63076	0.386252	FeatureABlation	FeatureABlation (**)	21

## Sheet: Results_ZEBRA_Methods
Celltype	Method	Acc	F1	Acc_RF	F1_RF	MethodGroup	MethodLaBel	Optimal_k
Astrocyte	scGR_defaultconfig	0.533692	0.390333	0.565512	0.284944	scGeneRanger	scGeneRanger (default)	23
Microglia	scGR_defaultconfig	0.471459	0.254245	0.504165	0.169509	scGeneRanger	scGeneRanger (default)	13
OPC	scGR_defaultconfig	0.531517	0.489119	0.527083	0.309116	scGeneRanger	scGeneRanger (default)	5
Oligodendrocyte	scGR_defaultconfig	0.532333	0.0613684	0.521284	0.0776211	scGeneRanger	scGeneRanger (default)	23
Excitatory neuron 4	scGR_defaultconfig	0.5171	0.00631413	0.517676	NA	scGeneRanger	scGeneRanger (default)	23
Excitatory neuron 5	scGR_defaultconfig	0.47612	0.0164552	0.518458	0.175715	scGeneRanger	scGeneRanger (default)	23
Inhibitory neuron 1	scGR_defaultconfig	0.526131	0.155114	0.492033	0.533918	scGeneRanger	scGeneRanger (default)	23
Inhibitory neuron 2	scGR_defaultconfig	0.517019	0.126532	0.522534	0.0194175	scGeneRanger	scGeneRanger (default)	11
Astrocyte	DeepLift (top 30)	0.55124	0.234026	0.6343	0.56426	DeepLift	DeepLift (top 30)	13
Astrocyte	DeepLift (set size from scGR with default config)	0.549368	0.227747	0.626579	0.545817	DeepLift	DeepLift (*)	15
Microglia	DeepLift (top 30)	0.48195	0.0958535	0.490898	0.161585	DeepLift	DeepLift (top 30)	13
Microglia	DeepLift (set size from scGR with default config)	0.480407	0.22037	0.592718	0.492308	DeepLift	DeepLift (*)	5
OPC	DeepLift (top 30)	0.505543	0.100288	0.574596	0.544282	DeepLift	DeepLift (top 30)	17
OPC	DeepLift (set size from scGR with default config)	0.496041	0.00872274	0.492556	0.137783	DeepLift	DeepLift (*)	23
Oligodendrocyte	DeepLift (top 30)	0.519183	0.0604559	0.532551	0.355913	DeepLift	DeepLift (top 30)	23
Oligodendrocyte	DeepLift (set size from scGR with default config)	0.531862	0.00920104	0.530884	0.26945	DeepLift	DeepLift (*)	23
Excitatory neuron 4	DeepLift (top 30)	0.520424	0.0231771	0.54184	0.149923	DeepLift	DeepLift (top 30)	19
Excitatory neuron 4	DeepLift (set size from scGR with default config)	0.533082	0.145731	0.543182	0.130445	DeepLift	DeepLift (*)	19
Excitatory neuron 5	DeepLift (top 30)	0.479908	0.00511509	0.499591	0.0907005	DeepLift	DeepLift (top 30)	17
Excitatory neuron 5	DeepLift (set size from scGR with default config)	0.481096	0.00767045	0.482805	0.0116395	DeepLift	DeepLift (*)	9
Inhibitory neuron 1	DeepLift (top 30)	0.529159	0.00135181	0.529477	0.0440272	DeepLift	DeepLift (top 30)	19
Inhibitory neuron 1	DeepLift (set size from scGR with default config)	0.525972	0.109548	0.513066	0.174054	DeepLift	DeepLift (*)	23
Inhibitory neuron 2	DeepLift (top 30)	0.519225	0.000655093	0.57028	0.276466	DeepLift	DeepLift (top 30)	23
Inhibitory neuron 2	DeepLift (set size from scGR with default config)	0.518437	0.00391134	0.564765	0.255526	DeepLift	DeepLift (*)	9
Astrocyte	FeatureABlation (top 30)	0.55124	0.234026	0.627983	0.55735	FeatureABlation	FeatureABlation (top 30)	13
Astrocyte	FeatureABlation (set size from scGR with default config)	0.5489	0.220695	0.625175	0.53886	FeatureABlation	FeatureABlation (*)	23
Microglia	FeatureABlation (top 30)	0.48195	0.0958535	0.498612	0.183827	FeatureABlation	FeatureABlation (top 30)	13
Microglia	FeatureABlation (set size from scGR with default config)	0.480407	0.22037	0.601049	0.504028	FeatureABlation	FeatureABlation (*)	5
OPC	FeatureABlation (top 30)	0.505543	0.100288	0.572062	0.544351	FeatureABlation	FeatureABlation (top 30)	17
OPC	FeatureABlation (set size from scGR with default config)	0.496357	0.00872818	0.487805	0.116876	FeatureABlation	FeatureABlation (*)	23
Oligodendrocyte	FeatureABlation (top 30)	0.527406	0.0471843	0.538637	0.36207	FeatureABlation	FeatureABlation (top 30)	21
Oligodendrocyte	FeatureABlation (set size from scGR with default config)	0.533384	0.0102966	0.531138	0.276822	FeatureABlation	FeatureABlation (*)	21
Excitatory neuron 4	FeatureABlation (top 30)	0.520424	0.0231771	0.54184	0.149923	FeatureABlation	FeatureABlation (top 30)	19
Excitatory neuron 4	FeatureABlation (set size from scGR with default config)	0.533082	0.145731	0.543182	0.130445	FeatureABlation	FeatureABlation (*)	19
Excitatory neuron 5	FeatureABlation (top 30)	0.479908	0.00511509	0.499146	0.0898907	FeatureABlation	FeatureABlation (top 30)	17
Excitatory neuron 5	FeatureABlation (set size from scGR with default config)	0.481171	0.00795342	0.483548	0.0144578	FeatureABlation	FeatureABlation (*)	9
Inhibitory neuron 1	FeatureABlation (top 30)	0.529159	0.00135181	0.529796	0.0483715	FeatureABlation	FeatureABlation (top 30)	19
Inhibitory neuron 1	FeatureABlation (set size from scGR with default config)	0.525972	0.109548	0.513066	0.174054	FeatureABlation	FeatureABlation (*)	23
Inhibitory neuron 2	FeatureABlation (top 30)	0.519225	0.000655093	0.568547	0.267523	FeatureABlation	FeatureABlation (top 30)	23
Inhibitory neuron 2	FeatureABlation (set size from scGR with default config)	0.518437	0.00391134	0.565868	0.247884	FeatureABlation	FeatureABlation (*)	9
