# Supplementary material for: A single-cell atlas to map sex-specific gene-expression changes in blood upon neurodegeneration
Source: Nat Commun. 2025 Feb 25;16:1965. doi: 10.1038/s41467-025-56833-7 (PMC11862118; doi:10.1038/s41467-025-56833-7)
Supplement: Supplementary file 13 — Source Data [file 41467_2025_56833_MOESM13_ESM.xlsx]

## Sheet: Overview
Source Data included in the Supplementary Data:
Figure 1	Figures 1a and b are based on the metadata available as Supplementary Data 1
Figure 3	All plots were created using the Data given in Supplementary Data 2
Figure 4	All plots were created using the Data given in Supplementary Data 3
Figure 5	All plots were created using the Data given in Supplementary Data 2-7
Supplementary Fig. 2	All plots were created using the Data given in Supplementary Data 1
Supplementary Fig. 4	All plots were created using the Source Data given for Figures 2b (broad Annotation) and 2e (fine Annotation)
Supplementary Fig. 6	All plots were created using the Data given in Supplementary Data 2
Supplementary Fig. 7	All plots were created using the Data given in Supplementary Data 2
Supplementary Fig. 8	Supplementary Fig. 8 a is based on the information of Supplementary Data 1, 4 and 5
Supplementary Fig. 10	Supplementary Fig. 10a-c were created using the data given in Supplementary Data 1
Supplementary Fig. 11	Supplement Fig. 11 a and b were created using the data given in Supplementary Data 1

## Sheet: Figure 1d
	Figure 1d
	Celltype	Proportion	Level
	C-Memory B cell	0.337284	Fine
	CD14 Monocytes	0.230721	Fine
	CD16 Monocytes	1.64045	Fine
	CD4+ Proliferating	0.218734	Fine
	CD4+ Proliferating T cell	0.529735	Fine
	CD4+ Tcm T cell	1.33341	Fine
	CD4+ Tcm/Tscm T cell	3.89972	Fine
	CD4+ Tem cell	5.43537	Fine
	CD4+ Tfh cell	4.17102	Fine
	CD56-Bright NK cell	3.6514	Fine
	CD56-Dim, CD16 NK cell	8.78589	Fine
	CD8+ Tcm T cell	1.07762	Fine
	CD8+ Tem T cell	3.90742	Fine
	CD8+ Tte T cell	3.1981	Fine
	cDC1	0.0426692	Fine
	cDC2	0.492895	Fine
	DN B cell	1.16845	Fine
	DN1 B cell	0.0179254	Fine
	HSPC / Progenitor	0.0701622	Fine
	M-Memory B cell	0.907819	Fine
	Megacaryocytes	0.201139	Fine
	Naive B cell	2.20538	Fine
	Naive CD4+ T cell	36.3345	Fine
	Naive CD8+ T cell	6.03626	Fine
	NKT-like cell	3.13035	Fine
	pDC cell	0.074561	Fine
	Plasmablasts	0.62827	Fine
	Proliferating Monocytes	0.408106	Fine
	Proliferating T cell	0.325517	Fine
	Red Blood Cells	0.423832	Fine
	Th1/Th2/Th17 cell	3.8808	Fine
	Transitional B cell	1.1811	Fine
	Treg CD4+ cell	4.05335	Fine
	B cell	5.81796	Broad
	CD4+ T cell	59.8567	Broad
	CD8+ T cell	14.2194	Broad
	Dendritic cell	0.610125	Broad
	HSPC/Progenitors	0.0701622	Broad
	Megacaryocytes	0.201139	Broad
	Monocyte	2.27928	Broad
	NK cell	12.4373	Broad
	NKT-like cell	3.13035	Broad
	Plasma cell	0.62827	Broad
	Proliferating T cell	0.325517	Broad
	Red Blood Cells	0.423832	Broad

## Sheet: Figure 2b,c
	Figure 2b,c
	SCMD	Sex	Age	Diagnosis	ApoE	B cell	CD4+ T cell	CD8+ T cell	Dendritic cell	HSPC/Progenitors	Megacaryocytes	Monocyte	NK cell	NKT-like cell	Plasma cell	Proliferating T cell	Red Blood Cells
	144	female	76.6904	MCI	e4/e4	86	210	100	9	5	1	100	11	0	25	16	1
	146	female	76.4016	AD	e4/e4	78	2190	130	53	1	1	168	280	1065	104	0	2
	181	male	66.7479	HC	unknown	65	528	198	9	1	0	7	142	17	3	2	6
	230	female	87.1918	MCI	unknown	34	2289	1180	11	1	2	61	252	96	6	16	5
	254	male	73.2158	AD	e4/e4	118	649	162	10	0	9	65	206	62	27	1	0
	340	female	70.6932	AD	e3/e4	147	2822	385	5	0	0	24	262	259	30	8	6
	381	female	59.2438	AD	e3/e4	79	1249	306	30	2	1	27	139	152	4	5	13
	409	male	82.1589	MCI	e3/e2	270	2387	296	1	1	0	35	597	41	2	5	4
	414	male	96.2986	MCI	e3/e3	200	1911	719	5	2	6	65	230	19	10	2	14
	450	female	80.1803	HC	e4/e4	136	645	129	8	1	3	98	93	8	5	5	12
	500	female	81.5315	HC	e3/e2	156	1137	950	202	4	2	330	218	49	36	40	7
	516	male	63.2027	MCI	e3/e3	78	558	183	34	1	5	100	190	8	3	4	2
	545	female	73.2486	HC	e3/e3	11	93	6	0	0	0	9	1	0	13	0	0
	553	female	67.4219	MCI	e4/e4	106	180	437	36	1	22	193	159	1	7	1	0
	562	male	72.6493	HC	e3/e3	113	1428	220	7	0	0	4	218	7	13	4	6
	598	male	85.6384	HC	e3/e3	319	2870	546	35	2	7	77	462	82	38	8	36
	599	male	71.9973	HC	e3/e3	138	4635	1404	8	5	1	10	459	80	14	25	33
	600	female	64.276	HC	e3/e3	73	410	85	2	0	0	11	135	13	7	2	1
	613	male	70.589	HC	e3/e3	318	1760	368	29	8	0	124	275	275	23	3	6
	615	male	89.4082	HC	e3/e2	62	595	135	2	0	2	15	44	20	10	5	2
	617	female	74.4809	HC	e3/e3	1262	45	17	0	0	1	0	1	0	8	1	0
	619	male	78.8356	HC	e3/e4	105	1413	459	4	0	1	42	276	62	33	0	2
	629	male	80.0466	HC	e3/e3	6	357	388	37	5	0	19	98	315	0	0	5
	631	male	68.9534	HC	e3/e4	250	1673	766	108	2	31	332	624	82	8	22	10
	632	female	66.5929	HC	e3/e3	68	2803	335	7	0	0	24	92	23	4	0	18
	638	female	65.6877	HC	e3/e3	76	553	3	0	0	0	4	0	3	58	1	0
	645	female	67.7404	HC	e3/e3	4	82	36	6	0	0	2	2	3	7	4	0
	646	female	76.5109	HC	e3/e3	188	1864	442	3	2	2	88	882	89	26	5	5
	651	male	75.7213	HC	e3/e3	218	1403	611	15	4	0	13	106	0	5	51	19
	652	female	67.0219	HC	e3/e4	232	1635	597	23	2	0	99	491	149	6	11	1
	656	female	70.5616	AD	e3/e4	130	1406	428	2	1	0	27	321	11	7	2	7
	659	female	73.8384	HC	e3/e3	96	3534	280	4	0	3	24	174	20	8	11	33
	675	female	75.3836	HC	e3/e3	36	478	77	3	0	0	15	21	1	18	2	5
	676	male	68.7131	HC	e3/e3	163	1353	913	73	2	32	316	540	211	16	0	9
	677	male	62.4208	PD	e3/e2	183	3718	224	71	4	0	103	154	596	2	1	13
	683	male	73.0384	HC	e3/e3	56	813	1281	43	2	0	11	1128	85	14	9	10
	685	female	68.1397	HC	e3/e3	778	5132	819	18	11	4	89	793	639	5	1	39
	686	male	75.2219	HC	e3/e3	448	1211	707	46	18	1	44	722	34	5	28	8
	687	female	76.959	HC	e3/e3	99	1506	265	5	0	3	29	90	92	26	1	1
	696	female	78.9781	MCI	e3/e3	105	893	390	2	1	0	1	14	4	2	31	1
	700	male	81.9727	HC	e3/e3	10	93	36	1	5	0	12	5	0	6	2	0
	705	female	75.0438	HC	e4/e2	311	2480	912	40	8	4	105	1377	493	31	16	33
	707	female	80.2623	PDMCI	e3/e3	127	1988	123	13	3	1	173	150	502	111	1	18
	716	female	79.7726	HC	e3/e3	64	420	133	94	1	33	423	98	80	13	0	2
	724	female	75.6612	MCI	e3/e4	82	504	168	0	0	1	26	111	318	25	0	5
	726	female	83.276	PD	e3/e4	343	2240	218	0	0	0	4	177	24	35	0	38
	727	female	67.8279	PD	e3/e3	29	312	109	85	0	37	133	7	38	5	1	0
	728	male	70.8388	MCI	e3/e3	16	294	272	23	0	4	70	88	0	7	7	93
	732	male	87.7151	HC	e3/e2	137	234	114	23	2	1	22	1995	18	7	2	10
	733	male	65.6411	HC	e3/e3	54	1473	388	26	2	1	65	27	59	9	4	6
	734	female	63.2904	PD	e3/e3	205	3151	158	3	3	0	93	519	282	43	2	24
	738	female	74.2301	AD	e4/e4	182	1334	628	5	0	0	38	432	11	4	2	15
	741	male	70.7151	PD	e3/e3	204	1014	510	24	1	1	119	743	83	13	5	22
	749	female	71.5984	HC	e3/e3	78	687	152	11	1	0	12	43	4	45	2	0
	750	female	78.8986	HC	e3/e3	143	1127	236	7	0	0	19	80	5	39	13	4
	752	female	77.7425	HC	e3/e3	342	658	352	3	6	12	109	224	17	20	3	2
	753	female	77.1202	PD	e3/e3	82	603	82	1	0	2	20	25	3	54	2	1
	754	male	81.1175	HC	e3/e3	111	2523	746	8	3	1	28	693	60	17	15	29
	763	male	66.6548	PDMCI	e3/e4	14	583	48	15	0	1	67	9	20	9	2	0
	770	female	73.1038	HC	e3/e2	111	2791	586	8	0	4	74	215	148	5	3	6
	774	female	67.8932	MCI	e3/e4	342	3647	826	12	6	0	6	242	38	4	59	4
	776	male	81.9233	HC	e3/e3	40	428	141	12	0	1	1	21	5	10	3	4
	781	female	72.0082	HC	e3/e4	77	2416	641	2	3	0	8	105	9	12	38	52
	786	female	80.6066	HC	e3/e3	121	3387	527	1	3	0	25	252	114	2	8	9
	787	male	78.9616	MCI	e3/e4	53	943	356	7	2	2	10	288	95	18	7	1
	788	female	71.7131	HC	e3/e3	95	1405	668	18	1	1	67	226	12	22	20	2
	790	female	74.2603	HC	e3/e3	15	1678	388	16	0	0	22	364	81	10	7	20
	799	female	74.6055	PD	e3/e3	47	1456	211	28	2	0	39	23	61	15	2	5
	800	female	78.7699	MCI	e3/e3	54	422	89	27	2	0	48	40	424	17	0	1
	801	female	93.5041	HC	e3/e3	63	895	236	92	3	72	164	113	212	6	1	0
	802	male	76.4055	MCI	e4/e4	12	1349	239	5	0	0	14	54	149	12	0	6
	807	male	81.8192	PDMCI	e3/e3	115	1179	240	20	0	0	28	54	59	30	3	4
	808	female	81.4137	HC	e3/e3	81	2189	760	3	3	0	140	639	26	13	8	11
	812	female	74.874	HC	e3/e3	328	1186	408	14	0	0	59	203	81	21	18	4
	815	female	67.2137	PDMCI	e3/e4	5	2635	435	14	3	0	2	113	72	0	4	25
	816	female	71.4767	HC	e3/e4	284	1783	292	12	3	1	73	358	126	9	5	6
	820	male	85.8548	HC	e3/e3	367	1090	356	7	3	5	60	185	107	5	16	2
	821	female	71.811	HC	e3/e4	418	3204	394	31	1	1	22	125	280	32	11	4
	822	female	78.9425	HC	e3/e3	158	2604	733	36	0	9	141	283	43	12	23	24
	825	female	72.674	MCI	e3/e4	31	753	156	9	1	1	281	39	216	9	0	0
	835	male	75.3233	HC	e3/e3	187	1357	468	54	13	1	111	917	170	13	1	5
	836	male	74.7836	HC	e3/e3	53	148	24	9	1	1	20	35	0	25	6	0
	842	female	69.6438	HC	e3/e3	54	1661	403	0	4	1	5	2	0	22	32	10
	845	female	72.0055	PD	e3/e2	53	1633	325	3	1	0	15	35	4	8	14	3
	846	female	62.8329	HC	e3/e3	260	2143	271	10	3	0	49	14	46	24	14	22
	849	male	64.2466	HC	e3/e3	44	383	64	32	1	10	78	12	23	6	1	0
	855	female	59.0082	HC	e3/e3	72	380	133	11	0	7	21	57	5	0	6	2
	857	female	78.737	HC	e3/e3	159	1796	478	65	0	30	167	179	21	31	15	32
	860	female	77.9726	HC	e3/e3	190	1291	857	89	3	23	96	125	4	26	28	6
	863	male	65.9973	AD	e3/e4	152	2824	689	33	9	1	31	425	79	7	30	11
	864	male	70.1918	PD	e3/e3	19	976	539	54	2	0	16	206	91	1	15	8
	865	female	76.8082	HC	e3/e3	100	568	260	82	2	105	179	47	13	14	0	10
	872	male	75.5205	PD	e3/e3	302	2225	1182	62	8	1	20	299	8	22	105	5
	873	male	80.1671	HC	e3/e3	132	2760	502	8	5	0	35	187	17	8	22	19
	875	female	71.4466	HC	e3/e4	2	456	81	8	1	0	5	28	1	1	5	2
	877	female	77.5918	HC	e3/e3	113	905	1047	22	2	0	4	559	8	6	36	3
	879	male	78.0849	HC	e3/e3	144	2025	968	39	2	30	212	552	233	5	3	72
	884	male	83.3836	HC	e3/e3	29	802	81	7	0	0	21	49	123	22	1	2
	885	male	72.6027	HC	e3/e4	88	2222	547	2	0	0	35	249	23	25	33	53
	886	male	74.7918	HC	unknown	244	2208	599	2	0	2	59	212	124	5	2	10
	889	female	78.3973	MCI	e3/e3	34	2045	307	3	1	1	36	68	178	8	5	20
	892	male	73.5945	MCI	e3/e3	110	573	396	3	2	6	5	20	5	3	33	2
	0898+0736	female	62.2685	HC	e3/e3	73	696	244	14	0	5	41	93	6	1	6	3
	903	male	82.7589	MCI	e3/e3	371	4451	1041	44	4	1	42	506	0	6	72	7
	904	female	84.5781	AD	e3/e4	29	2219	443	9	0	0	27	210	636	14	0	0
	905	male	86.7863	HC	e3/e4	199	3910	1233	6	7	1	110	1565	60	9	24	8
	909	female	70.126	HC	e3/e2	303	2231	420	27	3	25	58	283	2	1	22	32
	911	male	80.9863	HC	e3/e4	176	2785	974	7	4	3	37	521	6	17	82	20
	912	female	75.7452	HC	e3/e3	142	782	470	1	1	5	53	10	1	5	34	4
	913	female	74.6438	HC	unknown	103	1494	415	0	1	0	24	58	6	6	20	3
	914	female	79.0137	MCI	e3/e4	416	1547	240	15	5	3	109	421	2	19	7	2
	916	male	76.1918	MCI	e3/e4	72	3270	624	13	1	2	125	146	12	14	11	10
	917	male	83.4521	AD	e3/e4	478	2422	204	0	5	0	85	332	1	21	0	17
	922	female	65.7397	MCI	unknown	154	291	53	64	1	5	68	95	83	6	2	0
	930	male	72.5027	PDMCI	unknown	477	10647	1183	49	14	14	107	2382	1	8	45	13
	932	female	57.7041	AD	e3/e4	472	1664	576	15	0	1	122	920	164	10	4	7
	0936+0785	male	77.4699	HC	e3/e3	346	3484	4685	35	1	89	816	1274	14	10	13	9
	941	female	65.7288	PD	unknown	3	215	74	2	0	1	3	10	1	0	0	5
	942	male	61.5205	AD	e3/e3	5	667	176	10	0	0	13	82	62	6	2	0
	946	female	83.1836	AD	e3/e4	107	944	167	16	0	2	35	172	0	10	5	0
	947	male	62.1507	AD	e4/e4	116	708	149	0	0	0	1	134	7	38	0	3
	950	male	76.6411	PD	unknown	106	2216	533	8	1	2	162	541	97	4	2	58
	951	female	74.6137	PD	unknown	71	1992	449	7	0	1	55	62	119	12	3	4
	952	male	73.3781	MCI	unknown	194	776	120	14	1	0	4	87	5	64	0	0
	953	male	83.7452	AD	e3/e3	143	2688	361	13	2	0	7	81	78	0	10	8
	954	female	82.2049	MCI	unknown	38	605	69	5	3	1	88	127	127	18	0	4
	955	female	67.9315	PD	unknown	244	2500	577	24	3	5	63	555	126	34	6	14
	960	male	81.463	HC	e4/e4	226	2239	704	9	2	4	50	847	59	13	9	20
	961	male	64.7041	MCI	unknown	66	993	536	4	1	0	14	168	69	21	17	8
	964	male	67.2822	PD	unknown	14	932	128	2	0	0	0	9	1	22	2	10
	965	female	66.1479	MCI	unknown	288	280	199	36	0	0	61	384	12	30	0	0
	967	female	62.8575	PD	unknown	121	1908	521	29	13	0	24	107	40	30	14	14
	968	male	77.3096	HC	unknown	14	709	170	1	0	0	7	291	26	1	0	3
	969	female	77.7233	PD	unknown	11	1407	516	1	0	1	7	17	4	4	46	4
	970	male	70.3123	HC	e4/e4	100	2940	326	6	4	4	97	632	23	6	5	22
	974	male	56.189	PD	unknown	68	343	130	1	4	0	0	97	1	19	8	3
	978	female	71.263	HC	unknown	731	4375	2046	19	4	3	137	1569	86	36	19	9
	983	male	68.1589	PD	unknown	34	330	87	8	0	0	11	45	7	2	1	2
	984	female	79.9288	PD	unknown	108	2181	654	7	2	0	2	28	2	4	37	17
	988	female	51.6877	PD	unknown	101	3268	792	10	17	0	2	1308	167	26	9	19
	994	male	70.3342	HC	unknown	150	2830	186	3	0	3	14	351	20	13	1	1
	997	female	70.4	PD	unknown	1	236	60	1	0	0	6	10	23	8	0	0
	1001	female	70.526	AD	unknown	74	904	176	31	0	0	11	250	82	2	3	3
	1003	female	61.8027	PD	unknown	144	4624	999	24	6	1	135	168	32	25	37	47
	1007	female	62.1507	HC	unknown	59	1593	317	2	0	0	5	47	2	14	18	12
	1008	male	61.9178	PD	unknown	186	2301	498	17	1	0	25	930	579	203	8	1
	1009	female	73.7452	PD	unknown	80	2633	782	13	1	1	19	242	92	21	14	36
	1011	male	74.3288	PD	unknown	54	972	193	1	1	1	11	8	0	6	6	5
	1012	female	65.4658	PD	unknown	10	485	127	2	1	0	0	21	9	20	2	5
	1013	male	77.3671	PD	unknown	540	4491	914	15	3	15	142	867	117	16	27	108
	1015	male	65.0356	HC	unknown	112	3137	549	3	4	1	12	503	9	3	24	8
	1017	female	58.3233	PDMCI	unknown	286	2343	431	16	2	3	43	445	50	13	7	8
	1024	female	67.1753	PD	unknown	13	940	401	7	1	0	10	100	66	5	20	3
	1028	male	66.2192	HC	unknown	89	363	219	73	0	0	39	68	27	47	1	3
	1033	male	64.4986	PD	unknown	58	1825	533	8	1	7	36	97	31	4	5	22
	1035	male	73.7479	MCI	unknown	71	1602	211	3	0	0	11	203	1	6	18	34
	1036	male	76.5589	MCI	unknown	108	882	645	175	3	41	259	160	69	7	0	0
	1037	male	83.4219	PDMCI	unknown	26	2358	341	4	0	4	43	81	2	2	16	7
	1038	male	74.3425	PDMCI	unknown	22	890	339	5	2	1	30	124	2	5	28	1
	1041	male	75.2877	MCI	unknown	349	2983	302	145	1	45	725	295	283	37	8	32
	1042	female	73.4301	HC	unknown	219	3512	795	2	1	2	75	1296	88	6	5	26
	1044	male	63.3534	PD	unknown	115	1244	332	6	0	0	27	873	2	0	1	2
	1052	female	71.8356	AD	unknown	65	3745	579	4	3	0	28	172	239	5	16	12
	1055	male	86.3123	AD	unknown	20	938	81	4	4	0	16	22	7	64	3	2
	1056	female	61.4329	MCI	unknown	315	3615	504	8	0	3	141	392	44	39	7	94
	1061	female	68.0219	MCI	unknown	81	388	100	99	1	8	121	20	74	17	0	2
	1070	female	78.7041	HC	unknown	78	2481	921	2	2	6	160	1144	50	0	0	5
	1073	male	64.2932	PDMCI	unknown	45	876	639	24	0	1	65	171	933	3	0	2
	1074	male	76.7397	PD	unknown	158	849	221	15	0	7	98	266	53	2	1	2
	1078	female	83.7726	MCI	unknown	213	3339	230	33	2	2	182	272	1012	31	5	2
	1079	male	73.5973	MCI	unknown	190	1011	249	16	2	6	76	133	1	6	2	9
	1081	female	71.6356	HC	unknown	488	2217	246	7	8	4	81	282	135	96	0	2
	1085	female	70.2274	HC	unknown	104	2600	414	3	0	0	41	247	21	17	2	10
	1086	female	71.8603	HC	unknown	59	1247	1138	2	1	1	99	648	35	19	3	15
	1088	male	79.0658	PDMCI	unknown	135	1147	470	31	3	2	33	191	19	0	4	6
	1091	male	78.0822	MCI	unknown	28	791	442	5	0	0	31	368	648	7	1	9
	1092	female	84.9151	AD	unknown	257	1564	322	15	0	2	93	293	29	52	1	1
	1093	male	84.0301	MCI	unknown	110	1600	596	23	0	7	54	297	108	10	0	29
	1100	female	80.3233	HC	unknown	719	3879	1445	5	11	9	69	354	10	12	129	12
	1103	female	80.8795	MCI	unknown	190	1105	412	6	1	12	202	189	368	31	0	6
	1106	male	76.9562	MCI	unknown	199	2451	355	58	4	1	112	257	468	19	0	2
	1107	male	77.0521	PDMCI	unknown	58	1463	374	6	0	1	32	404	2	5	30	1
	1110	female	70.1973	HC	unknown	99	1642	475	6	2	0	32	163	4	4	18	12
	1111	female	55.8575	HC	unknown	2195	5741	1241	26	0	2	25	196	26	96	11	1
	1112	female	70.4301	HC	unknown	281	2044	648	0	1	0	12	427	0	11	0	6
	1113	male	73.8904	HC	unknown	98	2126	339	33	9	21	117	613	7	2	21	8
	1114	female	77.326	HC	unknown	9	353	172	1	0	0	9	55	0	4	10	2
	1115	male	63.6411	PD	unknown	86	1746	460	3	1	0	15	680	25	40	21	3
	1117	male	74.3507	PD	unknown	45	1030	233	9	4	1	16	441	4	17	7	11
	1120	female	58.937	AD	unknown	200	1713	274	3	1	0	33	610	16	6	2	5
	1123	male	64.0027	MCI	unknown	30	574	242	8	0	3	76	21	31	8	1	1
	1124	male	77.2959	MCI	unknown	122	205	43	101	4	35	257	49	4	5	1	2
	1125	female	77.7233	MCI	unknown	62	980	183	13	1	2	39	57	16	11	2	1
	1131	male	79.2027	PD	unknown	18	383	70	3	0	1	10	147	0	0	18	1
	1134	female	63.6164	HC	unknown	201	886	129	4	1	3	12	178	37	0	0	3
	1147	male	75.7945	AD	unknown	41	1164	489	6	2	3	60	1126	12	12	0	43
	1148	male	74.4493	HC	unknown	216	1033	108	1	0	1	17	454	3	2	1	23
	1149	male	72.7096	HC	unknown	271	4994	694	18	3	5	103	1452	1627	3	0	12
	1150	female	75.9288	PD	unknown	367	4103	529	16	4	8	88	849	39	13	17	9
	1151	male	79.5726	MCI	unknown	26	1799	480	2	1	0	26	191	271	7	9	0
	1153	female	71.4411	MCI	unknown	116	959	560	22	0	3	163	201	202	10	2	2
	1157	female	65.1918	HC	unknown	562	1981	497	38	0	18	126	514	3	2	10	4
	1158	male	54.0329	HC	unknown	441	1295	240	37	2	35	224	415	5	287	4	11
	1160	male	78.8219	AD	unknown	149	1603	350	4	0	2	29	1401	8	5	5	327
	1162	female	83.6466	HC	unknown	106	386	257	64	1	25	299	224	25	1	1	3
	1164	male	64.726	PDMCI	unknown	73	1808	1085	64	0	23	269	884	249	12	6	18
	1165	male	72.4247	PDMCI	unknown	80	1489	317	13	5	6	122	189	63	19	1	15
	1166	female	77.1151	HC	unknown	363	1698	447	209	2	43	463	244	62	20	16	1
	1168	female	81.1178	AD	unknown	73	1142	215	3	1	4	36	383	9	9	4	4
	1169	female	65.2822	PD	unknown	139	1993	464	6	2	1	101	693	30	18	11	49
	1170	male	72.4356	PD	unknown	85	293	73	3	0	0	50	137	20	34	0	1
	1171	male	78.1753	MCI	unknown	1	209	32	2	0	0	3	7	3	3	1	0
	1172	female	78.1452	HC	unknown	127	1079	434	24	2	13	81	210	11	3	2	5
	1173	female	51.2493	AD	unknown	102	1854	675	5	0	5	44	627	39	6	9	13
	1175	male	70.6356	HC	unknown	406	2364	469	0	3	5	20	142	0	2	17	7
	1176	female	59.7123	HC	unknown	1110	2828	418	9	4	15	45	1823	30	28	2	17
	1180	female	63.9534	HC	unknown	550	5278	680	10	2	5	23	686	50	39	34	86
	1186	male	71.3068	PD	unknown	94	3053	93	1	0	0	106	520	187	9	1	13
	1188	male	82.0355	HC	unknown	158	2065	251	14	0	0	10	207	22	6	13	1
	1194	female	65.0055	PDMCI	unknown	132	3082	264	16	15	1	10	388	634	12	6	41
	1199	male	64.0656	PDMCI	unknown	64	2887	423	11	4	1	31	107	198	4	2	5
	1203	female	63.1066	HC	unknown	39	810	206	1	0	0	7	28	8	10	24	2
	1206	female	76.8603	HC	unknown	86	2870	494	12	7	1	47	108	136	4	20	17
	1208	male	36.4466	HC	unknown	83	411	304	20	2	11	86	219	17	2	6	1
	1211	female	74.6219	MCI	unknown	97	1259	303	10	0	1	39	235	76	10	2	5
	1213	male	80.0273	HC	unknown	19	706	313	11	0	0	22	321	158	18	2	4
	1214	male	73.4219	PD	unknown	162	1185	335	2	2	0	81	782	76	12	7	3
	1217	female	67.1995	HC	unknown	34	1738	548	16	0	0	46	242	530	24	0	3
	1218	male	74.6274	HC	unknown	4	813	604	2	0	0	7	80	0	0	41	6
	1219	female	73.3033	MCI	unknown	25	734	85	1	0	0	1	4	2	11	1	5
	1220	female	79.5616	MCI	unknown	0	357	15	0	0	0	1	3	0	0	2	0
	1222	male	62.5699	PD	unknown	158	2181	212	18	4	2	60	501	382	4	4	5
	1225	female	55.2486	HC	unknown	738	4889	438	10	2	31	59	481	0	7	19	1
	1226	male	70.1393	MCI	unknown	181	3850	1153	13	5	0	47	439	124	26	18	98
	1229	female	69.4699	HC	unknown	250	4542	113	7	2	0	47	401	195	9	1	3
	1232	female	67.2568	PD	unknown	52	1939	431	2	0	0	26	213	240	39	0	18
	1233	male	72.2486	PD	unknown	113	2451	506	10	0	1	50	384	49	17	7	21
	1235	female	65.8575	HC	unknown	94	4482	250	50	6	1	54	395	587	21	2	5
	1236	female	82.589	AD	unknown	62	1752	207	2	2	0	53	96	16	24	1	5
	1237	male	73.4372	AD	unknown	30	2923	190	24	3	0	5	128	85	12	12	23
	1238	female	81.5246	HC	unknown	280	836	36	3	0	1	86	130	123	269	0	1
	1240	male	80.0765	MCI	unknown	99	2209	111	4	0	5	45	93	360	27	2	2
	1241	female	76.4699	AD	unknown	11	1556	155	0	1	2	12	30	48	2	5	3
	1242	female	87.1366	HC	unknown	52	3405	147	8	3	2	25	566	232	111	1	15
	1243	male	69.9178	PD	unknown	19	1634	160	25	4	1	35	468	63	14	0	2
	1244	male	87.9452	HC	unknown	399	5052	500	25	11	10	48	1358	31	89	38	45
	1245	female	45.2295	MCI	unknown	214	1526	414	134	5	137	168	276	51	1	3	43
	1246	female	63.4126	PD	unknown	82	994	344	30	3	19	89	374	5	0	2	10
	1248	male	82.9863	HC	unknown	612	2791	702	120	5	13	84	4186	3	165	19	63
	1251	male	67.1475	AD	unknown	9	208	39	3	0	0	1	4	2	5	0	1
	1255	male	70.9753	HC	unknown	180	2012	263	4	3	1	26	505	76	7	3	15
	1256	female	69.1448	HC	unknown	1194	6345	760	16	9	45	172	897	2	96	26	46
	1269	female	54.6366	HC	unknown	72	1022	138	1	0	1	11	172	29	3	0	4
	1270	female	77.9123	MCI	unknown	79	313	150	6	1	8	81	191	32	3	1	3
	1271	male	58.694	PD	unknown	1169	6658	909	6	3	15	90	1914	6	37	14	9
	1272	female	60.7404	HC	unknown	541	6799	1365	6	12	43	392	1424	2	64	42	8
	1278	female	68.4208	HC	unknown	141	634	232	20	0	7	53	135	39	9	2	0

## Sheet: Figure 2e
	Figure 2e
	Patient	Sex	Age	Diagnosis	ApoE	C-Memory B cell	CD14 Monocytes	CD16 Monocytes	CD4+ Proliferating	CD4+ Proliferating T cell	CD4+ Tcm T cell	CD4+ Tcm/Tscm T cell	CD4+ Tem cell	CD4+ Tfh cell	CD56-Bright NK cell	CD56-Dim, CD16 NK cell	CD8+ T cell	CD8+ Tcm T cell	CD8+ Tem T cell	CD8+ Tte T cell	DN B cell	DN1 B cell	HSPC / Progenitor	M-Memory B cell	Megacaryocytes	NKT-like cell	Naive B cell	Naive CD4+ T cell	Naive CD8+ T cell	Plasmablasts	Proliferating Monocytes	Proliferating T cell	Red Blood Cells	Th1/Th2/Th17 cell	Transitional B cell	Treg CD4+ cell	cDC1	cDC2	pDC cell
	144	female	76.6904	MCI	e4/e4	14	41	57	3	3	14	1	14	2	2	9	1	12	51	12	15	0	5	4	1	0	45	152	24	25	2	16	1	7	8	14	0	9	0
	146	female	76.4016	AD	e4/e4	2	6	158	7	54	47	929	9	301	152	128	13	0	24	55	23	2	1	22	1	1065	13	688	38	104	4	0	2	114	16	41	5	45	3
	181	male	66.7479	HC	unknown	1	3	4	0	2	0	25	61	83	37	105	98	4	10	17	4	0	1	10	0	17	33	258	69	3	0	2	6	66	17	33	0	8	1
	230	female	87.1918	MCI	unknown	1	8	44	1	10	18	150	45	99	36	216	67	77	390	443	12	0	1	4	2	96	9	1657	203	6	9	16	5	89	8	220	0	10	1
	254	male	73.2158	AD	e4/e4	6	3	57	2	26	3	24	42	82	53	153	69	5	25	27	14	0	0	32	9	62	35	369	36	27	5	1	0	62	31	39	0	6	4
	340	female	70.6932	AD	e3/e4	4	0	24	1	10	211	214	84	208	46	216	69	23	59	118	40	0	0	20	0	259	48	1829	116	30	0	8	6	124	35	141	0	4	1
	381	female	59.2438	AD	e3/e4	11	1	23	2	11	14	37	183	112	31	108	34	30	73	91	16	0	2	5	1	152	32	742	78	4	3	5	13	59	15	89	1	29	0
	409	male	82.1589	MCI	e3/e2	2	3	10	1	17	3	10	320	302	164	433	182	5	17	9	30	0	1	33	0	41	102	1218	83	2	22	5	4	115	103	401	0	1	0
	414	male	96.2986	MCI	e3/e3	8	8	44	3	13	31	90	178	179	30	200	70	21	292	124	64	0	2	33	6	19	55	1150	212	10	13	2	14	119	40	148	0	4	1
	450	female	80.1803	HC	e4/e4	4	8	89	0	1	1	25	83	85	24	69	18	12	22	29	14	3	1	20	3	8	54	385	48	5	1	5	12	14	41	51	0	8	0
	500	female	81.5315	HC	e3/e2	13	15	100	1	26	17	29	47	38	51	167	25	106	530	169	57	0	4	22	2	49	47	829	120	36	215	40	7	50	17	100	12	169	21
	516	male	63.2027	MCI	e3/e3	2	5	87	0	6	0	15	52	53	47	143	22	23	75	24	20	0	1	19	5	8	33	360	39	3	8	4	2	30	4	42	2	32	0
	545	female	73.2486	HC	e3/e3	0	2	7	2	8	4	2	0	0	1	0	0	0	0	0	4	1	0	3	0	0	1	66	6	13	0	0	0	8	2	3	0	0	0
	553	female	67.4219	MCI	e4/e4	14	62	110	1	5	1	6	6	3	53	106	19	1	371	5	21	0	1	22	22	1	47	82	41	7	21	1	0	57	2	19	4	31	1
	562	male	72.6493	HC	e3/e3	2	0	4	1	8	6	39	131	117	75	143	60	35	37	23	15	0	0	23	0	7	32	968	65	13	0	4	6	70	41	88	0	7	0
	598	male	85.6384	HC	e3/e3	19	7	43	9	21	110	110	330	218	63	399	55	37	124	155	115	1	2	27	7	82	102	1760	175	38	27	8	36	161	55	151	4	29	2
	599	male	71.9973	HC	e3/e3	8	2	8	2	48	85	242	26	99	60	399	49	123	148	773	41	0	5	10	1	80	51	3664	311	14	0	25	33	126	28	343	0	8	0
	600	female	64.276	HC	e3/e3	1	0	11	1	6	7	57	11	42	62	73	37	0	9	6	8	0	0	22	0	13	21	195	33	7	0	2	1	30	21	61	0	2	0
	613	male	70.589	HC	e3/e3	22	2	27	5	41	45	127	59	209	109	166	27	11	154	57	54	0	8	28	0	275	119	1049	119	23	95	3	6	85	95	140	1	23	5
	615	male	89.4082	HC	e3/e2	6	5	9	1	5	34	34	24	28	19	25	16	10	23	45	21	0	0	7	2	20	24	409	41	10	1	5	2	17	4	43	0	2	0
	617	female	74.4809	HC	e3/e3	128	0	0	0	34	0	1	0	0	1	0	0	0	3	1	241	1	0	139	1	0	750	9	13	8	0	1	0	0	3	1	0	0	0
	619	male	78.8356	HC	e3/e4	9	7	33	4	27	122	103	4	27	57	219	20	9	127	159	28	1	0	9	1	62	34	951	144	33	2	0	2	81	24	94	1	2	1
	629	male	80.0466	HC	e3/e3	2	1	18	1	14	4	168	0	6	20	78	2	0	142	138	3	0	5	1	0	315	0	97	106	0	0	0	5	47	0	20	3	34	0
	631	male	68.9534	HC	e3/e4	34	22	257	1	29	10	56	98	85	77	547	39	54	330	215	49	0	2	21	31	82	115	1124	128	8	53	22	10	158	31	112	1	100	7
	632	female	66.5929	HC	e3/e3	0	0	24	0	4	6	594	29	577	69	23	146	6	34	20	14	0	0	25	0	23	15	1265	129	4	0	0	18	169	14	159	0	7	0
	638	female	65.6877	HC	e3/e3	1	1	3	498	18	0	10	2	5	0	0	0	0	1	0	45	4	0	18	0	3	5	16	2	58	0	1	0	1	3	3	0	0	0
	645	female	67.7404	HC	e3/e3	0	1	1	0	0	6	2	0	0	1	1	0	6	3	18	1	0	0	0	0	3	2	68	9	7	0	4	0	1	1	5	0	6	0
	646	female	76.5109	HC	e3/e3	9	4	84	2	16	47	89	130	268	202	680	80	11	92	103	37	0	2	35	2	89	74	1073	156	26	0	5	5	131	33	108	0	1	2
	651	male	75.7213	HC	e3/e3	17	3	9	0	10	8	16	103	31	28	78	7	96	197	154	29	1	4	12	0	0	134	945	157	5	1	51	19	70	25	220	3	11	1
	652	female	67.0219	HC	e3/e4	8	5	92	0	21	4	72	115	136	110	381	76	77	104	221	53	0	2	11	0	149	107	1139	119	6	2	11	1	59	53	89	4	19	0
	656	female	70.5616	AD	e3/e4	1	1	26	0	5	3	78	97	240	141	180	191	4	32	27	16	0	1	47	0	11	27	757	174	7	0	2	7	148	39	78	0	2	0
	659	female	73.8384	HC	e3/e3	4	0	22	0	4	79	25	755	330	24	150	15	37	75	32	5	0	0	7	3	20	39	2036	121	8	2	11	33	109	41	196	0	4	0
	675	female	75.3836	HC	e3/e3	5	4	11	14	3	49	8	4	5	9	12	6	0	18	17	15	0	0	5	0	1	10	331	36	18	0	2	5	25	1	39	0	3	0
	676	male	68.7131	HC	e3/e3	26	45	197	9	16	23	51	85	89	72	468	99	7	367	261	53	4	2	29	32	211	41	906	179	16	74	0	9	109	10	65	7	64	2
	677	male	62.4208	PD	e3/e2	1	2	68	0	29	5	585	80	568	81	73	17	9	58	76	12	0	4	23	0	596	76	2141	64	2	33	1	13	167	71	143	1	62	8
	683	male	73.0384	HC	e3/e3	13	1	9	0	20	36	23	10	8	106	1022	34	56	80	885	13	0	2	6	0	85	20	550	226	14	1	9	10	73	4	93	6	36	1
	685	female	68.1397	HC	e3/e3	24	3	86	0	27	8	2192	2	75	304	489	114	16	120	173	119	0	11	163	4	639	237	2320	396	5	0	1	39	254	235	254	2	13	3
	686	male	75.2219	HC	e3/e3	26	11	31	0	15	4	32	33	26	163	559	14	105	76	365	90	0	18	97	1	34	21	978	147	5	2	28	8	51	214	72	9	36	1
	687	female	76.959	HC	e3/e3	10	3	26	2	16	144	94	19	63	11	79	22	8	45	88	44	1	0	10	3	92	21	976	102	26	0	1	1	96	13	96	2	3	0
	696	female	78.9781	MCI	e3/e3	1	0	1	0	2	8	40	1	6	4	10	6	111	170	39	17	0	1	12	0	4	44	736	64	2	0	31	1	13	31	87	0	2	0
	700	male	81.9727	HC	e3/e3	0	0	1	0	1	3	1	0	1	1	4	0	8	9	10	3	0	5	4	0	0	3	84	9	6	11	2	0	2	0	1	0	1	0
	705	female	75.0438	HC	e4/e2	14	15	86	2	31	113	160	147	182	144	1233	132	35	97	376	63	3	8	25	4	493	113	1503	272	31	4	16	33	190	93	152	5	27	8
	707	female	80.2623	PDMCI	e3/e3	2	2	170	9	68	160	839	2	118	47	103	2	0	13	61	59	1	3	32	1	502	19	694	47	111	1	1	18	47	14	51	1	12	0
	716	female	79.7726	HC	e3/e3	5	12	372	0	12	2	51	17	59	37	61	34	2	39	11	19	0	1	18	33	80	6	223	47	13	39	0	2	37	16	19	2	89	3
	724	female	75.6612	MCI	e3/e4	6	1	25	3	3	30	142	2	28	28	83	19	0	8	76	34	1	0	10	1	318	19	246	65	25	0	0	5	35	12	15	0	0	0
	726	female	83.276	PD	e3/e4	6	1	3	25	6	151	114	47	76	28	149	6	5	37	41	190	1	0	87	0	24	20	1680	129	35	0	0	38	52	39	89	0	0	0
	727	female	67.8279	PD	e3/e3	0	2	72	2	16	4	63	0	2	4	3	3	3	69	18	12	4	0	5	37	38	3	171	16	5	59	1	0	36	5	18	9	76	0
	728	male	70.8388	MCI	e3/e3	1	48	19	2	5	2	4	5	2	7	81	0	4	189	61	1	0	0	1	4	0	13	233	18	7	3	7	93	9	0	32	1	22	0
	732	male	87.7151	HC	e3/e2	17	5	17	8	20	12	6	1	3	976	1019	23	1	7	41	48	0	2	17	1	18	31	71	42	7	0	2	10	101	24	12	0	4	19
	733	male	65.6411	HC	e3/e3	2	20	44	0	13	51	145	10	18	11	16	0	10	66	188	7	0	2	5	1	59	27	1093	124	9	1	4	6	33	13	110	2	24	0
	734	female	63.2904	PD	e3/e3	9	0	93	4	41	64	1713	0	60	155	364	15	1	28	44	47	0	3	73	0	282	36	954	70	43	0	2	24	161	40	154	1	1	1
	738	female	74.2301	AD	e4/e4	7	2	30	0	10	11	82	160	238	125	307	287	4	32	33	52	0	0	59	0	11	44	649	272	4	6	2	15	97	20	87	0	4	1
	741	male	70.7151	PD	e3/e3	18	9	96	1	36	22	50	98	131	100	643	122	5	98	129	34	0	1	22	1	83	89	474	156	13	14	5	22	118	41	84	0	20	4
	749	female	71.5984	HC	e3/e3	5	2	10	1	11	86	10	18	10	9	34	8	12	32	25	24	2	1	4	0	4	33	495	75	45	0	2	0	20	10	36	2	8	1
	750	female	78.8986	HC	e3/e3	6	3	11	7	4	73	8	16	8	24	56	6	28	59	45	44	2	0	20	0	5	41	896	98	39	5	13	4	47	30	68	1	6	0
	752	female	77.7425	HC	e3/e3	18	16	83	12	6	4	5	44	24	32	192	36	1	160	48	106	1	6	42	12	17	103	415	107	20	10	3	2	98	72	50	0	3	0
	753	female	77.1202	PD	e3/e3	2	5	5	8	13	84	3	20	6	9	16	6	8	23	18	49	1	0	15	2	3	12	414	27	54	10	2	1	25	3	30	0	1	0
	754	male	81.1175	HC	e3/e3	4	7	12	0	17	166	59	141	57	122	571	62	90	107	299	21	0	3	13	1	60	52	1776	188	17	9	15	29	130	21	177	0	7	1
	763	male	66.6548	PDMCI	e3/e4	4	2	65	0	27	77	146	1	11	6	3	0	7	14	12	2	1	0	1	1	20	3	303	15	9	0	2	0	7	3	11	0	14	1
	770	female	73.1038	HC	e3/e2	5	7	63	0	15	44	140	164	255	38	177	61	18	59	283	42	0	0	11	4	148	27	1943	165	5	4	3	6	86	26	144	0	7	1
	774	female	67.8932	MCI	e3/e4	12	1	5	2	6	14	102	161	192	50	192	34	263	310	91	41	0	6	15	0	38	214	2787	128	4	0	59	4	99	60	284	1	8	3
	776	male	81.9233	HC	e3/e3	8	0	1	2	7	25	24	0	2	4	17	2	12	11	73	14	0	0	2	1	5	9	347	43	10	0	3	4	4	7	17	0	12	0
	781	female	72.0082	HC	e3/e4	2	1	7	1	4	183	48	23	13	24	81	9	202	126	131	28	0	3	8	0	9	26	1990	173	12	0	38	52	36	13	118	0	2	0
	786	female	80.6066	HC	e3/e3	8	2	23	1	13	6	219	191	306	63	189	38	92	70	154	20	0	3	18	0	114	44	2360	173	2	0	8	9	110	31	181	0	1	0
	787	male	78.9616	MCI	e3/e4	0	2	6	1	12	88	48	17	35	100	188	37	17	37	161	18	1	2	6	2	95	19	616	104	18	2	7	1	59	9	67	0	6	1
	788	female	71.7131	HC	e3/e3	2	14	52	2	14	34	112	34	62	44	182	13	91	137	280	30	0	1	15	1	12	37	1004	147	22	1	20	2	43	11	100	0	17	1
	790	female	74.2603	HC	e3/e3	1	0	19	1	24	56	308	2	46	72	292	18	18	51	185	4	0	0	2	0	81	6	938	116	10	3	7	20	154	2	149	1	14	1
	799	female	74.6055	PD	e3/e3	0	2	34	0	10	67	205	1	29	12	11	1	45	81	23	7	0	2	4	0	61	21	1047	61	15	3	2	5	32	15	65	0	26	2
	800	female	78.7699	MCI	e3/e3	6	0	46	1	22	9	198	1	7	24	16	1	0	19	51	14	0	2	7	0	424	20	122	18	17	2	0	1	46	7	16	3	22	2
	801	female	93.5041	HC	e3/e3	5	7	119	1	14	21	74	3	28	29	84	10	2	69	100	22	0	3	10	72	212	19	456	55	6	38	1	0	253	7	45	13	78	1
	802	male	76.4055	MCI	e4/e4	1	0	13	0	4	166	321	1	27	24	30	8	0	30	120	6	0	0	2	0	149	3	747	81	12	1	0	6	43	0	40	0	5	0
	807	male	81.8192	PDMCI	e3/e3	12	5	23	2	11	84	64	54	77	28	26	19	0	39	73	46	2	0	5	0	59	36	787	109	30	0	3	4	34	14	66	2	16	2
	808	female	81.4137	HC	e3/e3	3	11	126	1	17	6	115	172	243	267	372	334	15	56	39	19	0	3	39	0	26	6	1315	316	13	3	8	11	131	14	189	0	0	3
	812	female	74.874	HC	e3/e3	13	6	49	2	12	99	123	6	34	25	178	14	37	119	115	31	2	0	12	0	81	167	789	123	21	4	18	4	52	103	69	2	11	1
	815	female	67.2137	PDMCI	e3/e4	0	0	2	0	5	42	458	13	50	43	70	35	7	76	230	2	0	3	2	0	72	1	1898	87	0	0	4	25	61	0	108	0	14	0
	816	female	71.4767	HC	e3/e4	24	0	66	0	13	13	69	241	218	78	280	38	25	94	59	28	3	3	22	1	126	149	1039	76	9	7	5	6	76	58	114	0	10	2
	820	male	85.8548	HC	e3/e3	35	2	57	0	4	2	76	88	98	69	116	19	27	133	69	66	1	3	49	5	107	202	713	108	5	1	16	2	43	14	66	0	6	1
	821	female	71.811	HC	e3/e4	13	0	17	4	20	87	448	40	263	50	75	20	57	54	117	129	1	1	43	1	280	145	2126	146	32	5	11	4	90	87	126	1	29	1
	822	female	78.9425	HC	e3/e3	6	6	92	0	10	61	177	83	315	60	223	51	44	360	109	42	0	0	28	9	43	48	1557	169	12	43	23	24	174	34	227	1	34	1
	825	female	72.674	MCI	e3/e4	2	5	276	0	20	12	260	0	26	9	30	2	1	30	80	3	0	1	4	1	216	11	380	43	9	0	0	0	26	11	29	1	6	2
	835	male	75.3233	HC	e3/e3	4	1	69	1	26	30	129	64	245	322	595	143	2	100	41	40	0	13	46	1	170	65	647	182	13	41	1	5	148	32	67	2	40	12
	836	male	74.7836	HC	e3/e3	3	1	19	0	2	3	6	5	19	18	17	6	1	8	1	3	0	1	15	1	0	8	74	8	25	0	6	0	8	24	31	4	2	3
	842	female	69.6438	HC	e3/e3	4	1	4	1	6	216	28	13	7	1	1	0	170	113	35	10	0	4	4	1	0	25	1285	85	22	0	32	10	19	11	86	0	0	0
	845	female	72.0055	PD	e3/e2	1	2	13	0	2	71	25	87	56	14	21	6	142	54	47	20	0	1	8	0	4	12	1290	76	8	0	14	3	26	12	76	0	3	0
	846	female	62.8329	HC	e3/e3	6	4	23	1	22	47	260	20	108	6	8	2	76	73	41	69	0	3	27	0	46	85	1553	79	24	22	14	22	32	73	100	0	8	2
	849	male	64.2466	HC	e3/e3	3	1	76	0	19	2	43	6	16	4	8	2	5	19	20	5	1	1	3	10	23	26	250	18	6	1	1	0	32	6	15	13	19	0
	855	female	59.0082	HC	e3/e3	5	0	17	0	2	0	7	31	10	7	50	0	58	40	25	11	0	0	1	7	5	45	305	10	0	4	6	2	5	10	20	1	10	0
	857	female	78.737	HC	e3/e3	13	17	129	1	20	106	33	116	74	27	152	30	80	149	89	42	0	0	14	30	21	73	1266	130	31	21	15	32	73	17	107	3	61	1
	860	female	77.9726	HC	e3/e3	14	11	63	0	9	57	10	41	19	33	92	7	122	444	96	52	0	3	16	23	4	81	1003	188	26	22	28	6	66	27	86	11	66	12
	863	male	65.9973	AD	e3/e4	10	7	24	0	28	59	124	49	179	87	338	103	94	143	187	31	0	9	26	1	79	62	1970	162	7	0	30	11	167	23	248	8	23	2
	864	male	70.1918	PD	e3/e3	1	0	16	0	22	4	53	42	38	49	157	46	30	113	203	7	0	2	2	0	91	6	712	147	1	0	15	8	26	3	79	5	48	1
	865	female	76.8082	HC	e3/e3	13	23	124	3	26	2	15	10	26	10	37	6	1	190	8	32	0	2	15	105	13	34	348	55	14	32	0	10	109	6	29	8	71	3
	872	male	75.5205	PD	e3/e3	21	3	16	2	165	77	80	5	0	67	232	2	265	259	452	83	3	8	22	1	8	169	1690	204	22	1	105	5	53	4	153	0	60	2
	873	male	80.1671	HC	e3/e3	14	3	30	0	8	185	36	258	139	39	148	12	150	142	101	26	1	5	8	0	17	70	1909	97	8	2	22	19	58	13	167	0	8	0
	875	female	71.4466	HC	e3/e4	0	0	5	1	5	12	28	4	18	15	13	6	13	18	11	2	0	1	0	0	1	0	333	33	1	0	5	2	11	0	44	2	6	0
	877	female	77.5918	HC	e3/e3	6	2	2	2	12	48	60	5	12	72	487	24	62	157	548	16	0	2	7	0	8	59	606	256	6	0	36	3	66	25	94	4	15	3
	879	male	78.0849	HC	e3/e3	11	4	120	3	32	16	199	108	184	47	505	61	20	426	304	52	0	2	23	30	233	37	1206	157	5	88	3	72	160	21	117	0	36	3
	884	male	83.3836	HC	e3/e3	5	1	17	2	7	37	122	9	81	13	36	8	0	8	49	13	0	0	2	0	123	3	480	16	22	3	1	2	39	6	25	2	5	0
	885	male	72.6027	HC	e3/e4	3	9	26	8	8	111	91	51	77	55	194	17	96	117	189	27	0	0	16	0	23	31	1693	128	25	0	33	53	69	11	114	0	2	0
	886	male	74.7918	HC	unknown	18	1	56	3	16	55	222	71	263	70	142	115	6	86	200	56	0	0	15	2	124	98	1326	192	5	2	2	10	160	57	92	0	2	0
	889	female	78.3973	MCI	e3/e3	3	3	30	2	10	22	351	37	180	26	42	18	18	40	162	7	0	1	6	1	178	9	1280	69	8	3	5	20	74	9	89	0	2	1
	892	male	73.5945	MCI	e3/e3	2	1	4	0	3	6	5	4	5	5	15	2	59	282	22	11	0	2	17	6	5	54	479	31	3	0	33	2	29	26	42	0	0	3
	0898+0736	female	62.2685	HC	e3/e3	2	2	37	1	4	2	18	33	51	15	78	19	56	86	29	12	0	0	20	5	6	36	495	54	1	2	6	3	46	3	46	5	9	0
	903	male	82.7589	MCI	e3/e3	19	15	15	1	20	33	1	1089	96	107	399	44	100	566	137	52	0	4	99	1	0	183	2657	194	6	12	72	7	184	18	370	1	42	1
	904	female	84.5781	AD	e3/e4	0	1	26	1	12	76	473	30	334	78	132	132	2	42	106	7	0	0	10	0	636	8	1089	161	14	0	0	0	119	4	85	0	9	0
	905	male	86.7863	HC	e3/e4	21	23	82	1	34	31	32	999	133	114	1451	172	55	154	584	33	0	7	19	1	60	102	2055	268	9	5	24	8	210	24	415	1	5	0
	909	female	70.126	HC	e3/e2	17	5	50	0	7	14	14	146	92	32	251	16	57	147	76	30	0	3	24	25	2	187	1440	124	1	3	22	32	318	45	200	5	16	6
	911	male	80.9863	HC	e3/e4	9	15	20	0	17	8	11	455	52	51	470	41	185	362	209	35	0	4	41	3	6	77	1814	177	17	2	82	20	114	14	314	0	6	1
	912	female	75.7452	HC	e3/e3	7	3	50	0	6	0	1	89	12	1	9	0	232	179	20	18	0	1	6	5	1	90	632	39	5	0	34	4	8	21	34	0	1	0
	913	female	74.6438	HC	unknown	2	8	16	0	5	8	14	159	39	20	38	3	176	159	34	30	0	1	8	0	6	45	1158	43	6	0	20	3	21	18	90	0	0	0
	914	female	79.0137	MCI	e3/e4	34	9	82	0	2	23	13	288	133	178	243	43	14	77	21	76	0	5	90	3	2	162	809	85	19	18	7	2	123	54	156	0	7	8
	916	male	76.1918	MCI	e3/e4	9	26	98	0	17	299	107	126	153	15	131	29	62	213	187	22	0	1	3	2	12	31	2256	133	14	1	11	10	100	7	212	2	11	0
	917	male	83.4521	AD	e3/e4	14	2	82	1	16	12	99	336	526	44	288	30	6	56	9	49	0	5	38	0	1	205	1040	103	21	1	0	17	182	172	210	0	0	0
	922	female	65.7397	MCI	unknown	14	2	57	0	8	0	31	9	27	22	73	12	1	10	11	41	0	1	34	5	83	25	172	19	6	9	2	0	27	40	17	7	56	1
	930	male	72.5027	PDMCI	unknown	16	43	44	3	47	39	25	3369	323	883	1499	93	49	415	149	49	3	14	81	14	1	276	5573	477	8	20	45	13	544	52	724	0	32	17
	932	female	57.7041	AD	e3/e4	6	3	115	0	8	2	276	32	178	386	534	311	21	47	36	61	0	0	102	1	164	152	868	161	10	4	4	7	154	151	146	0	13	2
	0936+0785	male	77.4699	HC	e3/e3	44	330	400	9	173	5	14	495	126	318	956	175	3	4089	85	61	0	1	57	89	14	156	1429	333	10	86	13	9	545	28	688	0	32	3
	941	female	65.7288	PD	unknown	1	2	1	0	3	4	1	9	5	1	9	1	5	18	19	1	0	0	0	1	1	1	175	31	0	0	0	5	6	0	12	0	2	0
	942	male	61.5205	AD	e3/e3	0	1	11	0	3	14	189	0	29	35	47	4	11	23	85	3	0	0	1	0	62	0	347	53	6	1	2	0	50	1	35	0	9	1
	946	female	83.1836	AD	e3/e4	2	3	32	0	4	12	10	76	81	72	100	26	6	58	23	19	0	0	25	2	0	43	583	54	10	0	5	0	83	18	95	4	6	6
	947	male	62.1507	AD	e4/e4	5	0	1	5	4	17	26	56	88	75	59	60	1	15	1	20	1	0	41	0	7	11	451	72	38	0	0	3	36	38	25	0	0	0
	950	male	76.6411	PD	unknown	5	10	132	3	8	25	29	479	221	156	385	67	15	239	81	34	0	1	10	2	97	41	1279	131	4	20	2	58	81	16	91	0	8	0
	951	female	74.6137	PD	unknown	7	2	51	2	9	40	215	15	54	22	40	45	5	53	213	18	0	0	11	1	119	20	1503	133	12	2	3	4	79	15	75	0	7	0
	952	male	73.3781	MCI	unknown	9	0	4	3	12	50	8	104	41	41	46	11	2	36	13	48	0	1	36	0	5	77	489	58	64	0	0	0	39	24	30	2	10	2
	953	male	83.7452	AD	e3/e3	4	2	4	1	11	16	193	40	144	26	55	6	64	138	74	16	0	2	7	0	78	71	2086	79	0	1	10	8	66	45	131	2	10	1
	954	female	82.2049	MCI	unknown	0	2	81	2	13	14	178	1	44	38	89	17	1	12	15	13	0	3	8	1	127	11	284	24	18	5	0	4	32	6	37	0	5	0
	955	female	67.9315	PD	unknown	7	4	56	1	9	166	88	322	281	90	465	86	22	88	183	77	0	3	31	5	126	80	1379	198	34	3	6	14	131	49	123	0	24	0
	960	male	81.463	HC	e4/e4	20	10	40	5	41	32	12	550	99	141	706	69	18	286	166	42	0	2	21	4	59	126	1055	165	13	0	9	20	248	17	197	0	6	3
	961	male	64.7041	MCI	unknown	4	0	13	0	14	110	116	2	14	37	131	11	50	69	268	23	0	1	14	0	69	13	616	138	21	1	17	8	38	12	83	0	4	0
	964	male	67.2822	PD	unknown	1	0	0	3	5	112	11	1	1	3	6	0	13	11	34	4	1	0	0	0	1	8	727	70	22	0	2	10	26	0	46	0	1	1
	965	female	66.1479	MCI	unknown	19	8	50	4	6	0	29	2	12	208	176	105	1	35	5	71	0	0	109	0	12	65	142	53	30	3	0	0	78	24	7	5	17	14
	967	female	62.8575	PD	unknown	7	3	21	2	16	116	71	5	3	31	76	2	65	47	256	40	0	13	13	0	40	41	1568	151	30	0	14	14	36	20	91	2	27	0
	968	male	77.3096	HC	unknown	2	2	5	0	0	1	1	241	19	44	247	9	0	28	7	0	0	0	1	0	26	11	290	126	1	0	0	3	125	0	32	0	1	0
	969	female	77.7233	PD	unknown	0	4	3	0	38	15	50	5	18	3	14	2	215	102	130	3	0	0	2	1	4	5	1193	67	4	0	46	4	24	1	64	0	1	0
	970	male	70.3123	HC	e4/e4	6	13	84	1	9	0	14	612	240	190	442	65	29	76	41	21	1	4	12	4	23	32	1682	115	6	0	5	22	156	28	226	0	4	2
	974	male	56.189	PD	unknown	6	0	0	1	23	7	11	20	1	10	87	2	26	42	40	21	0	4	13	0	1	26	250	20	19	0	8	3	11	2	19	0	1	0
	978	female	71.263	HC	unknown	72	33	99	3	30	146	33	533	136	207	1362	454	26	497	312	103	0	4	89	3	86	328	2650	757	36	5	19	9	374	139	470	2	15	2
	983	male	68.1589	PD	unknown	4	3	8	0	2	7	0	61	11	8	37	4	7	21	32	6	1	0	1	0	7	21	217	23	2	0	1	2	6	1	26	0	7	1
	984	female	79.9288	PD	unknown	2	1	1	0	4	12	21	28	16	9	19	3	252	150	80	5	0	2	5	0	2	67	1939	169	4	0	37	17	24	29	137	0	4	3
	988	female	51.6877	PD	unknown	3	1	1	1	11	11	122	200	409	457	851	350	29	121	148	16	0	17	20	0	167	32	2037	144	26	0	9	19	190	30	287	1	7	2
	994	male	70.3342	HC	unknown	5	1	13	7	5	9	8	909	171	114	237	43	4	21	2	26	1	0	46	3	20	32	1438	116	13	0	1	1	116	40	167	0	1	2
	997	female	70.4	PD	unknown	0	1	5	1	3	3	22	20	33	4	6	7	1	7	29	1	0	0	0	0	23	0	130	16	8	0	0	0	10	0	14	0	1	0
	1001	female	70.526	AD	unknown	1	0	8	0	10	0	115	34	190	92	158	43	6	68	12	9	0	0	18	0	82	25	452	47	2	3	3	3	62	21	41	1	26	4
	1003	female	61.8027	PD	unknown	12	7	117	2	16	42	69	716	190	28	140	28	348	220	209	36	0	6	13	1	32	65	3320	194	25	11	37	47	96	18	173	2	20	2
	1007	female	62.1507	HC	unknown	2	0	4	2	16	28	0	233	8	7	40	3	117	129	23	9	1	0	2	0	2	36	1177	45	14	1	18	12	63	9	66	0	2	0
	1008	male	61.9178	PD	unknown	29	1	23	22	29	198	170	5	18	141	789	26	11	87	213	76	0	1	18	0	579	44	1612	161	203	1	8	1	130	19	117	5	12	0
	1009	female	73.7452	PD	unknown	6	3	16	0	13	229	182	34	35	43	199	14	48	72	472	16	0	1	8	1	92	28	1931	176	21	0	14	36	58	22	151	0	13	0
	1011	male	74.3288	PD	unknown	7	2	8	1	8	61	4	69	11	2	6	4	78	36	24	13	0	1	5	1	0	24	772	51	6	1	6	5	12	5	34	0	1	0
	1012	female	65.4658	PD	unknown	2	0	0	0	4	46	18	0	1	10	11	0	12	12	71	2	0	1	0	0	9	5	367	32	20	0	2	5	26	1	23	1	1	0
	1013	male	77.3671	PD	unknown	19	12	111	0	29	11	249	348	436	112	755	136	118	178	166	163	2	3	185	15	117	116	2844	316	16	19	27	108	217	55	357	1	13	1
	1015	male	65.0356	HC	unknown	2	2	10	1	18	11	4	685	73	118	385	26	135	136	140	33	0	4	16	1	9	43	1971	112	3	0	24	8	186	18	188	1	1	1
	1017	female	58.3233	PDMCI	unknown	7	1	31	2	297	2	126	75	100	208	237	54	18	150	27	35	3	2	126	3	50	71	890	182	13	11	7	8	257	44	594	0	13	3
	1024	female	67.1753	PD	unknown	1	2	6	1	2	168	16	6	3	17	83	22	31	28	187	5	0	1	0	0	66	4	636	133	5	2	20	3	35	3	73	1	6	0
	1028	male	66.2192	HC	unknown	10	1	26	7	18	22	15	14	12	10	58	20	7	53	52	34	2	0	15	0	27	20	217	87	47	12	1	3	32	8	26	2	69	2
	1033	male	64.4986	PD	unknown	3	7	27	0	7	37	74	63	84	18	79	19	34	112	201	25	0	1	7	7	31	17	1380	167	4	2	5	22	62	6	118	0	8	0
	1035	male	73.7479	MCI	unknown	2	2	9	0	13	4	7	396	84	35	168	7	40	42	53	17	0	0	8	0	1	38	872	69	6	0	18	34	70	6	156	0	2	1
	1036	male	76.5589	MCI	unknown	21	20	209	2	11	5	23	23	42	48	112	49	0	476	8	17	0	3	27	41	69	34	405	112	7	30	0	0	330	9	41	13	154	8
	1037	male	83.4219	PDMCI	unknown	3	19	19	1	7	11	0	892	16	14	67	2	48	214	41	3	0	0	4	4	2	15	1282	36	2	5	16	7	64	1	85	0	3	1
	1038	male	74.3425	PDMCI	unknown	1	11	18	0	10	1	0	217	4	18	106	3	44	198	79	7	0	2	1	1	2	13	579	15	5	1	28	1	24	0	55	0	4	1
	1041	male	75.2877	MCI	unknown	21	3	122	6	38	14	412	31	174	91	204	8	61	122	62	61	0	1	34	45	283	150	2029	49	37	600	8	32	103	83	176	11	130	4
	1042	female	73.4301	HC	unknown	15	8	64	0	13	18	29	732	279	349	947	214	5	94	120	49	0	1	34	2	88	79	1710	362	6	3	5	26	515	42	216	0	1	1
	1044	male	63.3534	PD	unknown	18	5	20	1	19	4	0	385	23	130	743	29	1	78	23	11	0	0	22	0	2	61	539	201	0	2	1	2	189	3	84	0	6	0
	1052	female	71.8356	AD	unknown	4	1	17	0	9	90	240	95	220	36	136	32	62	101	232	15	0	3	4	0	239	20	2736	152	5	10	16	12	130	22	225	0	4	0
	1055	male	86.3123	AD	unknown	0	2	14	1	3	74	29	69	70	6	16	2	18	10	13	8	1	4	1	0	7	8	633	38	64	0	3	2	33	2	26	0	4	0
	1056	female	61.4329	MCI	unknown	23	11	123	6	16	169	77	293	261	93	299	48	35	138	103	103	1	0	53	3	44	94	2411	180	39	7	7	94	186	41	196	0	8	0
	1061	female	68.0219	MCI	unknown	3	1	58	2	15	11	61	8	24	8	12	9	1	48	19	37	1	1	6	8	74	13	181	23	17	62	0	2	71	21	15	3	94	2
	1070	female	78.7041	HC	unknown	7	21	139	3	26	3	16	263	207	195	949	214	0	163	77	5	0	2	24	6	50	34	988	467	0	0	0	5	712	8	263	0	1	1
	1073	male	64.2932	PDMCI	unknown	12	3	61	0	9	10	235	3	57	37	134	54	0	92	405	10	0	0	1	1	933	17	363	88	3	1	0	2	144	5	55	1	23	0
	1074	male	76.7397	PD	unknown	5	10	83	0	1	0	30	84	162	109	157	87	9	37	24	20	0	0	31	7	53	67	451	64	2	5	1	2	70	35	51	0	11	4
	1078	female	83.7726	MCI	unknown	3	3	154	4	14	46	1112	19	537	113	159	25	7	43	92	56	0	2	44	2	1012	62	1357	63	31	25	5	2	188	48	62	1	28	4
	1079	male	73.5973	MCI	unknown	8	4	57	0	5	10	9	23	46	22	111	49	6	45	30	19	0	2	45	6	1	90	494	119	6	15	2	9	361	28	63	0	14	2
	1081	female	71.6356	HC	unknown	7	2	79	16	14	43	244	24	321	135	147	101	0	37	5	139	2	8	149	4	135	62	1206	103	96	0	0	2	242	129	107	0	4	3
	1085	female	70.2274	HC	unknown	0	4	37	5	18	51	72	227	444	95	152	156	1	70	13	5	0	0	21	0	21	27	1407	174	17	0	2	10	204	51	172	0	2	1
	1086	female	71.8603	HC	unknown	5	9	86	2	11	11	227	34	228	402	246	721	1	81	54	16	0	1	20	1	35	10	418	281	19	4	3	15	249	8	67	0	1	1
	1088	male	79.0658	PDMCI	unknown	6	3	28	0	6	1	18	142	86	60	131	33	14	313	37	25	0	3	17	2	19	65	655	73	0	2	4	6	80	22	159	5	25	1
	1091	male	78.0822	MCI	unknown	4	2	25	1	7	49	214	1	27	66	302	20	5	51	266	6	0	0	3	0	648	10	358	100	7	4	1	9	70	5	64	0	5	0
	1092	female	84.9151	AD	unknown	11	15	75	42	7	26	254	21	295	189	104	48	2	164	24	101	2	0	53	2	29	43	686	84	52	3	1	1	175	47	58	1	6	8
	1093	male	84.0301	MCI	unknown	8	0	43	2	29	118	90	30	48	97	200	78	23	118	203	41	0	0	12	7	108	30	1152	174	10	11	0	29	49	19	82	1	21	1
	1100	female	80.3233	HC	unknown	41	18	50	0	15	52	10	508	26	66	288	22	280	611	255	87	0	11	57	9	10	379	2743	277	12	1	129	12	199	155	326	0	5	0
	1103	female	80.8795	MCI	unknown	20	13	183	10	20	46	193	2	39	22	167	47	1	92	95	84	0	1	27	12	368	32	614	177	31	6	0	6	122	27	59	0	6	0
	1106	male	76.9562	MCI	unknown	7	1	90	2	45	31	429	49	242	77	180	21	17	73	151	55	0	4	20	1	468	68	1439	93	19	21	0	2	94	49	120	0	55	3
	1107	male	77.0521	PDMCI	unknown	12	13	19	0	14	3	1	371	9	81	323	1	26	145	155	8	0	0	2	1	2	33	799	47	5	0	30	1	89	3	177	0	2	4
	1110	female	70.1973	HC	unknown	5	8	24	1	4	15	2	299	21	21	142	15	106	109	136	19	0	2	11	0	4	58	1178	109	4	0	18	12	36	6	86	0	6	0
	1111	female	55.8575	HC	unknown	298	13	11	112	20	98	29	30	17	82	114	20	15	312	112	732	12	0	98	2	26	597	5129	782	96	1	11	1	130	458	176	0	25	1
	1112	female	70.4301	HC	unknown	21	4	8	13	2	31	1	713	53	37	390	145	0	135	10	39	0	1	21	0	0	147	734	358	11	0	0	6	411	53	86	0	0	0
	1113	male	73.8904	HC	unknown	5	8	54	1	9	1	3	619	65	214	399	28	28	154	63	16	0	9	23	21	7	29	1148	66	2	55	21	8	110	25	170	5	26	2
	1114	female	77.326	HC	unknown	0	4	1	1	3	8	0	65	2	1	54	1	15	94	48	1	1	0	0	0	0	7	241	14	4	4	10	2	11	0	22	0	1	0
	1115	male	63.6411	PD	unknown	3	3	12	0	18	16	15	443	68	96	584	82	29	85	94	19	0	1	8	0	25	46	943	170	40	0	21	3	129	10	114	1	2	0
	1117	male	74.3507	PD	unknown	1	2	12	0	8	5	0	324	14	136	305	4	44	104	60	20	0	4	9	1	4	15	580	21	17	2	7	11	22	0	77	1	6	2
	1120	female	58.937	AD	unknown	7	1	32	0	5	5	48	298	211	229	381	103	2	17	7	31	0	1	43	0	16	41	947	145	6	0	2	5	100	78	99	0	1	2
	1123	male	64.0027	MCI	unknown	1	0	32	1	8	4	77	6	18	10	11	4	10	123	49	13	0	0	2	3	31	7	397	56	8	44	1	1	14	7	49	0	8	0
	1124	male	77.2959	MCI	unknown	5	6	197	1	12	0	4	12	37	19	30	17	0	12	0	31	0	4	44	35	4	24	106	14	5	54	1	2	22	18	11	19	80	2
	1125	female	77.7233	MCI	unknown	2	6	21	4	15	32	19	65	29	11	46	13	16	36	66	25	1	1	4	2	16	22	714	52	11	12	2	1	26	8	76	0	12	1
	1131	male	79.2027	PD	unknown	0	1	9	0	0	0	0	119	2	35	112	10	6	33	4	0	0	0	4	1	0	7	204	17	0	0	18	1	20	7	38	0	1	2
	1134	female	63.6164	HC	unknown	4	0	6	0	2	4	14	145	100	39	139	26	3	12	11	18	0	1	21	3	37	90	484	77	0	6	0	3	100	68	37	0	2	2
	1147	male	75.7945	AD	unknown	5	3	45	4	7	4	27	194	110	425	701	143	0	54	44	10	3	2	3	3	12	14	589	248	12	12	0	43	185	6	44	0	2	4
	1148	male	74.4493	HC	unknown	3	1	14	1	5	0	3	127	94	111	343	18	0	21	2	19	1	0	37	1	3	69	492	67	2	2	1	23	239	87	72	0	0	1
	1149	male	72.7096	HC	unknown	8	13	86	1	20	5	539	106	1152	892	560	297	3	66	89	55	0	3	95	5	1627	52	2544	239	3	4	0	12	456	61	171	0	12	6
	1150	female	75.9288	PD	unknown	8	8	77	1	22	4	80	332	401	466	383	161	69	116	44	75	1	4	75	8	39	106	2648	139	13	3	17	9	195	102	420	0	13	3
	1151	male	79.5726	MCI	unknown	2	3	21	0	10	9	148	34	104	67	124	25	61	32	280	5	0	1	3	0	271	9	1339	82	7	2	9	0	55	7	100	0	1	1
	1153	female	71.4411	MCI	unknown	21	13	33	4	4	18	51	26	48	51	150	62	2	208	150	37	1	0	10	3	202	33	658	138	10	117	2	2	85	14	65	0	21	1
	1157	female	65.1918	HC	unknown	46	7	117	0	10	13	6	180	23	133	381	49	3	185	75	46	0	0	82	18	3	301	1078	185	2	2	10	4	483	87	188	0	37	1
	1158	male	54.0329	HC	unknown	49	54	167	60	17	18	13	35	13	174	241	40	5	78	48	151	7	2	134	35	5	67	846	69	287	3	4	11	244	33	49	3	17	17
	1160	male	78.8219	AD	unknown	12	1	27	17	25	4	111	78	164	378	1023	33	2	83	106	23	0	0	16	2	8	41	771	126	5	1	5	327	292	57	141	0	2	2
	1162	female	83.6466	HC	unknown	9	17	168	0	10	1	11	42	46	56	168	26	5	188	8	19	0	1	28	25	25	45	189	30	1	114	1	3	53	5	34	3	54	7
	1164	male	64.726	PDMCI	unknown	7	10	224	1	23	2	69	234	218	112	772	382	9	142	267	19	0	0	10	23	249	27	885	285	12	35	6	18	241	10	135	21	36	7
	1165	male	72.4247	PDMCI	unknown	5	1	111	3	22	51	72	187	150	49	140	47	16	90	73	24	0	5	16	6	63	27	900	91	19	10	1	15	54	8	50	2	10	1
	1166	female	77.1151	HC	unknown	32	25	158	1	25	62	18	350	101	32	212	21	39	212	78	77	0	2	32	43	62	185	936	97	20	280	16	1	89	37	116	12	188	9
	1168	female	81.1178	AD	unknown	3	0	35	1	5	6	10	145	59	242	141	77	9	42	12	6	0	1	24	4	9	19	736	75	9	1	4	4	119	21	61	0	2	1
	1169	female	65.2822	PD	unknown	10	4	80	3	11	68	81	164	201	170	523	64	23	150	84	10	1	2	26	1	30	55	1198	143	18	17	11	49	130	37	137	0	6	0
	1170	male	72.4356	PD	unknown	4	0	24	18	6	2	31	2	27	40	97	44	0	5	0	10	0	0	19	0	20	19	167	24	34	26	0	1	26	33	14	2	0	1
	1171	male	78.1753	MCI	unknown	0	0	2	0	2	0	5	40	18	1	6	4	5	6	7	0	0	0	0	0	3	0	126	10	3	1	1	0	5	1	13	0	2	0
	1172	female	78.1452	HC	unknown	7	8	66	0	6	6	25	94	176	52	158	152	9	99	22	8	0	2	23	13	11	61	539	152	3	7	2	5	151	28	82	4	16	4
	1173	female	51.2493	AD	unknown	2	3	40	1	11	15	99	164	136	200	427	203	33	48	106	7	1	0	34	5	39	27	1132	285	6	1	9	13	123	31	173	0	1	4
	1175	male	70.6356	HC	unknown	19	2	10	1	4	27	3	164	22	52	90	9	40	104	53	39	0	3	63	5	0	208	1699	263	2	8	17	7	197	77	247	0	0	0
	1176	female	59.7123	HC	unknown	28	4	40	1	16	15	59	374	526	575	1248	121	6	60	17	137	0	4	173	15	30	477	1332	214	28	1	2	17	269	295	236	1	4	4
	1180	female	63.9534	HC	unknown	12	3	20	0	17	19	144	331	429	262	424	188	80	72	71	85	0	2	62	5	50	215	3484	269	39	0	34	86	206	176	648	0	8	2
	1186	male	71.3068	PD	unknown	1	0	98	5	40	5	582	34	435	178	342	8	2	21	18	8	0	0	25	0	187	19	1609	44	9	8	1	13	195	41	148	0	1	0
	1188	male	82.0355	HC	unknown	17	1	1	1	11	3	28	408	187	43	164	21	42	60	38	26	0	0	9	0	22	74	1262	90	6	8	13	1	57	32	108	0	13	1
	1194	female	65.0055	PDMCI	unknown	10	0	9	0	11	26	490	42	236	116	272	27	22	22	132	16	0	15	15	1	634	57	2099	61	12	1	6	41	96	34	82	0	16	0
	1199	male	64.0656	PDMCI	unknown	3	0	12	0	8	67	457	11	167	44	63	21	10	55	181	12	0	4	7	1	198	17	1907	156	4	19	2	5	88	25	182	0	11	0
	1203	female	63.1066	HC	unknown	0	1	6	0	3	12	136	2	78	15	13	14	7	135	12	2	0	0	6	0	8	16	430	38	10	0	24	2	59	15	90	1	0	0
	1206	female	76.8603	HC	unknown	4	4	41	0	15	8	193	70	211	40	68	25	89	223	84	22	0	7	20	1	136	22	2118	73	4	2	20	17	76	18	179	0	12	0
	1208	male	36.4466	HC	unknown	9	7	62	0	7	2	36	6	22	43	176	28	6	67	86	6	0	2	16	11	17	37	236	117	2	17	6	1	58	15	44	3	16	1
	1211	female	74.6219	MCI	unknown	5	0	37	0	13	1	34	306	152	28	207	75	23	23	103	35	0	0	12	1	76	30	654	79	10	2	2	5	47	15	52	0	9	1
	1213	male	80.0273	HC	unknown	0	9	13	0	4	22	75	43	83	93	228	24	14	66	159	6	0	0	5	0	158	6	399	50	18	0	2	4	35	2	45	3	8	0
	1214	male	73.4219	PD	unknown	13	5	54	0	15	0	15	198	151	89	693	128	3	62	44	23	0	2	27	0	76	67	663	98	12	22	7	3	56	32	87	0	2	0
	1217	female	67.1995	HC	unknown	3	7	37	7	34	157	528	1	45	60	182	73	2	71	232	13	1	0	2	0	530	14	807	170	24	2	0	3	73	1	86	0	13	3
	1218	male	74.6274	HC	unknown	0	2	5	0	0	15	17	4	1	24	56	0	127	126	254	0	0	0	1	0	0	2	684	97	0	0	41	6	11	1	81	1	1	0
	1219	female	73.3033	MCI	unknown	2	0	1	2	3	93	16	14	20	1	3	3	3	10	14	6	1	0	0	0	2	12	516	55	11	0	1	5	23	4	47	0	0	1
	1220	female	79.5616	MCI	unknown	0	0	0	0	0	2	11	16	87	3	0	0	3	5	0	0	0	0	0	0	0	0	180	7	0	1	2	0	21	0	40	0	0	0
	1222	male	62.5699	PD	unknown	5	1	44	0	13	1	127	124	404	77	424	33	2	45	51	28	0	4	32	2	382	51	1338	81	4	15	4	5	119	42	55	0	18	0
	1225	female	55.2486	HC	unknown	26	11	37	3	11	0	0	1826	40	163	318	16	7	154	10	52	0	2	134	31	0	387	2328	251	7	11	19	1	397	139	284	1	9	0
	1226	male	70.1393	MCI	unknown	13	2	44	2	13	85	148	239	300	38	401	97	128	177	390	63	0	5	23	0	124	50	2799	361	26	1	18	98	107	32	157	2	10	1
	1229	female	69.4699	HC	unknown	5	1	36	2	5	2	118	354	844	123	278	9	3	24	12	23	1	2	45	0	195	85	2892	65	9	10	1	3	144	91	181	0	6	1
	1232	female	67.2568	PD	unknown	1	3	20	10	19	87	125	76	217	62	151	103	1	68	100	19	0	0	14	0	240	13	1158	159	39	3	0	18	171	5	76	0	2	0
	1233	male	72.2486	PD	unknown	10	1	13	3	6	149	18	741	123	32	352	53	24	172	99	25	0	0	15	1	49	47	1231	158	17	36	7	21	72	16	108	0	9	1
	1235	female	65.8575	HC	unknown	6	2	26	1	27	48	862	118	718	180	215	31	9	58	70	9	0	6	14	1	587	33	2356	82	21	26	2	5	228	32	124	0	47	3
	1236	female	82.589	AD	unknown	3	2	50	3	4	62	18	365	153	8	88	19	35	30	26	20	0	2	8	0	16	27	1026	97	24	1	1	5	49	4	72	0	2	0
	1237	male	73.4372	AD	unknown	2	0	2	0	10	15	321	30	132	77	51	16	14	46	30	7	0	3	4	0	85	12	2090	84	12	3	12	23	84	5	241	3	19	2
	1238	female	81.5246	HC	unknown	12	3	29	454	18	6	31	2	4	24	106	15	0	8	2	151	3	0	65	1	123	18	289	11	269	54	0	1	23	31	9	0	3	0
	1240	male	80.0765	MCI	unknown	5	1	40	2	17	92	476	47	391	24	69	12	1	39	28	30	1	0	18	5	360	24	1039	31	27	4	2	2	93	21	52	0	4	0
	1241	female	76.4699	AD	unknown	0	1	11	0	4	15	190	46	103	15	15	4	31	51	36	1	0	1	0	2	48	7	1045	33	2	0	5	3	65	3	88	0	0	0
	1242	female	87.1366	HC	unknown	0	0	18	8	13	58	338	176	488	203	363	8	7	36	24	14	2	3	9	2	232	12	2067	72	111	7	1	15	134	15	123	0	8	0
	1243	male	69.9178	PD	unknown	1	0	21	0	11	2	99	53	310	233	235	73	5	12	8	3	0	4	7	1	63	5	1007	62	14	14	0	2	88	3	64	2	20	3
	1244	male	87.9452	HC	unknown	8	4	44	0	59	80	321	111	488	663	695	150	71	103	60	55	0	11	76	10	31	147	2793	116	89	0	38	45	443	113	757	1	7	17
	1245	female	45.2295	MCI	unknown	4	15	140	0	14	1	107	20	78	64	212	69	24	57	73	50	0	5	52	137	51	70	945	191	1	13	3	43	214	38	147	9	98	27
	1246	female	63.4126	PD	unknown	4	12	69	0	7	3	26	59	64	76	298	37	5	39	128	24	0	3	9	19	5	26	596	135	0	8	2	10	119	19	120	0	24	6
	1248	male	82.9863	HC	unknown	26	4	79	39	49	56	22	203	37	1908	2278	101	11	128	179	89	12	5	111	13	3	227	1582	283	165	1	19	63	546	147	257	1	26	93
	1251	male	67.1475	AD	unknown	1	1	0	4	5	29	9	0	1	3	1	1	0	6	19	4	0	0	3	0	2	1	143	13	5	0	0	1	4	0	13	1	2	0
	1255	male	70.9753	HC	unknown	2	0	21	0	28	5	228	7	109	338	167	54	26	27	44	19	0	3	15	1	76	76	1416	112	7	5	3	15	59	68	160	0	2	2
	1256	female	69.1448	HC	unknown	61	23	138	34	53	106	10	1190	112	366	531	43	22	331	94	149	15	9	191	45	2	531	3346	270	96	11	26	46	952	247	542	0	7	9
	1269	female	54.6366	HC	unknown	1	0	11	1	5	5	35	90	199	82	90	68	1	10	6	5	0	0	20	1	29	23	516	53	3	0	0	4	50	23	121	0	1	0
	1270	female	77.9123	MCI	unknown	2	2	74	0	5	0	12	20	39	49	142	75	0	19	12	13	0	1	8	8	32	34	143	44	3	5	1	3	69	22	25	1	5	0
	1271	male	58.694	PD	unknown	44	13	60	31	25	89	4	1895	134	685	1229	126	14	226	62	89	0	3	197	15	6	624	3467	481	37	17	14	9	660	215	353	0	1	5
	1272	female	60.7404	HC	unknown	15	66	319	44	23	173	39	1298	187	440	984	293	47	575	104	59	2	12	172	43	2	138	4018	346	64	7	42	8	608	155	409	0	0	6
	1278	female	68.4208	HC	unknown	13	13	40	1	21	6	22	4	16	29	106	32	2	57	31	22	0	0	15	7	39	57	362	110	9	0	2	0	137	34	65	0	16	4

## Sheet: Supplementary Fig. 1
	Supplementary Fig. 1
	Paper	DOI	method	total nb of samples	nb of cells	Disease	year
	Daniel W Sirkis et al.	doi: 10.1101/2023.09.26.559634	sc	16	182000	AD	2024*
	Pingping Wang et al.	doi: 10.3389/fimmu.2022.814239	sc	14	10466	PD	2022
	Pingping Wang et al.	doi: 10.1038/s41421-021-00280-3	sc	14	103365	PD	2021
	Shi Yan et al.	doi: 10.1016/j.compbiomed.2023.106801	sc	14	57126	PD	2023
	Liu-Lin Xiong et al.	doi: 10.1038/s12276-021-00714-8	sc	6	46244	AD	2021
	Hui Xu et al.	doi: 10.3389/fimmu.2021.645666	sc	5	36849	AD	2021
	Yanjun Lu et al.	doi: 10.3389/fimmu.2021.768966	sc	5	24679	AD	2021
	Xueyi Zhang et al.	doi: 10.1101/2023.06.06.543877	bulk	1092	0	AD	2023*
	Sulev Koks et al.	doi: 10.1177/15353702221081027	bulk	1074	0	PD	2022
	David W Craig et al.	doi: 10.1038/s43587-021-00088-6	bulk	1046	0	PD	2021
	Giulietta Maria Riboldi et al.	doi: 10.1186/s13024-022-00554-8	bulk	928	0	PD	2022
	Liting Song et al.	doi: 10.1186/s12916-022-02472-4	bulk	744	0	AD, MCI	2022
	Huan Zhong et al.	doi: 10.1002/alz.13691	bulk	486	0	AD	2024
	Anthony J Griswold et al.	doi: 10.3233/JAD-190855	bulk	474	0	AD	2020
	Olivia K Gardner et al.	doi: 10.1093/hmg/ddz110	bulk	428	0	AD	2019
	Kosar HooshmandÂ et al.	doi: 10.3390/ijms23095200	bulk	205	0	AD, PD	2022
	Liting Song et al.	doi: 10.1016/j.ebiom.2022.104175	bulk	202	0	AD, MCI	2022
	Rebecca Panitch et al.	doi: 10.1186/s13195-022-00975-z	bulk	179	0	AD	2022
	Sian M J Hemmings et al.	doi: 10.1007/s44192-022-00009-y	bulk	143	0	PD	2022
	Dallin Dressman et al.	doi: 10.1093/hmg/ddac126	bulk	96	0	AD	2022
	Jon Infante et al.	doi: 10.1016/j.neurobiolaging.2014.10.039	bulk	87	0	PD	2015
	Rekha Dhanwani et al.	doi: 10.1038/s41531-022-00282-2	bulk	86	0	PD	2022
	Jon Infante et al.	doi: 10.1016/j.neurobiolaging.2015.10.026	bulk	40	0	PD	2016
	Sarah Jane Annesley et al.	doi: 10.3390/proteomes10020020	bulk	40	0	PD	2022
	Maria Garofalo et al.	doi: 10.3390/ijms21249500	bulk	36	0	AD, PD	2020
	Samantha M. Carlisle et al.	doi: 10.1038/s41531-021-00180-z	bulk	34	0	PD	2021
	Adrienne R Henderson et al.	doi: 10.3389/fgene.2021.640266	bulk	30	0	PD	2021
	Lille Kurvits et al.	doi: 10.1177/1535370220967325	bulk	24	0	PD	2021
	Yong Hu et al.	doi: 10.3389/fneur.2019.01389	bulk	21	0	PD	2020
	Kelly Cardona et al.	doi: 10.7717/peerj.12016	bulk	20	0	AD	2021
	Johannes C. M. Schlachetzki et al.	doi: 10.1038/s41598-018-28986-7	bulk	20	0	PD	2018
	Li Wang et al.	doi: 10.3389/fgene.2022.1038585	bulk	12	0	AD	2022

## Sheet: Supplementary Fig. 3
	Supplementary Fig. 3
	Whole Dataset							CD4+ T Cells							CD8+ T cells							B cells							Monocytes							NK cells							Dendritic cells
		avg.exp	pct.exp	features.plot	id	avg.exp.scaled			avg.exp	pct.exp	features.plot	id	avg.exp.scaled			avg.exp	pct.exp	features.plot	id	avg.exp.scaled			avg.exp	pct.exp	features.plot	id	avg.exp.scaled			avg.exp	pct.exp	features.plot	id	avg.exp.scaled			avg.exp	pct.exp	features.plot	id	avg.exp.scaled			avg.exp	pct.exp	features.plot	id	avg.exp.scaled
	CD14	0.00863334	0.103438	CD14	CD4+ T cell	-0.544589		MKI67	0.00793954	0.10109	MKI67	Naive CD4+ T	-0.509075		IL7R	4.81878	32.2231	IL7R	CD8+ T	-1.34383		IGHD	3.21562	27.4743	IGHD	M-Memory B	-0.533782		FCGR3A	22.4627	75.9134	FCGR3A	CD16+ Monocyte	1.15		FCGR3A	5.65217	33.6392	FCGR3A	CD56- NK	0.0237879		CD1C	3.53093	26.2829	CD1C	cDC2	1.15431
	FCGR3A	0.252119	2.59292	FCGR3A	CD4+ T cell	-0.598424		CXCR5	0.107173	1.4879	CXCR5	Naive CD4+ T	-0.411866		TCF7	2.17178	19.0913	TCF7	CD8+ T	-1.27836		IGHM	22.4186	58.6432	IGHM	M-Memory B	-0.60602		CD14	0.140253	1.74968	CD14	CD16+ Monocyte	-0.553588		CD3D	3.78508	23.2777	CD3D	CD56- NK	-0.348541		FCER1A	6.67004	40.3168	FCER1A	cDC2	1.15442
	IGHA1	1.01531	9.32444	IGHA1	CD4+ T cell	-0.289277		CD40LG	0.273886	2.94978	CD40LG	Naive CD4+ T	-0.0811007		MKI67	0.0266351	0.284338	MKI67	CD8+ T	0.43509		IGLL5	4.00827	19.1884	IGLL5	M-Memory B	-0.419134		S100A8	1.09157	11.2824	S100A8	CD16+ Monocyte	-0.570455		NCAM1	0.995968	7.69539	NCAM1	CD56- NK	0.0249375		ITM2C	0.47931	6.4257	ITM2C	cDC2	-0.558059
	IGLC1	0.161669	0.528027	IGLC1	CD4+ T cell	-0.301855		CD4	0.739866	7.51972	CD4	Naive CD4+ T	0.258943		CCR7	0.458608	4.60744	CCR7	CD8+ T	-1.34479		TCL1A	1.28402	11.2901	TCL1A	M-Memory B	-0.352085		FCGR3A1	9.17984	34.8427	FCGR3A	CD14+ Monocyte	-0.484896		FCGR3A1	5.41457	27.1421	FCGR3A	NKT-like	-1.01168		LILRA4	0.270492	2.58813	LILRA4	cDC2	-0.556528
	MZB1	0.0717098	0.822172	MZB1	CD4+ T cell	-0.305569		ZEB2	0.367527	2.90589	ZEB2	Naive CD4+ T	-0.604062		SELL	1.32034	11.9712	SELL	CD8+ T	-1.27327		PLPP5	1.52477	17.9891	PLPP5	M-Memory B	-0.556758		CD141	0.0891907	0.667302	CD14	CD14+ Monocyte	-0.600791		CD3D1	7.34923	31.0276	CD3D	NKT-like	1.12763		CADM1	0.0177715	0.223115	CADM1	cDC2	-0.580608
	JCHAIN	0.28551	2.79943	JCHAIN	CD4+ T cell	-0.291332		SAMD3	0.801771	6.9952	SAMD3	Naive CD4+ T	-0.572921		CD28	0.309248	3.32502	CD28	CD8+ T	-1.32118		FCER2	0.901104	12.8892	FCER2	M-Memory B	-0.254273		S100A81	0.90728	4.67112	S100A8	CD14+ Monocyte	-0.584218		NCAM11	0.630555	3.96627	NCAM1	NKT-like	-1.01224		CD1C1	0.104592	2.06186	CD1C	cDC1	-0.551125
	PPBP	0.121213	1.37574	PPBP	CD4+ T cell	-0.321928		TYROBP	0.138526	1.48034	TYROBP	Naive CD4+ T	-0.479296		CXCR3	0.173566	1.99617	CXCR3	CD8+ T	1.28715		CD79A	9.34497	62.5803	CD79A	M-Memory B	1.05784		FCGR3A2	7.71569	33.3064	FCGR3A	Prolif. Monocyte	-0.665108		FCGR3A2	5.8734	38.7646	FCGR3A	CD56+ NK	0.987894		FCER1A1	0.045955	1.80412	FCER1A	cDC1	-0.599262
	PF4	0.0692815	0.748682	PF4	CD4+ T cell	-0.314935		IL1B	0.00450666	0.0826276	IL1B	Naive CD4+ T	-0.548439		FAS	0.31346	3.56293	FAS	CD8+ T	0.714296		MARCKS	1.23667	17.4561	MARCKS	M-Memory B	1.21689		CD142	1.98789	12.3147	CD14	Prolif. Monocyte	1.15438		CD3D2	2.74554	20.8837	CD3D	CD56+ NK	-0.779086		ITM2C1	0.412812	7.98969	ITM2C	cDC1	-0.596429
	GP1BB	0.00320193	0.17013	GP1BB	CD4+ T cell	-0.390008		CCR7	2.5433	19.3046	CCR7	Naive CD4+ T	0.996031		IL7R1	8.0675	44.6383	IL7R	Naive CD8+ T	0.232984		JCHAIN	1.99023	19.0793	JCHAIN	M-Memory B	-0.391152		S100A82	24.1912	52.8968	S100A8	Prolif. Monocyte	1.15467		NCAM12	1.33502	12.5561	NCAM1	CD56+ NK	0.987298		LILRA41	0.214437	3.09278	LILRA4	cDC1	-0.597926
	GNG11	0.0512655	0.624851	GNG11	CD4+ T cell	-0.310288		SELL	2.90055	23.0434	SELL	Naive CD4+ T	0.786526		TCF71	4.41729	29.5677	TCF7	Naive CD8+ T	-0.243923		IGHA2	3.12353	20.1938	IGHA2	M-Memory B	-0.29869																CADM11	2.93873	37.3711	CADM1	cDC1	1.15469
	CD1C	0.00383969	0.0538316	CD1C	CD4+ T cell	-0.322872		IKZF2	0.126145	1.1919	IKZF2	Naive CD4+ T	-0.169489		MKI671	0.0200447	0.183238	MKI67	Naive CD8+ T	0.0895713		EMP3	4.00999	42.5318	EMP3	M-Memory B	1.25347																CD1C2	0	0	CD1C	pDC	-0.603185
	FCER1A	0.00379114	0.0527292	FCER1A	CD4+ T cell	-0.435751		FOXP3	0.0438835	0.458841	FOXP3	Naive CD4+ T	0.135104		CCR71	1.43378	10.5083	CCR7	Naive CD8+ T	-0.129859		CIB1	3.07844	32.9255	CIB1	M-Memory B	1.12199																FCER1A2	0.212551	2.35988	FCER1A	pDC	-0.555157
	LILRA4	0.00261605	0.0268239	LILRA4	CD4+ T cell	-0.49602		CTLA4	0.253327	2.44584	CTLA4	Naive CD4+ T	0.536384		SELL1	2.06216	15.3654	SELL	Naive CD8+ T	-0.0293186		PSAP	2.78307	33.9794	PSAP	M-Memory B	0.524776																ITM2C2	3.44728	22.1239	ITM2C	pDC	1.15449
	GPR183	1.81647	16.0277	GPR183	CD4+ T cell	0.521715		GATA3	1.28875	10.7815	GATA3	Naive CD4+ T	-0.429338		CD281	0.619353	5.71489	CD28	Naive CD8+ T	0.246667		FCRL5	2.29565	19.0793	FCRL5	M-Memory B	0.671931																LILRA42	2.58725	16.5192	LILRA4	pDC	1.15445
	NCAM1	0.0760305	0.716714	NCAM1	CD4+ T cell	-0.532937		IL4I1	0.0149926	0.190982	IL4I1	Naive CD4+ T	-0.417869		CXCR31	0.146738	1.67304	CXCR3	Naive CD8+ T	0.797106		LCN10	0.155918	2.35009	LCN10	M-Memory B	0.260582																CADM12	0.0287499	0.442478	CADM1	pDC	-0.574086
	NCR1	0.0390388	0.401808	NCR1	CD4+ T cell	-0.467729		IL4R	0.997316	9.45284	IL4R	Naive CD4+ T	0.637926		FAS1	0.325121	3.17081	FAS	Naive CD8+ T	0.864246		IGHD1	8.3146	49.8231	IGHD	Transitional B	1.6145
	CD3D	5.78831	39.4189	CD3D	CD4+ T cell	1.14507		CCR4	0.0529279	0.737898	CCR4	Naive CD4+ T	-0.0115545		IL7R2	8.23499	39.329	IL7R	Tem CD8+ T	0.314275		IGHM1	40.1169	83.4078	IGHM	Transitional B	0.31183
	CD3E	2.59517	27.3463	CD3E	CD4+ T cell	1.34031		CCR6	0.344663	3.27484	CCR6	Naive CD4+ T	-0.631688		TCF72	5.33096	29.9147	TCF7	Tem CD8+ T	0.176973		IGLL51	15.6461	58.4544	IGLL5	Transitional B	-0.325049
	CD19	0.0219833	0.284591	CD19	CD4+ T cell	-0.359523		TBX21	0.182974	1.8396	TBX21	Naive CD4+ T	-0.678501		MKI672	0.0450014	0.267372	MKI67	Tem CD8+ T	1.39799		TCL1A1	3.7709	23.4916	TCL1A	Transitional B	1.68275
	MS4A1	0.141822	1.72004	MS4A1	CD4+ T cell	-0.303484		PRF1	0.521365	4.6332	PRF1	Naive CD4+ T	-0.620697		CCR72	1.68996	10.6864	CCR7	Tem CD8+ T	0.189305		PLPP51	2.91814	22.4302	PLPP5	Transitional B	1.61473
	CD141	0.00988036	0.103453	CD14	NK cell	-0.53656		GZMK	0.670739	4.86262	GZMK	Naive CD4+ T	-0.703262		SELL2	2.11863	13.9793	SELL	Tem CD8+ T	0.0653707		FCER21	1.86949	18.2123	FCER2	Transitional B	1.46287
	FCGR3A1	5.71712	35.1439	FCGR3A	NK cell	0.317929		IL21R	0.171695	1.90709	IL21R	Naive CD4+ T	-0.266914		CD282	0.670446	5.066	CD28	Tem CD8+ T	0.504988		CD79A1	9.45478	55.3445	CD79A	Transitional B	1.10175
	IGHA11	0.825808	8.99332	IGHA1	NK cell	-0.290765		IRF4	0.0656081	0.717619	IRF4	Naive CD4+ T	-0.199094		CXCR32	0.0647609	0.512229	CXCR3	Tem CD8+ T	-0.700306		MARCKS1	0.864036	8.94786	MARCKS	Transitional B	0.000964778
	IGLC11	0.0844452	0.924002	IGLC1	NK cell	-0.304047		POU2AF1	0.0170094	0.194311	POU2AF1	Naive CD4+ T	-0.344912		FAS2	0.280206	1.97574	FAS	Tem CD8+ T	0.286693		JCHAIN1	1.35951	11.0801	JCHAIN	Transitional B	-0.415823
	MZB11	0.0544336	0.75777	MZB1	NK cell	-0.309248		CD28	0.834775	8.35477	CD28	Naive CD4+ T	0.485484		IL7R3	6.49533	29.2081	IL7R	Tte CD8+ T	-0.530096		IGHA21	1.11625	7.03911	IGHA2	Transitional B	-0.470345
	JCHAIN1	0.187	2.33697	JCHAIN	NK cell	-0.294313		CD27	1.62663	12.7982	CD27	Naive CD4+ T	0.089065		TCF73	4.61032	22.5955	TCF7	Tte CD8+ T	-0.155004		EMP31	2.75708	24.5065	EMP3	Transitional B	-0.581005
	PPBP1	0.0590725	0.801981	PPBP	NK cell	-0.326049		ITGAL	1.77593	15.761	ITGAL	Naive CD4+ T	-0.572257		MKI673	0	0	MKI67	Tte CD8+ T	-0.961326		CIB11	2.2468	19.7672	CIB1	Transitional B	-0.584228
	PF41	0.03656	0.452717	PF4	NK cell	-0.317391		MKI671	0.000673049	0.0364188	MKI67	Tem CD4+ T	-0.577279		CCR73	1.40356	7.70606	CCR7	Tte CD8+ T	-0.16751		PSAP1	2.02563	19.4134	PSAP	Transitional B	-1.58649
	GP1BB1	0.0201824	0.255537	GP1BB	NK cell	-0.387241		CXCR51	0.139639	2.46232	CXCR5	Tem CD4+ T	1.17405		SELL3	1.91379	10.5327	SELL	Tte CD8+ T	-0.278128		FCRL51	2.32868	15.7914	FCRL5	Transitional B	0.73594
	GNG111	0.0189724	0.306822	GNG11	NK cell	-0.315633		CD40LG1	0.241458	3.33839	CD40LG	Tem CD4+ T	-0.601549		CD283	0.44048	2.78876	CD28	Tte CD8+ T	-0.657691		LCN101	0.159535	1.67598	LCN10	Transitional B	0.321906
	CD1C1	0.00382493	0.0486317	CD1C	NK cell	-0.32289		CD41	0.63621	8.80931	CD4	Tem CD4+ T	-0.588613		CXCR33	0.0849471	0.505485	CXCR3	Tte CD8+ T	-0.33158		IGHD2	6.33907	36.7857	IGHD	Naive B	0.78218
	FCER1A1	0.00655341	0.0645475	FCER1A	NK cell	-0.434178		ZEB21	0.444008	4.02428	ZEB2	Tem CD4+ T	-0.363253		FAS3	0.238159	1.43393	FAS	Tte CD8+ T	-0.253974		IGHM2	34.4711	76.2092	IGHM	Naive B	0.0190322
	LILRA41	0.00384441	0.0318316	LILRA4	NK cell	-0.488382		SAMD31	0.766718	8.35003	SAMD3	Tem CD4+ T	-0.708024		IL7R4	10.3208	43.1677	IL7R	Tcm CD8+ T	1.32667		IGLL52	0.24476	2.95702	IGLL5	Naive B	-0.44956
	GPR1831	0.34685	3.6907	GPR183	NK cell	-0.709135		TYROBP1	0.102078	1.59838	TYROBP	Tem CD4+ T	-0.55311		TCF74	8.20362	38.0345	TCF7	Tcm CD8+ T	1.50032		TCL1A2	2.44789	14.7252	TCL1A	Naive B	0.600225
	NCAM11	1.09551	9.12242	NCAM1	NK cell	2.5		IL1B1	0.011321	0.161861	IL1B	Tem CD4+ T	-0.0609344		MKI674	0	0	MKI67	Tcm CD8+ T	-0.961326		PLPP52	2.41889	16.301	PLPP5	Naive B	0.836687
	NCR11	0.613549	6.40966	NCR1	NK cell	2.5		CCR71	1.88068	21.4224	CCR7	Tem CD4+ T	-0.0967244		CCR74	2.70416	14.6137	CCR7	Tcm CD8+ T	1.45285		FCER22	1.5327	12.6409	FCER2	Naive B	0.865664
	CD3D1	3.47989	22.5748	CD3D	NK cell	0.157513		SELL1	2.32317	25.0946	SELL	Tem CD4+ T	-0.461836		SELL4	2.98332	15.8996	SELL	Tcm CD8+ T	1.51535		CD79A2	7.02713	41.124	CD79A	Naive B	0.131048
	CD3E1	1.72593	17.0945	CD3E	NK cell	0.415004		IKZF21	0.117375	1.24431	IKZF2	Tem CD4+ T	-0.35846		CD284	0.813296	5.02092	CD28	Tcm CD8+ T	1.22722		MARCKS2	0.862312	7.28533	MARCKS	Naive B	-0.00466034
	CD191	0.0261269	0.313895	CD19	NK cell	-0.350835		FOXP31	0.0271122	0.368235	FOXP3	Tem CD4+ T	-0.843444		CXCR34	0.0454867	0.255128	CXCR3	Tcm CD8+ T	-1.05237		JCHAIN2	0.837423	6.80662	JCHAIN	Naive B	-0.436246
	MS4A11	0.181423	2.09293	MS4A1	NK cell	-0.295643		CTLA41	0.1824	2.5392	CTLA4	Tem CD4+ T	-0.986332		FAS4	0.132603	0.887846	FAS	Tcm CD8+ T	-1.61126		IGHA22	0.593928	3.89947	IGHA2	Naive B	-0.515013
	CD142	0.0232597	0.153132	CD14	CD8+ T cell	-0.450422		GATA31	1.71989	15.6904	GATA3	Tem CD4+ T	1.04816									EMP32	2.57824	18.4651	EMP3	Naive B	-0.842865
	FCGR3A2	1.12681	8.2266	FCGR3A	CD8+ T cell	-0.451758		IL4I11	0.0275324	0.269095	IL4I1	Tem CD4+ T	1.1078									CIB12	2.25471	15.912	CIB1	Naive B	-0.568
	IGHA12	0.53005	5.42923	IGHA1	CD8+ T cell	-0.293088		IL4R1	1.15472	14.0212	IL4R	Tem CD4+ T	1.85198									PSAP2	2.26115	17.0938	PSAP	Naive B	-0.930012
	IGLC12	0.000360321	0.0363496	IGLC1	CD8+ T cell	-0.306435		CCR41	0.0671619	0.987355	CCR4	Tem CD4+ T	0.596871									FCRL52	2.15916	12.9949	FCRL5	Naive B	0.407353
	MZB12	0.0271366	0.335654	MZB1	CD8+ T cell	-0.315061		CCR61	0.424292	4.16591	CCR6	Tem CD4+ T	0.195198									LCN102	0.178679	1.39623	LCN10	Naive B	0.646516
	JCHAIN2	0.0939739	1.09358	JCHAIN	CD8+ T cell	-0.297129		TBX211	0.204959	2.25797	TBX21	Tem CD4+ T	-0.524117									IGHD3	1.88651	11.8965	IGHD	DN B	-1.09376
	PPBP2	0.00980218	0.206497	PPBP	CD8+ T cell	-0.329317		PRF11	0.413119	4.64745	PRF1	Tem CD4+ T	-0.807821									IGHM3	15.8136	41.8824	IGHM	DN B	-0.948559
	PF42	0.00554496	0.0796597	PF4	CD8+ T cell	-0.319718		GZMK1	0.718078	5.48912	GZMK	Tem CD4+ T	-0.57668									IGLL53	6.67225	20.0659	IGLL5	DN B	-0.397597
	GP1BB2	0.000350379	0.0201083	GP1BB	CD8+ T cell	-0.390472		IL21R1	0.235554	3.23925	IL21R	Tem CD4+ T	1.8761									TCL1A3	0.77606	4.52706	TCL1A	DN B	-0.767714
	GNG112	0.00248672	0.0750193	GNG11	CD8+ T cell	-0.318361		IRF41	0.0585884	0.981285	IRF4	Tem CD4+ T	-0.414403									PLPP53	1.2684	8.65882	PLPP5	DN B	-0.956288
	CD1C2	0.013003	0.116783	CD1C	CD8+ T cell	-0.311673		POU2AF11	0.0143643	0.21649	POU2AF1	Tem CD4+ T	-0.365018									FCER23	0.726192	6.14588	FCER2	DN B	-0.564425
	FCER1A2	0.0268722	0.226605	FCER1A	CD8+ T cell	-0.422605		CD281	0.874195	11.3971	CD28	Tem CD4+ T	0.717826									CD79A3	6.41678	37.8635	CD79A	DN B	-0.113002
	LILRA42	0.00394344	0.0363496	LILRA4	CD8+ T cell	-0.487767		CD271	1.0453	11.996	CD27	Tem CD4+ T	-1.36218									MARCKS3	1.15258	9.63765	MARCKS	DN B	0.942497
	GPR1832	0.980573	6.94818	GPR183	CD8+ T cell	-0.178373		ITGAL1	1.74272	19.9353	ITGAL	Tem CD4+ T	-0.666172									JCHAIN3	2.39732	14.4	JCHAIN	DN B	-0.375227
	NCAM12	0.278058	2.00541	NCAM1	CD8+ T cell	0.113648		MKI672	0.284918	2.58017	MKI67	Treg CD4+ T	2.09067									IGHA23	3.76741	18.7482	IGHA2	DN B	-0.243628
	NCR12	0.153086	1.32096	NCR1	CD8+ T cell	0.151875		CXCR52	0.120804	2.07553	CXCR5	Treg CD4+ T	0.253997									EMP33	3.96147	27.1812	EMP3	DN B	1.18242
	CD3D2	5.35727	29.9397	CD3D	CD8+ T cell	0.960669		CD40LG2	0.261577	3.42124	CD40LG	Treg CD4+ T	-0.278655									CIB13	3.19317	20.9882	CIB1	DN B	1.35737
	CD3E2	2.41679	19.7316	CD3E	CD8+ T cell	1.15042		CD42	0.761118	9.40637	CD4	Treg CD4+ T	0.432706									PSAP3	2.79804	20.7624	PSAP	DN B	0.566511
	CD192	0.0320813	0.270688	CD19	CD8+ T cell	-0.338349		ZEB22	0.496315	4.25416	ZEB2	Treg CD4+ T	-0.198558									FCRL53	1.78839	10.3435	FCRL5	DN B	-0.311367
	MS4A12	0.354647	2.87394	MS4A1	CD8+ T cell	-0.261344		SAMD32	0.844198	9.1025	SAMD3	Treg CD4+ T	-0.409396									LCN103	0.178544	1.45882	LCN10	DN B	0.644233
	CD143	0.00962962	0.0948533	CD14	NKT-like cell	-0.538175		TYROBP2	0.144985	1.82593	TYROBP	Treg CD4+ T	-0.466217									IGHD4	3.6831	19.9544	IGHD	C-Memory B	-0.336825
	FCGR3A3	5.41457	27.1421	FCGR3A	NKT-like cell	0.267199		IL1B2	0.0140227	0.184492	IL1B	Treg CD4+ T	0.132346									IGHM4	22.7367	57.2873	IGHM	C-Memory B	-0.589522
	IGHA13	0.781499	8.2944	IGHA1	NKT-like cell	-0.291113		CCR72	2.37902	23.5037	CCR7	Treg CD4+ T	0.725106									IGLL54	0.465868	3.8148	IGLL5	C-Memory B	-0.447773
	IGLC13	0.000269787	0.0491832	IGLC1	NKT-like cell	-0.306437		SELL2	2.94896	28.816	SELL	Treg CD4+ T	0.891209									TCL1A4	1.56243	8.2165	TCL1A	C-Memory B	-0.124286
	MZB13	0.0561504	0.590198	MZB1	NKT-like cell	-0.308883		IKZF22	0.177348	1.90732	IKZF2	Treg CD4+ T	0.933728									PLPP54	1.50521	8.8686	PLPP5	C-Memory B	-0.587242
	JCHAIN3	0.226303	2.26945	JCHAIN	NKT-like cell	-0.293124		FOXP32	0.0592601	0.672853	FOXP3	Treg CD4+ T	1.03227									FCER24	0.924447	6.03195	FCER2	C-Memory B	-0.212881
	PPBP3	0.00829607	0.221324	PPBP	NKT-like cell	-0.329416		CTLA42	0.288466	3.55147	CTLA4	Treg CD4+ T	1.29078									CD79A4	4.88864	27.584	CD79A	C-Memory B	-0.72403
	PF43	0.00618933	0.0983664	PF4	NKT-like cell	-0.31967		GATA32	1.28833	12.5454	GATA3	Treg CD4+ T	-0.43078									MARCKS4	0.653559	4.56472	MARCKS	C-Memory B	-0.685833
	GP1BB3	0.000120949	0.0140523	GP1BB	NKT-like cell	-0.39051		IL4I12	0.0107572	0.195344	IL4I1	Treg CD4+ T	-0.93318									JCHAIN4	1.19397	7.98826	JCHAIN	C-Memory B	-0.422299
	GNG113	0.0035041	0.0983664	GNG11	NKT-like cell	-0.318193		IL4R2	0.888487	11.0749	IL4R	Treg CD4+ T	-0.201446									IGHA24	0.761397	5.15161	IGHA2	C-Memory B	-0.500691
	CD1C3	0.0115098	0.10188	CD1C	NKT-like cell	-0.313498		CCR42	0.0558755	0.879049	CCR4	Treg CD4+ T	0.114439									EMP34	3.1396	18.8458	EMP3	C-Memory B	-0.0209419
	FCER1A3	0.0115147	0.108906	FCER1A	NKT-like cell	-0.431352		CCR62	0.292735	3.2883	CCR6	Treg CD4+ T	-1.17092									CIB14	2.41322	14.7049	CIB1	C-Memory B	-0.242809
	LILRA43	0.00412158	0.0351309	LILRA4	NKT-like cell	-0.486659		TBX212	0.211973	2.1922	TBX21	Treg CD4+ T	-0.474861									PSAP4	2.83048	16.596	PSAP	C-Memory B	0.65693
	GPR1833	0.415398	3.03882	GPR183	NKT-like cell	-0.651724		PRF12	0.606369	5.94715	PRF1	Treg CD4+ T	-0.47375									FCRL54	2.1508	10.3358	FCRL5	C-Memory B	0.391143
	NCAM13	0.630555	3.96627	NCAM1	NKT-like cell	1.24181		GZMK2	0.610648	4.83206	GZMK	Treg CD4+ T	-0.863941									LCN104	0.14774	0.945549	LCN10	C-Memory B	0.121905
	NCR13	0.379159	2.85614	NCR1	NKT-like cell	1.38011		IL21R2	0.169751	2.27902	IL21R	Treg CD4+ T	-0.332127									IGHD5	3.45644	11.0429	IGHD	DN1 B	-0.432317
	CD3D3	7.34923	31.0276	CD3D	NKT-like cell	1.81284		IRF42	0.0829147	1.12866	IRF4	Treg CD4+ T	0.331735									IGHM5	69.0676	36.8098	IGHM	DN1 B	1.81324
	CD3E3	2.11288	16.0443	CD3E	NKT-like cell	0.826905		POU2AF12	0.0190929	0.309295	POU2AF1	Treg CD4+ T	-0.329074									IGLL55	308.078	65.6442	IGLL5	DN1 B	2.03911
	CD193	0.0124615	0.151063	CD19	NKT-like cell	-0.37949		CD282	0.830642	10.4536	CD28	Treg CD4+ T	0.461127									TCL1A5	0.444641	3.06748	TCL1A	DN1 B	-1.03889
	MS4A13	0.150662	1.21904	MS4A1	NKT-like cell	-0.301734		CD272	1.54737	15.3698	CD27	Treg CD4+ T	-0.108788									PLPP55	1.65672	9.81595	PLPP5	DN1 B	-0.351127
	CD144	0.0167795	0.128535	CD14	B cell	-0.492143		ITGAL2	1.91095	19.9957	ITGAL	Treg CD4+ T	-0.19037									FCER25	0.31308	4.90798	FCER2	DN1 B	-1.29695
	FCGR3A4	0.277644	3.13398	FCGR3A	B cell	-0.594144		MKI673	0.000287525	0.0158194	MKI67	Tfh CD4+ T	-0.580898									CD79A5	3.06403	26.3804	CD79A	DN1 B	-1.4536
	IGHA14	5.1005	21.8906	IGHA1	B cell	-0.257195		CXCR53	0.126107	2.03016	CXCR5	Tfh CD4+ T	0.513025									MARCKS5	0.413283	4.90798	MARCKS	DN1 B	-1.46986
	IGLC14	6.11768	20.1195	IGLC1	B cell	-0.132764		CD40LG3	0.354709	4.62982	CD40LG	Tfh CD4+ T	1.21605									JCHAIN5	64.1603	72.3926	JCHAIN	DN1 B	2.04075
	MZB14	0.754639	6.77643	MZB1	B cell	-0.160148		CD43	0.817901	10.7625	CD4	Tfh CD4+ T	0.897003									IGHA25	30.3353	48.4663	IGHA2	DN1 B	2.02837
	JCHAIN4	1.65235	11.3848	JCHAIN	B cell	-0.249958		ZEB23	0.237491	2.63394	ZEB2	Tfh CD4+ T	-1.0135									EMP35	2.47701	25.1534	EMP3	DN1 B	-0.991085
	PPBP4	0.151833	1.76168	PPBP	B cell	-0.319898		SAMD33	0.753804	8.25775	SAMD3	Tfh CD4+ T	-0.757799									CIB15	2.00305	17.1779	CIB1	DN1 B	-1.08433
	PF44	0.0790333	0.884621	PF4	B cell	-0.314203		TYROBP3	0.0693598	1.42902	TYROBP	Tfh CD4+ T	-0.619367									PSAP5	2.87043	25.7669	PSAP	DN1 B	0.768282
	GP1BB4	0.0326949	0.559504	GP1BB	B cell	-0.385202		IL1B3	0.00422098	0.0843704	IL1B	Tfh CD4+ T	-0.568877									FCRL55	0.971434	11.0429	FCRL5	DN1 B	-1.895
	GNG114	0.119101	1.38931	GNG11	B cell	-0.29906		CCR73	1.89048	18.5351	CCR7	Tfh CD4+ T	-0.0805605									LCN105	0.0228866	0.613497	LCN10	DN1 B	-1.99514
	CD1C4	0.205113	1.89967	CD1C	B cell	-0.0768869		SELL3	2.65552	25.4772	SELL	Tfh CD4+ T	0.256749
	FCER1A4	0.0168512	0.136096	FCER1A	B cell	-0.428313		IKZF23	0.118096	1.48175	IKZF2	Tfh CD4+ T	-0.342914
	LILRA44	0.0906193	0.742855	LILRA4	B cell	0.0511476		FOXP33	0.0550028	0.685509	FOXP3	Tfh CD4+ T	0.783872
	GPR1834	1.60752	13.9025	GPR183	B cell	0.346716		CTLA43	0.169317	2.20681	CTLA4	Tfh CD4+ T	-1.26722
	NCAM14	0.0682151	0.61243	NCAM1	B cell	-0.55795		GATA33	1.85572	17.375	GATA3	Tfh CD4+ T	1.51363
	NCR14	0.0286655	0.298654	NCR1	B cell	-0.524086		IL4I13	0.0270182	0.342755	IL4I1	Tfh CD4+ T	1.04523
	CD3D4	1.33566	11.2619	CD3D	B cell	-0.759802		IL4R3	0.916232	11.2503	IL4R	Tfh CD4+ T	0.0125422
	CD3E4	0.551343	6.11674	CD3E	B cell	-0.835351		CCR43	0.0809957	1.25765	CCR4	Tfh CD4+ T	1.18819
	CD194	1.67199	14.9478	CD19	B cell	2.5		CCR63	0.545253	5.90065	CCR6	Tfh CD4+ T	1.45129
	MS4A14	17.7076	65.0026	MS4A1	B cell	2.5		TBX213	0.194248	2.278	TBX21	Tfh CD4+ T	-0.599336
	CD145	0.465905	3.5318	CD14	Monocyte	2.39938		PRF13	0.455418	5.69764	PRF1	Tfh CD4+ T	-0.734699
	FCGR3A5	18.4777	64.1272	FCGR3A	Monocyte	2.45758		GZMK3	1.36838	9.94516	GZMK	Tfh CD4+ T	1.16217
	IGHA15	0.850164	11.2033	IGHA1	Monocyte	-0.290574		IL21R3	0.151446	1.94316	IL21R	Tfh CD4+ T	-0.946415
	IGLC15	0.202038	3.25678	IGLC1	Monocyte	-0.300709		IRF43	0.0349337	0.553681	IRF4	Tfh CD4+ T	-1.13994
	MZB15	0.0811684	1.32201	MZB1	Monocyte	-0.303555		POU2AF13	0.0104362	0.174014	POU2AF1	Tfh CD4+ T	-0.394875
	JCHAIN5	0.285458	4.08665	JCHAIN	Monocyte	-0.291333		CD283	0.90636	10.773	CD28	Tfh CD4+ T	0.907401
	PPBP5	0.805781	5.71746	PPBP	Monocyte	-0.276531		CD273	1.69663	16.7159	CD27	Tfh CD4+ T	0.263824
	PF45	0.459829	3.85989	PF4	Monocyte	-0.285629		ITGAL3	1.55131	18.0157	ITGAL	Tfh CD4+ T	-1.20754
	GP1BB5	0.487814	5.44244	GP1BB	Monocyte	-0.311044		MKI674	0.0113079	0.12408	MKI67	Tcm/Tscm CD4+ T	-0.477459
	GNG115	0.279672	2.70675	GNG11	Monocyte	-0.272484		CXCR54	0.0952001	1.269	CXCR5	Tcm/Tscm CD4+ T	-0.996698
	CD1C5	0.0243561	0.361864	CD1C	Monocyte	-0.297798		CD40LG4	0.380895	4.01286	CD40LG	Tcm/Tscm CD4+ T	1.63633
	FCER1A5	0.0531502	0.545209	FCER1A	Monocyte	-0.407638		CD44	0.852364	8.86608	CD4	Tcm/Tscm CD4+ T	1.17879
	LILRA45	0.20083	3.95156	LILRA4	Monocyte	0.73639		ZEB24	0.345791	2.85102	ZEB2	Tcm/Tscm CD4+ T	-0.672501
	GPR1835	0.675322	6.08897	GPR183	Monocyte	-0.43403		SAMD34	0.927294	8.01162	SAMD3	Tcm/Tscm CD4+ T	-0.0891236
	NCAM15	0.115499	1.34614	NCAM1	Monocyte	-0.406618		TYROBP4	0.0866297	1.37616	TYROBP	Tcm/Tscm CD4+ T	-0.584393
	NCR15	0.0619029	0.8347	NCR1	Monocyte	-0.343511		IL1B4	0.00293739	0.07332	IL1B	Tcm/Tscm CD4+ T	-0.660706
	CD3D5	1.37727	13.9245	CD3D	Monocyte	-0.742002		CCR74	1.83741	14.3256	CCR7	Tcm/Tscm CD4+ T	-0.168077
	CD3E5	0.598604	8.06716	CD3E	Monocyte	-0.785042		SELL4	2.73017	21.9114	SELL	Tcm/Tscm CD4+ T	0.418145
	CD195	0.0297417	0.550034	CD19	Monocyte	-0.343255		IKZF24	0.136253	1.44102	IKZF2	Tcm/Tscm CD4+ T	0.0482848
	MS4A15	0.239226	2.96246	MS4A1	Monocyte	-0.284198		FOXP34	0.0608608	0.6486	FOXP3	Tcm/Tscm CD4+ T	1.12567
	CD146	0.00801248	0.15674	CD14	HSPC/Progenitors	-0.548586		CTLA44	0.244584	2.3829	CTLA4	Tcm/Tscm CD4+ T	0.348683
	FCGR3A6	0.0771715	2.97806	FCGR3A	HSPC/Progenitors	-0.627758		GATA34	1.50502	12.6308	GATA3	Tcm/Tscm CD4+ T	0.311797
	IGHA16	0.407104	10.815	IGHA1	HSPC/Progenitors	-0.294053		IL4I14	0.0251921	0.30174	IL4I1	Tcm/Tscm CD4+ T	0.823058
	IGLC16	0.0865519	3.29154	IGLC1	HSPC/Progenitors	-0.303988		IL4R4	0.701135	7.08102	IL4R	Tcm/Tscm CD4+ T	-1.64646
	MZB16	0.252108	4.70219	MZB1	HSPC/Progenitors	-0.267156		CCR44	0.0646094	0.7755	CCR4	Tcm/Tscm CD4+ T	0.487764
	JCHAIN6	0.230071	5.17241	JCHAIN	HSPC/Progenitors	-0.29301		CCR64	0.483976	4.48944	CCR6	Tcm/Tscm CD4+ T	0.81497
	PPBP6	0.368589	2.97806	PPBP	HSPC/Progenitors	-0.305523		TBX214	0.238082	2.23344	TBX21	Tcm/Tscm CD4+ T	-0.291515
	PF46	0.170851	3.1348	PF4	HSPC/Progenitors	-0.307314		PRF14	0.739167	7.11204	PRF1	Tcm/Tscm CD4+ T	-0.244182
	GP1BB6	5.40518	53.2915	GP1BB	HSPC/Progenitors	0.49021		GZMK4	1.53944	9.3765	GZMK	Tcm/Tscm CD4+ T	1.61957
	GNG116	0.0796266	2.19436	GNG11	HSPC/Progenitors	-0.305594		IL21R4	0.140865	1.47204	IL21R	Tcm/Tscm CD4+ T	-1.3015
	CD1C6	0.00433964	0.31348	CD1C	HSPC/Progenitors	-0.322261		IRF44	0.0439599	0.423	IRF4	Tcm/Tscm CD4+ T	-0.863089
	FCER1A6	3.40178	32.4451	FCER1A	HSPC/Progenitors	1.49964		POU2AF14	0.0125877	0.17202	POU2AF1	Tcm/Tscm CD4+ T	-0.378522
	LILRA46	0.00927265	0.15674	LILRA4	HSPC/Progenitors	-0.454632		CD284	0.815679	7.91856	CD28	Tcm/Tscm CD4+ T	0.372932
	GPR1836	0.249619	6.73981	GPR183	HSPC/Progenitors	-0.790569		CD274	2.31495	17.6222	CD27	Tcm/Tscm CD4+ T	1.8074
	NCAM16	0.0467358	0.626959	NCAM1	HSPC/Progenitors	-0.626694		ITGAL4	1.76585	16.1219	ITGAL	Tcm/Tscm CD4+ T	-0.600753
	NCR16	0.0227006	0.626959	NCR1	HSPC/Progenitors	-0.556492		MKI675	0.0235946	0.289042	MKI67	Th CD4+ T	-0.362135
	CD3D6	0.533822	11.442	CD3D	HSPC/Progenitors	-1.10283		CXCR55	0.13113	2.19615	CXCR5	Th CD4+ T	0.758393
	CD3E6	0.234898	7.52351	CD3E	HSPC/Progenitors	-1.17221		CD40LG5	0.244163	3.37216	CD40LG	Th CD4+ T	-0.558132
	CD196	0	0	CD19	HSPC/Progenitors	-0.40562		CD45	0.600763	8.20936	CD4	Th CD4+ T	-0.878457
	MS4A16	0.132702	5.01567	MS4A1	HSPC/Progenitors	-0.30529		ZEB25	1.16302	10.1193	ZEB2	Th CD4+ T	1.90065
	CD147	0.0229964	0.285418	CD14	Red Blood Cells	-0.452118		SAMD35	1.4894	14.1801	SAMD3	Th CD4+ T	2.07736
	FCGR3A7	0.323961	3.11365	FCGR3A	Red Blood Cells	-0.586378		TYROBP5	1.20054	8.92063	TYROBP	Th CD4+ T	1.67142
	IGHA17	0.553485	6.1754	IGHA1	Red Blood Cells	-0.292904		IL1B5	0.0167874	0.212531	IL1B	Th CD4+ T	0.330133
	IGLC17	0.0120553	0.129735	IGLC1	Red Blood Cells	-0.306103		CCR75	1.34839	14.5286	CCR7	Th CD4+ T	-0.974534
	MZB17	0.0036792	0.0518941	MZB1	Red Blood Cells	-0.320056		SELL5	2.12499	21.8113	SELL	Th CD4+ T	-0.890324
	JCHAIN7	0.0145777	0.337312	JCHAIN	Red Blood Cells	-0.299533		IKZF25	0.223846	2.5362	IKZF2	Th CD4+ T	1.93558
	PPBP7	4.96565	3.26933	PPBP	Red Blood Cells	-0.000666334		FOXP35	0.0382033	0.495905	FOXP3	Th CD4+ T	-0.196321
	PF47	3.69405	3.5288	PF4	Red Blood Cells	-0.0429397		CTLA45	0.188244	2.43419	CTLA4	Th CD4+ T	-0.860874
	GP1BB7	1.50284	3.65854	GP1BB	Red Blood Cells	-0.145652		GATA35	1.48491	14.8885	GATA3	Th CD4+ T	0.242901
	GNG117	1.28452	2.80228	GNG11	Red Blood Cells	-0.106173		IL4I15	0.0218742	0.323047	IL4I1	Th CD4+ T	0.41939
	CD1C7	0	0	CD1C	Red Blood Cells	-0.327565		IL4R5	0.855597	10.7569	IL4R	Th CD4+ T	-0.455122
	FCER1A7	0.00728203	0.0518941	FCER1A	Red Blood Cells	-0.433763		CCR45	0.0610364	1.02298	CCR4	Th CD4+ T	0.335039
	LILRA47	0	0	LILRA4	Red Blood Cells	-0.512285		CCR65	0.357636	4.50849	CCR6	Th CD4+ T	-0.49697
	GPR1837	1.34154	10.4826	GPR183	Red Blood Cells	0.123947		TBX215	0.536911	5.69583	TBX21	Th CD4+ T	1.80697
	NCAM17	0.145266	0.856253	NCAM1	Red Blood Cells	-0.311351		PRF15	2.07646	15.1124	PRF1	Th CD4+ T	2.06759
	NCR17	0.041955	0.363259	NCR1	Red Blood Cells	-0.451886		GZMK5	1.13469	9.21534	GZMK	Th CD4+ T	0.537299
	CD3D7	5.48092	34.0685	CD3D	Red Blood Cells	1.01357		IL21R5	0.199661	2.63822	IL21R	Th CD4+ T	0.671585
	CD3E7	2.5836	24.2605	CD3E	Red Blood Cells	1.32799		IRF45	0.0737903	1.01448	IRF4	Th CD4+ T	0.0518718
	CD197	0.0154285	0.181629	CD19	Red Blood Cells	-0.373268		POU2AF15	0.0193707	0.286208	POU2AF1	Th CD4+ T	-0.326963
	MS4A17	0.0933992	0.908147	MS4A1	Red Blood Cells	-0.313072		CD285	0.668995	8.89796	CD28	Th CD4+ T	-0.491615
	CD148	0.328345	2.67906	CD14	Megacaryocytes	1.51376		CD275	1.11848	12.2644	CD27	Th CD4+ T	-1.17948
	FCGR3A8	12.6616	48.0044	FCGR3A	Megacaryocytes	1.48236		ITGAL5	2.49425	25.0956	ITGAL	Th CD4+ T	1.45937
	IGHA18	0.713831	8.8573	IGHA1	Megacaryocytes	-0.291645		MKI676	0.168693	1.40774	MKI67	Prolif. CD4+ T	0.999769
	IGLC18	0.22263	3.00711	IGLC1	Megacaryocytes	-0.300124		CXCR56	0.126275	1.5083	CXCR5	Prolif. CD4+ T	0.521275
	MZB18	0.0618996	0.92947	MZB1	Megacaryocytes	-0.307658		CD40LG6	0.189197	2.06134	CD40LG	Prolif. CD4+ T	-1.44031
	JCHAIN8	0.304193	3.44451	JCHAIN	Megacaryocytes	-0.290766		CD46	0.489561	5.7818	CD4	Prolif. CD4+ T	-1.78771
	PPBP8	52.6564	53.5812	PPBP	Megacaryocytes	2.5		ZEB26	0.92577	6.98844	ZEB2	Prolif. CD4+ T	1.15363
	PF48	46.455	45.216	PF4	Megacaryocytes	2.5		SAMD36	1.19349	8.89894	SAMD3	Prolif. CD4+ T	0.936876
	GP1BB8	21.249	47.2389	GP1BB	Megacaryocytes	2.5		TYROBP6	1.14726	8.09452	TYROBP	Prolif. CD4+ T	1.56352
	GNG118	21.0784	40.5686	GNG11	Megacaryocytes	2.5		IL1B6	0.0435861	0.603318	IL1B	Prolif. CD4+ T	2.24732
	CD1C8	0.0690588	1.09349	CD1C	Megacaryocytes	-0.243165		CCR76	0.917475	10.2061	CCR7	Prolif. CD4+ T	-1.68518
	FCER1A8	0.272069	1.53089	FCER1A	Megacaryocytes	-0.282948		SELL6	1.66454	15.083	SELL	Prolif. CD4+ T	-1.88586
	LILRA48	0.12312	1.64024	LILRA4	Megacaryocytes	0.253222		IKZF26	0.0832324	1.05581	IKZF2	Prolif. CD4+ T	-1.09409
	GPR1838	0.782187	6.56096	GPR183	Megacaryocytes	-0.344527		FOXP36	0.0107817	0.15083	FOXP3	Prolif. CD4+ T	-1.79628
	NCAM18	0.0716261	1.09349	NCAM1	Megacaryocytes	-0.547033		CTLA46	0.285741	2.31272	CTLA4	Prolif. CD4+ T	1.23229
	NCR18	0.011835	0.164024	NCR1	Megacaryocytes	-0.615524		GATA36	0.933399	9.50226	GATA3	Prolif. CD4+ T	-1.64711
	CD3D8	0.97176	10.9349	CD3D	Megacaryocytes	-0.915481		IL4I16	0.00519183	0.15083	IL4I1	Prolif. CD4+ T	-1.61029
	CD3E8	0.441543	5.68617	CD3E	Megacaryocytes	-0.952234		IL4R6	0.862284	7.89341	IL4R	Prolif. CD4+ T	-0.403544
	CD198	0.0691914	0.874795	CD19	Megacaryocytes	-0.260532		CCR46	0.00340941	0.15083	CCR4	Prolif. CD4+ T	-2.12819
	MS4A18	0.282459	3.17113	MS4A1	Megacaryocytes	-0.275637		CCR66	0.497808	6.73705	CCR6	Prolif. CD4+ T	0.958609
	CD149	0.20714	2.07282	CD14	Dendritic cell	0.733422		TBX216	0.477633	4.02212	TBX21	Prolif. CD4+ T	1.3907
	FCGR3A9	1.01156	9.46287	FCGR3A	Dendritic cell	-0.471083		PRF16	1.4142	10.0553	PRF1	Prolif. CD4+ T	0.922744
	IGHA19	0.762677	10.4001	IGHA1	Dendritic cell	-0.291261		GZMK6	0.895997	6.83761	GZMK	Prolif. CD4+ T	-0.100939
	IGLC19	0.133036	2.43331	IGLC1	Dendritic cell	-0.302668		IL21R6	0.174376	1.96078	IL21R	Prolif. CD4+ T	-0.176937
	MZB19	0.287792	2.97404	MZB1	Dendritic cell	-0.259557		IRF46	0.142212	1.40774	IRF4	Prolif. CD4+ T	2.15052
	JCHAIN9	0.740519	6.81327	JCHAIN	Dendritic cell	-0.277559		POU2AF16	0.38788	3.61991	POU2AF1	Prolif. CD4+ T	2.47413
	PPBP9	0.407581	4.41601	PPBP	Dendritic cell	-0.302938		CD286	0.382302	5.37959	CD28	Prolif. CD4+ T	-2.18137
	PF49	0.136896	2.00072	PF4	Dendritic cell	-0.309862		CD276	1.54001	13.0719	CD27	Prolif. CD4+ T	-0.127166
	GP1BB9	0.0417794	1.36986	GP1BB	Dendritic cell	-0.383722		ITGAL6	2.49619	24.2836	ITGAL	Prolif. CD4+ T	1.46485
	GNG119	0.114006	1.92862	GNG11	Dendritic cell	-0.299904		MKI677	0	0	MKI67	Tcm CD4+ T	-0.583596
	CD1C9	2.85981	21.3771	CD1C	Dendritic cell	2.5		CXCR57	0.078506	0.684536	CXCR5	Tcm CD4+ T	-1.81217
	FCER1A9	5.41764	32.9849	FCER1A	Dendritic cell	2.5		CD40LG7	0.285629	1.83918	CD40LG	Tcm CD4+ T	0.107364
	LILRA49	0.549694	4.32588	LILRA4	Dendritic cell	2.5		CD47	0.767798	4.96495	CD4	Tcm CD4+ T	0.487331
	GPR1839	4.64375	33.093	GPR183	Dendritic cell	2.5		ZEB27	0.495092	2.69691	ZEB2	Tcm CD4+ T	-0.20241
	NCAM19	0.155436	2.28911	NCAM1	Dendritic cell	-0.278801		SAMD37	0.826666	5.1134	SAMD3	Tcm CD4+ T	-0.476971
	NCR19	0.0590669	0.955299	NCR1	Dendritic cell	-0.358919		TYROBP7	0.112227	0.931959	TYROBP	Tcm CD4+ T	-0.532556
	CD3D9	1.04609	13.0497	CD3D	Dendritic cell	-0.883682		IL1B7	0	0	IL1B	Tcm CD4+ T	-0.870848
	CD3E9	0.409581	7.33598	CD3E	Dendritic cell	-0.986257		CCR77	2.71788	15.4062	CCR7	Tcm CD4+ T	1.28394
	CD199	0.0433902	0.612833	CD19	Dendritic cell	-0.314635		SELL7	2.94627	16.9979	SELL	Tcm CD4+ T	0.885391
	MS4A19	0.238427	2.88392	MS4A1	Dendritic cell	-0.284356		IKZF27	0.0897975	0.626804	IKZF2	Tcm CD4+ T	-0.952638
	CD1410	0.013368	0.245055	CD14	Plasma cell	-0.514107		FOXP37	0.0374395	0.28866	FOXP3	Tcm CD4+ T	-0.240881
	FCGR3A10	0.373424	7.71924	FCGR3A	Plasma cell	-0.578084		CTLA47	0.214662	1.56701	CTLA4	Tcm CD4+ T	-0.293704
	IGHA110	442.182	78.9778	IGHA1	Plasma cell	2.5		GATA37	1.23625	6.98557	GATA3	Tcm CD4+ T	-0.609264
	IGLC110	122.509	61.1238	IGLC1	Plasma cell	2.5		IL4I17	0.0148589	0.0907216	IL4I1	Tcm CD4+ T	-0.434143
	MZB110	16.4044	70.9785	MZB1	Plasma cell	2.5		IL4R7	0.941071	6.13608	IL4R	Tcm CD4+ T	0.204117
	JCHAIN10	114.807	85.6468	JCHAIN	Plasma cell	2.5		CCR47	0.0395694	0.263918	CCR4	Tcm CD4+ T	-0.582554
	PPBP10	0.148534	2.76562	PPBP	Plasma cell	-0.320116		CCR67	0.297591	1.76495	CCR6	Tcm CD4+ T	-1.12049
	PF410	0.0814122	1.47033	PF4	Plasma cell	-0.314025		TBX217	0.189975	1.32784	TBX21	Tcm CD4+ T	-0.629342
	GP1BB10	0.0174805	0.66515	GP1BB	Plasma cell	-0.387681		PRF17	0.817257	5.04742	PRF1	Tcm CD4+ T	-0.109187
	GNG1110	0.0802668	1.45283	GNG11	Plasma cell	-0.305488		GZMK7	0.532008	2.72165	GZMK	Tcm CD4+ T	-1.07422
	CD1C10	0.0160105	0.297567	CD1C	Plasma cell	-0.307998		IL21R7	0.193839	1.15464	IL21R	Tcm CD4+ T	0.476202
	FCER1A10	0.00861607	0.210047	FCER1A	Plasma cell	-0.433003		IRF47	0.0747857	0.503093	IRF4	Tcm CD4+ T	0.0824026
	LILRA410	0.000654834	0.0350079	LILRA4	Plasma cell	-0.508214		POU2AF17	0.0183439	0.148454	POU2AF1	Tcm CD4+ T	-0.334768
	GPR18310	0.540308	11.8852	GPR183	Plasma cell	-0.547108		CD287	0.706293	4.89072	CD28	Tcm CD4+ T	-0.271781
	NCAM110	0.0782816	1.43532	NCAM1	Plasma cell	-0.525732		CD277	1.83823	10.4825	CD27	Tcm CD4+ T	0.617323
	NCR110	0.0260311	0.525118	NCR1	Plasma cell	-0.538399		ITGAL7	2.08889	12.8907	ITGAL	Tcm CD4+ T	0.312873
	CD3D10	1.51899	22.0025	CD3D	Plasma cell	-0.681374
	CD3E10	0.650451	13.4605	CD3E	Plasma cell	-0.729851
	CD1910	0.380353	8.80448	CD19	Plasma cell	0.391947
	MS4A110	0.486062	7.47418	MS4A1	Plasma cell	-0.235323
	CD1411	0.00470781	0.0675676	CD14	Proliferating T cell	-0.569862
	FCGR3A11	0.138738	1.28378	FCGR3A	Proliferating T cell	-0.617435
	IGHA111	0.491407	4.89865	IGHA1	Proliferating T cell	-0.293391
	IGLC111	0	0	IGLC1	Proliferating T cell	-0.306445
	MZB111	0.0256896	0.304054	MZB1	Proliferating T cell	-0.315369
	JCHAIN11	0.0954244	1.01351	JCHAIN	Proliferating T cell	-0.297085
	PPBP11	0.00568546	0.135135	PPBP	Proliferating T cell	-0.32959
	PF411	0.000860321	0.0337838	PF4	Proliferating T cell	-0.320069
	GP1BB11	0	0	GP1BB	Proliferating T cell	-0.39053
	GNG1111	0.000274868	0.0675676	GNG11	Proliferating T cell	-0.318727
	CD1C11	0.00542526	0.0337838	CD1C	Proliferating T cell	-0.320935
	FCER1A11	0	0	FCER1A	Proliferating T cell	-0.43791
	LILRA411	0	0	LILRA4	Proliferating T cell	-0.512285
	GPR18311	0.923037	6.72297	GPR183	Proliferating T cell	-0.226561
	NCAM111	0.149363	0.844595	NCAM1	Proliferating T cell	-0.298238
	NCR111	0.0645829	0.337838	NCR1	Proliferating T cell	-0.328951
	CD3D11	3.10121	18.6486	CD3D	Proliferating T cell	-0.00448865
	CD3E11	1.71214	13.7162	CD3E	Proliferating T cell	0.400319
	CD1911	0.0184982	0.27027	CD19	Proliferating T cell	-0.366831
	MS4A111	0.0861254	0.844595	MS4A1	Proliferating T cell	-0.314512

## Sheet: Supplementary Fig. 5 AD female
	Supplementary Fig. 5
	AD female
		CD8+ T cell	Plasmablasts	CD4+ Tcm/Tscm T cell	CD8+ Tcm T cell	NKT-like cell	DN B cell	CD56-Dim, CD16 NK cell	Th1/Th2/Th17 cell	Naive CD8+ T cell	CD4+ Tfh cell	CD56-Bright NK cell	CD16 Monocytes	CD4+ Tem cell	CD8+ Tte T cell	CD4+ Tcm T cell	Naive B cell	CD4+ Proliferating T cell	CD8+ Tem T cell	Transitional B cell	Naive CD4+ T cell	cDC2	Treg CD4+ cell	M-Memory B cell	Red Blood Cells
	CD8+ T cell	1	0.615696	0.57158	0.567195	0.66512	0.634423	0.608763	0.635382	0.6448	0.587014	0.727808	0.61816	0.610673	0.673508	0.637897	0.66554	0.530874	0.7195	0.650225	0.424315	0.476615	0.6205	0.663335	0.416832
	Plasmablasts	0.615696	1	0.523059	0.545746	0.624922	0.609589	0.505341	0.520311	0.533267	0.513554	0.601022	0.564696	0.497774	0.578806	0.601722	0.603903	0.594917	0.585445	0.606754	0.376802	0.502396	0.527545	0.617121	0.454915
	CD4+ Tcm/Tscm T cell	0.57158	0.523059	1	0.418195	0.649157	0.459161	0.697751	0.725625	0.729677	0.708775	0.606552	0.639063	0.697602	0.645387	0.529361	0.498078	0.418119	0.636492	0.476644	0.550321	0.353814	0.71113	0.536584	0.2909
	CD8+ Tcm T cell	0.567195	0.545746	0.418195	1	0.529695	0.570896	0.423291	0.433079	0.46211	0.39172	0.527843	0.45635	0.416593	0.528731	0.603584	0.569686	0.518801	0.562562	0.569068	0.299159	0.506263	0.432305	0.508838	0.536659
	NKT-like cell	0.66512	0.624922	0.649157	0.529695	1	0.565438	0.591674	0.627629	0.625569	0.596274	0.689842	0.635469	0.599273	0.696268	0.632736	0.601804	0.538228	0.674229	0.579874	0.447095	0.471977	0.620569	0.604577	0.388528
	DN B cell	0.634423	0.609589	0.459161	0.570896	0.565438	1	0.49175	0.509798	0.530091	0.47766	0.618315	0.530078	0.494536	0.570128	0.606288	0.722884	0.533452	0.604215	0.720264	0.361035	0.509061	0.502988	0.669861	0.46269
	CD56-Dim, CD16 NK cell	0.608763	0.505341	0.697751	0.423291	0.591674	0.49175	1	0.789189	0.794637	0.736351	0.669814	0.689299	0.760784	0.635354	0.506797	0.547334	0.381609	0.65859	0.521339	0.634749	0.352988	0.746014	0.571305	0.279105
	Th1/Th2/Th17 cell	0.635382	0.520311	0.725625	0.433079	0.627629	0.509798	0.789189	1	0.81121	0.750598	0.695608	0.696961	0.782009	0.671872	0.52955	0.563878	0.398754	0.697519	0.536433	0.592447	0.360624	0.786661	0.594666	0.281352
	Naive CD8+ T cell	0.6448	0.533267	0.729677	0.46211	0.625569	0.530091	0.794637	0.81121	1	0.74444	0.69142	0.692362	0.781811	0.679561	0.554338	0.583567	0.401796	0.720617	0.557623	0.589959	0.368037	0.78162	0.610167	0.294393
	CD4+ Tfh cell	0.587014	0.513554	0.708775	0.39172	0.596274	0.47766	0.736351	0.750598	0.74444	1	0.629446	0.64029	0.74065	0.600015	0.4857	0.514879	0.396175	0.618946	0.508072	0.579415	0.344499	0.735445	0.561583	0.284576
	CD56-Bright NK cell	0.727808	0.601022	0.606552	0.527843	0.689842	0.618315	0.669814	0.695608	0.69142	0.629446	1	0.661112	0.656666	0.695624	0.615176	0.663316	0.48922	0.734192	0.640599	0.473316	0.452037	0.666435	0.677516	0.367201
	CD16 Monocytes	0.61816	0.564696	0.639063	0.45635	0.635469	0.530078	0.689299	0.696961	0.692362	0.64029	0.661112	1	0.66369	0.646847	0.54116	0.578065	0.447738	0.649026	0.550572	0.541838	0.423812	0.66983	0.598584	0.325325
	CD4+ Tem cell	0.610673	0.497774	0.697602	0.416593	0.599273	0.494536	0.760784	0.782009	0.781811	0.74065	0.656666	0.66369	1	0.646323	0.507841	0.553256	0.396464	0.670828	0.519995	0.589745	0.353919	0.75301	0.574041	0.274074
	CD8+ Tte T cell	0.673508	0.578806	0.645387	0.528731	0.696268	0.570128	0.635354	0.671872	0.679561	0.600015	0.695624	0.646847	0.646323	1	0.648038	0.621685	0.499517	0.740109	0.591718	0.470667	0.450119	0.676874	0.616841	0.359379
	CD4+ Tcm T cell	0.637897	0.601722	0.529361	0.603584	0.632736	0.606288	0.506797	0.52955	0.554338	0.4857	0.615176	0.54116	0.507841	0.648038	1	0.625747	0.546815	0.651276	0.614366	0.367725	0.499802	0.529487	0.584484	0.445463
	Naive B cell	0.66554	0.603903	0.498078	0.569686	0.601804	0.722884	0.547334	0.563878	0.583567	0.514879	0.663316	0.578065	0.553256	0.621685	0.625747	1	0.511889	0.667383	0.743038	0.396229	0.49971	0.552953	0.703598	0.431539
	CD4+ Proliferating T cell	0.530874	0.594917	0.418119	0.518801	0.538228	0.533452	0.381609	0.398754	0.401796	0.396175	0.48922	0.447738	0.396464	0.499517	0.546815	0.511889	1	0.464223	0.523335	0.286111	0.570278	0.417174	0.503009	0.534061
	CD8+ Tem T cell	0.7195	0.585445	0.636492	0.562562	0.674229	0.604215	0.65859	0.697519	0.720617	0.618946	0.734192	0.649026	0.670828	0.740109	0.651276	0.667383	0.464223	1	0.634499	0.469217	0.434268	0.680555	0.651728	0.355289
	Transitional B cell	0.650225	0.606754	0.476644	0.569068	0.579874	0.720264	0.521339	0.536433	0.557623	0.508072	0.640599	0.550572	0.519995	0.591718	0.614366	0.743038	0.523335	0.634499	1	0.378396	0.509303	0.525325	0.685238	0.452601
	Naive CD4+ T cell	0.424315	0.376802	0.550321	0.299159	0.447095	0.361035	0.634749	0.592447	0.589959	0.579415	0.473316	0.541838	0.589745	0.470667	0.367725	0.396229	0.286111	0.469217	0.378396	1	0.264679	0.572943	0.420272	0.195354
	cDC2	0.476615	0.502396	0.353814	0.506263	0.471977	0.509061	0.352988	0.360624	0.368037	0.344499	0.452037	0.423812	0.353919	0.450119	0.499802	0.49971	0.570278	0.434268	0.509303	0.264679	1	0.367973	0.458219	0.503336
	Treg CD4+ cell	0.6205	0.527545	0.71113	0.432305	0.620569	0.502988	0.746014	0.786661	0.78162	0.735445	0.666435	0.66983	0.75301	0.676874	0.529487	0.552953	0.417174	0.680555	0.525325	0.572943	0.367973	1	0.584886	0.286467
	M-Memory B cell	0.663335	0.617121	0.536584	0.508838	0.604577	0.669861	0.571305	0.594666	0.610167	0.561583	0.677516	0.598584	0.574041	0.616841	0.584484	0.703598	0.503009	0.651728	0.685238	0.420272	0.458219	0.584886	1	0.384209
	Red Blood Cells	0.416832	0.454915	0.2909	0.536659	0.388528	0.46269	0.279105	0.281352	0.294393	0.284576	0.367201	0.325325	0.274074	0.359379	0.445463	0.431539	0.534061	0.355289	0.452601	0.195354	0.503336	0.286467	0.384209	1
	AD male
		CD56-Dim, CD16 NK cell	CD56-Bright NK cell	Red Blood Cells	Naive CD4+ T cell	CD8+ Tem T cell	CD4+ Tfh cell	M-Memory B cell	C-Memory B cell	Treg CD4+ cell	Naive B cell	CD4+ Tcm/Tscm T cell	Naive CD8+ T cell	CD8+ Tcm T cell	Plasmablasts	Transitional B cell	CD8+ Tte T cell	Th1/Th2/Th17 cell	CD8+ T cell	Proliferating T cell	cDC2	DN B cell	CD4+ Proliferating T cell	CD16 Monocytes	CD4+ Tem cell	NKT-like cell	CD4+ Tcm T cell
	CD56-Dim, CD16 NK cell	1	0.622135	0.389981	0.623773	0.582872	0.635607	0.467924	0.2273	0.633232	0.412522	0.513765	0.726323	0.25545	0.447081	0.439229	0.57928	0.722324	0.482525	0.248655	0.403211	0.329075	0.398929	0.434254	0.738283	0.465572	0.279791
	CD56-Bright NK cell	0.622135	1	0.552656	0.402731	0.700451	0.6257	0.637508	0.325969	0.718246	0.590541	0.682095	0.680258	0.396688	0.57153	0.590802	0.75297	0.725357	0.739484	0.375423	0.537572	0.476607	0.576017	0.586928	0.615539	0.677334	0.429005
	Red Blood Cells	0.389981	0.552656	1	0.275924	0.501727	0.463425	0.553965	0.477753	0.519348	0.616669	0.541774	0.470399	0.562948	0.5387	0.557181	0.560734	0.491289	0.603893	0.527695	0.504979	0.606809	0.574904	0.520081	0.437558	0.498857	0.628382
	Naive CD4+ T cell	0.623773	0.402731	0.275924	1	0.418039	0.470242	0.326831	0.174907	0.476504	0.305081	0.398537	0.505592	0.22249	0.341146	0.319868	0.416898	0.502354	0.324672	0.202676	0.319467	0.242265	0.282107	0.310892	0.529531	0.343504	0.237311
	CD8+ Tem T cell	0.582872	0.700451	0.501727	0.418039	1	0.659417	0.602817	0.341902	0.78106	0.563121	0.70062	0.698432	0.392742	0.566803	0.573653	0.73224	0.729111	0.658297	0.374104	0.544561	0.445833	0.558196	0.565847	0.657883	0.616387	0.414904
	CD4+ Tfh cell	0.635607	0.6257	0.463425	0.470242	0.659417	1	0.545403	0.287256	0.72008	0.488932	0.679248	0.74684	0.332285	0.508809	0.508873	0.6273	0.761274	0.584668	0.292438	0.467612	0.407414	0.490401	0.517078	0.742482	0.605382	0.373707
	M-Memory B cell	0.467924	0.637508	0.553965	0.326831	0.602817	0.545403	1	0.428505	0.603486	0.694781	0.599146	0.555829	0.457228	0.609327	0.682792	0.603818	0.5758	0.66268	0.425969	0.557454	0.611641	0.57627	0.592627	0.53072	0.554126	0.486745
	C-Memory B cell	0.2273	0.325969	0.477753	0.174907	0.341902	0.287256	0.428505	1	0.322918	0.490114	0.342861	0.284723	0.459966	0.418416	0.419993	0.336478	0.2968	0.396676	0.508273	0.402009	0.584418	0.45558	0.374021	0.265637	0.305513	0.496109
	Treg CD4+ cell	0.633232	0.718246	0.519348	0.476504	0.78106	0.72008	0.603486	0.322918	1	0.575217	0.719089	0.766048	0.410117	0.56431	0.568402	0.763112	0.792947	0.628166	0.392582	0.525172	0.447549	0.529763	0.531514	0.724691	0.59316	0.438023
	Naive B cell	0.412522	0.590541	0.616669	0.305081	0.563121	0.488932	0.694781	0.490114	0.575217	1	0.579223	0.501153	0.563552	0.592638	0.7225	0.582283	0.520211	0.629067	0.533799	0.571075	0.69699	0.566239	0.568998	0.478209	0.49844	0.607539
	CD4+ Tcm/Tscm T cell	0.513765	0.682095	0.541774	0.398537	0.70062	0.679248	0.599146	0.342861	0.719089	0.579223	1	0.638989	0.439281	0.576968	0.569147	0.716753	0.657834	0.659294	0.371772	0.571048	0.482512	0.600626	0.586981	0.569477	0.713117	0.495932
	Naive CD8+ T cell	0.726323	0.680258	0.470399	0.505592	0.698432	0.74684	0.555829	0.284723	0.766048	0.501153	0.638989	1	0.346246	0.519334	0.527076	0.681322	0.823235	0.573094	0.321112	0.471636	0.408213	0.469197	0.49691	0.789451	0.551454	0.367951
	CD8+ Tcm T cell	0.25545	0.396688	0.562948	0.22249	0.392742	0.332285	0.457228	0.459966	0.410117	0.563552	0.439281	0.346246	1	0.520108	0.483529	0.447418	0.344233	0.462497	0.641117	0.495864	0.559174	0.479006	0.407466	0.317872	0.444653	0.701803
	Plasmablasts	0.447081	0.57153	0.5387	0.341146	0.566803	0.508809	0.609327	0.418416	0.56431	0.592638	0.576968	0.519334	0.520108	1	0.57559	0.570849	0.537897	0.577388	0.478574	0.568729	0.548372	0.59054	0.52088	0.497267	0.549719	0.548234
	Transitional B cell	0.439229	0.590802	0.557181	0.319868	0.573653	0.508873	0.682792	0.419993	0.568402	0.7225	0.569147	0.527076	0.483529	0.57559	1	0.587911	0.536063	0.596294	0.446224	0.554194	0.609241	0.521386	0.551616	0.488152	0.519871	0.523086
	CD8+ Tte T cell	0.57928	0.75297	0.560734	0.416898	0.73224	0.6273	0.603818	0.336478	0.763112	0.582283	0.716753	0.681322	0.447418	0.570849	0.587911	1	0.709171	0.669817	0.402446	0.551096	0.479764	0.563006	0.550796	0.61435	0.644326	0.484244
	Th1/Th2/Th17 cell	0.722324	0.725357	0.491289	0.502354	0.729111	0.761274	0.5758	0.2968	0.792947	0.520211	0.657834	0.823235	0.344233	0.537897	0.536063	0.709171	1	0.60848	0.330144	0.487155	0.415497	0.493918	0.518448	0.784489	0.582281	0.371531
	CD8+ T cell	0.482525	0.739484	0.603893	0.324672	0.658297	0.584668	0.66268	0.396676	0.628166	0.629067	0.659294	0.573094	0.462497	0.577388	0.596294	0.669817	0.60848	1	0.431251	0.557508	0.549377	0.633745	0.63685	0.530818	0.652067	0.499021
	Proliferating T cell	0.248655	0.375423	0.527695	0.202676	0.374104	0.292438	0.425969	0.508273	0.392582	0.533799	0.371772	0.321112	0.641117	0.478574	0.446224	0.402446	0.330144	0.431251	1	0.432181	0.512898	0.467433	0.379279	0.315325	0.357656	0.607073
	cDC2	0.403211	0.537572	0.504979	0.319467	0.544561	0.467612	0.557454	0.402009	0.525172	0.571075	0.571048	0.471636	0.495864	0.568729	0.554194	0.551096	0.487155	0.557508	0.432181	1	0.520099	0.554607	0.581693	0.439839	0.550371	0.51348
	DN B cell	0.329075	0.476607	0.606809	0.242265	0.445833	0.407414	0.611641	0.584418	0.447549	0.69699	0.482512	0.408213	0.559174	0.548372	0.609241	0.479764	0.415497	0.549377	0.512898	0.520099	1	0.553309	0.518642	0.371777	0.447148	0.61665
	CD4+ Proliferating T cell	0.398929	0.576017	0.574904	0.282107	0.558196	0.490401	0.57627	0.45558	0.529763	0.566239	0.600626	0.469197	0.479006	0.59054	0.521386	0.563006	0.493918	0.633745	0.467433	0.554607	0.553309	1	0.585635	0.425856	0.579472	0.533454
	CD16 Monocytes	0.434254	0.586928	0.520081	0.310892	0.565847	0.517078	0.592627	0.374021	0.531514	0.568998	0.586981	0.49691	0.407466	0.52088	0.551616	0.550796	0.518448	0.63685	0.379279	0.581693	0.518642	0.585635	1	0.463639	0.569674	0.455958
	CD4+ Tem cell	0.738283	0.615539	0.437558	0.529531	0.657883	0.742482	0.53072	0.265637	0.724691	0.478209	0.569477	0.789451	0.317872	0.497267	0.488152	0.61435	0.784489	0.530818	0.315325	0.439839	0.371777	0.425856	0.463639	1	0.487576	0.327379
	NKT-like cell	0.465572	0.677334	0.498857	0.343504	0.616387	0.605382	0.554126	0.305513	0.59316	0.49844	0.713117	0.551454	0.444653	0.549719	0.519871	0.644326	0.582281	0.652067	0.357656	0.550371	0.447148	0.579472	0.569674	0.487576	1	0.473288
	CD4+ Tcm T cell	0.279791	0.429005	0.628382	0.237311	0.414904	0.373707	0.486745	0.496109	0.438023	0.607539	0.495932	0.367951	0.701803	0.548234	0.523086	0.484244	0.371531	0.499021	0.607073	0.51348	0.61665	0.533454	0.455958	0.327379	0.473288	1
	PD female
		CD4+ Tcm/Tscm T cell	cDC2	CD8+ Tte T cell	CD4+ Tem cell	CD8+ T cell	Naive CD4+ T cell	CD4+ Tcm T cell	M-Memory B cell	CD4+ Tfh cell	CD8+ Tcm T cell	DN B cell	Naive CD8+ T cell	CD56-Bright NK cell	NKT-like cell	CD56-Dim, CD16 NK cell	Th1/Th2/Th17 cell	CD16 Monocytes	CD8+ Tem T cell	Treg CD4+ cell	Transitional B cell	Naive B cell	Red Blood Cells	Plasmablasts	CD4+ Proliferating T cell
	CD4+ Tcm/Tscm T cell	1	0.395995	0.681307	0.723501	0.59433	0.624532	0.563759	0.599727	0.703565	0.435977	0.514558	0.772652	0.660601	0.671707	0.736973	0.774138	0.678194	0.663233	0.758892	0.536547	0.553432	0.347669	0.555973	0.472312
	cDC2	0.395995	1	0.420642	0.350583	0.438882	0.315957	0.467007	0.482953	0.346697	0.455554	0.510283	0.392001	0.466536	0.447667	0.371319	0.397556	0.416093	0.458883	0.392714	0.506446	0.484651	0.459756	0.451437	0.548764
	CD8+ Tte T cell	0.681307	0.420642	1	0.67357	0.658288	0.513937	0.617257	0.599314	0.594983	0.509299	0.538213	0.711039	0.683107	0.663946	0.645815	0.714261	0.63568	0.741556	0.696813	0.578674	0.612507	0.342251	0.541545	0.497456
	CD4+ Tem cell	0.723501	0.350583	0.67357	1	0.582394	0.641649	0.546797	0.584315	0.731398	0.46013	0.494416	0.773619	0.64603	0.598549	0.756759	0.787087	0.667426	0.681507	0.771198	0.538211	0.553988	0.310115	0.5168	0.410225
	CD8+ T cell	0.59433	0.438882	0.658288	0.582394	1	0.459959	0.595224	0.578346	0.569981	0.491934	0.533448	0.623904	0.699545	0.666055	0.595347	0.633763	0.575755	0.661141	0.615845	0.57956	0.589255	0.383629	0.563383	0.533094
	Naive CD4+ T cell	0.624532	0.315957	0.513937	0.641649	0.459959	1	0.406891	0.482573	0.641355	0.327174	0.406579	0.646348	0.51275	0.508426	0.675781	0.636452	0.58996	0.503786	0.630636	0.427074	0.430707	0.24327	0.448924	0.351896
	CD4+ Tcm T cell	0.563759	0.467007	0.617257	0.546797	0.595224	0.406891	1	0.612637	0.494721	0.606372	0.617253	0.546215	0.633078	0.58328	0.542137	0.575938	0.537533	0.648747	0.558713	0.636565	0.624298	0.510693	0.567033	0.530826
	M-Memory B cell	0.599727	0.482953	0.599314	0.584315	0.578346	0.482573	0.612637	1	0.532943	0.514362	0.721605	0.59028	0.640811	0.584951	0.581626	0.616867	0.587155	0.642052	0.598253	0.700988	0.70041	0.426887	0.601218	0.508531
	CD4+ Tfh cell	0.703565	0.346697	0.594983	0.731398	0.569981	0.641355	0.494721	0.532943	1	0.381287	0.448971	0.730903	0.622408	0.63755	0.719953	0.731254	0.626701	0.584389	0.728664	0.497202	0.497544	0.296777	0.541117	0.418057
	CD8+ Tcm T cell	0.435977	0.455554	0.509299	0.46013	0.491934	0.327174	0.606372	0.514362	0.381287	1	0.549565	0.438374	0.531654	0.437252	0.441094	0.470461	0.439231	0.571851	0.463087	0.580876	0.556325	0.532153	0.471294	0.498502
	DN B cell	0.514558	0.510283	0.538213	0.494416	0.533448	0.406579	0.617253	0.721605	0.448971	0.549565	1	0.507215	0.580201	0.539555	0.502713	0.523152	0.498518	0.575589	0.509437	0.703575	0.70418	0.492423	0.585889	0.532687
	Naive CD8+ T cell	0.772652	0.392001	0.711039	0.773619	0.623904	0.646348	0.546215	0.59028	0.730903	0.438374	0.507215	1	0.684545	0.669841	0.764214	0.812983	0.69467	0.692357	0.788818	0.541581	0.562217	0.319258	0.55091	0.464545
	CD56-Bright NK cell	0.660601	0.466536	0.683107	0.64603	0.699545	0.51275	0.633078	0.640811	0.622408	0.531654	0.580201	0.684545	1	0.701743	0.666205	0.696212	0.638404	0.714698	0.676845	0.628768	0.631423	0.426544	0.602789	0.542986
	NKT-like cell	0.671707	0.447667	0.663946	0.598549	0.666055	0.508426	0.58328	0.584951	0.63755	0.437252	0.539555	0.669841	0.701743	1	0.618809	0.649219	0.614434	0.641229	0.634943	0.576944	0.583363	0.388216	0.618768	0.550426
	CD56-Dim, CD16 NK cell	0.736973	0.371319	0.645815	0.756759	0.595347	0.675781	0.542137	0.581626	0.719953	0.441094	0.502713	0.764214	0.666205	0.618809	1	0.777566	0.683602	0.651698	0.750056	0.531472	0.546392	0.330162	0.53215	0.433316
	Th1/Th2/Th17 cell	0.774138	0.397556	0.714261	0.787087	0.633763	0.636452	0.575938	0.616867	0.731254	0.470461	0.523152	0.812983	0.696212	0.649219	0.777566	1	0.70218	0.714832	0.800543	0.55946	0.578821	0.326125	0.543604	0.463624
	CD16 Monocytes	0.678194	0.416093	0.63568	0.667426	0.575755	0.58996	0.537533	0.587155	0.626701	0.439231	0.498518	0.69467	0.638404	0.614434	0.683602	0.70218	1	0.635847	0.682793	0.532074	0.549706	0.334007	0.530263	0.463361
	CD8+ Tem T cell	0.663233	0.458883	0.741556	0.681507	0.661141	0.503786	0.648747	0.642052	0.584389	0.571851	0.575589	0.692357	0.714698	0.641229	0.651698	0.714832	0.635847	1	0.694485	0.622694	0.646543	0.373642	0.558593	0.5191
	Treg CD4+ cell	0.758892	0.392714	0.696813	0.771198	0.615845	0.630636	0.558713	0.598253	0.728664	0.463087	0.509437	0.788818	0.676845	0.634943	0.750056	0.800543	0.682793	0.694485	1	0.550856	0.565027	0.322391	0.548687	0.45679
	Transitional B cell	0.536547	0.506446	0.578674	0.538211	0.57956	0.427074	0.636565	0.700988	0.497202	0.580876	0.703575	0.541581	0.628768	0.576944	0.531472	0.55946	0.532074	0.622694	0.550856	1	0.714582	0.492051	0.588011	0.535289
	Naive B cell	0.553432	0.484651	0.612507	0.553988	0.589255	0.430707	0.624298	0.70041	0.497544	0.556325	0.70418	0.562217	0.631423	0.583363	0.546392	0.578821	0.549706	0.646543	0.565027	0.714582	1	0.443511	0.569192	0.523547
	Red Blood Cells	0.347669	0.459756	0.342251	0.310115	0.383629	0.24327	0.510693	0.426887	0.296777	0.532153	0.492423	0.319258	0.426544	0.388216	0.330162	0.326125	0.334007	0.373642	0.322391	0.492051	0.443511	1	0.42929	0.51866
	Plasmablasts	0.555973	0.451437	0.541545	0.5168	0.563383	0.448924	0.567033	0.601218	0.541117	0.471294	0.585889	0.55091	0.602789	0.618768	0.53215	0.543604	0.530263	0.558593	0.548687	0.588011	0.569192	0.42929	1	0.569338
	CD4+ Proliferating T cell	0.472312	0.548764	0.497456	0.410225	0.533094	0.351896	0.530826	0.508531	0.418057	0.498502	0.532687	0.464545	0.542986	0.550426	0.433316	0.463624	0.463361	0.5191	0.45679	0.535289	0.523547	0.51866	0.569338	1
	PD male
		CD4+ Tcm/Tscm T cell	CD56-Bright NK cell	CD4+ Tfh cell	CD4+ Proliferating T cell	Naive CD4+ T cell	DN B cell	CD4+ Tem cell	NKT-like cell	Plasmablasts	CD8+ Tem T cell	CD56-Dim, CD16 NK cell	Naive B cell	cDC2	M-Memory B cell	Transitional B cell	Th1/Th2/Th17 cell	CD4+ Tcm T cell	CD16 Monocytes	Naive CD8+ T cell	Treg CD4+ cell	Proliferating T cell	CD8+ Tte T cell	Red Blood Cells	CD8+ Tcm T cell	CD8+ T cell	C-Memory B cell
	CD4+ Tcm/Tscm T cell	1	0.671853	0.722108	0.579113	0.372745	0.485624	0.541416	0.682216	0.629982	0.647789	0.502927	0.553285	0.574777	0.606706	0.594663	0.685064	0.503923	0.623801	0.622375	0.700052	0.423041	0.704157	0.536031	0.486034	0.647074	0.355123
	CD56-Bright NK cell	0.671853	1	0.596094	0.553874	0.348063	0.431546	0.534401	0.703374	0.57866	0.61929	0.528468	0.522617	0.534373	0.573348	0.575042	0.646052	0.446762	0.600766	0.603696	0.631873	0.357904	0.684914	0.49849	0.42025	0.670045	0.289763
	CD4+ Tfh cell	0.722108	0.596094	1	0.460837	0.475731	0.396549	0.682213	0.593433	0.547316	0.628535	0.634276	0.463617	0.490774	0.535072	0.531065	0.772508	0.388941	0.532005	0.721758	0.735369	0.339465	0.618211	0.45599	0.382373	0.541424	0.27618
	CD4+ Proliferating T cell	0.579113	0.553874	0.460837	1	0.234271	0.531646	0.393928	0.575208	0.621365	0.569429	0.340576	0.522043	0.540326	0.512383	0.468134	0.464398	0.552978	0.592819	0.440895	0.463787	0.523718	0.554199	0.551577	0.499757	0.628868	0.445581
	Naive CD4+ T cell	0.372745	0.348063	0.475731	0.234271	1	0.237432	0.489817	0.323927	0.328803	0.352314	0.578277	0.284957	0.280013	0.3223	0.333709	0.472201	0.234086	0.306144	0.465576	0.440076	0.203835	0.363966	0.265389	0.234754	0.295347	0.169557
	DN B cell	0.485624	0.431546	0.396549	0.531646	0.237432	1	0.335488	0.482237	0.596718	0.436724	0.311258	0.680383	0.531559	0.606089	0.592091	0.402782	0.666571	0.553482	0.385415	0.437039	0.566591	0.501632	0.58719	0.594126	0.553045	0.576651
	CD4+ Tem cell	0.541416	0.534401	0.682213	0.393928	0.489817	0.335488	1	0.505681	0.501546	0.599374	0.689264	0.4039	0.407409	0.479037	0.455097	0.714053	0.340631	0.449391	0.733464	0.668278	0.278976	0.560639	0.386509	0.321524	0.482299	0.239544
	NKT-like cell	0.682216	0.703374	0.593433	0.575208	0.323927	0.482237	0.505681	1	0.603162	0.609983	0.467651	0.533488	0.552843	0.566328	0.535641	0.611732	0.493724	0.594371	0.57282	0.582752	0.399161	0.660333	0.503662	0.443755	0.675606	0.351257
	Plasmablasts	0.629982	0.57866	0.547316	0.621365	0.328803	0.596718	0.501546	0.603162	1	0.597875	0.449691	0.598891	0.59416	0.623747	0.605257	0.563578	0.600452	0.633686	0.538872	0.586113	0.53694	0.610079	0.585871	0.585822	0.628006	0.464654
	CD8+ Tem T cell	0.647789	0.61929	0.628535	0.569429	0.352314	0.436724	0.599374	0.609983	0.597875	1	0.505698	0.490967	0.535599	0.560229	0.514316	0.66584	0.412984	0.596127	0.629852	0.716951	0.363164	0.679559	0.493637	0.389511	0.644173	0.347125
	CD56-Dim, CD16 NK cell	0.502927	0.528468	0.634276	0.340576	0.578277	0.311258	0.689264	0.467651	0.449691	0.505698	1	0.381381	0.391802	0.43074	0.436966	0.668718	0.311726	0.426497	0.680478	0.601852	0.267668	0.518953	0.363929	0.304557	0.42968	0.222555
	Naive B cell	0.553285	0.522617	0.463617	0.522043	0.284957	0.680383	0.4039	0.533488	0.598891	0.490967	0.381381	1	0.548634	0.664763	0.688763	0.476494	0.609267	0.594878	0.455825	0.501751	0.49528	0.566533	0.561936	0.554491	0.596151	0.488702
	cDC2	0.574777	0.534373	0.490774	0.540326	0.280013	0.531559	0.407409	0.552843	0.59416	0.535599	0.391802	0.548634	1	0.546813	0.538775	0.494471	0.516927	0.615175	0.473458	0.506486	0.431525	0.56693	0.506971	0.466479	0.574402	0.396443
	M-Memory B cell	0.606706	0.573348	0.535072	0.512383	0.3223	0.606089	0.479037	0.566328	0.623747	0.560229	0.43074	0.664763	0.546813	1	0.683911	0.550445	0.523833	0.597505	0.523869	0.586817	0.43719	0.600373	0.535152	0.499885	0.613722	0.397707
	Transitional B cell	0.594663	0.575042	0.531065	0.468134	0.333709	0.592091	0.455097	0.535641	0.605257	0.514316	0.436966	0.688763	0.538775	0.683911	1	0.54268	0.536575	0.588715	0.509587	0.572378	0.445661	0.581186	0.538957	0.505485	0.583101	0.421595
	Th1/Th2/Th17 cell	0.685064	0.646052	0.772508	0.464398	0.472201	0.402782	0.714053	0.611732	0.563578	0.66584	0.668718	0.476494	0.494471	0.550445	0.54268	1	0.401573	0.535298	0.763455	0.767272	0.342584	0.658666	0.461434	0.384718	0.559734	0.288416
	CD4+ Tcm T cell	0.503923	0.446762	0.388941	0.552978	0.234086	0.666571	0.340631	0.493724	0.600452	0.412984	0.311726	0.609267	0.516927	0.523833	0.536575	0.401573	1	0.525989	0.390633	0.4373	0.621784	0.533734	0.619845	0.693067	0.565526	0.536584
	CD16 Monocytes	0.623801	0.600766	0.532005	0.592819	0.306144	0.553482	0.449391	0.594371	0.633686	0.596127	0.426497	0.594878	0.615175	0.597505	0.588715	0.535298	0.525989	1	0.50069	0.556754	0.486456	0.587264	0.575594	0.542782	0.631901	0.419223
	Naive CD8+ T cell	0.622375	0.603696	0.721758	0.440895	0.465576	0.385415	0.733464	0.57282	0.538872	0.629852	0.680478	0.455825	0.473458	0.523869	0.509587	0.763455	0.390633	0.50069	1	0.724504	0.314119	0.633188	0.431184	0.366865	0.532926	0.267916
	Treg CD4+ cell	0.700052	0.631873	0.735369	0.463787	0.440076	0.437039	0.668278	0.582752	0.586113	0.716951	0.601852	0.501751	0.506486	0.586817	0.572378	0.767272	0.4373	0.556754	0.724504	1	0.385008	0.688411	0.507812	0.438575	0.590543	0.317986
	Proliferating T cell	0.423041	0.357904	0.339465	0.523718	0.203835	0.566591	0.278976	0.399161	0.53694	0.363164	0.267668	0.49528	0.431525	0.43719	0.445661	0.342584	0.621784	0.486456	0.314119	0.385008	1	0.420707	0.54632	0.652769	0.461303	0.578963
	CD8+ Tte T cell	0.704157	0.684914	0.618211	0.554199	0.363966	0.501632	0.560639	0.660333	0.610079	0.679559	0.518953	0.566533	0.56693	0.600373	0.581186	0.658666	0.533734	0.587264	0.633188	0.688411	0.420707	1	0.539678	0.482023	0.675301	0.351552
	Red Blood Cells	0.536031	0.49849	0.45599	0.551577	0.265389	0.58719	0.386509	0.503662	0.585871	0.493637	0.363929	0.561936	0.506971	0.535152	0.538957	0.461434	0.619845	0.575594	0.431184	0.507812	0.54632	0.539678	1	0.606506	0.583375	0.451811
	CD8+ Tcm T cell	0.486034	0.42025	0.382373	0.499757	0.234754	0.594126	0.321524	0.443755	0.585822	0.389511	0.304557	0.554491	0.466479	0.499885	0.505485	0.384718	0.693067	0.542782	0.366865	0.438575	0.652769	0.482023	0.606506	1	0.517116	0.479148
	CD8+ T cell	0.647074	0.670045	0.541424	0.628868	0.295347	0.553045	0.482299	0.675606	0.628006	0.644173	0.42968	0.596151	0.574402	0.613722	0.583101	0.559734	0.565526	0.631901	0.532926	0.590543	0.461303	0.675301	0.583375	0.517116	1	0.402
	C-Memory B cell	0.355123	0.289763	0.27618	0.445581	0.169557	0.576651	0.239544	0.351257	0.464654	0.347125	0.222555	0.488702	0.396443	0.397707	0.421595	0.288416	0.536584	0.419223	0.267916	0.317986	0.578963	0.351552	0.451811	0.479148	0.402	1
	MCI female
		NKT-like cell	CD4+ Tcm/Tscm T cell	CD8+ Tte T cell	CD8+ Tem T cell	CD4+ Tcm T cell	CD16 Monocytes	Naive CD4+ T cell	Naive CD8+ T cell	CD4+ Tem cell	CD4+ Tfh cell	Th1/Th2/Th17 cell	Red Blood Cells	Treg CD4+ cell	CD4+ Proliferating T cell	CD56-Dim, CD16 NK cell	DN B cell	Transitional B cell	CD8+ T cell	CD8+ Tcm T cell	CD56-Bright NK cell	Plasmablasts	M-Memory B cell	cDC2	Naive B cell
	NKT-like cell	1	0.641958	0.689763	0.637069	0.552419	0.608107	0.435662	0.657438	0.559038	0.617569	0.652136	0.332158	0.62648	0.506386	0.606078	0.519005	0.54306	0.670276	0.448815	0.694558	0.511756	0.552162	0.431988	0.54202
	CD4+ Tcm/Tscm T cell	0.641958	1	0.635226	0.613923	0.499496	0.643129	0.549691	0.730476	0.680428	0.758439	0.750455	0.288171	0.723087	0.409269	0.68296	0.438739	0.468597	0.546893	0.390222	0.595396	0.46614	0.505077	0.346351	0.465856
	CD8+ Tte T cell	0.689763	0.635226	1	0.741224	0.604263	0.597274	0.453402	0.705437	0.630176	0.615683	0.700927	0.307199	0.680922	0.451594	0.61924	0.534523	0.545576	0.65561	0.48655	0.681909	0.466148	0.553774	0.370022	0.555938
	CD8+ Tem T cell	0.637069	0.613923	0.741224	1	0.663004	0.585013	0.441215	0.696954	0.644479	0.603922	0.699335	0.359604	0.695414	0.478778	0.610017	0.59316	0.607472	0.648373	0.568967	0.6828	0.494262	0.597913	0.401183	0.623148
	CD4+ Tcm T cell	0.552419	0.499496	0.604263	0.663004	1	0.465049	0.346002	0.545294	0.532723	0.50464	0.540213	0.512665	0.556265	0.52472	0.473081	0.644438	0.616072	0.599132	0.599758	0.60559	0.513788	0.568018	0.454306	0.63043
	CD16 Monocytes	0.608107	0.643129	0.597274	0.585013	0.465049	1	0.518963	0.654113	0.595015	0.616152	0.666556	0.275819	0.62176	0.406771	0.638251	0.447604	0.476564	0.533471	0.390643	0.580919	0.439505	0.501645	0.385712	0.476276
	Naive CD4+ T cell	0.435662	0.549691	0.453402	0.441215	0.346002	0.518963	1	0.575005	0.56724	0.582998	0.568795	0.190095	0.559717	0.275777	0.615998	0.323226	0.346183	0.392255	0.262457	0.430536	0.353107	0.383093	0.232587	0.351121
	Naive CD8+ T cell	0.657438	0.730476	0.705437	0.696954	0.545294	0.654113	0.575005	1	0.734574	0.736331	0.790903	0.292391	0.780788	0.436922	0.739971	0.504691	0.530348	0.630387	0.43711	0.67023	0.498103	0.565539	0.354985	0.536677
	CD4+ Tem cell	0.559038	0.680428	0.630176	0.644479	0.532723	0.595015	0.56724	0.734574	1	0.718671	0.738221	0.296644	0.752629	0.40335	0.69621	0.474947	0.493809	0.551422	0.414515	0.595448	0.482104	0.539349	0.314956	0.517708
	CD4+ Tfh cell	0.617569	0.758439	0.615683	0.603922	0.50464	0.616152	0.582998	0.736331	0.718671	1	0.743396	0.287742	0.735915	0.406475	0.697	0.443036	0.467363	0.560898	0.379128	0.602845	0.487848	0.518034	0.333283	0.475725
	Th1/Th2/Th17 cell	0.652136	0.750455	0.700927	0.699335	0.540213	0.666556	0.568795	0.790903	0.738221	0.743396	1	0.288771	0.773285	0.415404	0.737486	0.490708	0.520879	0.595212	0.452422	0.653784	0.462267	0.54369	0.350322	0.521739
	Red Blood Cells	0.332158	0.288171	0.307199	0.359604	0.512665	0.275819	0.190095	0.292391	0.296644	0.287742	0.288771	1	0.310382	0.465227	0.248561	0.499399	0.443283	0.353729	0.483214	0.355549	0.372573	0.378286	0.441376	0.455211
	Treg CD4+ cell	0.62648	0.723087	0.680922	0.695414	0.556265	0.62176	0.559717	0.780788	0.752629	0.735915	0.773285	0.310382	1	0.437811	0.708049	0.500887	0.523375	0.610753	0.436524	0.644238	0.514835	0.559026	0.336186	0.542641
	CD4+ Proliferating T cell	0.506386	0.409269	0.451594	0.478778	0.52472	0.406771	0.275777	0.436922	0.40335	0.406475	0.415404	0.465227	0.437811	1	0.374459	0.545493	0.518399	0.536526	0.464964	0.516768	0.562462	0.497441	0.53302	0.513925
	CD56-Dim, CD16 NK cell	0.606078	0.68296	0.61924	0.610017	0.473081	0.638251	0.615998	0.739971	0.69621	0.697	0.737486	0.248561	0.708049	0.374459	1	0.434436	0.454565	0.547701	0.379805	0.598553	0.438511	0.496359	0.301844	0.468906
	DN B cell	0.519005	0.438739	0.534523	0.59316	0.644438	0.447604	0.323226	0.504691	0.474947	0.443036	0.490708	0.499399	0.500887	0.545493	0.434436	1	0.675074	0.569126	0.590164	0.560805	0.536007	0.618613	0.504069	0.685472
	Transitional B cell	0.54306	0.468597	0.545576	0.607472	0.616072	0.476564	0.346183	0.530348	0.493809	0.467363	0.520879	0.443283	0.523375	0.518399	0.454565	0.675074	1	0.560523	0.552317	0.566969	0.523484	0.630267	0.481665	0.682956
	CD8+ T cell	0.670276	0.546893	0.65561	0.648373	0.599132	0.533471	0.392255	0.630387	0.551422	0.560898	0.595212	0.353729	0.610753	0.536526	0.547701	0.569126	0.560523	1	0.488611	0.691739	0.539017	0.580558	0.41387	0.583231
	CD8+ Tcm T cell	0.448815	0.390222	0.48655	0.568967	0.599758	0.390643	0.262457	0.43711	0.414515	0.379128	0.452422	0.483214	0.436524	0.464964	0.379805	0.590164	0.552317	0.488611	1	0.493396	0.398324	0.471654	0.436175	0.540017
	CD56-Bright NK cell	0.694558	0.595396	0.681909	0.6828	0.60559	0.580919	0.430536	0.67023	0.595448	0.602845	0.653784	0.355549	0.644238	0.516768	0.598553	0.560805	0.566969	0.691739	0.493396	1	0.541326	0.60162	0.418631	0.582624
	Plasmablasts	0.511756	0.46614	0.466148	0.494262	0.513788	0.439505	0.353107	0.498103	0.482104	0.487848	0.462267	0.372573	0.514835	0.562462	0.438511	0.536007	0.523484	0.539017	0.398324	0.541326	1	0.56782	0.439731	0.535262
	M-Memory B cell	0.552162	0.505077	0.553774	0.597913	0.568018	0.501645	0.383093	0.565539	0.539349	0.518034	0.54369	0.378286	0.559026	0.497441	0.496359	0.618613	0.630267	0.580558	0.471654	0.60162	0.56782	1	0.447142	0.658046
	cDC2	0.431988	0.346351	0.370022	0.401183	0.454306	0.385712	0.232587	0.354985	0.314956	0.333283	0.350322	0.441376	0.336186	0.53302	0.301844	0.504069	0.481665	0.41387	0.436175	0.418631	0.439731	0.447142	1	0.463247
	Naive B cell	0.54202	0.465856	0.555938	0.623148	0.63043	0.476276	0.351121	0.536677	0.517708	0.475725	0.521739	0.455211	0.542641	0.513925	0.468906	0.685472	0.682956	0.583231	0.540017	0.582624	0.535262	0.658046	0.463247	1
	MCI male
		CD4+ Tcm/Tscm T cell	NKT-like cell	cDC2	CD8+ Tem T cell	Plasmablasts	CD4+ Tfh cell	CD8+ Tte T cell	CD16 Monocytes	Red Blood Cells	CD56-Dim, CD16 NK cell	CD56-Bright NK cell	Naive CD8+ T cell	Naive CD4+ T cell	Th1/Th2/Th17 cell	CD4+ Proliferating T cell	CD4+ Tem cell	M-Memory B cell	CD4+ Tcm T cell	DN B cell	CD8+ T cell	Treg CD4+ cell	CD8+ Tcm T cell	Transitional B cell	Naive B cell	C-Memory B cell	Proliferating T cell
	CD4+ Tcm/Tscm T cell	1	0.706423	0.545237	0.694118	0.63662	0.690822	0.72624	0.586073	0.499814	0.516141	0.71392	0.64982	0.37741	0.673197	0.595596	0.574074	0.607654	0.512508	0.515994	0.645265	0.726426	0.499267	0.59192	0.555941	0.369521	0.418801
	NKT-like cell	0.706423	1	0.520103	0.644973	0.57904	0.609766	0.70922	0.574933	0.442819	0.500021	0.784369	0.611615	0.355615	0.62872	0.605756	0.522232	0.550566	0.43953	0.462938	0.70256	0.640618	0.423193	0.532044	0.514756	0.309581	0.351247
	cDC2	0.545237	0.520103	1	0.535483	0.562507	0.470559	0.500458	0.587946	0.465464	0.376286	0.527869	0.454457	0.281609	0.474096	0.556208	0.411754	0.559222	0.477494	0.531962	0.52437	0.490823	0.478059	0.546231	0.529979	0.43353	0.433337
	CD8+ Tem T cell	0.694118	0.644973	0.535483	1	0.597343	0.666305	0.751404	0.596614	0.473348	0.5717	0.687572	0.726405	0.401975	0.741845	0.590242	0.640152	0.602631	0.446229	0.480709	0.657373	0.793405	0.434237	0.571338	0.559994	0.344727	0.377632
	Plasmablasts	0.63662	0.57904	0.562507	0.597343	1	0.543279	0.588737	0.584587	0.522601	0.457273	0.594608	0.537771	0.337455	0.560933	0.644186	0.502876	0.631678	0.587532	0.607805	0.572522	0.585913	0.553806	0.603242	0.604155	0.441379	0.486536
	CD4+ Tfh cell	0.690822	0.609766	0.470559	0.666305	0.543279	1	0.63216	0.491451	0.417562	0.635589	0.619581	0.741215	0.466743	0.75166	0.470832	0.728342	0.524771	0.363935	0.390336	0.540728	0.727649	0.367647	0.504273	0.443856	0.264131	0.309836
	CD8+ Tte T cell	0.72624	0.70922	0.500458	0.751404	0.588737	0.63216	1	0.569206	0.447635	0.573489	0.773514	0.697586	0.389218	0.708076	0.585415	0.573945	0.588734	0.479565	0.473958	0.689681	0.767516	0.449515	0.56777	0.549916	0.311333	0.375307
	CD16 Monocytes	0.586073	0.574933	0.587946	0.596614	0.584587	0.491451	0.569206	1	0.473284	0.424041	0.589317	0.496964	0.315259	0.520125	0.590038	0.440759	0.572818	0.498962	0.545724	0.578739	0.545732	0.480593	0.55536	0.570108	0.392959	0.411467
	Red Blood Cells	0.499814	0.442819	0.465464	0.473348	0.522601	0.417562	0.447635	0.473284	1	0.310712	0.447559	0.401844	0.237662	0.423341	0.516196	0.396731	0.489074	0.579263	0.561726	0.504534	0.454901	0.576612	0.506604	0.539927	0.446938	0.514888
	CD56-Dim, CD16 NK cell	0.516141	0.500021	0.376286	0.5717	0.457273	0.635589	0.573489	0.424041	0.310712	1	0.555676	0.692736	0.603792	0.676717	0.382146	0.676607	0.426607	0.305467	0.314669	0.436169	0.610807	0.289705	0.416098	0.372608	0.201979	0.243056
	CD56-Bright NK cell	0.71392	0.784369	0.527869	0.687572	0.594608	0.619581	0.773514	0.589317	0.447559	0.555676	1	0.657488	0.378888	0.681936	0.590225	0.555657	0.586359	0.462677	0.479905	0.718153	0.712587	0.444984	0.576332	0.551726	0.307416	0.362877
	Naive CD8+ T cell	0.64982	0.611615	0.454457	0.726405	0.537771	0.741215	0.697586	0.496964	0.401844	0.692736	0.657488	1	0.482029	0.801213	0.486782	0.742276	0.532875	0.388311	0.402409	0.561272	0.757242	0.374481	0.500991	0.467239	0.272317	0.313548
	Naive CD4+ T cell	0.37741	0.355615	0.281609	0.401975	0.337455	0.466743	0.389218	0.315259	0.237662	0.603792	0.378888	0.482029	1	0.476946	0.276515	0.502481	0.319747	0.219397	0.233592	0.30478	0.431857	0.2192	0.305442	0.273875	0.160015	0.180825
	Th1/Th2/Th17 cell	0.673197	0.62872	0.474096	0.741845	0.560933	0.75166	0.708076	0.520125	0.423341	0.676717	0.681936	0.801213	0.476946	1	0.498495	0.733413	0.55555	0.395518	0.416861	0.572224	0.775322	0.395101	0.519558	0.482161	0.284627	0.331562
	CD4+ Proliferating T cell	0.595596	0.605756	0.556208	0.590242	0.644186	0.470832	0.585415	0.590038	0.516196	0.382146	0.590225	0.486782	0.276515	0.498495	1	0.418311	0.556485	0.588102	0.597347	0.641021	0.541783	0.541047	0.527423	0.56779	0.460155	0.485181
	CD4+ Tem cell	0.574074	0.522232	0.411754	0.640152	0.502876	0.728342	0.573945	0.440759	0.396731	0.676607	0.555657	0.742276	0.502481	0.733413	0.418311	1	0.485623	0.332931	0.351573	0.501851	0.687412	0.341679	0.459128	0.418764	0.234016	0.292337
	M-Memory B cell	0.607654	0.550566	0.559222	0.602631	0.631678	0.524771	0.588734	0.572818	0.489074	0.426607	0.586359	0.532875	0.319747	0.55555	0.556485	0.485623	1	0.501442	0.615593	0.579794	0.577844	0.493384	0.707213	0.699674	0.414746	0.41964
	CD4+ Tcm T cell	0.512508	0.43953	0.477494	0.446229	0.587532	0.363935	0.479565	0.498962	0.579263	0.305467	0.462677	0.388311	0.219397	0.395518	0.588102	0.332931	0.501442	1	0.687023	0.486468	0.445743	0.724192	0.51805	0.605729	0.524833	0.604457
	DN B cell	0.515994	0.462938	0.531962	0.480709	0.607805	0.390336	0.473958	0.545724	0.561726	0.314669	0.479905	0.402409	0.233592	0.416861	0.597347	0.351573	0.615593	0.687023	1	0.508847	0.453752	0.657213	0.616829	0.699829	0.595623	0.582322
	CD8+ T cell	0.645265	0.70256	0.52437	0.657373	0.572522	0.540728	0.689681	0.578739	0.504534	0.436169	0.718153	0.561272	0.30478	0.572224	0.641021	0.501851	0.579794	0.486468	0.508847	1	0.620479	0.472266	0.557555	0.562411	0.338862	0.409898
	Treg CD4+ cell	0.726426	0.640618	0.490823	0.793405	0.585913	0.727649	0.767516	0.545732	0.454901	0.610807	0.712587	0.757242	0.431857	0.775322	0.541783	0.687412	0.577844	0.445743	0.453752	0.620479	1	0.439812	0.56644	0.5341	0.306923	0.366053
	CD8+ Tcm T cell	0.499267	0.423193	0.478059	0.434237	0.553806	0.367647	0.449515	0.480593	0.576612	0.289705	0.444984	0.374481	0.2192	0.395101	0.541047	0.341679	0.493384	0.724192	0.657213	0.472266	0.439812	1	0.520248	0.593827	0.525959	0.64096
	Transitional B cell	0.59192	0.532044	0.546231	0.571338	0.603242	0.504273	0.56777	0.55536	0.506604	0.416098	0.576332	0.500991	0.305442	0.519558	0.527423	0.459128	0.707213	0.51805	0.616829	0.557555	0.56644	0.520248	1	0.69852	0.420942	0.438638
	Naive B cell	0.555941	0.514756	0.529979	0.559994	0.604155	0.443856	0.549916	0.570108	0.539927	0.372608	0.551726	0.467239	0.273875	0.482161	0.56779	0.418764	0.699674	0.605729	0.699829	0.562411	0.5341	0.593827	0.69852	1	0.490226	0.513806
	C-Memory B cell	0.369521	0.309581	0.43353	0.344727	0.441379	0.264131	0.311333	0.392959	0.446938	0.201979	0.307416	0.272317	0.160015	0.284627	0.460155	0.234016	0.414746	0.524833	0.595623	0.338862	0.306923	0.525959	0.420942	0.490226	1	0.554405
	Proliferating T cell	0.418801	0.351247	0.433337	0.377632	0.486536	0.309836	0.375307	0.411467	0.514888	0.243056	0.362877	0.313548	0.180825	0.331562	0.485181	0.292337	0.41964	0.604457	0.582322	0.409898	0.366053	0.64096	0.438638	0.513806	0.554405	1

## Sheet: Supplementary Fig. 8b,c
	Supplementary Fig. 8b						Supplementary Fig. 8c
	Pathway.Name	P.value	Regulation direction	Database	Expected.Score		Pathway.Name	Hits	Score	P.value	Regulation direction	Database	sex	Expected.Score
	B cell activation	0.0433357	1	GO - BP	0.222491		Herpes simplex virus 1 infection	2	2	0.0118796	1	KEGG	Female	0.173049
	B cell mediated immunity	0.0269487	1	GO - BP	0.0363251		immune system process	16	16	1.61873e-05	1	GO - BP	Male	3.19812
	CD4-positive, alpha-beta T cell activation	0.0351451	1	GO - BP	0.0438928		leukocyte differentiation	8	8	1.61873e-05	1	GO - BP	Male	0.429847
	CD4-positive, alpha-beta T cell differentiation	0.0269487	1	GO - BP	0.0363251		adaptive immune response	7	7	5.80202e-05	1	GO - BP	Male	0.35417
	T cell activation	0.000225956	1	GO - BP	0.30725		immune response	11	11	5.80202e-05	1	GO - BP	Male	1.42576
	T cell activation involved in immune response	0.00674769	1	GO - BP	0.083245		positive regulation of immune system process	11	11	6.70425e-05	1	GO - BP	Male	1.50598
	T cell differentiation	0.000225956	1	GO - BP	0.160436		regulation of immune system process	13	13	6.70425e-05	1	GO - BP	Male	2.27637
	T cell differentiation involved in immune response	0.0257884	1	GO - BP	0.0348116		cytokine-mediated signaling pathway	9	9	0.00017387	1	GO - BP	Male	0.986832
	T-helper cell differentiation	0.0194249	1	GO - BP	0.0272438		T cell activation	6	6	0.000225956	1	GO - BP	Male	0.30725
	adaptive immune response	5.80202e-05	1	GO - BP	0.35417		T cell differentiation	5	5	0.000225956	1	GO - BP	Male	0.160436
	alpha-beta T cell activation	0.00529233	1	GO - BP	0.0711367		lymphocyte activation	7	7	0.000225956	1	GO - BP	Male	0.514606
	alpha-beta T cell differentiation	0.00327477	1	GO - BP	0.0544877
	antigen processing and presentation of exogenous peptide antigen via MHC class II	0.0204507	1	GO - BP	0.148328
	antigen processing and presentation of peptide antigen via MHC class II	0.0204507	1	GO - BP	0.149841
	antigen processing and presentation of peptide or polysaccharide antigen via MHC class II	0.0204507	1	GO - BP	0.149841
	cell activation	0.00664386	1	GO - BP	1.50144
	cell chemotaxis	0.0142284	1	GO - BP	0.310277
	cell differentiation	0.00468786	1	GO - BP	2.80006
	cell population proliferation	0.00745721	1	GO - BP	0.784017
	cell surface receptor signaling pathway	0.0107464	1	GO - BP	3.25564
	cellular response to cytokine stimulus	0.0204507	1	GO - BP	0.66142
	cellular response to glucose starvation	0.0468209	1	GO - BP	0.0575148
	cellular response to organic substance	0.00837592	1	GO - BP	2.08415
	chemotaxis	0.0434034	1	GO - BP	0.496443
	cytokine-mediated signaling pathway	0.00017387	1	GO - BP	0.986832
	defense response	0.0351451	1	GO - BP	1.63766
	dendritic cell chemotaxis	0.0194249	1	GO - BP	0.0272438
	dendritic cell migration	0.0240337	1	GO - BP	0.033298
	homeostasis of number of cells	0.00355147	1	GO - BP	0.175571
	immune response	5.80202e-05	1	GO - BP	1.42576
	immune system process	1.61873e-05	1	GO - BP	3.19812
	immunoglobulin mediated immune response	0.0202942	1	GO - BP	0.0287574
	immunoglobulin production	0.0127556	1	GO - BP	0.0196761
	leukocyte activation	0.00382696	1	GO - BP	1.32435
	leukocyte chemotaxis	0.0403107	1	GO - BP	0.21341
	leukocyte differentiation	1.61873e-05	1	GO - BP	0.429847
	leukocyte homeostasis	0.00715031	1	GO - BP	0.0862721
	leukocyte mediated immunity	0.0172535	1	GO - BP	0.133192
	leukocyte migration	0.036592	1	GO - BP	0.457091
	leukocyte proliferation	0.0194249	1	GO - BP	0.142273
	lymphocyte activation	0.000225956	1	GO - BP	0.514606
	lymphocyte differentiation	0.00220698	1	GO - BP	0.305736
	lymphocyte proliferation	0.0143607	1	GO - BP	0.122597
	mononuclear cell proliferation	0.0145477	1	GO - BP	0.124111
	myeloid cell differentiation	0.00768588	1	GO - BP	0.255789
	negative regulation of T cell activation	0.0269487	1	GO - BP	0.169517
	negative regulation of T cell mediated cytotoxicity	0.00613687	1	GO - BP	0.0105948
	negative regulation of T cell mediated immunity	0.0202942	1	GO - BP	0.0287574
	negative regulation of alpha-beta T cell activation	0.0468209	1	GO - BP	0.0575148
	negative regulation of apoptotic process	0.049467	1	GO - BP	1.32284
	negative regulation of cellular response to insulin stimulus	0.0385885	1	GO - BP	0.0484335
	negative regulation of hemopoiesis	0.0390158	1	GO - BP	0.208869
	negative regulation of immune response	0.00613687	1	GO - BP	0.224005
	negative regulation of immune system process	0.0215536	1	GO - BP	0.673528
	negative regulation of insulin receptor signaling pathway	0.036072	1	GO - BP	0.0454064
	negative regulation of leukocyte apoptotic process	0.00529233	1	GO - BP	0.0726502
	negative regulation of leukocyte cell-cell adhesion	0.032845	1	GO - BP	0.186166
	negative regulation of lymphocyte activation	0.0442366	1	GO - BP	0.225518
	negative regulation of peptide secretion	0.0364858	1	GO - BP	0.199788
	osteoclast differentiation	0.0394093	1	GO - BP	0.049947
	placenta blood vessel development	0.0394093	1	GO - BP	0.049947
	positive regulation of T cell activation	0.00220698	1	GO - BP	0.302709
	positive regulation of T cell differentiation	0.00169942	1	GO - BP	0.125624
	positive regulation of cell activation	0.00169942	1	GO - BP	0.485848
	positive regulation of cell adhesion	0.00326626	1	GO - BP	0.596337
	positive regulation of cell differentiation	0.00169942	1	GO - BP	1.44544
	positive regulation of cell-cell adhesion	0.00394644	1	GO - BP	0.382927
	positive regulation of cellular biosynthetic process	0.0194249	1	GO - BP	2.96352
	positive regulation of cellular metabolic process	0.00744962	1	GO - BP	4.93567
	positive regulation of fatty acid biosynthetic process	0.0209087	1	GO - BP	0.0302709
	positive regulation of fatty acid metabolic process	0.0409304	1	GO - BP	0.0514606
	positive regulation of immune response	0.0057206	1	GO - BP	1.05948
	positive regulation of immune system process	6.70425e-05	1	GO - BP	1.50598
	positive regulation of leukocyte cell-cell adhesion	0.00258221	1	GO - BP	0.323899
	positive regulation of leukocyte proliferation	0.0385885	1	GO - BP	0.207356
	positive regulation of lymphocyte activation	0.000785612	1	GO - BP	0.402603
	positive regulation of lymphocyte differentiation	0.00220698	1	GO - BP	0.142273
	positive regulation of lymphocyte proliferation	0.036072	1	GO - BP	0.196761
	positive regulation of macrophage cytokine production	0.00759246	1	GO - BP	0.0136219
	positive regulation of macrophage migration inhibitory factor signaling pathway	0.00220698	1	GO - BP	0.00302709
	positive regulation of metabolic process	0.00548352	1	GO - BP	5.3852
	positive regulation of mononuclear cell proliferation	0.036072	1	GO - BP	0.198275
	positive regulation of myeloid leukocyte cytokine production involved in immune response	0.0202942	1	GO - BP	0.0287574
	positive regulation of nitrogen compound metabolic process	0.0158255	1	GO - BP	4.72832
	positive regulation of prostaglandin biosynthetic process	0.00529233	1	GO - BP	0.00908128
	positive regulation of unsaturated fatty acid biosynthetic process	0.00715031	1	GO - BP	0.0121084
	protein heterotetramerization	0.0351451	1	GO - BP	0.0438928
	regulation of DNA damage response, signal transduction by p53 class mediator	0.042081	1	GO - BP	0.0529741
	regulation of T cell activation	0.00740745	1	GO - BP	0.475254
	regulation of T cell differentiation	0.00529233	1	GO - BP	0.208869
	regulation of T cell mediated cytotoxicity	0.042081	1	GO - BP	0.0529741
	regulation of catalytic activity	0.0409384	1	GO - BP	3.4418
	regulation of cell activation	0.00837592	1	GO - BP	0.820342
	regulation of cell adhesion	0.00128851	1	GO - BP	1.01559
	regulation of cell death	0.0233197	1	GO - BP	2.50946
	regulation of cell differentiation	0.00128851	1	GO - BP	2.69563
	regulation of cell-cell adhesion	0.00327477	1	GO - BP	0.602391
	regulation of hemopoiesis	0.00468786	1	GO - BP	0.672015
	regulation of immune response	0.00036158	1	GO - BP	1.4969
	regulation of immune system process	6.70425e-05	1	GO - BP	2.27637
	regulation of leukocyte proliferation	0.0174622	1	GO - BP	0.336007
	regulation of lymphocyte activation	0.00382696	1	GO - BP	0.637203
	regulation of lymphocyte differentiation	0.00768588	1	GO - BP	0.254276
	regulation of macrophage migration inhibitory factor signaling pathway	0.00294311	1	GO - BP	0.00454064
	regulation of myeloid leukocyte differentiation	0.0287762	1	GO - BP	0.175571
	regulation of programmed cell death	0.0468209	1	GO - BP	2.33237
	regulation of prostaglandin biosynthetic process	0.00759246	1	GO - BP	0.0136219
	regulation of signal transduction	0.036072	1	GO - BP	4.64356
	regulation of signaling	0.0340949	1	GO - BP	5.28228
	regulation of type 2 immune response	0.0370983	1	GO - BP	0.0469199
	regulation of viral process	0.0134345	1	GO - BP	0.304223
	response to cytokine	0.00258221	1	GO - BP	0.852127
	response to drug	0.00768588	1	GO - BP	1.16846
	response to external biotic stimulus	0.00294311	1	GO - BP	1.6316
	response to morphine	0.0385885	1	GO - BP	0.0484335
	response to organic substance	0.032845	1	GO - BP	3.26018
	response to other organism	0.0143607	1	GO - BP	1.32284
	response to stimulus	0.00382696	1	GO - BP	8.1232
	response to virus	0.03107	1	GO - BP	0.422279
	signal transduction	0.00744962	1	GO - BP	7.12426
	ER to Golgi transport vesicle membrane	0.0047709	1	GO - CC	0.080218
	Golgi-associated vesicle membrane	0.0109742	1	GO - CC	0.113516
	MHC class II protein complex	0.0129521	1	GO - CC	0.0227032
	cell leading edge	0.0367352	1	GO - CC	0.0650825
	clathrin-coated endocytic vesicle membrane	0.00230168	1	GO - CC	0.0484335
	clathrin-coated vesicle membrane	0.00230168	1	GO - CC	0.143787
	coated vesicle membrane	0.00394206	1	GO - CC	0.205842
	endocytic vesicle membrane	0.0346796	1	GO - CC	0.233086
	external side of plasma membrane	0.0254265	1	GO - CC	0.428334
	extracellular exosome	0.0434473	1	GO - CC	3.10731
	extracellular vesicle	0.0444741	1	GO - CC	3.13909
	extrinsic component of plasma membrane	0.0184159	1	GO - CC	0.154382
	immunological synapse	0.0318375	1	GO - CC	0.049947
	integral component of endoplasmic reticulum membrane	0.0318375	1	GO - CC	0.210383
	integral component of lumenal side of endoplasmic reticulum membrane	0.00230168	1	GO - CC	0.0423793
	integral component of organelle membrane	0.0326698	1	GO - CC	0.496443
	intrinsic component of endoplasmic reticulum membrane	0.0326698	1	GO - CC	0.222491
	intrinsic component of organelle membrane	0.0367352	1	GO - CC	0.543363
	membrane	0.0191598	1	GO - CC	11.7254
	plasma membrane	0.00387538	1	GO - CC	6.65204
	trans-Golgi network membrane	0.0147963	1	GO - CC	0.137733
	transport vesicle membrane	0.0367352	1	GO - CC	0.245194
	MHC class II protein complex binding	0.0459923	1	GO - MF	0.0242167
	antigen binding	0.0291557	1	GO - MF	0.083245
	cytokine receptor activity	0.0459923	1	GO - MF	0.143787
	Allograft rejection	0.0364882	1	KEGG	0.0560012
	Antigen processing and presentation	0.00888814	1	KEGG	0.116543
	Asthma	0.0320005	1	KEGG	0.0454064
	Autoimmune thyroid disease	0.0411085	1	KEGG	0.0787044
	Epstein-Barr virus infection	0.0437136	1	KEGG	0.302709
	Graft-versus-host disease	0.0364882	1	KEGG	0.0620554
	Hematopoietic cell lineage	0.00225769	1	KEGG	0.1453
	Inflammatory bowel disease (IBD)	0.0493013	1	KEGG	0.0983805
	Influenza A	0.0364882	1	KEGG	0.255789
	Intestinal immune network for IgA production	0.00291488	1	KEGG	0.0711367
	Osteoclast differentiation	0.00291488	1	KEGG	0.190707
	Tuberculosis	0.0373627	1	KEGG	0.267898
	Type I diabetes mellitus	0.0364882	1	KEGG	0.0650825
	Viral myocarditis	0.0441922	1	KEGG	0.0892992

## Sheet: Supplementary Fig. 8f
	Supplementary Fig. 8f
	gene	bulk	pbmc	brain
	ENSG00000019995.6	0.0962216	-0.555	0.103166
	ENSG00000091483.6	-0.00219619	NA	0.0177318
	ENSG00000102096.9	-0.0369449	0.239	-0.325478
	ENSG00000107862.4	0.00900501	0.201	-0.105959
	ENSG00000108055.9	0.0288364	-0.395	0.127377
	ENSG00000108518.7	0.00517016	0.351	0.102146
	ENSG00000110852.4	-0.0354918	0.143	-1.61031
	ENSG00000120333.4	0.0320241	NA	0.0227219
	ENSG00000121966.6	0.446619	0.817	1.71596
	ENSG00000125741.4	0.0489838	NA	-0.0218486
	ENSG00000126775.8	-0.0141897	-0.188	-0.26134
	ENSG00000127528.5	0.0330931	0.159	-0.0564938
	ENSG00000132967.9	-0.025147	-0.677	NA
	ENSG00000134086.7	0.0208401	-0.221	0.181848
	ENSG00000145022.4	-0.0615477	NA	-0.278936
	ENSG00000146433.8	0.0110747	-0.245	0.0182092
	ENSG00000147123.10	0.0296449	0.0361	-0.314803
	ENSG00000153485.5	0.0950361	NA	NA
	ENSG00000158470.5	0.0670556	-0.579	0.00129346
	ENSG00000165355.7	0.0533041	-0.0664	-0.0282616
	ENSG00000166170.9	0.0474259	-0.000268	0.100078
	ENSG00000166794.4	-0.0601447	0.382	0.0410583
	ENSG00000168040.4	0.0825897	NA	0.6005
	ENSG00000170876.7	0.0485222	-0.121	-0.302021
	ENSG00000170881.4	0.0802757	-0.0676	0.175177
	ENSG00000179085.7	-0.0535605	-0.171	-0.125335
	ENSG00000181191.11	0.00640147	NA	-0.215504
	ENSG00000183688.4	0.195346	0.185	0.287826
	ENSG00000188486.3	-0.0869788	0.719	0.0816634
	ENSG00000196636.7	0.0665985	NA	0.00769807
	ENSG00000197136.4	0.0464376	NA	-0.0762754
	ENSG00000197837.3	0.0374201	NA	0.259214
	ENSG00000198146.4	0.0270644	-0.207	0.407386
	ENSG00000198695.2	-0.0902999	0.383	-0.0530488
	ENSG00000198712.1	-0.0131441	0.143	0.115494
	ENSG00000198727.2	0.042203	0.785	0.181822
	ENSG00000198744.5	0.339813	0.651	NA
	ENSG00000198763.3	-0.012677	0.894	0.276624
	ENSG00000198786.2	0.0923974	0.732	-0.289084
	ENSG00000198804.2	0.0188757	0.559	-0.522561
	ENSG00000198840.2	-0.00544556	0.274	0.63923
	ENSG00000198886.2	-0.0281246	0.607	0.0305057
	ENSG00000198888.2	-0.00571781	1.12	-0.0304182
	ENSG00000198899.2	-0.00530401	0.398	0.0394647
	ENSG00000198938.2	-0.0462362	0.513	-0.0577915
	ENSG00000202198.1	0.0270086	NA	NA
	ENSG00000202538.1	0.106648	NA	NA
	ENSG00000203618.5	-0.239032	NA	NA
	ENSG00000203950.6	-0.0395974	NA	0.0211304
	ENSG00000211675.2	0.139719	NA	NA
	ENSG00000211677.2	0.0416539	NA	NA
	ENSG00000211679.2	0.0733053	NA	NA
	ENSG00000212907.2	-0.0125019	0.814	0.367107
	ENSG00000213433.5	0.163142	0.367	NA
	ENSG00000213965.3	-0.000184318	NA	-0.143217
	ENSG00000214401.4	-0.0849858	NA	-0.0610514
	ENSG00000218227.3	-0.191479	1.55	NA
	ENSG00000222328.1	-0.0518833	0.315	NA
	ENSG00000225630.1	-0.0494426	0.951	NA
	ENSG00000225828.1	-0.0319376	NA	0.333804
	ENSG00000225972.1	0.136306	NA	NA
	ENSG00000227304.3	-0.0736851	1.04	NA
	ENSG00000228253.1	0.0281717	0.12	0.206928
	ENSG00000228314.1	0.06322	0.0122	NA
	ENSG00000228434.1	-0.0387573	NA	NA
	ENSG00000229344.1	-0.153639	0.664	NA
	ENSG00000230202.1	0.114584	1	NA
	ENSG00000232112.3	-0.052956	0.298	-0.0683994
	ENSG00000232300.1	0.0234225	NA	NA
	ENSG00000232442.1	-0.0387186	0.551	0.117953
	ENSG00000232573.1	0.14628	1.16	NA
	ENSG00000234431.2	0.0642717	NA	NA
	ENSG00000234857.2	0.146152	-0.416	-0.0780897
	ENSG00000236618.2	-0.00885423	NA	0.158496
	ENSG00000237973.1	-0.038217	0.814	NA
	ENSG00000240291.1	0.0111366	NA	NA
	ENSG00000242861.1	-0.131937	NA	NA
	ENSG00000243749.1	0.0162947	0.812	NA
	ENSG00000244270.1	0.0740662	NA	NA
	ENSG00000244480.1	-0.0344049	NA	NA
	ENSG00000244701.1	0.0987177	NA	NA
	ENSG00000247627.2	-0.117057	NA	NA
	ENSG00000248527.1	-0.00668546	1.32	NA
	ENSG00000250461.1	-0.193814	NA	NA
	ENSG00000254682.1	-0.0573215	0.917	NA
	ENSG00000254995.4	-0.106166	-0.00121	NA
	ENSG00000258199.1	-0.0879454	-0.319	NA
	ENSG00000258441.1	0.0865715	NA	NA
	ENSG00000259623.1	0.0551136	NA	NA
	ENSG00000259781.1	-0.0227429	-0.592	NA
	ENSG00000259834.1	0.0855554	0.834	NA
	ENSG00000259865.1	0.0602453	0.118	NA
	ENSG00000259891.1	0.0358135	NA	NA
	ENSG00000259943.1	-0.00268405	NA	NA
	ENSG00000260260.1	-0.0532103	NA	0.300445
	ENSG00000260669.2	0.060976	0.118	NA
	ENSG00000260708.1	-0.00473183	0.335	NA
	ENSG00000260772.1	0.026848	NA	NA
	ENSG00000261064.1	-0.0840505	NA	-0.0551076
	ENSG00000261416.1	-0.073532	NA	NA
	ENSG00000261455.1	0.0651618	NA	0.216109
	ENSG00000261884.2	0.143359	-0.153	NA
	ENSG00000262049.1	-0.0698366	NA	NA
	ENSG00000263620.1	-0.0914371	NA	NA
	ENSG00000264112.1	-0.00310642	NA	NA
	ENSG00000264895.1	-0.0841629	NA	NA
	ENSG00000267058.1	-0.0687524	NA	NA
	ENSG00000267100.1	-0.0631486	0.164	NA
	ENSG00000267283.1	0.0134574	NA	NA
	ENSG00000267303.1	-0.0542736	NA	NA
	ENSG00000267368.1	-0.0595825	NA	NA

## Sheet: Supplementary Fig. 10 d
	Supplementary Fig. 10d
	Patient	Visit	Diagnosis	cDC1	cDC2	CD16 Monocytes	Megacaryocytes	Plasmablasts	CD14 Monocytes	Th1/Th2/Th17 cell	CD56-Dim, CD16 NK cell	M-Memory B cell	Proliferating Monocytes	CD8+ Tem T cell	DN B cell	CD4+ Proliferating T cell	CD56-Bright NK cell	0ive CD4+ T cell	HSPC / Progenitor	0ive CD8+ T cell	Treg CD4+ cell	Transitio0l B cell	0ive B cell	CD4+ Proliferating	C-Memory B cell	CD4+ Tcm/Tscm T cell	CD8+ Tcm T cell	CD4+ Tem cell	CD8+ Tte T cell	Proliferating T cell	CD4+ Tcm T cell	CD4+ Tfh cell	NKT-like cell	pDC cell	Red Blood Cells	DN1 B cell
	1001	1	Alzheimer's disease	0.000651042	0.0169271	0.00520833	0	0.00130208	0	0.0403646	0.102865	0.0117188	0.00195312	0.0442708	0.00585938	0.00651042	0.0598958	0.294271	0	0.0585938	0.0266927	0.0136719	0.016276	0	0.000651042	0.0748698	0.00390625	0.0221354	0.0078125	0.00195312	0	0.123698	0.0533854	0.00260417	0.00195312	0
	1003	1	Parkinson's Disease only	0.00032041	0.0032041	0.018744	0.000160205	0.00400513	0.00112144	0.0153797	0.0224287	0.00208267	0.00176226	0.0352451	0.00576738	0.00256328	0.00448574	0.531881	0.00096123	0.0355655	0.0277155	0.00288369	0.0104133	0.00032041	0.00192246	0.0110541	0.0557514	0.114707	0.0334829	0.00592759	0.00672861	0.030439	0.00512656	0.00032041	0.00752964	0
	1007	1	Healthy Control	0	0.000966651	0.0019333	0	0.00676655	0	0.0304495	0.019333	0.000966651	0.000483325	0.062349	0.00434993	0.0077332	0.00338328	0.568874	0	0.0231996	0.0318995	0.00434993	0.0173997	0.000966651	0.000966651	0	0.0565491	0.112615	0.0111165	0.00869986	0.0135331	0.0038666	0.000966651	0	0.0057999	0.000483325
	1007	1	Healthy Control	0	0.000966651	0.0019333	0	0.00676655	0	0.0304495	0.019333	0.000966651	0.000483325	0.062349	0.00434993	0.0077332	0.00338328	0.568874	0	0.0231996	0.0318995	0.00434993	0.0173997	0.000966651	0.000966651	0	0.0565491	0.112615	0.0111165	0.00869986	0.0135331	0.0038666	0.000966651	0	0.0057999	0.000483325
	1008	1	Parkinson's Disease only	0.00105285	0.00252685	0.00484312	0	0.0427458	0.000210571	0.0273742	0.16614	0.00379027	0.000210571	0.0183196	0.0160034	0.00610655	0.0296905	0.33944	0.000210571	0.0393767	0.0246368	0.00400084	0.00926511	0.00463255	0.00610655	0.035797	0.00231628	0.00105285	0.0448515	0.00168457	0.041693	0.00379027	0.12192	0	0.000210571	0
	1009	1	Parkinson's Disease only	0	0.00330452	0.00406711	0.000254194	0.00533808	0.000762583	0.0147433	0.0505846	0.00203355	0	0.018302	0.00406711	0.00330452	0.0109304	0.490849	0.000254194	0.0482969	0.0383833	0.00559227	0.00711744	0	0.00152517	0.0462633	0.0122013	0.0086426	0.11998	0.00355872	0.0582105	0.0088968	0.0233859	0	0.00915099	0
	1011	1	Parkinson's Disease only	0	0.000794913	0.0063593	0.000794913	0.00476948	0.00158983	0.00953895	0.00476948	0.00397456	0.000794913	0.0286169	0.0103339	0.0063593	0.00158983	0.613672	0.000794913	0.0437202	0.027027	0.00397456	0.0190779	0.000794913	0.00556439	0.00317965	0.0620032	0.054849	0.0190779	0.00476948	0.0484897	0.00874404	0	0	0.00397456	0
	1012	1	Parkinson's Disease only	0.00146628	0.00146628	0	0	0.0293255	0	0.0381232	0.016129	0	0	0.0175953	0.00293255	0.0058651	0.0146628	0.538123	0.00146628	0.0469208	0.0337243	0.00146628	0.00733138	0	0.00293255	0.026393	0.0175953	0	0.104106	0.00293255	0.0674487	0.00146628	0.0131965	0	0.00733138	0
	1013	1	Parkinson's Disease only	0.000137836	0.00179187	0.0152998	0.00206754	0.00220538	0.00165403	0.0299104	0.104066	0.0254997	0.00261888	0.0245348	0.0224673	0.00399724	0.0154376	0.392006	0.000413508	0.0623019	0.0492074	0.00758098	0.015989	0	0.00261888	0.0343212	0.0162646	0.0479669	0.0228808	0.00372157	0.0015162	0.0600965	0.0161268	0.000137836	0.0148863	0.000275672
	1015	1	Healthy Control	0.000229095	0.000229095	0.00229095	0.000229095	0.000687285	0.00045819	0.0426117	0.0882016	0.00366552	0	0.0311569	0.00756014	0.00412371	0.0270332	0.451546	0.00091638	0.0316151	0.0430699	0.00412371	0.00985109	0.000229095	0.00045819	0.00091638	0.0309278	0.15693	0.0320733	0.00549828	0.00252005	0.0167239	0.00206186	0.000229095	0.00183276	0
	1015	1	Healthy Control	0.000229095	0.000229095	0.00229095	0.000229095	0.000687285	0.00045819	0.0426117	0.0882016	0.00366552	0	0.0311569	0.00756014	0.00412371	0.0270332	0.451546	0.00091638	0.0316151	0.0430699	0.00412371	0.00985109	0.000229095	0.00045819	0.00091638	0.0309278	0.15693	0.0320733	0.00549828	0.00252005	0.0167239	0.00206186	0.000229095	0.00183276	0
	1017	1	Parkinson's Disease with MCI	0	0.00356457	0.00850014	0.000822594	0.00356457	0.000274198	0.0704689	0.0649849	0.0345489	0.00301618	0.0411297	0.00959693	0.0814368	0.0570332	0.244036	0.000548396	0.0647107	0.162874	0.0120647	0.0194681	0.000548396	0.00191939	0.0345489	0.00493556	0.0205648	0.00740335	0.00191939	0.000548396	0.0274198	0.0137099	0.000822594	0.00219358	0.000822594
	1024	1	Parkinson's Disease only	0.00063857	0.00383142	0.00383142	0	0.00319285	0.00127714	0.0223499	0.0530013	0	0.00127714	0.0178799	0.00319285	0.00127714	0.0108557	0.40613	0.00063857	0.0989783	0.0466156	0.00191571	0.00255428	0.00063857	0.00063857	0.0102171	0.0197957	0.00383142	0.119413	0.0127714	0.10728	0.00191571	0.0421456	0	0.00191571	0
	1028	1	Healthy Control	0.00215285	0.0742734	0.0279871	0	0.050592	0.00107643	0.0344456	0.0624327	0.0161464	0.0129171	0.0570506	0.0365985	0.0193757	0.0107643	0.233584	0	0.115178	0.0279871	0.00861141	0.0215285	0.00753498	0.0107643	0.0161464	0.00753498	0.01507	0.0559742	0.00107643	0.0236814	0.0129171	0.0290635	0.00215285	0.00322928	0.00215285
	1033	1	Parkinson's Disease only	0	0.0030453	0.0102779	0.00266464	0.00152265	0.00266464	0.0236011	0.0300723	0.00266464	0.000761325	0.0426342	0.00951656	0.00266464	0.00685192	0.525314	0.000380662	0.0708032	0.0449182	0.00228397	0.00647126	0	0.00114199	0.028169	0.0129425	0.0239817	0.0765131	0.00190331	0.0140845	0.0319756	0.0118005	0	0.00837457	0
	1035	1	Mild Cognitive Impairment	0	0.000925926	0.00416667	0	0.00277778	0.000925926	0.0324074	0.0777778	0.0037037	0	0.0194444	0.00787037	0.00601852	0.0162037	0.403704	0	0.0351852	0.0722222	0.00277778	0.0175926	0	0.000925926	0.00324074	0.0185185	0.183333	0.024537	0.00833333	0.00185185	0.0388889	0.000462963	0.000462963	0.0157407	0
	1036	1	Mild Cognitive Impairment	0.00553427	0.0655598	0.088974	0.0174542	0.00297999	0.00851426	0.140485	0.0476799	0.0114943	0.0127714	0.202639	0.00723712	0.00468284	0.0204342	0.172414	0.00127714	0.0685398	0.0174542	0.00383142	0.0144742	0.000851426	0.00893997	0.0097914	0	0.0097914	0.0034057	0	0.00212857	0.0178799	0.0293742	0.0034057	0	0
	1037	1	Parkinson's Disease with MCI	0	0.00104022	0.00658807	0.00138696	0.000693481	0.00658807	0.0221914	0.0232316	0.00138696	0.0017337	0.0742025	0.00104022	0.00242718	0.00485437	0.444521	0	0.0131761	0.029473	0.000346741	0.00520111	0.000346741	0.00104022	0	0.0166436	0.309293	0.0142164	0.00554785	0.00381415	0.00554785	0.000693481	0.000346741	0.00242718	0
	1038	1	Parkinson's Disease with MCI	0	0.00276052	0.0124224	0.000690131	0.00345066	0.00759144	0.0165631	0.0731539	0.000690131	0.000690131	0.136646	0.00483092	0.00690131	0.0124224	0.399586	0.00138026	0.0124224	0.0379572	0	0.0089717	0	0.000690131	0	0.0303658	0.149758	0.0545204	0.0193237	0.000690131	0.00276052	0.00138026	0.000690131	0.000690131	0
	1038	1	Parkinson's Disease with MCI	0	0.00276052	0.0124224	0.000690131	0.00345066	0.00759144	0.0165631	0.0731539	0.000690131	0.000690131	0.136646	0.00483092	0.00690131	0.0124224	0.399586	0.00138026	0.0124224	0.0379572	0	0.0089717	0	0.000690131	0	0.0303658	0.149758	0.0545204	0.0193237	0.000690131	0.00276052	0.00138026	0.000690131	0.000690131	0
	1041	1	Mild Cognitive Impairment	0.00211335	0.024976	0.023439	0.00864553	0.00710855	0.000576369	0.0197887	0.0391931	0.00653218	0.115274	0.023439	0.0117195	0.00730067	0.0174832	0.389817	0.000192123	0.010951	0.0338136	0.0159462	0.0288184	0.00115274	0.00403458	0.0791547	0.0117195	0.00595581	0.0119116	0.00153698	0.00268972	0.0334294	0.0543708	0.000768492	0.00614793	0
	1042	1	Healthy Control	0	0.00016592	0.0106189	0.00033184	0.00099552	0.00132736	0.0854488	0.157126	0.00564128	0.00049776	0.0155965	0.00813008	0.00215696	0.0579061	0.283723	0.00016592	0.0955699	0.0358387	0.00696864	0.0131077	0	0.0024888	0.00481168	0.0008296	0.121453	0.0199104	0.0008296	0.00298656	0.0462917	0.014601	0.00016592	0.00431392	0
	1042	1	Healthy Control	0	0.00016592	0.0106189	0.00033184	0.00099552	0.00132736	0.0854488	0.157126	0.00564128	0.00049776	0.0155965	0.00813008	0.00215696	0.0579061	0.283723	0.00016592	0.0955699	0.0358387	0.00696864	0.0131077	0	0.0024888	0.00481168	0.0008296	0.121453	0.0199104	0.0008296	0.00298656	0.0462917	0.014601	0.00016592	0.00431392	0
	1044	1	Parkinson's Disease only	0	0.00230592	0.0076864	0	0	0.0019216	0.0726364	0.28555	0.00845503	0.00076864	0.0299769	0.00422752	0.00730208	0.0499616	0.207148	0	0.0883935	0.0322829	0.00115296	0.0234435	0.00038432	0.00691776	0	0.00038432	0.147963	0.00883935	0.00038432	0.00153728	0.00883935	0.00076864	0	0.00076864	0
	1052	1	Alzheimer's disease	0	0.000821693	0.00349219	0	0.00102712	0.000205423	0.026705	0.0279376	0.000821693	0.00205423	0.0207477	0.00308135	0.00184881	0.00739523	0.562038	0.00061627	0.0377979	0.0462202	0.00451931	0.00410846	0	0.000821693	0.0493016	0.0127362	0.0195152	0.0476582	0.00328677	0.0184881	0.0451931	0.0490961	0	0.00246508	0
	1055	1	Alzheimer's disease	0	0.00344531	0.0120586	0	0.0551249	0.00172265	0.0284238	0.0137812	0.000861326	0	0.00861326	0.00689061	0.00258398	0.00516796	0.54522	0.00344531	0.0344531	0.0223945	0.00172265	0.00689061	0.000861326	0	0.0249785	0.0155039	0.0594315	0.0111972	0.00258398	0.0637382	0.0602929	0.00602929	0	0.00172265	0.000861326
	1056	1	Mild Cognitive Impairment	0	0.00154979	0.023828	0.00058117	0.00755521	0.00213096	0.0360325	0.0579233	0.0102673	0.00135606	0.0267338	0.0199535	0.00309957	0.0180163	0.467067	0	0.0441689	0.0379698	0.00794266	0.01821	0.00116234	0.00445564	0.0149167	0.00678032	0.0567609	0.0199535	0.00135606	0.0327392	0.0505618	0.00852383	0	0.01821	0.000193723
	1061	1	Mild Cognitive Impairment	0.00329308	0.103183	0.0636663	0.00878156	0.0186608	0.00109769	0.0779363	0.0131723	0.00658617	0.0680571	0.0526894	0.0406147	0.0164654	0.00878156	0.198683	0.00109769	0.0351262	0.0164654	0.0230516	0.01427	0.00219539	0.00329308	0.0669594	0.00109769	0.00878156	0.0208562	0	0.0120746	0.0263447	0.0812294	0.00219539	0.00219539	0.00109769
	1070	1	Healthy Control	0	0.000206228	0.0286657	0.00123737	0	0.00433079	0.146834	0.19571	0.00494947	0	0.0336152	0.00103114	0.00536193	0.0402145	0.203753	0.000412456	0.140441	0.054238	0.00164982	0.00701176	0.000618684	0.0014436	0.00329965	0	0.054238	0.0158796	0	0.000618684	0.0426892	0.0103114	0.000206228	0.00103114	0
	1073	1	Parkinson's Disease with MCI	0.00036245	0.00833635	0.0221095	0.00036245	0.00108735	0.00108735	0.0521928	0.0485683	0.00036245	0.00036245	0.0333454	0.0036245	0.00326205	0.0134107	0.131569	0	0.0514679	0.0199348	0.00181225	0.00616165	0	0.0043494	0.0851758	0	0.00108735	0.146792	0	0.0036245	0.0206597	0.338166	0	0.0007249	0
	1074	1	Parkinson's Disease only	0	0.00657895	0.0496411	0.0041866	0.00119617	0.00598086	0.041866	0.0938995	0.0185407	0.00299043	0.0221292	0.0119617	0.000598086	0.0651914	0.269737	0	0.090311	0.0305024	0.020933	0.0400718	0	0.00299043	0.0179426	0.00538278	0.0502392	0.0143541	0.000598086	0	0.09689	0.0316986	0.00239234	0.00119617	0
	1078	1	Mild Cognitive Impairment	0.000187864	0.00526019	0.0289311	0.000375728	0.00582378	0.000563592	0.0353184	0.0298704	0.00826602	0.0046966	0.00807815	0.0105204	0.0026301	0.0212286	0.254931	0.000375728	0.016532	0.0116476	0.00901747	0.0116476	0.000751456	0.000563592	0.208905	0.00131505	0.00356942	0.0172835	0.00093932	0.00864174	0.100883	0.190118	0.000751456	0.000375728	0
	1079	1	Mild Cognitive Impairment	0	0.00823045	0.0335097	0.00352734	0.00352734	0.00235156	0.212228	0.0652557	0.026455	0.00881834	0.026455	0.0111699	0.00293945	0.0129336	0.290417	0.00117578	0.0987654	0.037037	0.0164609	0.0529101	0	0.00470312	0.00529101	0.00352734	0.0135215	0.0176367	0.00117578	0.00587889	0.0270429	0.000587889	0.00117578	0.00529101	0
	1081	1	Healthy Control	0	0.0011217	0.0221537	0.0011217	0.0269209	0.000560852	0.0678632	0.0412227	0.0417835	0	0.0103758	0.0389792	0.00392597	0.0378575	0.338194	0.00224341	0.057207	0.0300056	0.036175	0.0173864	0.00448682	0.00196298	0.068424	0	0.00673023	0.00140213	0	0.0120583	0.0900168	0.0378575	0.000841279	0.000560852	0.000560852
	1085	1	Healthy Control	0	0.000578202	0.0106967	0	0.00491472	0.0011564	0.0589766	0.0439433	0.00607112	0	0.0202371	0.0014455	0.00520382	0.0274646	0.406765	0	0.0954033	0.0497254	0.0147441	0.00780572	0.0014455	0	0.0208153	0.000289101	0.0656259	0.00375831	0.000578202	0.0147441	0.128361	0.00607112	0.000289101	0.00289101	0
	1086	1	Healthy Control	0	0.000306091	0.0263238	0.000306091	0.00581573	0.00275482	0.0762167	0.0752984	0.00612182	0.00122436	0.0247934	0.00489746	0.003367	0.123049	0.127946	0.000306091	0.306703	0.0205081	0.00244873	0.00306091	0.000612182	0.00153046	0.0694827	0.000306091	0.0104071	0.0165289	0.000918274	0.003367	0.0697888	0.0107132	0.000306091	0.00459137	0
	1088	1	Parkinson's Disease with MCI	0.00244978	0.0122489	0.0137188	0.000979912	0	0.00146987	0.0391965	0.0641842	0.00832925	0.000979912	0.153356	0.0122489	0.00293974	0.0293974	0.320921	0.00146987	0.0519353	0.077903	0.010779	0.0318471	0	0.00293974	0.00881921	0.00685938	0.0695737	0.0181284	0.00195982	0.000489956	0.0421362	0.00930916	0.000489956	0.00293974	0
	1091	1	Mild Cognitive Impairment	0	0.00214592	0.0107296	0	0.00300429	0.000858369	0.0300429	0.129614	0.00128755	0.00171674	0.0218884	0.00257511	0.00300429	0.0283262	0.153648	0	0.0515021	0.0274678	0.00214592	0.00429185	0.000429185	0.00171674	0.0918455	0.00214592	0.000429185	0.114163	0.000429185	0.02103	0.011588	0.278112	0	0.00386266	0
	1092	1	Alzheimer's disease	0.000380373	0.00228224	0.028528	0.000760746	0.0197794	0.00570559	0.0665652	0.0395588	0.0201598	0.00114112	0.0623811	0.0384176	0.00266261	0.0718905	0.260936	0	0.0502092	0.0220616	0.0178775	0.016356	0.0159757	0.0041841	0.0966147	0.000760746	0.00798783	0.00912895	0.000380373	0.00988969	0.11221	0.0110308	0.00304298	0.000380373	0.000760746
	1093	1	Mild Cognitive Impairment	0.000352858	0.00741002	0.0151729	0.00247001	0.00352858	0	0.01729	0.0705716	0.0042343	0.00388144	0.0416373	0.0144672	0.0102329	0.0342272	0.406493	0	0.0889203	0.0289344	0.0067043	0.0105857	0.000705716	0.00282287	0.0317572	0.00811574	0.0105857	0.0716302	0	0.0416373	0.0169372	0.0381087	0.000352858	0.0102329	0
	1100	1	Healthy Control	0	0.000751428	0.00751428	0.00135257	0.00180343	0.00270514	0.0299068	0.0432822	0.00856628	0.000150286	0.0918245	0.0130748	0.00225428	0.00991885	0.412233	0.00165314	0.0449354	0.0489931	0.0232943	0.0569582	0	0.00616171	0.00150286	0.04208	0.0763451	0.0383228	0.0193868	0.00781485	0.00390742	0.00150286	0	0.00180343	0
	1100	1	Healthy Control	0	0.000751428	0.00751428	0.00135257	0.00180343	0.00270514	0.0299068	0.0432822	0.00856628	0.000150286	0.0918245	0.0130748	0.00225428	0.00991885	0.412233	0.00165314	0.0449354	0.0489931	0.0232943	0.0569582	0	0.00616171	0.00150286	0.04208	0.0763451	0.0383228	0.0193868	0.00781485	0.00390742	0.00150286	0	0.00180343	0
	1103	1	Mild Cognitive Impairment	0	0.00237906	0.0725615	0.00475813	0.0122918	0.00515464	0.0483743	0.0662173	0.0107058	0.00237906	0.036479	0.0333069	0.00793021	0.00872324	0.243458	0.000396511	0.0888184	0.0233941	0.0107058	0.0126883	0.00396511	0.00793021	0.0765266	0.000396511	0.000793021	0.0376685	0	0.0182395	0.0154639	0.145916	0	0.00237906	0
	1106	1	Mild Cognitive Impairment	0	0.0140092	0.0229241	0.000254712	0.00483953	0.000254712	0.0239429	0.0458482	0.00509424	0.00534896	0.018594	0.0140092	0.011462	0.0196128	0.366531	0.00101885	0.0290372	0.0305655	0.0124809	0.0173204	0.000509424	0.00178299	0.109272	0.00433011	0.0124809	0.0384615	0	0.00789608	0.0616403	0.119205	0.000764137	0.000509424	0
	1107	1	Parkinson's Disease with MCI	0	0.000841751	0.00799663	0.000420875	0.00210438	0.00547138	0.0374579	0.135943	0.000841751	0	0.0610269	0.003367	0.00589226	0.0340909	0.336279	0	0.020202	0.0744949	0.00126263	0.0138889	0	0.00505051	0.000420875	0.0109428	0.156145	0.0652357	0.0126263	0.00126263	0.00378788	0.000841751	0.0016835	0.000420875	0
	1110	1	Healthy Control	0	0.002442	0.00976801	0	0.001628	0.003256	0.014652	0.0577941	0.004477	0	0.044363	0.00773301	0.001628	0.00854701	0.479446	0.000814001	0.0504681	0.035002	0.002442	0.023606	0.000407	0.002035	0.000814001	0.043142	0.121693	0.0553521	0.00732601	0.00610501	0.00854701	0.001628	0	0.004884	0
	1111	1	Healthy Control	0	0.00261506	0.00115063	0.000209205	0.0100418	0.00135983	0.0135983	0.0119247	0.010251	0.000104603	0.032636	0.076569	0.00209205	0.00857741	0.536506	0	0.0838912	0.01841	0.0479079	0.0624477	0.0117155	0.0311715	0.00303347	0.00156904	0.00313808	0.0117155	0.00115063	0.010251	0.00177824	0.00271967	0.000104603	0.000104603	0.00125523
	1112	1	Healthy Control	0	0	0.00233236	0	0.003207	0.00116618	0.119825	0.113703	0.00612245	0	0.0393586	0.0113703	0.00058309	0.0107872	0.213994	0.000291545	0.146647	0.0250729	0.0154519	0.0428571	0.00379009	0.00612245	0.000291545	0	0.207872	0.00291545	0	0.0090379	0.0154519	0	0	0.00174927	0
	1113	1	Healthy Control	0.00147319	0.00766058	0.0159104	0.00618739	0.000589275	0.0023571	0.0324101	0.11756	0.00677666	0.0162051	0.0453742	0.0047142	0.00265174	0.0630524	0.338244	0.00265174	0.0276959	0.0500884	0.00736594	0.00854449	0.000294638	0.00147319	0.000883913	0.00824985	0.182381	0.0185622	0.00618739	0.000294638	0.0191514	0.00206246	0.000589275	0.0023571	0
	1114	1	Healthy Control	0	0.00162602	0.00162602	0	0.00650407	0.00650407	0.0178862	0.0878049	0	0.00650407	0.152846	0.00162602	0.00487805	0.00162602	0.39187	0	0.0243902	0.0357724	0	0.0113821	0.00162602	0	0	0.0243902	0.105691	0.0780488	0.0162602	0.0130081	0.00325203	0	0	0.00325203	0.00162602
	1115	1	Parkinson's Disease only	0.000324675	0.000649351	0.0038961	0	0.012987	0.000974026	0.0418831	0.18961	0.0025974	0	0.0275974	0.00616883	0.00584416	0.0311688	0.306169	0.000324675	0.0818182	0.037013	0.00324675	0.0149351	0	0.000974026	0.00487013	0.00941558	0.143831	0.0305195	0.00681818	0.00519481	0.0220779	0.00811688	0	0.000974026	0
	1117	1	Parkinson's Disease only	0.000550055	0.00330033	0.00660066	0.000550055	0.00935094	0.00110011	0.0121012	0.167767	0.0049505	0.00110011	0.0572057	0.0110011	0.00440044	0.0748075	0.319032	0.00220022	0.0137514	0.0423542	0	0.00825083	0	0.000550055	0	0.0242024	0.178218	0.0330033	0.00385039	0.00275028	0.00770077	0.00220022	0.00110011	0.00605061	0
	1117	1	Parkinson's Disease only	0.000550055	0.00330033	0.00660066	0.000550055	0.00935094	0.00110011	0.0121012	0.167767	0.0049505	0.00110011	0.0572057	0.0110011	0.00440044	0.0748075	0.319032	0.00220022	0.0137514	0.0423542	0	0.00825083	0	0.000550055	0	0.0242024	0.178218	0.0330033	0.00385039	0.00275028	0.00770077	0.00220022	0.00110011	0.00605061	0
	1120	1	Alzheimer's disease	0	0.000349284	0.0111771	0	0.0020957	0.000349284	0.0349284	0.133077	0.0150192	0	0.00593783	0.0108278	0.00174642	0.079986	0.330772	0.000349284	0.0866224	0.0345791	0.0272441	0.0143206	0	0.00244499	0.0167656	0.000698568	0.104087	0.00244499	0.000698568	0.00174642	0.0736989	0.00558854	0.000698568	0.00174642	0
	1123	1	Mild Cognitive Impairment	0	0.0080402	0.0321608	0.00301508	0.0080402	0	0.0140704	0.0110553	0.00201005	0.0442211	0.123618	0.0130653	0.0080402	0.0100503	0.398995	0	0.0603015	0.0492462	0.00703518	0.00703518	0.00100503	0.00100503	0.0773869	0.0100503	0.00603015	0.0492462	0.00100503	0.0040201	0.0180905	0.0311558	0	0.00100503	0
	1124	1	Mild Cognitive Impairment	0.0229469	0.0966184	0.237923	0.0422705	0.00603865	0.00724638	0.02657	0.0362319	0.0531401	0.0652174	0.0144928	0.0374396	0.0144928	0.0229469	0.128019	0.00483092	0.0374396	0.013285	0.0217391	0.0289855	0.00120773	0.00603865	0.00483092	0	0.0144928	0	0.00120773	0	0.044686	0.00483092	0.00241546	0.00241546	0
	1125	1	Mild Cognitive Impairment	0	0.00877835	0.0153621	0.00146306	0.00804682	0.00438917	0.0190198	0.0336503	0.00292612	0.00877835	0.026335	0.0182882	0.0109729	0.00804682	0.522312	0.000731529	0.0475494	0.0555962	0.00585223	0.0160936	0.00292612	0.00146306	0.013899	0.0117045	0.0475494	0.0482809	0.00146306	0.0234089	0.0212143	0.0117045	0.000731529	0.000731529	0.000731529
	1131	1	Parkinson's Disease only	0	0.0015361	0.0138249	0.0015361	0	0.0015361	0.030722	0.172043	0.00614439	0	0.0506912	0	0	0.0537634	0.313364	0	0.0414747	0.0583717	0.0107527	0.0107527	0	0	0	0.00921659	0.182796	0.00614439	0.0276498	0	0.0030722	0	0.0030722	0.0015361	0
	1134	1	Healthy Control	0	0.00137552	0.00412655	0.00206327	0	0	0.0687758	0.0955983	0.0144429	0.00412655	0.00825309	0.0123796	0.00137552	0.0268226	0.332875	0.000687758	0.0708391	0.025447	0.0467675	0.0618982	0	0.00275103	0.00962861	0.00206327	0.0997249	0.00756534	0	0.00275103	0.0687758	0.025447	0.00137552	0.00206327	0
	1147	1	Alzheimer's disease	0	0.000676133	0.015213	0.0010142	0.0040568	0.0010142	0.0625423	0.236984	0.0010142	0.0040568	0.0182556	0.00338066	0.00236646	0.143678	0.199121	0.000676133	0.132184	0.0148749	0.0020284	0.00473293	0.00135227	0.00169033	0.00912779	0	0.0655849	0.0148749	0	0.00135227	0.0371873	0.0040568	0.00135227	0.0145368	0.0010142
	1148	1	Healthy Control	0	0	0.00753093	0.000537924	0.00107585	0.000537924	0.128564	0.184508	0.0199032	0.00107585	0.0112964	0.0102205	0.00268962	0.0597095	0.264658	0	0.0457235	0.0387305	0.0467994	0.0371167	0.000537924	0.00161377	0.00161377	0	0.0683163	0.00107585	0.000537924	0	0.0505648	0.00161377	0.000537924	0.0123722	0.000537924
	1149	1	Healthy Control	0	0.0013069	0.00936615	0.000544544	0.000326726	0.00141581	0.0496624	0.0609889	0.0103463	0.000435635	0.00718798	0.00598998	0.00217817	0.0971466	0.277064	0.000326726	0.0583751	0.0186234	0.00664343	0.00566325	0.000108909	0.00087127	0.0587018	0.000326726	0.0115443	0.00969288	0	0.000544544	0.125463	0.177195	0.000653452	0.0013069	0
	1150	1	Parkinson's Disease only	0	0.00215161	0.0127441	0.00132406	0.00215161	0.00132406	0.0322741	0.0633896	0.0124131	0.000496524	0.0191989	0.0124131	0.00364118	0.0771268	0.438265	0.000662032	0.0496524	0.0695134	0.0168818	0.0175439	0.000165508	0.00132406	0.0132406	0.0114201	0.0549487	0.00728236	0.00281364	0.000662032	0.0663688	0.00645482	0.000496524	0.00148957	0.000165508
	1150	1	Parkinson's Disease only	0	0.00215161	0.0127441	0.00132406	0.00215161	0.00132406	0.0322741	0.0633896	0.0124131	0.000496524	0.0191989	0.0124131	0.00364118	0.0771268	0.438265	0.000662032	0.0496524	0.0695134	0.0168818	0.0175439	0.000165508	0.00132406	0.0132406	0.0114201	0.0549487	0.00728236	0.00281364	0.000662032	0.0663688	0.00645482	0.000496524	0.00148957	0.000165508
	1151	1	Mild Cognitive Impairment	0	0.000355619	0.00746799	0	0.00248933	0.00106686	0.019559	0.0440967	0.00106686	0.000711238	0.0113798	0.00177809	0.00355619	0.0238265	0.476174	0.000355619	0.0380512	0.0355619	0.00248933	0.00320057	0	0.000711238	0.0526316	0.0216927	0.012091	0.0995733	0.00320057	0.00320057	0.0369844	0.0963727	0.000355619	0	0
	1153	1	Mild Cognitive Impairment	0	0.009375	0.0147321	0.00133929	0.00446429	0.00580357	0.0379464	0.0669643	0.00446429	0.0522321	0.0928571	0.0165179	0.00178571	0.0227679	0.29375	0	0.0892857	0.0290179	0.00625	0.0147321	0.00178571	0.009375	0.0227679	0.000892857	0.0116071	0.0669643	0.000892857	0.00803571	0.0214286	0.0901786	0.000446429	0.000892857	0.000446429
	1157	1	Healthy Control	0	0.00985353	0.0311585	0.00479361	0.000532623	0.00186418	0.128628	0.101465	0.0218375	0.000532623	0.0492676	0.0122503	0.00266312	0.0354194	0.287084	0	0.0623169	0.0500666	0.0231691	0.0801598	0	0.0122503	0.00159787	0.000798935	0.0479361	0.0199734	0.00266312	0.00346205	0.00612517	0.000798935	0.000266312	0.00106525	0
	1158	1	Healthy Control	0.00100134	0.00567423	0.055741	0.0116822	0.0957944	0.018024	0.0814419	0.0804406	0.0447263	0.00100134	0.0260347	0.0504005	0.00567423	0.0580774	0.282377	0.000667557	0.0363818	0.0163551	0.0110147	0.0223632	0.0200267	0.0163551	0.00433912	0.00166889	0.0116822	0.0160214	0.00133511	0.00600801	0.00433912	0.00166889	0.00567423	0.00367156	0.00233645
	1160	1	Alzheimer's disease	0	0.000515066	0.00695339	0.000515066	0.00128766	0.000257533	0.0751996	0.263456	0.00412053	0.000257533	0.0213752	0.00592326	0.00643832	0.0973474	0.198558	0	0.0409477	0.0363121	0.0146794	0.0105588	0.00437806	0.00309039	0.0285861	0.000515066	0.0200876	0.0272985	0.00128766	0.00103013	0.0422354	0.00206026	0.000515066	0.0842132	0
	1162	1	Healthy Control	0.00215517	0.0387931	0.12069	0.0179598	0.000718391	0.0122126	0.0380747	0.12069	0.0201149	0.0818966	0.135057	0.0136494	0.00718391	0.0402299	0.135776	0.000718391	0.0402299	0.0244253	0.00359195	0.0323276	0	0.00646552	0.0079023	0.00359195	0.0301724	0.00574713	0.000718391	0.000718391	0.033046	0.0179598	0.00502874	0.00215517	0
	1164	1	Parkinson's Disease with MCI	0.00467602	0.00801603	0.0498775	0.00512135	0.00267201	0.00222668	0.0536629	0.171899	0.00222668	0.00779336	0.0316188	0.00423068	0.00512135	0.0249388	0.197061	0	0.148519	0.0300601	0.00222668	0.00601202	0.000222668	0.00155867	0.0153641	0.00200401	0.0521042	0.0594522	0.00133601	0.000445335	0.0485415	0.0554442	0.00155867	0.00400802	0
	1164	1	Parkinson's Disease with MCI	0.00467602	0.00801603	0.0498775	0.00512135	0.00267201	0.00222668	0.0536629	0.171899	0.00222668	0.00779336	0.0316188	0.00423068	0.00512135	0.0249388	0.197061	0	0.148519	0.0300601	0.00222668	0.00601202	0.000222668	0.00155867	0.0153641	0.00200401	0.0521042	0.0594522	0.00133601	0.000445335	0.0485415	0.0554442	0.00155867	0.00400802	0
	1165	1	Parkinson's Disease with MCI	0.000862441	0.0043122	0.0478655	0.00258732	0.00819319	0.00043122	0.0232859	0.0603708	0.00689953	0.0043122	0.0388098	0.0103493	0.00948685	0.0211298	0.388098	0.0021561	0.0595084	0.021561	0.00344976	0.0116429	0.00129366	0.0021561	0.0310479	0.00689953	0.0806382	0.0314791	0.00043122	0.0219922	0.0646831	0.0271669	0.00043122	0.00646831	0
	1166	1	Healthy Control	0.00336323	0.0526906	0.0442825	0.0120516	0.00560538	0.00700673	0.0249439	0.059417	0.00896861	0.0784753	0.059417	0.0215807	0.00700673	0.00896861	0.262332	0.000560538	0.0330717	0.0325112	0.01037	0.0518498	0.000280269	0.00896861	0.00504484	0.0109305	0.0980942	0.021861	0.0044843	0.0173767	0.0283072	0.0173767	0.00252242	0.000280269	0
	1168	1	Alzheimer's disease	0	0.00106213	0.0185874	0.00212427	0.00477961	0	0.063197	0.0748805	0.0127456	0.000531067	0.0223048	0.0031864	0.00265534	0.128518	0.390866	0.000531067	0.0807223	0.0323951	0.0111524	0.0100903	0.000531067	0.0015932	0.00531067	0.00477961	0.0770048	0.00637281	0.00212427	0.0031864	0.031333	0.00477961	0.000531067	0.00212427	0
	1169	1	Parkinson's Disease only	0	0.00171086	0.0228115	0.000285144	0.00513259	0.00114058	0.0370687	0.14913	0.00741374	0.00484745	0.0427716	0.00285144	0.00313658	0.0484745	0.341603	0.000570288	0.0590248	0.0390647	0.0105503	0.0156829	0.000855432	0.00285144	0.0230967	0.00655831	0.0467636	0.0239521	0.00313658	0.0193898	0.0573139	0.00855432	0	0.0139721	0.000285144
	1170	1	Parkinson's Disease only	0.00287356	0	0.0344828	0	0.0488506	0	0.0373563	0.139368	0.0272989	0.0373563	0.00718391	0.0143678	0.00862069	0.0574713	0.239943	0	0.0977011	0.0201149	0.0474138	0.0272989	0.0258621	0.00574713	0.0445402	0	0.00287356	0	0	0.00287356	0.0387931	0.0287356	0.00143678	0.00143678	0
	1171	1	Mild Cognitive Impairment	0	0.00766284	0.00766284	0	0.0114943	0	0.0191571	0.0229885	0	0.00383142	0.0229885	0	0.00766284	0.00383142	0.482759	0	0.0536398	0.0498084	0.00383142	0	0	0	0.0191571	0.0191571	0.153257	0.0268199	0.00383142	0	0.0689655	0.0114943	0	0	0
	1172	1	Healthy Control	0.00200904	0.00803616	0.0331492	0.00652938	0.00150678	0.00401808	0.0758413	0.0793571	0.011552	0.00351582	0.0497238	0.00401808	0.00301356	0.0261175	0.270718	0.00100452	0.152687	0.0411853	0.0140633	0.0306379	0	0.00351582	0.0125565	0.00452034	0.0472125	0.0110497	0.00100452	0.00301356	0.0883978	0.00552486	0.00200904	0.0025113	0
	1173	1	Alzheimer's disease	0	0.000295946	0.0118378	0.00147973	0.00177567	0.000887837	0.0364013	0.126369	0.0100621	0.000295946	0.0142054	0.00207162	0.0032554	0.0591891	0.33501	0	0.144421	0.0511986	0.00917431	0.00799053	0.000295946	0.000591891	0.0292986	0.0097662	0.0485351	0.0313702	0.00266351	0.00443918	0.0402486	0.0115419	0.00118378	0.00384729	0.000295946
	1175	1	Healthy Control	0	0	0.00291121	0.0014556	0.000582242	0.000582242	0.0573508	0.0262009	0.0183406	0.00232897	0.0302766	0.0113537	0.00116448	0.0151383	0.494614	0.000873362	0.0791849	0.0719068	0.0224163	0.0605531	0.000291121	0.0055313	0.000873362	0.0116448	0.0477438	0.0154294	0.00494905	0.00786026	0.00640466	0	0	0.00203785	0
	1176	1	Healthy Control	0.000158003	0.000632011	0.00632011	0.00237004	0.00442408	0.000632011	0.0425028	0.197188	0.0273345	0.000158003	0.00948017	0.0216464	0.00252805	0.0908516	0.21046	0.000632011	0.052931	0.0372887	0.0466108	0.0753674	0.000158003	0.00442408	0.00932217	0.000948017	0.0590931	0.00268605	0.000316006	0.00237004	0.0831095	0.00474009	0.000632011	0.00268605	0
	1176	1	Healthy Control	0.000158003	0.000632011	0.00632011	0.00237004	0.00442408	0.000632011	0.0425028	0.197188	0.0273345	0.000158003	0.00948017	0.0216464	0.00252805	0.0908516	0.21046	0.000632011	0.052931	0.0372887	0.0466108	0.0753674	0.000158003	0.00442408	0.00932217	0.000948017	0.0590931	0.00268605	0.000316006	0.00237004	0.0831095	0.00474009	0.000632011	0.00268605	0
	1180	1	Healthy Control	0	0.00107484	0.00268709	0.000671772	0.00523982	0.000403063	0.027677	0.0569663	0.00832997	0	0.00967352	0.0114201	0.00228403	0.0352009	0.468091	0.000268709	0.0614	0.0870617	0.0236464	0.0288862	0	0.00161225	0.019347	0.0107484	0.0444713	0.00953916	0.00456805	0.00255273	0.057638	0.00671772	0.000268709	0.0115545	0
	1180	1	Healthy Control	0	0.00107484	0.00268709	0.000671772	0.00523982	0.000403063	0.027677	0.0569663	0.00832997	0	0.00967352	0.0114201	0.00228403	0.0352009	0.468091	0.000268709	0.0614	0.0870617	0.0236464	0.0288862	0	0.00161225	0.019347	0.0107484	0.0444713	0.00953916	0.00456805	0.00255273	0.057638	0.00671772	0.000268709	0.0115545	0
	1186	1	Parkinson's Disease only	0	0.000245278	0.0240373	0	0.00220751	0	0.0478293	0.0838852	0.00613196	0.00196223	0.00515085	0.00196223	0.00981114	0.0436596	0.394653	0	0.0127545	0.0363012	0.0100564	0.00466029	0.00122639	0.000245278	0.142752	0.000490557	0.00833947	0.00441501	0.000245278	0.00122639	0.106696	0.0458671	0	0.00318862	0
	1188	1	Healthy Control	0	0.00473244	0.000364033	0	0.0021842	0.000364033	0.0207499	0.0597015	0.0032763	0.00291227	0.021842	0.00946487	0.00400437	0.0156534	0.45941	0	0.0404077	0.0393156	0.0116491	0.0269385	0.000364033	0.00618857	0.0101929	0.0152894	0.148526	0.0138333	0.00473244	0.0010921	0.0680743	0.00800874	0.000364033	0.000364033	0
	1194	1	Parkinson's Disease with MCI	0	0.0034775	0.0019561	0.000217344	0.00260813	0	0.020865	0.0591176	0.00326016	0.000217344	0.00478157	0.0034775	0.00239078	0.0252119	0.456205	0.00326016	0.0191263	0.0178222	0.0073897	0.0123886	0	0.00217344	0.106499	0.00478157	0.00912845	0.0286894	0.00130406	0.00565095	0.0512932	0.137796	0	0.00891111	0
	1199	1	Parkinson's Disease with MCI	0	0.00294354	0.00321113	0.000267594	0.00107038	0	0.0235483	0.0168584	0.00187316	0.00508429	0.0147177	0.00321113	0.00214075	0.0117742	0.510302	0.00107038	0.0473642	0.0487022	0.00668986	0.0045491	0	0.000802783	0.122291	0.00267594	0.00294354	0.0484346	0.000535189	0.0179288	0.0446883	0.0529837	0	0.00133797	0
	1203	1	Healthy Control	0.000881057	0	0.00528634	0	0.00881057	0.000881057	0.0519824	0.0114537	0.00528634	0	0.118943	0.00176211	0.00264317	0.0132159	0.378855	0	0.045815	0.0792952	0.0132159	0.0140969	0	0	0.119824	0.0061674	0.00176211	0.0105727	0.0211454	0.0105727	0.0687225	0.00704846	0	0.00176211	0
	1206	1	Healthy Control	0	0.00315623	0.0107838	0.000263019	0.00105208	0.00105208	0.0199895	0.0178853	0.00526039	0.000526039	0.0586533	0.00578643	0.00394529	0.0105208	0.557075	0.00184114	0.0257759	0.0470805	0.00473435	0.00578643	0	0.00105208	0.0507628	0.0234087	0.0184114	0.0220936	0.00526039	0.00210416	0.0554971	0.0357706	0	0.00447133	0
	1208	1	Healthy Control	0.00258176	0.0137694	0.0533563	0.00946644	0.00172117	0.0060241	0.0499139	0.151463	0.0137694	0.0146299	0.0576592	0.00516351	0.0060241	0.0370052	0.203098	0.00172117	0.124785	0.0378657	0.0129088	0.0318417	0	0.00774527	0.0309811	0.00516351	0.00516351	0.0740103	0.00516351	0.00172117	0.0189329	0.0146299	0.000860585	0.000860585	0
	1211	1	Mild Cognitive Impairment	0	0.00441826	0.018164	0.000490918	0.00490918	0	0.0230731	0.10162	0.00589102	0.000981836	0.0112911	0.0171821	0.00638193	0.0137457	0.32106	0	0.0756014	0.0255277	0.00736377	0.0147275	0	0.00245459	0.0166912	0.0112911	0.150221	0.0505646	0.000981836	0.000490918	0.0746195	0.0373098	0.000490918	0.00245459	0
	1213	1	Healthy Control	0.00190597	0.00508259	0.00825921	0	0.0114358	0.00571792	0.0222363	0.144854	0.00317662	0	0.0419314	0.00381194	0.0025413	0.0590851	0.253494	0	0.047014	0.0285896	0.00127065	0.00381194	0	0	0.0476493	0.00889454	0.0273189	0.101017	0.00127065	0.0139771	0.0527319	0.100381	0	0.0025413	0
	1214	1	Parkinson's Disease only	0	0.000755572	0.0204005	0	0.00453343	0.00188893	0.021156	0.261806	0.0102002	0.0083113	0.0234227	0.00868908	0.00566679	0.033623	0.250472	0.000755572	0.0853797	0.0328674	0.0120892	0.0253117	0	0.00491122	0.00566679	0.00113336	0.0748017	0.0166226	0.0026445	0	0.0570457	0.0287117	0	0.00113336	0
	1217	1	Healthy Control	0	0.00408677	0.0116316	0	0.0075448	0.00220057	0.0229488	0.0572147	0.000628733	0.000628733	0.02232	0.00408677	0.0106885	0.018862	0.253694	0	0.0763911	0.0270355	0.000314367	0.00440113	0.00220057	0.0009431	0.165986	0.000628733	0.000314367	0.072933	0	0.0493555	0.0141465	0.166614	0.0009431	0.0009431	0.000314367
	1218	1	Healthy Control	0.000642261	0.000642261	0.0032113	0	0	0.00128452	0.00706487	0.0359666	0.000642261	0	0.0809249	0	0	0.0154143	0.439306	0	0.0622993	0.0520231	0.000642261	0.00128452	0	0	0.0109184	0.0815671	0.00256904	0.163134	0.0263327	0.00963391	0.000642261	0	0	0.00385356	0
	1219	1	Mild Cognitive Impairment	0	0	0.00115075	0	0.0126582	0	0.0264672	0.00345224	0	0	0.0115075	0.00690449	0.00345224	0.00115075	0.593786	0	0.0667434	0.0540852	0.00460299	0.013809	0.0023015	0.0023015	0.018412	0.00345224	0.0161105	0.0161105	0.00115075	0.10702	0.023015	0.0023015	0.00115075	0.00575374	0.00115075
	1220	1	Mild Cognitive Impairment	0	0	0	0	0	0	0.0555556	0	0	0.0026455	0.0132275	0	0	0.00793651	0.47619	0	0.0185185	0.10582	0	0	0	0	0.0291005	0.00793651	0.042328	0	0.00529101	0.00529101	0.230159	0	0	0	0
	1222	1	Parkinson's Disease only	0	0.00509771	0.0124611	0.000566412	0.00113282	0.000283206	0.0337015	0.120079	0.00906259	0.00424809	0.0127443	0.00792976	0.00368168	0.0218069	0.378929	0.00113282	0.0322855	0.0155763	0.0118946	0.0144435	0	0.00141603	0.0359671	0.000566412	0.0351175	0.0144435	0.00113282	0.000283206	0.114415	0.108185	0	0.00141603	0
	1225	1	Healthy Control	0.000149813	0.00134831	0.00554307	0.00464419	0.00104869	0.00164794	0.0594757	0.0476404	0.0200749	0.00164794	0.0230712	0.00779026	0.00164794	0.0244195	0.348764	0.000299625	0.04	0.0425468	0.020824	0.0579775	0.000449438	0.00389513	0	0.00104869	0.273558	0.00149813	0.00284644	0	0.00599251	0	0	0.000149813	0
	1225	1	Healthy Control	0.000149813	0.00134831	0.00554307	0.00464419	0.00104869	0.00164794	0.0594757	0.0476404	0.0200749	0.00164794	0.0230712	0.00779026	0.00164794	0.0244195	0.348764	0.000299625	0.04	0.0425468	0.020824	0.0579775	0.000449438	0.00389513	0	0.00104869	0.273558	0.00149813	0.00284644	0	0.00599251	0	0	0.000149813	0
	1226	1	Mild Cognitive Impairment	0.000335909	0.00167954	0.00738999	0	0.00436681	0.000335909	0.0179711	0.0673497	0.00386295	0.000167954	0.0297279	0.0105811	0.00218341	0.00638226	0.470104	0.000839772	0.0769231	0.0263688	0.00537454	0.00839772	0.000335909	0.00218341	0.0248572	0.0214982	0.0401411	0.0655022	0.00302318	0.0142761	0.0503863	0.0208263	0.000167954	0.0164595	0
	1229	1	Healthy Control	0	0.0010772	0.0064632	0	0.0016158	0.000179533	0.0258528	0.0499102	0.00807899	0.00179533	0.0043088	0.00412926	0.000897666	0.0220826	0.51921	0.000359066	0.0132855	0.0324955	0.0163375	0.0152603	0.000359066	0.000897666	0.0211849	0.0005386	0.0635548	0.0021544	0.000179533	0.000359066	0.151526	0.035009	0.000179533	0.0005386	0.000179533
	1232	1	Parkinson's Disease only	0	0.000675676	0.00675676	0	0.0131757	0.00101351	0.0577703	0.0510135	0.00472973	0.00101351	0.022973	0.00641892	0.00641892	0.0209459	0.391216	0	0.0885135	0.0256757	0.00168919	0.00439189	0.00337838	0.000337838	0.0422297	0.000337838	0.0256757	0.0337838	0	0.0293919	0.0733108	0.0810811	0	0.00608108	0
	1233	1	Parkinson's Disease only	0	0.00249377	0.00360211	0.000277085	0.00471045	0.000277085	0.0199501	0.0975339	0.00415628	0.00997506	0.0476586	0.00692713	0.00166251	0.00886672	0.341092	0	0.0584649	0.0299252	0.00443336	0.013023	0.000831255	0.00277085	0.00498753	0.00665004	0.20532	0.0274314	0.0019396	0.0412857	0.0340815	0.0135772	0.000277085	0.00581879	0
	1235	1	Healthy Control	0	0.00790314	0.00437195	0.000168152	0.00353119	0.000336304	0.0383387	0.0361527	0.00235413	0.00437195	0.00975282	0.00151337	0.0045401	0.0302674	0.396166	0.00100891	0.0190012	0.0208508	0.00538086	0.00554902	0.000168152	0.00100891	0.144947	0.00151337	0.0198419	0.0117706	0.000336304	0.0080713	0.120733	0.0987052	0.000504456	0.00084076	0
	1236	1	Alzheimer's disease	0	0.000900901	0.0225225	0	0.0108108	0.000900901	0.0220721	0.0396396	0.0036036	0.00045045	0.0135135	0.00900901	0.0018018	0.0036036	0.462162	0.000900901	0.0522523	0.0324324	0.0018018	0.0121622	0.00135135	0.00135135	0.00810811	0.0157658	0.164414	0.0117117	0.00045045	0.0279279	0.0689189	0.00720721	0	0.00225225	0
	1237	1	Alzheimer's disease	0.000873362	0.0055313	0.000582242	0	0.00349345	0	0.0244541	0.0148472	0.00116448	0.000873362	0.0133916	0.00203785	0.00291121	0.0224163	0.608443	0.000873362	0.0291121	0.0701601	0.0014556	0.00349345	0	0.000582242	0.0934498	0.00407569	0.00873362	0.00873362	0.00349345	0.00436681	0.0384279	0.0247453	0.000582242	0.00669578	0
	1238	1	Healthy Control	0	0.00169972	0.0164306	0.000566572	0.152408	0.00169972	0.0130312	0.0600567	0.0368272	0.0305949	0.00453258	0.0855524	0.0101983	0.0135977	0.163739	0	0.0147309	0.00509915	0.0175637	0.0101983	0.257224	0.00679887	0.0175637	0	0.00113314	0.00113314	0	0.00339943	0.00226629	0.0696884	0	0.000566572	0.00169972
	1240	1	Mild Cognitive Impairment	0	0.00135272	0.0135272	0.0016909	0.00913088	0.000338181	0.0314508	0.0233345	0.00608725	0.00135272	0.013189	0.0101454	0.00574907	0.00811633	0.35137	0	0.0145418	0.0175854	0.00710179	0.00811633	0.000676361	0.0016909	0.160974	0.000338181	0.0158945	0.00946906	0.000676361	0.0311126	0.132229	0.121745	0	0.000676361	0.000338181
	1241	1	Alzheimer's disease	0	0	0.0060274	0.00109589	0.00109589	0.000547945	0.0356164	0.00821918	0	0	0.0279452	0.000547945	0.00219178	0.00821918	0.572603	0.000547945	0.020274	0.0482192	0.00164384	0.00383562	0	0	0.10411	0.0169863	0.0252055	0.019726	0.00273973	0.00821918	0.0564384	0.0263014	0	0.00164384	0
	1242	1	Healthy Control	0	0.0017517	0.00394132	0.000437924	0.0243048	0	0.0293409	0.0794832	0.00197066	0.00153273	0.00788264	0.00306547	0.00284651	0.0444493	0.452595	0.000656886	0.017517	0.0269323	0.00328443	0.00262755	0.0017517	0	0.0740092	0.00153273	0.0385373	0.00525509	0.000218962	0.0126998	0.106854	0.0507992	0	0.00328443	0.000437924
	1243	1	Parkinson's Disease only	0.000824742	0.00824742	0.00865979	0.000412371	0.0057732	0	0.0362887	0.0969072	0.0028866	0.0057732	0.00494845	0.00123711	0.00453608	0.0960825	0.415258	0.00164948	0.0556701	0.0263918	0.00123711	0.00206186	0	0.000412371	0.0408247	0.00206186	0.0218557	0.00329897	0	0.000824742	0.127835	0.0259794	0.00123711	0.000824742	0
	1244	1	Healthy Control	0.000131475	0.000920326	0.00578491	0.00131475	0.0117013	0.000525901	0.0582435	0.0913752	0.00999211	0	0.0135419	0.00723113	0.00775703	0.087168	0.36721	0.00144623	0.0349724	0.0995267	0.0148567	0.0193268	0	0.0010518	0.0422035	0.00933474	0.0145937	0.00788851	0.00499606	0.010518	0.0641599	0.00407573	0.00223508	0.00591638	0
	1244	1	Healthy Control	0.000131475	0.000920326	0.00578491	0.00131475	0.0117013	0.000525901	0.0582435	0.0913752	0.00999211	0	0.0135419	0.00723113	0.00775703	0.087168	0.36721	0.00144623	0.0349724	0.0995267	0.0148567	0.0193268	0	0.0010518	0.0422035	0.00933474	0.0145937	0.00788851	0.00499606	0.010518	0.0641599	0.00407573	0.00223508	0.00591638	0
	1245	1	Mild Cognitive Impairment	0.00302826	0.0329744	0.0471063	0.0460969	0.000336474	0.00504711	0.0720054	0.0713324	0.0174966	0.00437416	0.019179	0.0168237	0.00471063	0.0215343	0.317968	0.00168237	0.0874832	0.0494616	0.012786	0.0235532	0	0.0013459	0.0360027	0.00807537	0.00672948	0.0245626	0.00100942	0.000336474	0.026245	0.0171602	0.00908479	0.0144684	0
	1245	1	Mild Cognitive Impairment	0.00302826	0.0329744	0.0471063	0.0460969	0.000336474	0.00504711	0.0720054	0.0713324	0.0174966	0.00437416	0.019179	0.0168237	0.00471063	0.0215343	0.317968	0.00168237	0.0874832	0.0494616	0.012786	0.0235532	0	0.0013459	0.0360027	0.00807537	0.00672948	0.0245626	0.00100942	0.000336474	0.026245	0.0171602	0.00908479	0.0144684	0
	1246	1	Parkinson's Disease only	0	0.0122951	0.0353484	0.00973361	0	0.00614754	0.0609631	0.152664	0.00461066	0.00409836	0.0199795	0.0122951	0.00358607	0.0389344	0.305328	0.00153689	0.0881148	0.0614754	0.00973361	0.0133197	0	0.00204918	0.0133197	0.00256148	0.0302254	0.0655738	0.00102459	0.00153689	0.0327869	0.00256148	0.00307377	0.00512295	0
	1248	1	Healthy Control	0.000114116	0.00296702	0.00901518	0.00148351	0.0188292	0.000456465	0.0623074	0.259957	0.0126669	0.000114116	0.0146069	0.0101563	0.00559169	0.217734	0.180532	0.000570581	0.0438206	0.0293279	0.0167751	0.0259044	0.00445053	0.00296702	0.00251056	0.00125528	0.0231656	0.0204268	0.00216821	0.00639051	0.0042223	0.000342349	0.0106128	0.00718932	0.00136939
	1248	1	Healthy Control	0.000114116	0.00296702	0.00901518	0.00148351	0.0188292	0.000456465	0.0623074	0.259957	0.0126669	0.000114116	0.0146069	0.0101563	0.00559169	0.217734	0.180532	0.000570581	0.0438206	0.0293279	0.0167751	0.0259044	0.00445053	0.00296702	0.00251056	0.00125528	0.0231656	0.0204268	0.00216821	0.00639051	0.0042223	0.000342349	0.0106128	0.00718932	0.00136939
	1251	1	Alzheimer's disease	0.00367647	0.00735294	0	0	0.0183824	0.00367647	0.0147059	0.00367647	0.0110294	0	0.0220588	0.0147059	0.0183824	0.0110294	0.525735	0	0.0514706	0.0477941	0	0.00367647	0.0147059	0.00367647	0.0330882	0	0	0.0698529	0	0.106618	0.00367647	0.00735294	0	0.00367647	0
	1255	1	Healthy Control	0	0.000646204	0.00678514	0.000323102	0.00226171	0	0.019063	0.053958	0.00484653	0.00161551	0.00872375	0.00613893	0.00904685	0.109208	0.457512	0.000969305	0.0536349	0.0516963	0.0219709	0.0245557	0	0.000646204	0.0736672	0.00840065	0.00226171	0.0142165	0.000969305	0.00161551	0.0352181	0.0245557	0.000646204	0.00484653	0
	1256	1	Healthy Control	0	0.00072856	0.014363	0.0046836	0.00999167	0.00239384	0.0990841	0.0552664	0.0198793	0.00114488	0.0344505	0.0155079	0.00551624	0.0380933	0.348251	0.000936719	0.032577	0.0564113	0.0257077	0.0552664	0.00353872	0.00634888	0.0010408	0.00228976	0.123855	0.00978351	0.00270608	0.0110325	0.011657	0.00020816	0.000936719	0.00478768	0.0015612
	1256	1	Healthy Control	0	0.00072856	0.014363	0.0046836	0.00999167	0.00239384	0.0990841	0.0552664	0.0198793	0.00114488	0.0344505	0.0155079	0.00551624	0.0380933	0.348251	0.000936719	0.032577	0.0564113	0.0257077	0.0552664	0.00353872	0.00634888	0.0010408	0.00228976	0.123855	0.00978351	0.00270608	0.0110325	0.011657	0.00020816	0.000936719	0.00478768	0.0015612
	1269	1	Healthy Control	0	0.000688231	0.00757054	0.000688231	0.00206469	0	0.0344116	0.0619408	0.0137646	0	0.00688231	0.00344116	0.00344116	0.056435	0.355127	0	0.083276	0.083276	0.0158293	0.0158293	0.000688231	0.000688231	0.0240881	0.000688231	0.0619408	0.00412939	0	0.00344116	0.136958	0.0199587	0	0.00275292	0
	1270	1	Mild Cognitive Impairment	0.00115207	0.00576037	0.0852535	0.00921659	0.00345622	0.00230415	0.0794931	0.163594	0.00921659	0.00576037	0.0218894	0.014977	0.00576037	0.0564516	0.164747	0.00115207	0.137097	0.0288018	0.0253456	0.0391705	0	0.00230415	0.0138249	0	0.0230415	0.0138249	0.00115207	0	0.0449309	0.0368664	0	0.00345622	0
	1271	1	Parkinson's Disease only	0	9.23361e-05	0.00554017	0.00138504	0.00341644	0.00120037	0.0609418	0.113481	0.0181902	0.00156971	0.020868	0.00821791	0.0023084	0.0632502	0.320129	0.000277008	0.056048	0.0325946	0.0198523	0.0576177	0.00286242	0.00406279	0.000369344	0.00129271	0.174977	0.00572484	0.00129271	0.00821791	0.012373	0.000554017	0.000461681	0.000831025	0
	1271	1	Parkinson's Disease only	0	9.23361e-05	0.00554017	0.00138504	0.00341644	0.00120037	0.0609418	0.113481	0.0181902	0.00156971	0.020868	0.00821791	0.0023084	0.0632502	0.320129	0.000277008	0.056048	0.0325946	0.0198523	0.0576177	0.00286242	0.00406279	0.000369344	0.00129271	0.174977	0.00572484	0.00129271	0.00821791	0.012373	0.000554017	0.000461681	0.000831025	0
	1272	1	Healthy Control	0	0	0.0298187	0.00401944	0.00598243	0.00616938	0.0568331	0.0919798	0.0160778	0.000654328	0.0537484	0.00551505	0.00214993	0.0411292	0.375584	0.0011217	0.0597308	0.0382314	0.0144887	0.0128996	0.00411292	0.00140213	0.00364554	0.00439334	0.121331	0.00972144	0.00392597	0.0161712	0.0174799	0.000186951	0.000560852	0.000747803	0.000186951
	1272	1	Healthy Control	0	0	0.0298187	0.00401944	0.00598243	0.00616938	0.0568331	0.0919798	0.0160778	0.000654328	0.0537484	0.00551505	0.00214993	0.0411292	0.375584	0.0011217	0.0597308	0.0382314	0.0144887	0.0128996	0.00411292	0.00140213	0.00364554	0.00439334	0.121331	0.00972144	0.00392597	0.0161712	0.0174799	0.000186951	0.000560852	0.000747803	0.000186951
	1278	1	Healthy Control	0	0.0125786	0.0314465	0.00550314	0.00707547	0.0102201	0.107704	0.0833333	0.0117925	0	0.0448113	0.0172956	0.0165094	0.0227987	0.284591	0	0.111635	0.0511006	0.0267296	0.0448113	0.000786164	0.0102201	0.0172956	0.00157233	0.00314465	0.0243711	0.00157233	0.00471698	0.0125786	0.0306604	0.00314465	0	0
	144	2	Mild Cognitive Impairment	0.00145033	0.00580131	0.071066	0.00507614	0.00652647	0.00507614	0.0855693	0.108774	0.0246555	0.00217549	0.0239304	0.0166788	0.00942712	0.0572879	0.151559	0.000725163	0.0703408	0.0224801	0.0333575	0.0739666	0.000725163	0.00652647	0.0819434	0.00145033	0.000725163	0.0203046	0	0.00435098	0.0369833	0.062364	0.00217549	0.00652647	0
	144	1	Mild Cognitive Impairment	0	0.0159574	0.101064	0.00177305	0.0443262	0.072695	0.0124113	0.0159574	0.0070922	0.0035461	0.0904255	0.0265957	0.00531915	0.0035461	0.269504	0.00886525	0.0443262	0.0248227	0.0141844	0.0797872	0.00531915	0.0248227	0.00177305	0.0212766	0.0248227	0.0212766	0.0283688	0.0248227	0.0035461	0	0	0.00177305	0
	146	1	Alzheimer's disease	0.0012279	0.0110511	0.0388016	0.00024558	0.0255403	0.00147348	0.0279961	0.0314342	0.00540275	0.000982318	0.00589391	0.00564833	0.0132613	0.0373281	0.168959	0.00024558	0.0125246	0.0100688	0.00392927	0.00319253	0.00171906	0.000491159	0.228143	0	0.00221022	0.0135069	0	0.0115422	0.0739194	0.261542	0.000736739	0.000491159	0.000491159
	181	1	Healthy Control	0	0.00817996	0.00408998	0	0.00306748	0.00306748	0.0674847	0.107362	0.0102249	0	0.0102249	0.00408998	0.00204499	0.0378323	0.263804	0.00102249	0.170757	0.0337423	0.0173824	0.0337423	0	0.00102249	0.0255624	0.00408998	0.0623722	0.0173824	0.00204499	0	0.0848671	0.0173824	0.00102249	0.00613497	0
	230	1	Mild Cognitive Impairment	0	0.00252972	0.0111308	0.000505945	0.00151783	0.00202378	0.0225145	0.054642	0.00101189	0.00227675	0.0986592	0.00303567	0.00252972	0.00910701	0.419175	0.000252972	0.0683026	0.0556539	0.00202378	0.00227675	0.000252972	0.000252972	0.0379459	0.0194789	0.0113838	0.112067	0.00404756	0.0045535	0.0250443	0.0242854	0.000252972	0.00126486	0
	254	1	Alzheimer's disease	0	0.00458365	0.0435447	0.00687548	0.0206264	0.00229183	0.0473644	0.116883	0.0244461	0.00381971	0.0190985	0.0106952	0.0198625	0.0404889	0.281895	0	0.0802139	0.0297937	0.0236822	0.026738	0.00152788	0.00458365	0.0183346	0.00381971	0.0320856	0.0206264	0.000763942	0.00229183	0.0626432	0.0473644	0.00305577	0	0
	254	1	Alzheimer's disease	0	0.00458365	0.0435447	0.00687548	0.0206264	0.00229183	0.0473644	0.116883	0.0244461	0.00381971	0.0190985	0.0106952	0.0198625	0.0404889	0.281895	0	0.0802139	0.0297937	0.0236822	0.026738	0.00152788	0.00458365	0.0183346	0.00381971	0.0320856	0.0206264	0.000763942	0.00229183	0.0626432	0.0473644	0.00305577	0	0
	340	1	Alzheimer's disease	0	0.00101317	0.00607903	0	0.00759878	0	0.0314083	0.0547112	0.00506586	0	0.0149443	0.0101317	0.00253293	0.0116515	0.463273	0	0.0468592	0.0357143	0.00886525	0.0121581	0.000253293	0.00101317	0.0542047	0.00582573	0.0212766	0.0298886	0.00202634	0.0534448	0.0526849	0.0656028	0.000253293	0.00151976	0
	381	1	Alzheimer's disease	0.000498256	0.0144494	0.0114599	0.000498256	0.00199302	0.000498256	0.0293971	0.0538117	0.00249128	0.00149477	0.0363727	0.0079721	0.00548082	0.0154459	0.369706	0.000996512	0.0558047	0.0443448	0.00747384	0.0159442	0.000996512	0.00548082	0.0184355	0.0149477	0.0911809	0.0453413	0.00249128	0.00697559	0.0558047	0.0757349	0	0.00647733	0
	409	1	Mild Cognitive Impairment	0	0.000274801	0.00274801	0	0.000549602	0.000824402	0.0316021	0.118989	0.00906843	0.00604562	0.00467161	0.00824402	0.00467161	0.0450673	0.334707	0.000274801	0.0728222	0.110195	0.0283045	0.0280297	0.000274801	0.000549602	0.00274801	0.001374	0.0879362	0.00247321	0.001374	0.000824402	0.0829898	0.0112668	0	0.0010992	0
	414	1	Mild Cognitive Impairment	0	0.00125668	0.0138234	0.00188501	0.00314169	0.00251335	0.0373861	0.0628338	0.0103676	0.0040842	0.0917374	0.0201068	0.0040842	0.00942507	0.361294	0.000628338	0.0885957	0.046497	0.0125668	0.0172793	0.000942507	0.00251335	0.0282752	0.00659755	0.0559221	0.038957	0.000628338	0.00973924	0.0562363	0.00596921	0.000314169	0.00439837	0
	450	1	Healthy Control	0	0.00169173	0.0199248	0.00093985	0.00789474	0.0018797	0.0603383	0.0620301	0.0112782	0.00018797	0.0137218	0.0137218	0.00300752	0.0351504	0.409398	0.00075188	0.0524436	0.0834586	0.0221805	0.037594	0.00169173	0.00451128	0.00714286	0.00770677	0.0610902	0.0174812	0.00300752	0.0204887	0.0293233	0.00394737	0.00037594	0.00488722	0.00075188
	450	2	Healthy Control	0	0.00169173	0.0199248	0.00093985	0.00789474	0.0018797	0.0603383	0.0620301	0.0112782	0.00018797	0.0137218	0.0137218	0.00300752	0.0351504	0.409398	0.00075188	0.0524436	0.0834586	0.0221805	0.037594	0.00169173	0.00451128	0.00714286	0.00770677	0.0610902	0.0174812	0.00300752	0.0204887	0.0293233	0.00394737	0.00037594	0.00488722	0.00075188
	500	1	Healthy Control	0.00383264	0.0539764	0.0319387	0.000638774	0.0114979	0.0047908	0.0159693	0.0533376	0.00702651	0.0686682	0.169275	0.018205	0.00830406	0.0162887	0.264772	0.00127755	0.0463111	0.0319387	0.00542958	0.0150112	0.000319387	0.00415203	0.00926222	0.033855	0.0150112	0.0539764	0.0127755	0.00542958	0.0121367	0.01565	0.00670712	0.00223571	0
	516	1	Mild Cognitive Impairment	0.00171527	0.0274443	0.0746141	0.00428816	0.0025729	0.00428816	0.025729	0.122642	0.016295	0.00686106	0.0643225	0.0171527	0.0051458	0.0403087	0.308748	0.000857633	0.0523156	0.0360206	0.00343053	0.0283019	0	0.00171527	0.0128645	0.0197256	0.0445969	0.0205832	0.00343053	0	0.0454545	0.00686106	0	0.00171527	0
	545	1	Healthy Control	0	0	0.0526316	0	0.0977444	0.0150376	0.0601504	0	0.0225564	0	0	0.0300752	0.0601504	0.0075188	0.496241	0	0.0451128	0.0225564	0.0150376	0.0075188	0.0150376	0	0.0150376	0	0	0	0	0.0300752	0	0	0	0	0.0075188
	545	2	Healthy Control	0	0.00224383	0.0243082	0.0065445	0.0117801	0.0013089	0.0484293	0.0402019	0.0112191	0.0104712	0.0708676	0.0312266	0.00579656	0.0188856	0.417539	0.0013089	0.0280479	0.0306657	0.0286088	0.0469334	0.0052356	0.00766642	0.0026178	0.0170157	0.0712416	0.013276	0.00673149	0.0091623	0.0237472	0.00411369	0.000186986	0.00149589	0.00112191
	553	1	Mild Cognitive Impairment	0.00349956	0.0271216	0.096238	0.0192476	0.00612423	0.0542432	0.0498688	0.0927384	0.0192476	0.0183727	0.324584	0.0183727	0.00437445	0.0463692	0.071741	0.000874891	0.0524934	0.0166229	0.00174978	0.0411199	0.000874891	0.0122485	0.00524934	0.000874891	0.00524934	0.00437445	0.000874891	0.000874891	0.00262467	0.000874891	0.000874891	0	0
	562	1	Healthy Control	0	0.00346535	0.0019802	0	0.00643564	0	0.0346535	0.0707921	0.0113861	0	0.0183168	0.00742574	0.0039604	0.0371287	0.479208	0	0.0618812	0.0435644	0.020297	0.0158416	0.00049505	0.000990099	0.0193069	0.0173267	0.0648515	0.0113861	0.0019802	0.0029703	0.0579208	0.00346535	0	0.0029703	0
	598	1	Healthy Control	0.000892459	0.00647033	0.00959393	0.0015618	0.00847836	0.0015618	0.0359215	0.0890228	0.0060241	0.0060241	0.0276662	0.0256582	0.00468541	0.0140562	0.392682	0.000446229	0.0513164	0.0336903	0.0122713	0.0227577	0.00200803	0.00423918	0.0245426	0.00825524	0.0736278	0.0345828	0.00178492	0.0245426	0.048639	0.0182954	0.000446229	0.00803213	0.000223115
	599	1	Healthy Control	0	0.0011744	0.0011744	0.0001468	0.0020552	0.0002936	0.0184968	0.0585731	0.001468	0	0.0217264	0.00601879	0.00704639	0.00880799	0.537874	0.000733999	0.0528479	0.0503523	0.00411039	0.00748679	0.0002936	0.0011744	0.0355255	0.0180564	0.00381679	0.113476	0.00366999	0.012478	0.0145332	0.011744	0	0.00484439	0
	600	1	Healthy Control	0	0.00270636	0.014885	0	0.00947226	0	0.0405954	0.0987821	0.02977	0	0.0121786	0.0108254	0.00811908	0.0838972	0.26387	0	0.0947226	0.082544	0.0284168	0.0284168	0.00135318	0.00135318	0.0771313	0	0.014885	0.00811908	0.00270636	0.00947226	0.0568336	0.0175913	0	0.00135318	0
	600	2	Healthy Control	0	0.000317612	0.00619343	0.000794029	0.00111164	0.000476417	0.0476417	0.0317612	0.00698745	0.000158806	0.0120692	0.00889312	0.00365253	0.012228	0.423853	0	0.0706686	0.0428776	0.0181039	0.0206448	0.000317612	0.00301731	0.0862315	0.000635223	0.0168334	0.0179451	0.000158806	0.0158806	0.101	0.0417659	0	0.00762268	0.000158806
	600	3	Healthy Control	0	0.000743126	0.00346792	0.000247709	0.00421105	0	0.0549913	0.0349269	0.0133763	0.00148625	0.0180827	0.0086698	0.00371563	0.0208075	0.438444	0.000247709	0.0604409	0.0621749	0.019569	0.0245232	0.0027248	0.00396334	0.0156056	0.00421105	0.109487	0.00148625	0.00148625	0.00346792	0.0817439	0.00148625	0	0.00421105	0
	613	1	Healthy Control	0.000313578	0.00721229	0.0084666	0	0.00721229	0.000627156	0.0266541	0.0520539	0.00878018	0.0297899	0.048291	0.0169332	0.0128567	0.03418	0.328943	0.00250862	0.0457824	0.0439009	0.0297899	0.0373158	0.00156789	0.00689871	0.0398244	0.00344936	0.0185011	0.0178739	0.000940734	0.014111	0.0655378	0.0862339	0.00156789	0.00188147	0
	615	1	Healthy Control	0	0.00224215	0.0100897	0.00224215	0.0112108	0.00560538	0.0190583	0.0280269	0.00784753	0.00112108	0.0257848	0.0235426	0.00560538	0.0213004	0.45852	0	0.0639013	0.0482063	0.0044843	0.0269058	0.00112108	0.00672646	0.0381166	0.0112108	0.0269058	0.0504484	0.00560538	0.0381166	0.0313901	0.0224215	0	0.00224215	0
	617	1	Healthy Control	0	0	0	0.000749064	0.00599251	0	0	0	0.10412	0	0.00224719	0.180524	0.0254682	0.000749064	0.00674157	0	0.00973783	0.000749064	0.00224719	0.561798	0	0.0958801	0.000749064	0	0	0.000749064	0.000749064	0	0	0	0	0	0.000749064
	617	2	Healthy Control	0	0.0168919	0.0236486	0	0.027027	0.00675676	0.0506757	0.0371622	0.00337838	0.0709459	0.0405405	0.00337838	0.0168919	0.0405405	0.0675676	0	0.0472973	0.0101351	0.00675676	0.0168919	0	0.00337838	0.0641892	0	0	0.0304054	0	0.00337838	0	0.408784	0	0	0.00337838
	619	1	Healthy Control	0.000417188	0.000834376	0.0137672	0.000417188	0.0137672	0.00292032	0.0337922	0.0913642	0.00375469	0.000834376	0.0529829	0.0116813	0.0112641	0.0237797	0.396746	0	0.0684189	0.0392157	0.0100125	0.0141844	0.00166875	0.00375469	0.0429704	0.00375469	0.00166875	0.0663329	0	0.050897	0.0112641	0.0258657	0.000417188	0.000834376	0.000417188
	629	1	Healthy Control	0.00243902	0.0276423	0.0146341	0	0	0.000813008	0.0382114	0.0634146	0.000813008	0	0.115447	0.00243902	0.0113821	0.0162602	0.0788618	0.00406504	0.0878049	0.0162602	0	0	0.000813008	0.00162602	0.136585	0	0	0.112195	0	0.00325203	0.00487805	0.256098	0	0.00406504	0
	629	2	Healthy Control	0.000265252	0.00318302	0.0071618	0.000530504	0.00159151	0.00159151	0.0140584	0.0344828	0.00318302	0.000795756	0.0442971	0.0119363	0.00185676	0.0119363	0.514058	0.000265252	0.0419098	0.0366048	0.0124668	0.0352785	0	0.00265252	0.00424403	0.0259947	0.101592	0.031565	0.00450928	0.0124668	0.0334218	0.00477454	0	0.00132626	0
	631	1	Healthy Control	0.000255885	0.0255885	0.0657625	0.00793245	0.00204708	0.00562948	0.0404299	0.139969	0.00537359	0.0135619	0.0844422	0.0125384	0.00742068	0.0197032	0.287615	0.000511771	0.0427329	0.0286592	0.00793245	0.0294268	0.000255885	0.0087001	0.0143296	0.0138178	0.0250768	0.0550154	0.00562948	0.00255885	0.0217503	0.0209826	0.0017912	0.00255885	0
	632	1	Healthy Control	0	0.00207469	0.00711322	0	0.00118554	0	0.0500889	0.00681683	0.0074096	0	0.0100771	0.00414938	0.00118554	0.0204505	0.374926	0	0.0815056	0.0471251	0.00414938	0.00444576	0	0	0.176052	0.0017783	0.00859514	0.00592768	0	0.0017783	0.171014	0.00681683	0	0.00533491	0
	638	1	Healthy Control	0	0	0.00429799	0	0.0830946	0.00143266	0.00143266	0	0.025788	0	0.00143266	0.0644699	0.025788	0	0.0229226	0	0.00286533	0.00429799	0.00429799	0.00716332	0.713467	0.00143266	0.0143266	0	0.00286533	0	0.00143266	0	0.00716332	0.00429799	0	0	0.00573066
	645	1	Healthy Control	0	0.0410959	0.00684932	0	0.0479452	0.00684932	0.00684932	0.00684932	0	0	0.0205479	0.00684932	0	0.00684932	0.465753	0	0.0616438	0.0342466	0.00684932	0.0136986	0	0	0.0136986	0.0410959	0	0.123288	0.0273973	0.0410959	0	0.0205479	0	0	0
	645	2	Healthy Control	0	0.000812348	0.000812348	0	0.00101543	0.000406174	0.0241673	0.0881397	0.00223396	0.00203087	0.0109667	0.00568643	0.00203087	0.0166531	0.401097	0.000812348	0.106621	0.0253859	0.00324939	0.00873274	0	0.00101543	0.0180747	0.00568643	0.10459	0.0727051	0.000203087	0.0119821	0.056052	0.0278229	0	0.00101543	0
	646	1	Healthy Control	0	0.000278087	0.0233593	0.000556174	0.00723026	0.00111235	0.0364294	0.189099	0.00973304	0	0.025584	0.0102892	0.00444939	0.0561735	0.298387	0.000556174	0.0656285	0.0300334	0.00917686	0.0205784	0.000556174	0.00250278	0.0247497	0.00305895	0.0361513	0.0286429	0.00139043	0.0130701	0.0745273	0.0247497	0.000556174	0.00139043	0
	651	1	Healthy Control	0.00122699	0.00449898	0.00368098	0	0.00204499	0.00122699	0.0286299	0.0319018	0.00490798	0.000408998	0.0805726	0.0118609	0.00408998	0.0114519	0.386503	0.00163599	0.0670757	0.0899796	0.0102249	0.0548057	0	0.00695297	0.00654397	0.0392638	0.0421268	0.0629857	0.0208589	0.00327198	0.0126789	0	0.000408998	0.00777096	0.000408998
	651	1	Healthy Control	0.00122699	0.00449898	0.00368098	0	0.00204499	0.00122699	0.0286299	0.0319018	0.00490798	0.000408998	0.0805726	0.0118609	0.00408998	0.0114519	0.386503	0.00163599	0.0670757	0.0899796	0.0102249	0.0548057	0	0.00695297	0.00654397	0.0392638	0.0421268	0.0629857	0.0208589	0.00327198	0.0126789	0	0.000408998	0.00777096	0.000408998
	652	1	Healthy Control	0.00123229	0.00585336	0.0283426	0	0.00184843	0.00154036	0.0181762	0.117375	0.00338879	0.000616143	0.0320394	0.0163278	0.0064695	0.0338879	0.350893	0.000616143	0.0600739	0.0274184	0.0163278	0.0329636	0	0.00246457	0.0221811	0.0237215	0.0354282	0.0680838	0.00338879	0.00123229	0.0418977	0.0459026	0	0.000308071	0
	656	1	Alzheimer's disease	0	0.000853971	0.0111016	0	0.0029889	0.000426985	0.0631939	0.0768574	0.0200683	0	0.0136635	0.00683177	0.00213493	0.060205	0.323228	0.000426985	0.15585	0.0333049	0.0166524	0.0115286	0	0.000426985	0.0333049	0.00170794	0.0414176	0.0115286	0.000853971	0.00128096	0.102477	0.00469684	0	0.0029889	0
	656	2	Alzheimer's disease	0.000803213	0.00160643	0.0313253	0.000803213	0.00240964	0	0.109237	0.0682731	0.0425703	0	0.00562249	0.0192771	0.00321285	0.0409639	0.339759	0	0.136546	0.00803213	0.0176707	0.0200803	0	0	0.0257028	0	0.00722892	0.00160643	0	0.00160643	0.109237	0.0064257	0	0	0
	659	1	Healthy Control	0	0.000955338	0.00525436	0.000716503	0.00191068	0	0.026033	0.0358252	0.00167184	0.000477669	0.0179126	0.00119417	0.000955338	0.00573203	0.486267	0	0.0324815	0.0468116	0.00979221	0.00931455	0	0.000955338	0.00597086	0.00883688	0.18032	0.0076427	0.00262718	0.0188679	0.0788154	0.00477669	0	0.00788154	0
	675	1	Healthy Control	0	0.00457317	0.0167683	0	0.027439	0.00609756	0.0381098	0.0182927	0.00762195	0	0.027439	0.0228659	0.00457317	0.0137195	0.504573	0	0.0640244	0.0594512	0.00152439	0.0152439	0.0213415	0.00762195	0.0121951	0	0.00609756	0.0259146	0.00304878	0.0746951	0.00762195	0.00152439	0	0.00762195	0
	676	1	Healthy Control	0.00192944	0.0176406	0.0542999	0.00882029	0.00441014	0.0124035	0.0300441	0.128997	0.00799338	0.0203969	0.101158	0.0146086	0.00441014	0.0198456	0.249724	0.000551268	0.0766262	0.0179162	0.00275634	0.011301	0.00248071	0.00716648	0.0140573	0.00192944	0.0234289	0.0719405	0	0.00633958	0.0245314	0.0581588	0.000551268	0.00248071	0.00110254
	676	2	Healthy Control	0.00649351	0.0357143	0.0422078	0	0.0649351	0.00974026	0.0227273	0.0292208	0.00649351	0	0.0227273	0.0324675	0.0357143	0.012987	0.262987	0	0.025974	0.0227273	0.00649351	0.0162338	0.025974	0.00649351	0.0681818	0	0.00324675	0.0844156	0	0.0551948	0.00324675	0.0876623	0	0.00649351	0.00324675
	677	1	Parkinson's Disease only	0.000197278	0.0122312	0.0134149	0	0.000394555	0.000394555	0.0329454	0.0144013	0.00453738	0.00651016	0.0114421	0.00236733	0.00572105	0.0159795	0.422371	0.00078911	0.0159795	0.0282107	0.0140067	0.0149931	0	0.000197278	0.115407	0.0017755	0.0157822	0.0149931	0.000197278	0.000986388	0.112054	0.117577	0.00157822	0.00256461	0
	683	1	Healthy Control	0.00173812	0.0104287	0.00260718	0	0.00405562	0.000289687	0.0211472	0.29606	0.00173812	0.000289687	0.023175	0.00376593	0.00579374	0.0307068	0.159328	0.000579374	0.0753187	0.0269409	0.00115875	0.00579374	0	0.00376593	0.0066628	0.0162225	0.00289687	0.256373	0.00260718	0.0104287	0.0023175	0.0246234	0.000289687	0.00289687	0
	683	2	Healthy Control	0	0.0021164	0.0047619	0	0.00634921	0.0021164	0.031746	0.133862	0.0026455	0.000529101	0.0206349	0.00634921	0.00740741	0.0174603	0.329101	0.0010582	0.0777778	0.0301587	0.000529101	0.0121693	0	0.0031746	0.00634921	0.0126984	0.132275	0.0857143	0.0010582	0.0116402	0.0259259	0.0306878	0	0.0037037	0
	685	1	Healthy Control	0.000240154	0.001561	0.0103266	0.000480307	0.000600384	0.000360231	0.0304995	0.0587176	0.0195725	0	0.0144092	0.0142891	0.00324207	0.0365034	0.278578	0.00132085	0.0612392	0.0304995	0.0282181	0.0284582	0	0.00288184	0.263208	0.00192123	0.000240154	0.0207733	0.000120077	0.000960615	0.00900576	0.0767291	0.000360231	0.004683	0
	685	2	Healthy Control	0	0.000743494	0.00743494	0.000185874	0.00223048	0.000557621	0.0249071	0.014684	0.00204461	0.000185874	0.0124535	0.00594796	0.0027881	0.00446097	0.562639	0.00111524	0.0418216	0.0351301	0.00204461	0.00613383	0.000371747	0.000929368	0.0401487	0.00817844	0.0516729	0.0237918	0.00130112	0.0483271	0.0886617	0.00446097	0	0.00464684	0
	686	1	Healthy Control	0.00275061	0.0110024	0.00947433	0.000305623	0.00152812	0.00336186	0.0155868	0.170844	0.0296455	0.000611247	0.0232274	0.0275061	0.00458435	0.0498166	0.2989	0.00550122	0.0492054	0.0220049	0.0654034	0.00641809	0	0.00794621	0.00977995	0.0320905	0.0100856	0.111553	0.00855746	0.00122249	0.00794621	0.0103912	0.000305623	0.00244499	0
	687	1	Healthy Control	0.000944733	0.0014171	0.0122815	0.0014171	0.0122815	0.0014171	0.0453472	0.037317	0.00472367	0	0.0212565	0.0207841	0.00755786	0.00519603	0.46103	0	0.0585735	0.0453472	0.00614077	0.0099197	0.000944733	0.00472367	0.0444025	0.00377893	0.00897496	0.0415683	0.000472367	0.0680208	0.0297591	0.0434577	0	0.000472367	0.000472367
	687	2	Healthy Control	0	0.00257732	0	0	0.00360825	0	0.0123711	0.0221649	0.00360825	0	0.0221649	0.00979381	0.00360825	0.00618557	0.518557	0	0.0809278	0.0520619	0.00463918	0.0139175	0.00154639	0.00360825	0.0329897	0.0226804	0	0.106186	0.00463918	0.0654639	0	0.0056701	0	0.00103093	0
	696	1	Mild Cognitive Impairment	0	0.00138504	0.000692521	0	0.00138504	0	0.00900277	0.00692521	0.00831025	0	0.117729	0.0117729	0.00138504	0.00277008	0.509695	0.000692521	0.0484765	0.0602493	0.0214681	0.0304709	0	0.000692521	0.0277008	0.0768698	0.000692521	0.0270083	0.0214681	0.00554017	0.00415512	0.00277008	0	0.000692521	0
	700	1	Healthy Control	0	0.00588235	0.00588235	0	0.0352941	0	0.0117647	0.0235294	0.0235294	0.0647059	0.0529412	0.0176471	0.00588235	0.00588235	0.494118	0.0294118	0.0529412	0.00588235	0	0.0176471	0	0	0.00588235	0.0470588	0	0.0588235	0.0117647	0.0176471	0.00588235	0	0	0	0
	705	1	Healthy Control	0.000860585	0.00464716	0.0148021	0.000688468	0.00533563	0.00258176	0.0327022	0.21222	0.00430293	0.000688468	0.0166954	0.0108434	0.00533563	0.0247849	0.258692	0.00137694	0.0695353	0.0261618	0.0160069	0.0194492	0.000344234	0.00240964	0.0275387	0.0060241	0.0253012	0.064716	0.00275387	0.0194492	0.0313253	0.0848537	0.00137694	0.00567986	0.000516351
	707	1	Parkinson's Disease with MCI	0.000311526	0.00373832	0.0529595	0.000311526	0.0345794	0.000623053	0.0146417	0.0320872	0.00996885	0.000311526	0.00404984	0.0183801	0.0211838	0.0146417	0.216199	0.000934579	0.0152648	0.0158879	0.00436137	0.005919	0.00280374	0.000623053	0.261371	0	0.000623053	0.0190031	0.000311526	0.0498442	0.0367601	0.156386	0	0.00560748	0.000311526
	716	1	Healthy Control	0.00146951	0.0653931	0.273328	0.0242469	0.0095518	0.00881705	0.0271859	0.04482	0.0132256	0.0286554	0.0286554	0.0139603	0.00881705	0.0271859	0.16385	0.000734754	0.0595151	0.0139603	0.0117561	0.00440852	0	0.00367377	0.0374724	0.00146951	0.0124908	0.00808229	0	0.00146951	0.0433505	0.0587803	0.00220426	0.00146951	0
	724	1	Mild Cognitive Impairment	0	0	0.0201613	0.000806452	0.0201613	0.000806452	0.0282258	0.0669355	0.00806452	0	0.00645161	0.0274194	0.00241935	0.0225806	0.198387	0	0.0677419	0.0120968	0.00967742	0.0153226	0.00241935	0.00483871	0.114516	0	0.0016129	0.0612903	0	0.0241935	0.0225806	0.256452	0	0.00403226	0.000806452
	724	2	Mild Cognitive Impairment	0	0.00469484	0.0187793	0.00375587	0.0225352	0.0028169	0.0525822	0.0647887	0.0084507	0.00187793	0.0206573	0.0338028	0	0.00751174	0.459155	0.000938967	0.0413146	0.0244131	0.0112676	0.0150235	0.0103286	0.00751174	0.0178404	0	0.0460094	0.00751174	0	0.0103286	0.0816901	0.0225352	0	0.000938967	0.000938967
	726	1	Parkinson's Disease only	0	0	0.000974342	0	0.0113673	0.000324781	0.0168886	0.0483923	0.0282559	0	0.0120169	0.0617083	0.00194868	0.00909386	0.545632	0	0.0438454	0.0289055	0.0126665	0.00649562	0.00811952	0.00194868	0.037025	0.0016239	0.0152647	0.013316	0	0.0490419	0.0246833	0.00779474	0	0.0123417	0.000324781
	727	1	Parkinson's Disease only	0.0119048	0.100529	0.0952381	0.0489418	0.00661376	0.0026455	0.047619	0.00396825	0.00661376	0.0780423	0.0912698	0.015873	0.021164	0.00529101	0.22619	0	0.0251323	0.0238095	0.00661376	0.00396825	0.0026455	0	0.0833333	0.00396825	0	0.0238095	0.00132275	0.00529101	0.0026455	0.0502646	0	0	0.00529101
	728	1	Mild Cognitive Impairment	0.00114416	0.0251716	0.0217391	0.00457666	0.00800915	0.0549199	0.0102975	0.0926773	0.00114416	0.00343249	0.216247	0.00114416	0.00572082	0.00800915	0.26659	0	0.020595	0.0366133	0	0.0148741	0.00228833	0.00114416	0.00457666	0.00457666	0.00572082	0.0697941	0.00800915	0.00228833	0.00228833	0	0	0.106407	0
	732	1	Healthy Control	0	0.00155945	0.00662768	0.000389864	0.00272904	0.00194932	0.0393762	0.397271	0.00662768	0	0.00272904	0.0187135	0.00779727	0.380507	0.0276803	0.000779727	0.0253411	0.00467836	0.00935673	0.0120858	0.00311891	0.00662768	0.00233918	0.000389864	0.000389864	0.0159844	0.000779727	0.00467836	0.00116959	0.00701754	0.00740741	0.00389864	0
	732	2	Healthy Control	0.00423729	0.0305085	0.129661	0.0779661	0.00254237	0.0220339	0.0516949	0.0847458	0.0177966	0.0389831	0.0118644	0.020339	0.0779661	0.0957627	0.124576	0.0059322	0.020339	0.0228814	0.0237288	0.0211864	0	0.00169492	0.0457627	0.00338983	0.00677966	0.000847458	0.00338983	0	0.0271186	0.0161017	0	0.00932203	0.000847458
	733	1	Healthy Control	0.000946074	0.0113529	0.0208136	0.000473037	0.00425733	0.00946074	0.0156102	0.00756859	0.00236518	0.000473037	0.0312204	0.00331126	0.00614948	0.00520341	0.517029	0.000946074	0.0586566	0.0520341	0.00614948	0.012772	0	0.000946074	0.0685904	0.00473037	0.00473037	0.0889309	0.00189215	0.0241249	0.00851466	0.0279092	0	0.00283822	0
	734	1	Parkinson's Disease only	0.000223065	0.000223065	0.020745	0	0.00959179	0	0.0359135	0.0811956	0.0162837	0	0.00624582	0.0104841	0.00914566	0.0345751	0.212804	0.000669195	0.0189605	0.034352	0.0089226	0.00803034	0.00089226	0.00200758	0.38211	0.000223065	0	0.00981486	0.00044613	0.0142762	0.0133839	0.0629043	0.000223065	0.00535356	0
	734	2	Parkinson's Disease only	0.000331455	0.00198873	0.00828638	0	0.00894929	0.00265164	0.0427577	0.0825323	0.00265164	0.00132582	0.0245277	0.0116009	0.00497183	0.0162413	0.406364	0	0.119987	0.0354657	0.00563474	0.01823	0.0029831	0.00430892	0.0129267	0.00066291	0.0633079	0.0285051	0.000331455	0.0477295	0.0338084	0.00696056	0.00066291	0.00331455	0
	738	1	Alzheimer's disease	0	0.00150886	0.0113165	0	0.00150886	0.000754432	0.03659	0.115805	0.0222558	0.0022633	0.0120709	0.0196152	0.00377216	0.047152	0.244813	0	0.210864	0.0328178	0.00754432	0.0165975	0	0.00264051	0.0309317	0.00150886	0.0603546	0.0124481	0.000754432	0.00414938	0.0897774	0.00414938	0.000377216	0.00565824	0
	741	1	Parkinson's Disease only	0	0.00730194	0.0350493	0.000365097	0.00474626	0.00328587	0.0430814	0.234757	0.00803213	0.00511135	0.0357795	0.0124133	0.0131435	0.0365097	0.173056	0.000365097	0.101497	0.0306681	0.014969	0.0324936	0.000365097	0.00657174	0.0182548	0.00182548	0.0357795	0.0470975	0.00182548	0.00803213	0.0478277	0.030303	0.00146039	0.00803213	0
	749	1	Healthy Control	0.00193237	0.00772947	0.00966184	0	0.0434783	0.00193237	0.0193237	0.0328502	0.00386473	0	0.0309179	0.0231884	0.010628	0.00869565	0.478261	0.000966184	0.0801932	0.0347826	0.00966184	0.0318841	0.000966184	0.00483092	0.00966184	0.0115942	0.0173913	0.0241546	0.00193237	0.0830918	0.00966184	0.00386473	0.000966184	0	0.00193237
	750	1	Healthy Control	0.000597729	0.00358637	0.00657501	0	0.0233114	0.00179319	0.0280932	0.0334728	0.0119546	0.00298864	0.035266	0.0263001	0.00239091	0.0143455	0.535565	0	0.0621638	0.0406455	0.0179319	0.0245069	0.0041841	0.00358637	0.00478183	0.0167364	0.00956366	0.0268978	0.00777047	0.0436342	0.00478183	0.00298864	0	0.00239091	0.00119546
	752	1	Healthy Control	0	0.00171625	0.0474828	0.00686499	0.0114416	0.00915332	0.0560641	0.10984	0.0240275	0.00572082	0.0915332	0.0606407	0.00343249	0.0183066	0.237414	0.00343249	0.0818078	0.0286041	0.0411899	0.0589245	0.00686499	0.0102975	0.00286041	0.000572082	0.0251716	0.02746	0.00171625	0.00228833	0.01373	0.0097254	0	0.00114416	0.000572082
	753	1	Parkinson's Disease only	0	0.00114286	0.00571429	0.00228571	0.0617143	0.00571429	0.0285714	0.0182857	0.0171429	0.0114286	0.0262857	0.056	0.0148571	0.0102857	0.473143	0	0.0377143	0.0342857	0.00342857	0.0137143	0.00914286	0.00228571	0.00342857	0.00914286	0.0228571	0.0205714	0.00228571	0.096	0.00685714	0.00342857	0	0.00114286	0.00114286
	754	1	Healthy Control	0	0.00165328	0.0028342	0.000236183	0.00401512	0.00165328	0.0307038	0.134861	0.00307038	0.00212565	0.0252716	0.00495985	0.00401512	0.0288144	0.419462	0.00070855	0.0590458	0.0418044	0.00495985	0.0122815	0	0.000944733	0.0139348	0.0212565	0.0333018	0.0706188	0.00354275	0.0392064	0.0134624	0.014171	0.000236183	0.00684932	0
	763	2	Parkinson's Disease only	0	0	0.00328698	0.000252845	0.00758534	0.0022756	0.0273072	0.022756	0.00252845	0	0.0106195	0.00783818	0.00480405	0.0103666	0.588369	0.000252845	0.0450063	0.0369153	0.000252845	0.00429836	0.00252845	0.00126422	0.0700379	0.000505689	0.000252845	0.0232617	0	0.113274	0.000505689	0.00960809	0.000505689	0.00252845	0.00101138
	763	1	Parkinson's Disease with MCI	0	0.0182292	0.0846354	0.00130208	0.0117188	0.00260417	0.00911458	0.00390625	0.00130208	0	0.0182292	0.00260417	0.0351562	0.0078125	0.394531	0	0.0195312	0.0143229	0.00390625	0.00390625	0	0.00520833	0.190104	0.00911458	0.00130208	0.015625	0.00260417	0.10026	0.0143229	0.0260417	0.00130208	0	0.00130208
	770	1	Healthy Control	0	0.0017717	0.0159453	0.0010124	0.0012655	0.0017717	0.0217666	0.0447988	0.00278411	0.0010124	0.0149329	0.0106302	0.00379651	0.00961782	0.491774	0	0.0572007	0.0364465	0.00658061	0.00683371	0	0.0012655	0.0354341	0.00455581	0.0415085	0.0716274	0.000759301	0.0111364	0.0645406	0.0374589	0.0002531	0.0015186	0
	774	1	Mild Cognitive Impairment	0.000192827	0.00154261	0.000964134	0	0.000771307	0.000192827	0.0190899	0.0370228	0.0028924	0	0.0597763	0.0079059	0.00115696	0.00964134	0.537408	0.00115696	0.0312379	0.0547628	0.0115696	0.0412649	0.000385654	0.00231392	0.0196683	0.0507135	0.0310451	0.0175472	0.0113768	0.00269958	0.0370228	0.00732742	0.000578481	0.000771307	0
	776	1	Healthy Control	0	0.018018	0.0015015	0.0015015	0.015015	0	0.00600601	0.0255255	0.003003	0	0.0165165	0.021021	0.0105105	0.00600601	0.521021	0	0.0675676	0.0255255	0.0105105	0.0135135	0.003003	0.012012	0.036036	0.018018	0	0.10961	0.0045045	0.0375375	0.003003	0.00750751	0	0.00600601	0
	781	1	Healthy Control	0	0.000594707	0.00208147	0	0.00356824	0.000297354	0.0107047	0.0240856	0.00237883	0	0.0374665	0.0083259	0.00118941	0.00713649	0.591734	0.000892061	0.0541183	0.0350877	0.0038656	0.00773119	0.000297354	0.000594707	0.014273	0.0600654	0.00683913	0.0389533	0.0112994	0.0544157	0.0038656	0.00267618	0	0.0154624	0
	786	1	Healthy Control	0	0.00022477	0.0051697	0	0.000449539	0.000449539	0.0247247	0.0424815	0.00404585	0	0.0157339	0.00449539	0.002922	0.0141605	0.530456	0.000674309	0.0474264	0.0406833	0.00696786	0.00988986	0.00022477	0.00179816	0.0492245	0.0206788	0.042931	0.0346145	0.00179816	0.00134862	0.0687795	0.0256237	0	0.00202293	0
	787	2	Mild Cognitive Impairment	0	0.00312082	0.0147124	0.00534998	0.00579581	0.000891663	0.0838163	0.110566	0.0133749	0.00133749	0.0240749	0.00802497	0.00757914	0.220687	0.168524	0.00178333	0.154258	0.0245207	0.00980829	0.00802497	0.000891663	0.00222916	0.0512706	0.000445831	0.00222916	0.0236291	0.000445831	0.0102541	0.0156041	0.0227374	0.00356665	0.000445831	0
	787	1	Mild Cognitive Impairment	0	0.003367	0.003367	0.00112233	0.010101	0.00112233	0.0331089	0.105499	0.003367	0.00112233	0.0207632	0.010101	0.00673401	0.0561167	0.345679	0.00112233	0.0791246	0.0375982	0.00505051	0.0106622	0.000561167	0	0.026936	0.00953984	0.00953984	0.0903479	0.00392817	0.0493827	0.0196409	0.0533109	0.000561167	0.000561167	0.000561167
	788	1	Healthy Control	0	0.00670083	0.0204966	0.000394166	0.00867166	0.00551833	0.0169492	0.0717383	0.0059125	0.000394166	0.0540008	0.011825	0.00551833	0.0173433	0.395743	0.000394166	0.0630666	0.0394166	0.00433583	0.0145842	0.000788333	0.000788333	0.0441466	0.0358691	0.0134017	0.110367	0.00788333	0.0134017	0.0244383	0.00473	0.000394166	0.000788333	0
	788	2	Healthy Control	0	0.00108167	0.0213629	0.000270416	0.00135208	0.00108167	0.0200108	0.0278529	0.00297458	0.00216333	0.0102758	0.00594916	0.003245	0.00946458	0.502975	0	0.0373175	0.0446187	0.00621958	0.0105462	0.000270416	0.00216333	0.0484045	0.00270416	0.0538129	0.0283937	0.000811249	0.0229854	0.0911303	0.0378583	0.000270416	0.00243375	0
	790	1	Healthy Control	0.000384468	0.00538255	0.00730488	0	0.00384468	0	0.059208	0.112265	0.000768935	0.0011534	0.0196078	0.00153787	0.00922722	0.0276817	0.360631	0	0.0515186	0.0572857	0.000768935	0.00230681	0.000384468	0.000384468	0.118416	0.00692042	0.000768935	0.0711265	0.00269127	0.0215302	0.0176855	0.0311419	0.000384468	0.00768935	0
	799	1	Parkinson's Disease only	0	0.0137639	0.0179989	0	0.00794071	0.00105876	0.0169402	0.00582319	0.00211752	0.00158814	0.0428798	0.00370566	0.00529381	0.00635257	0.554262	0.00105876	0.0328216	0.0344097	0.00794071	0.011117	0	0	0.108523	0.0238221	0.000529381	0.0121758	0.00105876	0.0354685	0.015352	0.0322922	0.00105876	0.0026469	0
	800	1	Mild Cognitive Impairment	0.00266904	0.019573	0.0409253	0	0.0151246	0	0.0409253	0.0142349	0.00622776	0.00177936	0.0169039	0.0124555	0.019573	0.0213523	0.108541	0.00177936	0.0169039	0.0142349	0.00622776	0.0177936	0.00088968	0.00533808	0.176157	0	0.00088968	0.0453737	0	0.00800712	0.00622776	0.377224	0.00177936	0.00088968	0
	800	2	Mild Cognitive Impairment	0.000189897	0.00246867	0.00455754	0.000189897	0.000949487	0.000189897	0.0385492	0.132548	0.0077858	0.000949487	0.0208887	0.00360805	0.00797569	0.0305735	0.287125	0.000569692	0.155716	0.0516521	0.0235473	0.0227877	0	0.00208887	0.0470946	0.00607672	0.0123433	0.0465249	0.00303836	0.00360805	0.0558299	0.024117	0.00132928	0.00493733	0.000189897
	800	2	Mild Cognitive Impairment	0.000189897	0.00246867	0.00455754	0.000189897	0.000949487	0.000189897	0.0385492	0.132548	0.0077858	0.000949487	0.0208887	0.00360805	0.00797569	0.0305735	0.287125	0.000569692	0.155716	0.0516521	0.0235473	0.0227877	0	0.00208887	0.0470946	0.00607672	0.0123433	0.0465249	0.00303836	0.00360805	0.0558299	0.024117	0.00132928	0.00493733	0.000189897
	801	2	Healthy Control	0	0.0131579	0.0131579	0	0	0	0.0723684	0.144737	0.00657895	0.0197368	0.0460526	0.00657895	0.0263158	0.0197368	0.243421	0	0.0592105	0.0592105	0	0.0394737	0	0.00657895	0.00657895	0.00657895	0.0855263	0.0592105	0	0	0.0394737	0.0263158	0	0	0
	801	1	Healthy Control	0.00700054	0.0420032	0.0640819	0.0387722	0.00323102	0.00376952	0.136241	0.0452342	0.00538503	0.0204631	0.0371567	0.0118471	0.00753904	0.0156166	0.245557	0.00161551	0.0350027	0.0242326	0.00376952	0.0102316	0.000538503	0.00269251	0.0398492	0.00107701	0.00161551	0.0538503	0.000538503	0.0113086	0.0150781	0.114163	0.000538503	0	0
	802	1	Mild Cognitive Impairment	0	0.00271739	0.00706522	0	0.00652174	0	0.0233696	0.0163043	0.00108696	0.000543478	0.0163043	0.00326087	0.00217391	0.0130435	0.405978	0	0.0483696	0.0217391	0	0.00163043	0	0.000543478	0.174457	0	0.000543478	0.0652174	0	0.0902174	0.0146739	0.0809783	0	0.00326087	0
	802	2	Alzheimer's disease	0.000155812	0.00148021	0.0103615	0.000856965	0.000389529	0.00202555	0.0490028	0.281786	0.0026488	0.00576504	0.131194	0.00233718	0.00186974	0.0937208	0.157448	0.000155812	0.0941882	0.0345123	0.00163602	0.00553132	7.79059e-05	0.00163602	0.00272671	0.000545341	0.060455	0.023216	0.00109068	0.00296042	0.0205672	0.00623247	0.00140231	0.00202555	0
	802	2	Alzheimer's disease	0.000155812	0.00148021	0.0103615	0.000856965	0.000389529	0.00202555	0.0490028	0.281786	0.0026488	0.00576504	0.131194	0.00233718	0.00186974	0.0937208	0.157448	0.000155812	0.0941882	0.0345123	0.00163602	0.00553132	7.79059e-05	0.00163602	0.00272671	0.000545341	0.060455	0.023216	0.00109068	0.00296042	0.0205672	0.00623247	0.00140231	0.00202555	0
	807	1	Parkinson's Disease with MCI	0.00115473	0.00923788	0.0132794	0	0.017321	0.00288684	0.0196305	0.0150115	0.00288684	0	0.0225173	0.0265589	0.00635104	0.0161663	0.454388	0	0.073903	0.0381062	0.00808314	0.0207852	0.00115473	0.00692841	0.0369515	0	0.0311778	0.0421478	0.0017321	0.0484988	0.0444573	0.0340647	0.00115473	0.00230947	0.00115473
	808	1	Healthy Control	0	0	0.0325329	0	0.00335657	0.00284018	0.0338239	0.0960496	0.0100697	0.000774593	0.0144591	0.00490576	0.00438936	0.0689388	0.33953	0.000774593	0.167829	0.0487994	0.00361477	0.00154919	0.000258198	0.000774593	0.0296927	0.00387297	0.04441	0.0100697	0.00206558	0.00154919	0.0627421	0.00671314	0.000774593	0.00284018	0
	812	1	Healthy Control	0.000861326	0.0047373	0.0211025	0	0.00904393	0.00258398	0.0223945	0.0766581	0.00516796	0.00172265	0.0512489	0.0133506	0.00516796	0.0107666	0.339793	0	0.0590009	0.0297158	0.0443583	0.0719208	0.000861326	0.00559862	0.0529716	0.0159345	0.00258398	0.0495263	0.00775194	0.0426357	0.0146425	0.0348837	0.000430663	0.00172265	0.000861326
	815	1	Parkinson's Disease with MCI	0	0.00423216	0.000604595	0	0	0	0.0184401	0.0211608	0.000604595	0	0.0229746	0.000604595	0.00151149	0.0129988	0.573761	0.000906892	0.0368803	0.0326481	0	0.000302297	0	0	0.138452	0.00211608	0.00392987	0.0695284	0.00120919	0.0126965	0.0151149	0.0217654	0	0.00755744	0
	815	2	Parkinson's Disease with MCI	0	0.000722195	0.0139624	0.0045739	0.000481464	0.000481464	0.046702	0.153105	0.00818488	0.000962927	0.0129995	0.00866635	0.00409244	0.0491093	0.375782	0.000481464	0.0426095	0.0515166	0.0194993	0.0255176	0.000481464	0.00361098	0.0125181	0.00216659	0.050313	0.0132403	0.000240732	0.00962927	0.0698122	0.0178142	0	0.000722195	0
	815	2	Parkinson's Disease with MCI	0	0.000722195	0.0139624	0.0045739	0.000481464	0.000481464	0.046702	0.153105	0.00818488	0.000962927	0.0129995	0.00866635	0.00409244	0.0491093	0.375782	0.000481464	0.0426095	0.0515166	0.0194993	0.0255176	0.000481464	0.00361098	0.0125181	0.00216659	0.050313	0.0132403	0.000240732	0.00962927	0.0698122	0.0178142	0	0.000722195	0
	816	1	Healthy Control	0	0.00338753	0.0223577	0.000338753	0.00304878	0	0.0257453	0.0948509	0.00745257	0.00237127	0.0318428	0.00948509	0.00440379	0.0264228	0.351965	0.00101626	0.0386179	0.0386179	0.0196477	0.0504743	0	0.00813008	0.023374	0.00846883	0.0816396	0.0199864	0.00169377	0.00440379	0.0738482	0.0426829	0.000677507	0.00203252	0.00101626
	820	1	Healthy Control	0	0.00272356	0.0258738	0.00226963	0.00226963	0.000907853	0.0195188	0.0526555	0.0222424	0.000453926	0.0603722	0.0299591	0.00181571	0.0313209	0.32365	0.00136178	0.0576487	0.0299591	0.00635497	0.0916931	0	0.0158874	0.0344984	0.012256	0.0399455	0.0313209	0.00726282	0.000907853	0.0444848	0.0485701	0.000453926	0.000907853	0.000453926
	821	1	Healthy Control	0.000221092	0.00641167	0.00375857	0.000221092	0.00707495	0	0.0198983	0.0165819	0.00950696	0.00110546	0.011939	0.0285209	0.00442184	0.0110546	0.470042	0.000221092	0.0367013	0.0278576	0.019235	0.0320584	0.000884369	0.0028742	0.0990493	0.0126023	0.00884369	0.0258678	0.00243201	0.019235	0.0581472	0.0619058	0.000221092	0.000884369	0.000221092
	822	1	Healthy Control	0.000245942	0.00836203	0.0226267	0.00221348	0.0029513	0.00147565	0.0427939	0.0548451	0.00688637	0.0105755	0.0885391	0.0103296	0.00245942	0.0147565	0.382932	0	0.0541072	0.0558288	0.00836203	0.0118052	0	0.00147565	0.0435317	0.0108214	0.0204132	0.0268077	0.00565667	0.0150025	0.0774717	0.0105755	0.000245942	0.00590261	0
	825	1	Mild Cognitive Impairment	0.000668449	0.0040107	0.184492	0.000668449	0.00601604	0.00334225	0.0173797	0.0200535	0.0026738	0	0.0200535	0.00200535	0.013369	0.00601604	0.254011	0.000668449	0.0300802	0.019385	0.00735294	0.00735294	0	0.0013369	0.173797	0.000668449	0	0.0534759	0	0.00802139	0.0173797	0.144385	0.0013369	0	0
	835	1	Healthy Control	0.000606612	0.0121322	0.0209281	0.000303306	0.00394298	0.000303306	0.0448893	0.180467	0.0139521	0.0124355	0.0303306	0.0121322	0.00788596	0.0976645	0.196239	0.00394298	0.0985745	0.0203215	0.00970579	0.0197149	0.000303306	0.00121322	0.0391265	0.000606612	0.0194116	0.0124355	0.000303306	0.00909918	0.07431	0.051562	0.00363967	0.00151653	0
	836	1	Healthy Control	0.0124224	0.00621118	0.0590062	0.00310559	0.0776398	0.00310559	0.0248447	0.052795	0.0465839	0	0.0248447	0.00931677	0.00621118	0.0559006	0.229814	0.00310559	0.0434783	0.0962733	0.0745342	0.0248447	0	0.00931677	0.0186335	0.00310559	0.015528	0.00310559	0.0186335	0.00931677	0.0590062	0	0.00931677	0	0
	842	1	Healthy Control	0	0	0.00182315	0.000455789	0.0100273	0.000455789	0.00865998	0.000455789	0.00182315	0	0.0515041	0.00455789	0.00273473	0.000455789	0.585688	0.00182315	0.038742	0.0391978	0.00501367	0.0113947	0.000455789	0.00182315	0.0127621	0.077484	0.00592525	0.0159526	0.0145852	0.0984503	0.00319052	0	0	0.00455789	0
	845	1	Parkinson's Disease only	0	0.00143266	0.00620821	0	0.00382044	0.00095511	0.0124164	0.0100287	0.00382044	0	0.025788	0.0095511	0.00095511	0.00668577	0.616046	0.000477555	0.0391595	0.0362942	0.00573066	0.00573066	0	0.000477555	0.0119389	0.0678128	0.0415473	0.0224451	0.00668577	0.0339064	0.0267431	0.00191022	0	0.00143266	0
	846	1	Healthy Control	0	0.00280112	0.00805322	0	0.00840336	0.00140056	0.0112045	0.00280112	0.00945378	0.00770308	0.0255602	0.0241597	0.00770308	0.00210084	0.543768	0.00105042	0.0283613	0.035014	0.0255602	0.0297619	0.00035014	0.00210084	0.0910364	0.0266106	0.0070028	0.0143557	0.00490196	0.0164566	0.0378151	0.0161064	0.00070028	0.00770308	0
	849	1	Healthy Control	0.0198777	0.029052	0.116208	0.0152905	0.00917431	0.00152905	0.0489297	0.0122324	0.00458716	0.00152905	0.029052	0.00764526	0.029052	0.00611621	0.382263	0.00152905	0.030581	0.0229358	0.00917431	0.0397554	0	0.00458716	0.0657492	0.00764526	0.00917431	0.030581	0.00152905	0.0030581	0.0244648	0.0351682	0	0	0.00152905
	855	1	Healthy Control	0.00144092	0.0144092	0.0244957	0.0100865	0	0	0.00720461	0.0720461	0.00144092	0.00576369	0.0576369	0.0158501	0.00288184	0.0100865	0.439481	0	0.0144092	0.0288184	0.0144092	0.0648415	0	0.00720461	0.0100865	0.0835735	0.0446686	0.0360231	0.00864553	0	0.0144092	0.00720461	0	0.00288184	0
	857	1	Healthy Control	0.00100908	0.020518	0.0433905	0.0100908	0.0104272	0.00571813	0.0245543	0.0511268	0.00470905	0.00706357	0.0501177	0.0141271	0.00672721	0.00908174	0.425832	0	0.0538177	0.0359906	0.00571813	0.0245543	0.000336361	0.00437269	0.0110999	0.0269088	0.0390178	0.0299361	0.00504541	0.0356542	0.0248907	0.00706357	0.000336361	0.0107635	0
	860	1	Healthy Control	0.00401753	0.0241052	0.0230095	0.00840029	0.00949598	0.00401753	0.0241052	0.0336012	0.00584368	0.00803506	0.162162	0.018992	0.00328707	0.0120526	0.366326	0.00109569	0.0712199	0.0314098	0.00986121	0.0295836	0	0.00511322	0.0036523	0.0445581	0.0149744	0.0350621	0.0102264	0.0208181	0.00693937	0.00146092	0.00438276	0.00219138	0
	863	1	Alzheimer's disease	0.00186437	0.00536006	0.0055931	0.000233046	0.00163132	0.00163132	0.0389187	0.0787695	0.00605919	0	0.0333256	0.00722442	0.00652529	0.020275	0.4591	0.00209741	0.0617572	0.0577954	0.00536006	0.0144488	0	0.00233046	0.0288977	0.0219063	0.0114192	0.0435796	0.00699138	0.0137497	0.0417152	0.0184106	0.000466092	0.00256351	0
	863	1	Alzheimer's disease	0.00186437	0.00536006	0.0055931	0.000233046	0.00163132	0.00163132	0.0389187	0.0787695	0.00605919	0	0.0333256	0.00722442	0.00652529	0.020275	0.4591	0.00209741	0.0617572	0.0577954	0.00536006	0.0144488	0	0.00233046	0.0288977	0.0219063	0.0114192	0.0435796	0.00699138	0.0137497	0.0417152	0.0184106	0.000466092	0.00256351	0
	863	2	Alzheimer's disease	0	0	0.00168599	0	0.00189673	0.000421496	0.0368809	0.112329	0.00358272	0	0.0113804	0.00358272	0.00189673	0.0609062	0.423604	0.00105374	0.0695469	0.0547945	0.00337197	0.00358272	0	0.000421496	0.0115911	0.00421496	0.101791	0.0105374	0.00147524	0.00400421	0.0644889	0.00505796	0	0.0056902	0.000210748
	864	1	Parkinson's Disease only	0.00259471	0.0249092	0.00830306	0	0.000518941	0	0.0134925	0.0814738	0.00103788	0	0.0586404	0.00363259	0.0114167	0.0254281	0.369486	0.00103788	0.100156	0.0409964	0.00155682	0.00311365	0	0.000518941	0.0275039	0.0155682	0.0217955	0.105345	0.00778412	0.00207577	0.0197198	0.0472237	0.000518941	0.00415153	0
	865	1	Healthy Control	0.0057971	0.0514493	0.0898551	0.076087	0.0101449	0.0166667	0.0789855	0.0268116	0.0108696	0.0231884	0.137681	0.0231884	0.0188406	0.00724638	0.252174	0.00144928	0.0442029	0.0210145	0.00434783	0.0246377	0.00217391	0.00942029	0.0108696	0.000724638	0.00724638	0.0057971	0	0.00144928	0.0188406	0.00942029	0.00217391	0.00724638	0
	872	1	Parkinson's Disease only	0	0.0141543	0.00377448	0.000235905	0.0051899	0.000707714	0.0125029	0.0547299	0.0051899	0.000235905	0.0610993	0.0195801	0.0389243	0.0158056	0.398679	0.00188724	0.0485964	0.0360934	0.000943619	0.0398679	0.000471809	0.004954	0.0188724	0.0625147	0.00117952	0.106629	0.02477	0.0181647	0	0.00188724	0.000471809	0.00117952	0.000707714
	873	1	Healthy Control	0	0.00216509	0.00811908	0	0.00216509	0.000811908	0.0156969	0.0400541	0.00216509	0.000541272	0.0384303	0.00703654	0.00216509	0.0105548	0.516644	0.00135318	0.0294993	0.0451962	0.00351827	0.0189445	0	0.0037889	0.0097429	0.0405954	0.0698241	0.0273342	0.00595399	0.0500677	0.0376184	0.00460081	0	0.00514208	0.000270636
	875	1	Healthy Control	0.00338983	0.0101695	0.00847458	0	0.00169492	0	0.0186441	0.0220339	0	0	0.0305085	0.00338983	0.00847458	0.0254237	0.564407	0.00169492	0.0661017	0.0745763	0	0	0.00169492	0	0.0474576	0.0220339	0.00677966	0.0186441	0.00847458	0.020339	0.0305085	0.00169492	0	0.00338983	0
	877	1	Healthy Control	0.00147874	0.00554529	0.000739372	0	0.00221811	0.000739372	0.0243993	0.180037	0.0025878	0	0.0580407	0.00591497	0.00443623	0.0266174	0.22403	0.000739372	0.103512	0.0347505	0.00924214	0.0218115	0.000739372	0.00221811	0.0221811	0.0229205	0.00184843	0.202588	0.0133087	0.0177449	0.00443623	0.00295749	0.00110906	0.00110906	0
	879	1	Healthy Control	0	0.0084014	0.0280047	0.00700117	0.00116686	0.000933489	0.0373396	0.117853	0.00536756	0.0205368	0.0994166	0.0121354	0.00746791	0.0109685	0.281447	0.000466744	0.0508751	0.0273046	0.00490082	0.00863477	0.000700117	0.00256709	0.0464411	0.00466744	0.0252042	0.0709452	0.000700117	0.00373396	0.0429405	0.0543757	0.000700117	0.0168028	0
	884	1	Healthy Control	0.00175901	0.00439754	0.0149516	0	0.0193492	0.000879507	0.0343008	0.0316623	0.00175901	0.00263852	0.00703606	0.0114336	0.00615655	0.0114336	0.422164	0	0.0211082	0.0219877	0.00527704	0.00263852	0.00175901	0.00439754	0.1073	0	0.00791557	0.0430959	0.000879507	0.0325418	0.0712401	0.108179	0	0.00175901	0
	884	2	Healthy Control	0	0.00123283	0.0117999	0.000352237	0.00810144	0.000176118	0.0325819	0.135259	0.00405072	0.000528355	0.0188447	0.00352237	0.00457908	0.098274	0.279148	0.00176118	0.12205	0.052131	0.00757309	0.0100387	0	0.000880592	0.010391	0.0114477	0.0781965	0.0317013	0.00422684	0.0019373	0.0589996	0.00616414	0.000528355	0.00352237	0
	884	2	Healthy Control	0	0.00123283	0.0117999	0.000352237	0.00810144	0.000176118	0.0325819	0.135259	0.00405072	0.000528355	0.0188447	0.00352237	0.00457908	0.098274	0.279148	0.00176118	0.12205	0.052131	0.00757309	0.0100387	0	0.000880592	0.010391	0.0114477	0.0781965	0.0317013	0.00422684	0.0019373	0.0589996	0.00616414	0.000528355	0.00352237	0
	885	1	Healthy Control	0	0.000610314	0.00793409	0	0.00762893	0.00274641	0.0210558	0.0592005	0.00488251	0	0.0357034	0.00823924	0.00244126	0.0167836	0.516631	0	0.0442478	0.0347879	0.00335673	0.00945987	0.00244126	0.000915471	0.0277693	0.0292951	0.015563	0.0576747	0.0100702	0.0338724	0.0234971	0.00701861	0	0.0161733	0
	886	1	Healthy Control	0	0.000576868	0.0161523	0.000576868	0.00144217	0.000288434	0.0461494	0.0409576	0.00432651	0.000576868	0.0248053	0.0161523	0.00461494	0.0201904	0.382463	0	0.0885492	0.0265359	0.0164407	0.0282665	0.000865301	0.00519181	0.0640323	0.0017306	0.0204788	0.0576868	0.000576868	0.0158639	0.0758581	0.0357658	0	0.00288434	0
	889	1	Mild Cognitive Impairment	0	0.000739098	0.0110865	0.000369549	0.00295639	0.00110865	0.0273466	0.0155211	0.00221729	0.00110865	0.014782	0.00258684	0.00369549	0.00960828	0.473023	0.000369549	0.0321508	0.0328899	0.00332594	0.00332594	0.000739098	0.00110865	0.129712	0.00665188	0.0136733	0.059867	0.00184775	0.00813008	0.0665188	0.0657797	0.000369549	0.00739098	0
	892	1	Mild Cognitive Impairment	0	0	0.00345423	0.00518135	0.00259067	0.000863558	0.0250432	0.0129534	0.0146805	0	0.243523	0.00949914	0.00259067	0.00431779	0.413644	0.00172712	0.0284974	0.0362694	0.0224525	0.0466321	0	0.00172712	0.00431779	0.0509499	0.00345423	0.0189983	0.0284974	0.00518135	0.00431779	0.00431779	0.00259067	0.00172712	0
	892	2	Mild Cognitive Impairment	0	0.000906413	0.0217539	0.00317245	0.00181283	0.00543848	0.043961	0.098799	0.00770451	0.00181283	0.0779515	0.00498527	0.00113302	0.0194879	0.369137	0.00135962	0.0169952	0.0353501	0.00271924	0.0280988	0.00067981	0.00226603	0	0.00634489	0.213687	0.0208475	0.00453206	0.00271924	0.00339905	0.000226603	0.00067981	0.00203943	0
	0898+0736	1	Healthy Control	0.00423012	0.00761421	0.0313029	0.00423012	0.000846024	0.00169205	0.0389171	0.0659898	0.0169205	0.00169205	0.072758	0.0101523	0.00338409	0.0126904	0.418782	0	0.0617597	0.0389171	0.00253807	0.0304569	0.000846024	0.00169205	0.0152284	0.0473773	0.0279188	0.0245347	0.00507614	0.00169205	0.0431472	0.00507614	0	0.00253807	0
	903	1	Mild Cognitive Impairment	0.000152788	0.00641711	0.00229183	0.000152788	0.00091673	0.00229183	0.0281131	0.0609626	0.0151261	0.00183346	0.0864782	0.007945	0.00305577	0.0163484	0.405959	0.000611154	0.0363636	0.0565317	0.00275019	0.0279603	0.000152788	0.00290298	0.000152788	0.0152788	0.166387	0.020932	0.0110008	0.00504202	0.0146677	0	0.000152788	0.00106952	0
	903	1	Mild Cognitive Impairment	0.000152788	0.00641711	0.00229183	0.000152788	0.00091673	0.00229183	0.0281131	0.0609626	0.0151261	0.00183346	0.0864782	0.007945	0.00305577	0.0163484	0.405959	0.000611154	0.0363636	0.0565317	0.00275019	0.0279603	0.000152788	0.00290298	0.000152788	0.0152788	0.166387	0.020932	0.0110008	0.00504202	0.0146677	0	0.000152788	0.00106952	0
	904	1	Alzheimer's disease	0	0.00250906	0.0072484	0	0.00390298	0.000278784	0.0331754	0.0367996	0.00278784	0	0.0117089	0.00195149	0.00334541	0.0217452	0.303596	0	0.0816839	0.0236967	0.00111514	0.00223028	0.000278784	0	0.131865	0.000557569	0.00836353	0.0295512	0	0.0211876	0.093114	0.177307	0	0	0
	905	1	Healthy Control	0.000140213	0.000701066	0.0114975	0.000140213	0.00126192	0.0032249	0.0294448	0.203449	0.00266405	0.000701066	0.0215928	0.00462703	0.00476725	0.0159843	0.288138	0.000981492	0.0616938	0.0581884	0.00336511	0.0143017	0.000140213	0.00294448	0.00448682	0.00771172	0.140073	0.0818845	0.00336511	0.00434661	0.0186483	0.00841279	0	0.0011217	0
	905	1	Healthy Control	0.000140213	0.000701066	0.0114975	0.000140213	0.00126192	0.0032249	0.0294448	0.203449	0.00266405	0.000701066	0.0215928	0.00462703	0.00476725	0.0159843	0.288138	0.000981492	0.0616938	0.0581884	0.00336511	0.0143017	0.000140213	0.00294448	0.00448682	0.00771172	0.140073	0.0818845	0.00336511	0.00434661	0.0186483	0.00841279	0	0.0011217	0
	909	1	Healthy Control	0.00146757	0.00469621	0.0146757	0.00733783	0.000293513	0.00146757	0.0933372	0.0736719	0.00704432	0.00088054	0.0431465	0.0088054	0.00205459	0.00939243	0.422659	0.00088054	0.0410919	0.0587027	0.0132081	0.054887	0	0.00498973	0.00410919	0.0167303	0.0428529	0.022307	0.00645729	0.00410919	0.0270032	0.000587027	0.00176108	0.00939243	0
	909	1	Healthy Control	0.00146757	0.00469621	0.0146757	0.00733783	0.000293513	0.00146757	0.0933372	0.0736719	0.00704432	0.00088054	0.0431465	0.0088054	0.00205459	0.00939243	0.422659	0.00088054	0.0410919	0.0587027	0.0132081	0.054887	0	0.00498973	0.00410919	0.0167303	0.0428529	0.022307	0.00645729	0.00410919	0.0270032	0.000587027	0.00176108	0.00939243	0
	911	1	Healthy Control	0	0.00129534	0.00431779	0.000647668	0.00367012	0.00323834	0.0246114	0.101468	0.00885147	0.000431779	0.078152	0.00755613	0.00367012	0.0110104	0.391623	0.000863558	0.0470639	0.0677893	0.00302245	0.0166235	0	0.00194301	0.00237478	0.0399396	0.0982297	0.0451209	0.0177029	0.00172712	0.0112263	0.00129534	0.000215889	0.00431779	0
	912	1	Healthy Control	0	0.00066313	0.0331565	0.00331565	0.00331565	0.00198939	0.00530504	0.00596817	0.00397878	0	0.1187	0.0119363	0.00397878	0.00066313	0.419098	0.00066313	0.0258621	0.0225464	0.0139257	0.0596817	0	0.00464191	0.00066313	0.153846	0.0590186	0.0132626	0.0225464	0	0.00795756	0.00066313	0	0.00265252	0
	912	1	Healthy Control	0	0.00066313	0.0331565	0.00331565	0.00331565	0.00198939	0.00530504	0.00596817	0.00397878	0	0.1187	0.0119363	0.00397878	0.00066313	0.419098	0.00066313	0.0258621	0.0225464	0.0139257	0.0596817	0	0.00464191	0.00066313	0.153846	0.0590186	0.0132626	0.0225464	0	0.00795756	0.00066313	0	0.00265252	0
	913	1	Healthy Control	0	0	0.00751174	0	0.0028169	0.00375587	0.00985915	0.0178404	0.00375587	0	0.0746479	0.0140845	0.00234742	0.00938967	0.543662	0.000469484	0.0215962	0.0422535	0.0084507	0.0211268	0	0.000938967	0.00657277	0.0826291	0.0746479	0.0159624	0.00938967	0.00375587	0.0183099	0.0028169	0	0.00140845	0
	914	1	Mild Cognitive Impairment	0	0.00251256	0.0294329	0.00107681	0.00681981	0.00323044	0.0441493	0.0872218	0.0323044	0.00646088	0.0276382	0.0272793	0.000717875	0.0638909	0.29038	0.00179469	0.045944	0.0559943	0.0193826	0.0581479	0	0.0122039	0.00466619	0.00502513	0.103374	0.00753769	0.00251256	0.00825556	0.0477387	0.000717875	0.0028715	0.000717875	0
	916	1	Mild Cognitive Impairment	0.000465116	0.00255814	0.0227907	0.000465116	0.00325581	0.00604651	0.0232558	0.0304651	0.000697674	0.000232558	0.0495349	0.00511628	0.00395349	0.00348837	0.524651	0.000232558	0.0376744	0.0493023	0.00162791	0.0072093	0	0.00209302	0.0248837	0.0144186	0.0293023	0.0434884	0.00255814	0.0695349	0.0355814	0.0027907	0	0.00232558	0
	917	1	Alzheimer's disease	0	0	0.0230014	0	0.0058906	0.00056101	0.0510519	0.0807854	0.0106592	0.000280505	0.0157083	0.0137447	0.00448808	0.0123422	0.291725	0.00140252	0.0373072	0.058906	0.0482468	0.0575035	0.000280505	0.00392707	0.02777	0.00168303	0.0942496	0.00252454	0	0.00336606	0.147546	0.000280505	0	0.00476858	0
	922	1	Mild Cognitive Impairment	0.00851582	0.0681265	0.0693431	0.00608273	0.00729927	0.00243309	0.0328467	0.0888078	0.0413625	0.0109489	0.0121655	0.0498783	0.00973236	0.026764	0.209246	0.00121655	0.0377129	0.0206813	0.0486618	0.0304136	0	0.0170316	0.0377129	0.00121655	0.0109489	0.013382	0.00243309	0	0.0328467	0.100973	0.00121655	0	0
	922	2	Mild Cognitive Impairment	0	0.00212224	0.0116016	0.00113186	0.00240521	0.000848896	0.0420204	0.241653	0.0239106	0.000424448	0.0307018	0.0233447	0.00353707	0.0557442	0.158036	0	0.0809281	0.0239106	0.0503679	0.128891	0	0.0171194	0.000848896	0.00141483	0.065931	0.016129	0.00481041	0.000565931	0.00721562	0.00382003	0.000282965	0.000141483	0.000141483
	922	2	Mild Cognitive Impairment	0	0.00212224	0.0116016	0.00113186	0.00240521	0.000848896	0.0420204	0.241653	0.0239106	0.000424448	0.0307018	0.0233447	0.00353707	0.0557442	0.158036	0	0.0809281	0.0239106	0.0503679	0.128891	0	0.0171194	0.000848896	0.00141483	0.065931	0.016129	0.00481041	0.000565931	0.00721562	0.00382003	0.000282965	0.000141483	0.000141483
	930	1	Parkinson's Disease with MCI	0	0.0021419	0.00294511	0.000937082	0.000535475	0.00287818	0.0364123	0.100335	0.00542169	0.00133869	0.0277778	0.00327979	0.00314592	0.0591031	0.373025	0.000937082	0.0381526	0.0484605	0.00348059	0.0184739	0.000200803	0.00107095	0.00167336	0.00327979	0.225502	0.00997323	0.00301205	0.00261044	0.0216198	6.69344e-05	0.00113788	0.000870147	0.000200803
	930	1	Parkinson's Disease with MCI	0	0.0021419	0.00294511	0.000937082	0.000535475	0.00287818	0.0364123	0.100335	0.00542169	0.00133869	0.0277778	0.00327979	0.00314592	0.0591031	0.373025	0.000937082	0.0381526	0.0484605	0.00348059	0.0184739	0.000200803	0.00107095	0.00167336	0.00327979	0.225502	0.00997323	0.00301205	0.00261044	0.0216198	6.69344e-05	0.00113788	0.000870147	0.000200803
	932	3	Alzheimer's disease	0	0.000365564	0.0157192	0.000731128	0.00127947	0	0.0276001	0.0910254	0.0164504	0.00164504	0.00566624	0.0120636	0.00109669	0.0504478	0.418936	0	0.0464266	0.0773168	0.0299762	0.0277829	0.000182782	0.000731128	0.0292451	0.00329007	0.0281484	0.00511789	0.000365564	0.00146226	0.0793274	0.0250411	0	0.00255895	0
	932	3	Alzheimer's disease	0	0.000365564	0.0157192	0.000731128	0.00127947	0	0.0276001	0.0910254	0.0164504	0.00164504	0.00566624	0.0120636	0.00109669	0.0504478	0.418936	0	0.0464266	0.0773168	0.0299762	0.0277829	0.000182782	0.000731128	0.0292451	0.00329007	0.0281484	0.00511789	0.000365564	0.00146226	0.0793274	0.0250411	0	0.00255895	0
	932	1	Alzheimer's disease	0	0.00328698	0.0290771	0.000252845	0.00252845	0.000758534	0.0389381	0.135019	0.0257901	0.00101138	0.0118837	0.0154235	0.00202276	0.097598	0.219469	0	0.119343	0.0369153	0.0381795	0.0384324	0	0.00151707	0.0697851	0.00530973	0.00809102	0.0091024	0.00101138	0.000505689	0.0450063	0.0414665	0.000505689	0.00176991	0
	932	2	Alzheimer's disease	0	0.002405	0.012987	0.000641334	0.00881834	0.00160333	0.0286997	0.145743	0.0189194	0.000320667	0.0104217	0.016354	0.00448934	0.0572391	0.306718	0	0.0586821	0.0402437	0.026936	0.0315857	0.000481	0.000962001	0.103575	0.00593234	0	0.0195607	0.00304634	0.012506	0.003367	0.0727914	0.000481	0.004329	0.000160333
	0936+0785	1	Healthy Control	0	0.00296956	0.0371195	0.00825909	0.000927988	0.0306236	0.0505754	0.0887157	0.00528953	0.0079807	0.379454	0.00566073	0.0160542	0.02951	0.13261	9.27988e-05	0.0471418	0.0638456	0.00259837	0.0144766	0.000835189	0.00408315	0.00129918	0.000278396	0.0459354	0.0078879	0.00120638	0.000463994	0.0116927	0.00129918	0.000278396	0.000835189	0
	941	1	Parkinson's Disease only	0	0.00636943	0.00318471	0.00318471	0	0.00636943	0.0191083	0.0286624	0	0	0.0573248	0.00318471	0.00955414	0.00318471	0.557325	0	0.101911	0.0382166	0	0.00318471	0	0.00318471	0.00318471	0.0159236	0.0286624	0.0605096	0	0.0127389	0.0159236	0.00318471	0	0.0159236	0
	942	1	Alzheimer's disease	0	0.00879765	0.0107527	0	0.0058651	0.000977517	0.0488759	0.0459433	0.000977517	0.000977517	0.0224829	0.00293255	0.00293255	0.0342131	0.339198	0	0.0557185	0.0342131	0.000977517	0	0	0	0.184751	0.0107527	0	0.083089	0.00195503	0.0136852	0.028348	0.0606061	0.000977517	0	0
	946	1	Alzheimer's disease	0.00274348	0.00411523	0.0219479	0.00137174	0.00685871	0.00205761	0.0569273	0.0685871	0.0171468	0	0.0397805	0.0130316	0.00274348	0.0493827	0.399863	0	0.0548697	0.0651578	0.0123457	0.0294925	0	0.00137174	0.00685871	0.00411523	0.0521262	0.015775	0.00342936	0.00823045	0.0555556	0	0.00411523	0	0
	946	2	Alzheimer's disease	0	0.000332005	0.0107902	0.000498008	0.0180943	0.00215803	0.0343625	0.158201	0.00796813	0.000166003	0.0161023	0.00780212	0.00249004	0.0358566	0.391434	0.000332005	0.0463147	0.0542829	0.00913015	0.00713811	0.00796813	0.00116202	0.0217463	0.000996016	0.0451527	0.0102922	0.00116202	0.0267264	0.0664011	0.00448207	0.000332005	0.00979416	0.000332005
	947	1	Alzheimer's disease	0	0	0.000865052	0	0.032872	0	0.0311419	0.0510381	0.0354671	0	0.0129758	0.017301	0.00346021	0.0648789	0.390138	0	0.114187	0.0216263	0.032872	0.00951557	0.00432526	0.00432526	0.0224913	0.000865052	0.0484429	0.000865052	0	0.0147059	0.0761246	0.00605536	0	0.00259516	0.000865052
	950	1	Parkinson's Disease only	0	0.00214477	0.0353887	0.000536193	0.00107239	0.00268097	0.0217158	0.103217	0.00268097	0.00536193	0.0640751	0.00911528	0.00214477	0.0418231	0.342895	0.000268097	0.0530831	0.0243968	0.00428954	0.010992	0.00080429	0.00134048	0.0077748	0.00402145	0.128418	0.0217158	0.000536193	0.00670241	0.0592493	0.0260054	0	0.0155496	0
	950	2	Parkinson's Disease with MCI	0	0.000267977	0.0245645	0.00116123	0.00518088	0.000446628	0.0387673	0.13113	0.0105404	0.00080393	0.0128629	0.0101831	0.00527021	0.115587	0.34435	0.000178651	0.0742296	0.0580616	0.0132202	0.0152747	0.000446628	0.000982582	0.0287628	0.011523	0.00982582	0.0179544	0.00339437	0.00393033	0.0426976	0.00830728	0.00151854	0.00857526	0
	950	2	Parkinson's Disease with MCI	0	0.000267977	0.0245645	0.00116123	0.00518088	0.000446628	0.0387673	0.13113	0.0105404	0.00080393	0.0128629	0.0101831	0.00527021	0.115587	0.34435	0.000178651	0.0742296	0.0580616	0.0132202	0.0152747	0.000446628	0.000982582	0.0287628	0.011523	0.00982582	0.0179544	0.00339437	0.00393033	0.0426976	0.00830728	0.00151854	0.00857526	0
	951	1	Parkinson's Disease only	0	0.00252252	0.0183784	0.00036036	0.00432432	0.000720721	0.0284685	0.0144144	0.00396396	0.000720721	0.0190991	0.00648649	0.00324324	0.00792793	0.541622	0	0.0641441	0.027027	0.00540541	0.00720721	0.000720721	0.00252252	0.0774775	0.0018018	0.00540541	0.0767568	0.00108108	0.0144144	0.0194595	0.0428829	0	0.00144144	0
	952	1	Mild Cognitive Impairment	0.00158103	0.00790514	0.00316206	0	0.0505929	0	0.03083	0.0363636	0.0284585	0	0.0284585	0.0379447	0.00948617	0.0324111	0.386561	0.000790514	0.0545455	0.0237154	0.0189723	0.0608696	0.00237154	0.00711462	0.00632411	0.00158103	0.0822134	0.0102767	0	0.0395257	0.0324111	0.00395257	0.00158103	0	0
	953	1	Alzheimer's disease	0.000589797	0.00294898	0.00117959	0	0	0.000589797	0.0194633	0.0162194	0.00206429	0.000294898	0.040696	0.00471837	0.00324388	0.00766735	0.615158	0.000589797	0.0250664	0.0386317	0.0132704	0.0209378	0.000294898	0.00117959	0.0569154	0.0188735	0.0117959	0.0218225	0.00294898	0.00471837	0.0424653	0.0230021	0.000294898	0.00235919	0
	954	1	Mild Cognitive Impairment	0.000403877	0.0052504	0.0573506	0.00161551	0.0088853	0.00242326	0.0464459	0.0678514	0.00969305	0.00726979	0.0214055	0.0113086	0.00848142	0.0315024	0.232633	0.00121163	0.0367528	0.0319063	0.00444265	0.0109047	0.000807754	0.00121163	0.184976	0.000403877	0.000807754	0.0205977	0.000807754	0.0185784	0.0323102	0.13853	0.000403877	0.00282714	0
	954	2	Mild Cognitive Impairment	0.000403877	0.0052504	0.0573506	0.00161551	0.0088853	0.00242326	0.0464459	0.0678514	0.00969305	0.00726979	0.0214055	0.0113086	0.00848142	0.0315024	0.232633	0.00121163	0.0367528	0.0319063	0.00444265	0.0109047	0.000807754	0.00121163	0.184976	0.000403877	0.000807754	0.0205977	0.000807754	0.0185784	0.0323102	0.13853	0.000403877	0.00282714	0
	955	1	Parkinson's Disease only	0	0.00578174	0.0134907	0.00120453	0.0081908	0.000963623	0.0315587	0.112021	0.00746808	0.000722717	0.0211997	0.0185497	0.00216815	0.0216815	0.332209	0.000722717	0.0684172	0.0296314	0.0118044	0.0192725	0.000240906	0.00168634	0.0211997	0.00529993	0.0775717	0.0440858	0.00144543	0.0399904	0.0676945	0.0303541	0	0.00337268	0
	955	2	Parkinson's Disease with MCI	0	0.00757576	0.0313853	0.00162338	0.000541126	0.00162338	0.0400433	0.103355	0.017316	0.00108225	0.012987	0.0194805	0.00162338	0.0497835	0.224567	0	0.143939	0.0308442	0.00865801	0.0140693	0	0.00324675	0.108766	0	0.00324675	0.0330087	0	0.00595238	0.0584416	0.0714286	0.000541126	0.00487013	0
	960	1	Healthy Control	0	0.00143472	0.0095648	0.00095648	0.00310856	0.0023912	0.0593018	0.168819	0.00502152	0	0.0683883	0.010043	0.00980392	0.0337159	0.252272	0.00047824	0.0559541	0.0471066	0.00406504	0.0301291	0.0011956	0.0047824	0.00286944	0.00430416	0.131516	0.0396939	0.00215208	0.00765184	0.0236729	0.0141081	0.00071736	0.0047824	0
	961	1	Mild Cognitive Impairment	0	0.00210859	0.00685293	0	0.0110701	0	0.0200316	0.0690564	0.00738007	0.000527148	0.0363732	0.0121244	0.00738007	0.0195045	0.324723	0.000527148	0.0785451	0.0437533	0.00632578	0.00685293	0	0.00210859	0.0611492	0.0263574	0.0010543	0.141276	0.00896152	0.0579863	0.00738007	0.0363732	0	0.00421719	0
	964	1	Parkinson's Disease only	0	0.000892857	0	0	0.0196429	0	0.0232143	0.00535714	0	0	0.00982143	0.00357143	0.00446429	0.00267857	0.649107	0	0.0625	0.0410714	0	0.00714286	0.00267857	0.000892857	0.00982143	0.0116071	0.000892857	0.0303571	0.00178571	0.1	0.000892857	0.000892857	0.000892857	0.00892857	0.000892857
	965	1	Mild Cognitive Impairment	0.00387597	0.0131783	0.0387597	0	0.0232558	0.00620155	0.0604651	0.136434	0.0844961	0.00232558	0.0271318	0.0550388	0.00465116	0.16124	0.110078	0	0.122481	0.00542636	0.0186047	0.0503876	0.00310078	0.0147287	0.0224806	0.000775194	0.00155039	0.00387597	0	0	0.00930233	0.00930233	0.0108527	0	0
	965	2	Mild Cognitive Impairment	0	0.00226586	0.00679758	0	0.0132175	0.00151057	0.0192598	0.0132175	0.00528701	0.00151057	0.0562689	0.0128399	0.00113293	0.00981873	0.545317	0.000755287	0.0623112	0.0320997	0.00377644	0.00981873	0.00188822	0.00113293	0.0154834	0.0464502	0.0343656	0.0226586	0.00679758	0.0396526	0.0279456	0.00226586	0.000755287	0.00339879	0
	965	3	Alzheimer's disease	0	0.00598086	0.0370813	0.00239234	0	0.00598086	0.0514354	0.0933014	0.0251196	0.041866	0.180622	0.0215311	0.00717703	0.0490431	0.184211	0	0.0586124	0.0980861	0.00598086	0.0251196	0	0.00239234	0.00239234	0.00837321	0.0466507	0.0119617	0.00119617	0	0.0251196	0.00598086	0.00239234	0	0
	967	1	Parkinson's Disease only	0.000708968	0.00957107	0.00744417	0	0.0106345	0.00106345	0.0127614	0.0269408	0.00460829	0	0.0166608	0.0141794	0.00567175	0.010989	0.555831	0.00460829	0.0542361	0.0322581	0.00708968	0.0145339	0.000708968	0.00248139	0.0251684	0.0230415	0.00177242	0.090748	0.00496278	0.0411202	0.00106345	0.0141794	0	0.00496278	0
	968	1	Healthy Control	0	0.000818331	0.00409165	0	0.000818331	0.00163666	0.102291	0.202128	0.000818331	0	0.0229133	0	0	0.0360065	0.237316	0	0.110475	0.0261866	0	0.00900164	0	0.00163666	0.000818331	0	0.197218	0.00572831	0	0.000818331	0.0155483	0.0212766	0	0.00245499	0
	969	1	Parkinson's Disease only	0	0.00049554	0.00148662	0.00049554	0.00198216	0.00198216	0.011893	0.00693756	0.00099108	0	0.0505451	0.00148662	0.0188305	0.00148662	0.591179	0	0.0341923	0.0317146	0.00049554	0.0024777	0	0	0.024777	0.106541	0.0024777	0.0644202	0.0227948	0.0074331	0.00891972	0.00198216	0	0.00198216	0
	970	1	Healthy Control	0	0.000960384	0.0201681	0.000960384	0.00144058	0.00312125	0.037455	0.106122	0.00288115	0	0.0182473	0.00504202	0.00216086	0.0456182	0.403842	0.000960384	0.0432173	0.0542617	0.00672269	0.00768307	0.000240096	0.00144058	0.00336134	0.00696279	0.146939	0.00984394	0.00120048	0	0.057623	0.00552221	0.000480192	0.00528211	0.000240096
	974	1	Parkinson's Disease only	0	0.00148368	0	0	0.0281899	0	0.0163205	0.12908	0.0192878	0	0.0623145	0.0311573	0.0341246	0.0148368	0.37092	0.00593472	0.0326409	0.0281899	0.00296736	0.0385757	0.00148368	0.00890208	0.0163205	0.0385757	0.0296736	0.0593472	0.0118694	0.0103858	0.00148368	0.00148368	0	0.00445104	0
	978	1	Healthy Control	0.000221386	0.00166039	0.0109586	0.000332079	0.00398495	0.00365287	0.0413992	0.150764	0.00985167	0.000553465	0.0550144	0.0114014	0.00332079	0.0229134	0.293336	0.000442772	0.134049	0.0520257	0.0153863	0.0363073	0.000332079	0.00796989	0.00365287	0.00287802	0.0589993	0.0345362	0.00210317	0.0161612	0.0150542	0.00951959	0.000221386	0.000996236	0
	978	1	Healthy Control	0.000221386	0.00166039	0.0109586	0.000332079	0.00398495	0.00365287	0.0413992	0.150764	0.00985167	0.000553465	0.0550144	0.0114014	0.00332079	0.0229134	0.293336	0.000442772	0.134049	0.0520257	0.0153863	0.0363073	0.000332079	0.00796989	0.00365287	0.00287802	0.0589993	0.0345362	0.00210317	0.0161612	0.0150542	0.00951959	0.000221386	0.000996236	0
	983	1	Parkinson's Disease only	0	0.0132827	0.0151803	0	0.00379507	0.0056926	0.0113852	0.0702087	0.00189753	0	0.0398482	0.0113852	0.00379507	0.0151803	0.411765	0	0.0512334	0.0493359	0.00189753	0.0398482	0	0.00759013	0	0.0132827	0.11575	0.0607211	0.00189753	0.0132827	0.0208729	0.0132827	0.00189753	0.00379507	0.00189753
	984	1	Parkinson's Disease only	0	0.00131492	0.000328731	0	0.00131492	0.000328731	0.00788955	0.00624589	0.00164366	0	0.0493097	0.00164366	0.00131492	0.00295858	0.63741	0.000657462	0.0565417	0.0450362	0.0095332	0.022025	0	0.000657462	0.00690335	0.0828402	0.00920447	0.0262985	0.0121631	0.00394477	0.0052597	0.000657462	0.000986193	0.00558843	0
	988	1	Parkinson's Disease only	0.000174856	0.00122399	0.000174856	0	0.00454625	0.000174856	0.0332226	0.148802	0.00349711	0	0.0211575	0.00279769	0.00192341	0.0799091	0.356181	0.00297255	0.0863787	0.0501836	0.00524567	0.00559538	0.000174856	0.000524567	0.0213324	0.00507082	0.0349711	0.0258787	0.0015737	0.00192341	0.071516	0.0292009	0.000349711	0.00332226	0
	994	1	Healthy Control	0	0.000279955	0.00363942	0.000839866	0.00363942	0.000279955	0.0324748	0.0663494	0.0128779	0	0.00587906	0.00727884	0.00139978	0.0319149	0.402576	0	0.0445129	0.0467525	0.0111982	0.00895857	0.00195969	0.00139978	0.00223964	0.00111982	0.254479	0.00055991	0.000279955	0.0025196	0.0478723	0.0055991	0.00055991	0.000279955	0.000279955
	997	1	Parkinson's Disease only	0	0.00289855	0.0144928	0	0.0231884	0.00289855	0.0289855	0.0173913	0	0	0.0202899	0.00289855	0.00869565	0.0115942	0.376812	0	0.0666667	0.0405797	0	0	0.00289855	0	0.0637681	0.00289855	0.057971	0.084058	0	0.00869565	0.0956522	0.0666667	0	0	0

[truncated: 2 more sheets: Supplementary Fig. 10e, Supplementary Fig. 11c]
